# Supplementary material for: The epichaperome is a mediator of toxic hippocampal stress and leads to protein connectivity-based dysfunction
Source: Nat Commun. 2020 Jan 16;11:319. doi: 10.1038/s41467-019-14082-5 (PMC6965647; doi:10.1038/s41467-019-14082-5)
Supplement: Supplementary file 5 — Supplementary Data 1 [file 41467_2019_14082_MOESM5_ESM.xlsx]

## Sheet: Human AD
Entry.name	Entry (UniProtAC)		MS.MS.count.AD1.1.1	MS.MS.count.AD1.2.1	MS.MS.count.AD1.2.2	MS.MS.count.AD1.1.2	MS.MS.count.AD2.1.1	MS.MS.count.AD2.2.1	MS.MS.count.AD2.2.2	MS.MS.count.AD2.1.2	MS.MS.count.AD3.1.1	MS.MS.count.AD3.2.1	MS.MS.count.AD3.2.2	MS.MS.count.AD3.1.2	MS.MS.count.AD4.1.1	MS.MS.count.AD4.2.1	MS.MS.count.AD4.2.2	MS.MS.count.AD4.1.2	MS.MS.count.AD5.1.1	MS.MS.count.AD5.1.2	MS.MS.count.ND1.1.1	MS.MS.count.ND1.1.2	MS.MS.count.ND2.1.1	MS.MS.count.ND2.2.1	MS.MS.count.ND2.2.2	MS.MS.count.ND2.1.2	MS.MS.count.ND3.1.1	MS.MS.count.ND3.2.1	MS.MS.count.ND3.2.2	MS.MS.count.ND3.1.2	Intensity.AD1.1.1	Intensity.AD1.2.1	Intensity.AD1.2.2	Intensity.AD1.1.2	Intensity.AD2.1.1	Intensity.AD2.2.1	Intensity.AD2.2.2	Intensity.AD2.1.2	Intensity.AD3.1.1	Intensity.AD3.2.1	Intensity.AD3.2.2	Intensity.AD3.1.2	Intensity.AD4.1.1	Intensity.AD4.2.1	Intensity.AD4.2.2	Intensity.AD4.1.2	Intensity.AD5.1.1	Intensity.AD5.1.2	Intensity.ND1.1.1
B3GLT_HUMAN	Q6Y288		1	2	3	1	4	2	1	6	12	2	2	8	6	1	1	7	1	1	0	0	0	0	0	0	0	0	0	0	7.31643	7.97889	7.94006	7.42753	8.27091	7.19659	7.06468	8.31273	8.69699	7.75059	8.02189	8.47672	8.15634	7.69417	7.56738	8.28382	7.6837	7.67687
EF1A2_HUMAN	Q05639		89	73	79	84	53	85	77	50	54	150	141	52	41	107	101	38	70	82	109	116	49	88	85	52	106	98	107	98	9.69406	9.84579	9.99456	9.74253	10.1084	10.2217	10.1341	10.0234	10.3192	10.3766	10.3121	10.2415	10.0289	10.1964	10.2451	10.1522	10.041	10.1098	10.1815
MAOX_HUMAN	P48163		74	57	65	63	41	13	15	33	25	24	21	30	24	38	42	26	41	48	8	8	6	2	1	7	9	2	3	9	9.5784	9.60553	9.64997	9.58902	9.73983	8.88743	8.78841	9.55426	9.26581	8.98898	8.95893	9.50092	9.17249	9.36131	9.29132	9.35856	9.45538	9.57291	8.25563
CTL2_HUMAN	Q8IWA5		58	21	25	73	16	5	5	20	8	2	2	10	25	11	11	23	13	19	0	0	1	0	0	5	0	0	0	1	9.16521	9.01928	9.14148	9.3838	8.81954	7.94848	8.03068	8.93724	8.45287	7.74761	7.83683	8.48558	8.86164	8.2923	8.39287	8.89945	8.62389	8.93409
PTGR1_HUMAN	Q14914		22	21	19	19	6	3	5	5	7	18	14	7	3	21	23	5	13	18	4	4	3	1	3	2	4	3	3	4	8.8226	9.11883	9.14433	8.89172	8.88969	8.22047	8.38279	8.64059	8.83305	8.96306	8.93767	8.90195	8.07265	9.17426	9.2489	8.3731	8.85196	9.03775	7.97305
HCDH_HUMAN	Q16836		4	7	11	6	8	1	1	9	13	24	25	10	1	22	16	1	2	3	0	0	0	0	0	1	0	0	0	0	7.86336	8.52137	8.63649	8.08909	8.5102	7.12024	7.2093	8.52353	8.88405	9.10212	9.17635	8.82062	6.46519	8.90759	8.86924	6.58336	7.81417	7.83799
ATPB_HUMAN	P06576		718	807	895	683	405	241	238	308	442	1004	952	430	137	892	904	132	633	641	119	116	123	114	126	125	148	137	128	138	11.1474	11.5605	11.6275	11.2051	11.6094	10.4598	10.3988	11.4794	11.7539	11.5924	11.61	11.718	10.5885	11.4414	11.4361	10.6898	11.248	11.2811	9.86106
SYDC_HUMAN	P14868		23	32	29	26	31	47	37	28	23	50	44	29	32	47	45	29	33	36	52	53	36	61	61	32	60	57	59	55	8.8932	9.45416	9.42597	8.90885	9.62414	9.60123	9.48538	9.48705	9.70698	9.67083	9.62335	9.82556	9.57695	9.63805	9.68741	9.59252	9.62304	9.72293	9.65838
DECR_HUMAN	Q16698		27	28	32	29	6	9	10	8	15	15	11	8	5	20	19	6	30	31	4	6	4	6	3	5	5	5	5	5	9.22342	9.63169	9.89184	9.33049	9.09198	8.83639	8.63873	9.26323	9.52187	9.29601	9.27198	9.44232	8.59219	9.21323	9.41259	8.61209	9.923	10.0177	8.16259
PROD_HUMAN	O43272		9	5	7	12	12	1	0	8	5	0	0	7	3	3	2	3	2	2	0	0	0	0	0	0	0	0	0	0	8.20882	8.02032	8.25845	8.26593	8.63351	7.01891	6.78305	8.51772	7.90071	6.7625		8.01995	7.58929	7.80532	7.58829	7.79527	7.82259	7.86292
MTAP2_HUMAN	P11137		0	0	0	0	0	1	1	0	21	17	15	19	4	0	0	4	0	0	155	143	58	42	43	46	22	140	158	18						6.62391	6.30636	6.64037	8.46965	8.4914	8.53524	8.28785	7.25713			8.10061			9.3523
LNP_HUMAN	Q9C0E8		1	0	0	0	0	0	1	0	0	0	0	0	4	0	0	4	0	0	1	2	5	6	4	7	6	1	2	5							6.76354						7.9374			7.93872			7.14644
NFASC_HUMAN	O94856		108	117	123	104	31	12	13	37	58	57	50	58	25	43	46	24	58	71	16	14	9	10	11	10	13	12	11	12	9.26081	9.54261	9.52218	9.26076	9.01393	8.32118	8.14376	8.95884	9.36076	9.0984	9.14026	9.44276	8.58911	8.79969	8.92446	8.69531	9.16107	9.28033	8.16337
DUS3_HUMAN	P51452		0	0	0	0	0	2	0	0	1	2	0	0	1	0	0	1	0	0	6	7	2	3	2	3	2	4	9	3						7.60171			7.57816	8.40384			7.87492			7.30168			8.40394
ACON_HUMAN	Q99798		33	57	52	37	43	21	16	48	65	254	262	66	10	142	158	16	63	71	13	12	5	12	10	6	13	23	23	13	9.15275	9.50857	9.50477	9.162	9.53483	8.88967	8.6891	9.51368	9.92269	10.317	10.2653	9.92077	8.60111	9.93513	9.9257	8.79002	9.49933	9.76233	8.39159
CNTP1_HUMAN	P78357		8	11	11	3	11	0	0	8	15	11	8	14	1	3	2	3	26	37	0	0	0	0	0	0	1	0	1	0	7.61697	8.09788	8.02788	7.17736	7.80422			7.74553	8.08361	8.05319	8.11471	8.10182	6.82353	7.32993	7.51214	7.19159	8.55104	8.71951
ELAV4_HUMAN	P26378		1	3	2	2	6	2	1	4	9	4	1	9	2	2	2	1	4	5	18	18	4	4	5	3	15	16	17	17	7.91641	8.22626	8.14597	7.83595	8.57994	7.95855	8.16397	8.3407	8.95919	8.54037	7.82295	8.91273	8.18253	8.17644	8.10264	8.07185	8.62087	8.75985	8.91251
SSBP_HUMAN	Q04837		14	14	15	13	15	5	6	14	11	47	46	21	2	35	25	4	23	25	10	10	5	2	3	4	3	3	3	4	8.9617	9.31481	9.40765	8.99238	9.37705	8.60336	8.61008	9.47194	9.44584	9.99427	9.93765	9.57764	8.51424	9.66562	9.62366	8.75891	9.6525	9.67326	8.5469
ACOC_HUMAN	P21399		14	22	24	13	64	9	7	61	41	125	127	43	13	129	127	15	15	22	1	2	2	1	0	2	2	3	3	2	8.36412	8.91448	8.81216	8.43046	9.54251	8.17173	7.84553	9.48505	9.35614	9.84941	9.76521	9.42298	8.37493	9.74862	9.78995	8.39844	8.66656	8.91633	6.72788
ITAX_HUMAN	P20702		17	9	10	17	9	3	7	12	1	0	2	1	8	10	6	7	2	5	0	0	1	1	2	1	0	0	0	0	8.29671	8.33118	8.39613	8.31498	8.29387	7.60925	8.05388	8.19822	6.8145		7.14937	6.56936	8.21835	8.15403	8.04681	8.19173	7.43592	7.9888
GPDM_HUMAN	P43304		5	9	12	5	7	1	0	5	13	1	0	11	3	2	2	3	11	11	0	0	0	0	0	0	1	0	0	0	7.77185	8.24388	8.34173	7.75169	7.98886	6.77253		7.73063	8.44507	7.29475		8.54119	7.32934	7.38741	7.10199	7.39697	8.39203	8.54408
PDXK_HUMAN	O00764		38	51	52	33	43	83	79	39	58	119	120	55	43	83	101	36	73	76	126	116	38	79	84	49	78	97	97	74	9.3598	9.59522	9.62851	9.52989	10.0019	10.2204	10.1644	9.98136	10.2253	10.2295	10.2278	10.2029	10.2122	10.0258	10.0508	10.2879	9.88549	10.0177	10.1879
AVL9_HUMAN	Q8NBF6		0	0	0	0	0	0	0	0	3	0	0	3	0	0	0	0	0	0	1	2	4	1	2	3	5	2	3	3									7.40254			7.44284							7.0839
EF1G_HUMAN	P26641		39	41	42	39	37	82	69	29	31	48	39	35	35	55	46	31	28	26	66	63	37	64	72	38	48	70	74	45	9.10175	9.595	9.71897	9.09205	9.73089	9.86743	9.73622	9.59394	9.72463	9.741	9.64135	9.67588	9.75937	9.69382	9.69977	9.79046	9.487	9.51528	9.9081
FPRP_HUMAN	Q9P2B2		25	10	14	33	0	1	2	0	0	2	1	1	4	1	0	2	3	3	0	0	0	0	0	0	0	0	0	0	8.36739	8.30837	8.37044	8.48889	7.39009	7.31532	7.21735	7.21085	6.75561	7.26743	7.01364	6.52576	7.81471	7.19849		7.63317	7.71338	7.85217
SNTA1_HUMAN	Q13424		0	0	1	0	1	0	0	0	0	0	0	1	2	0	0	3	0	1	3	1	3	1	1	5	3	6	7	3			7.12031									7.14956	7.56525			7.78082		7.16758	7.82614
LAMC3_HUMAN	Q9Y6N6		6	4	4	5	3	1	0	1	2	0	1	2	2	1	2	1	1	2	0	0	0	0	0	0	0	0	0	0	7.72897	7.73726	7.92564	7.58918	7.70907	7.09913		6.29802	7.26694		7.0393	7.26555	7.62897	7.22021	7.54345	7.47157	7.1536	7.40315
MAG_HUMAN	P20916		44	48	47	36	37	35	36	35	33	35	33	37	25	74	64	23	61	64	22	21	11	9	12	9	10	4	12	10	9.35582	10.0016	9.9552	9.43604	9.9611	9.74391	9.59501	9.94334	10.0116	9.769	9.76179	10.0345	9.72958	9.91745	9.95979	9.68565	10.1165	10.3261	9.11368
PRDX4_HUMAN	Q13162		32	18	22	39	15	13	10	13	11	11	13	18	12	16	16	8	21	22	6	5	7	7	4	9	6	7	7	6	9.3088	9.53484	9.57649	9.4188	9.24351	8.86113	8.88692	9.31946	9.27038	9.35757	9.36275	9.347	9.0864	9.40261	9.41785	8.86677	9.58543	9.6533	8.62166
NCAM2_HUMAN	O15394		28	23	22	31	8	2	2	7	7	4	4	7	6	6	5	6	11	11	0	0	1	0	0	2	0	0	0	0	8.47735	8.79121	8.90608	8.53479	8.33129	7.4555	7.54696	8.00685	8.02148	7.49163	7.67085	8.17606	8.00629	7.97225	8.04599	8.04634	8.38231	8.61969	6.6784
EPMIP_HUMAN	Q7L775		0	0	0	0	0	1	2	0	0	0	0	0	3	0	0	6	0	0	2	2	6	4	3	9	2	1	2	2						7.20566	7.12766						7.78112			7.95299			7.60201
RENBP_HUMAN	P51606		55	23	25	47	20	26	22	17	10	10	11	9	13	39	37	10	14	12	6	5	7	10	11	6	6	11	9	7	9.47057	9.60385	9.73039	9.57433	9.55712	9.48818	9.42945	9.69343	9.14236	8.92139	9.63565	9.2838	9.42535	9.82056	9.79077	9.36884	9.32599	9.2903	8.32603
C1S_HUMAN	P09871		22	40	48	27	21	24	25	21	19	22	20	18	21	41	34	22	31	33	7	6	8	9	10	8	12	20	20	7	9.07639	9.40278	9.4071	9.20981	9.29181	9.19811	9.06502	9.20766	9.29257	9.03028	8.96587	9.24435	9.31998	9.27469	9.28526	9.30096	9.20417	9.40851	8.22311
ISOC1_HUMAN	Q96CN7		8	15	15	9	4	1	1	3	0	0	1	1	1	4	3	0	4	5	0	0	0	0	0	0	1	0	0	0	8.58409	8.80858	8.97047	8.63033	8.01561	6.75553	6.85738	7.96911	6.99733	7.49992	7.67746	7.26555	6.48299	8.09286	7.98998		8.54283	8.58584
F169A_HUMAN	Q9Y6X4		0	0	0	0	0	0	1	0	2	1	2	0	1	0	0	1	0	0	17	11	4	6	4	5	1	17	21	1							7.08565		7.17228	7.47934	7.49809	7.14535	7.23538			7.3085			8.33796
TKT_HUMAN	P29401		181	123	143	189	124	54	47	105	89	94	92	89	42	156	162	42	119	129	6	5	19	18	17	24	41	31	27	36	10.0465	10.0931	10.1489	10.0761	10.4007	9.44314	9.26031	10.2636	10.2483	9.83767	9.8556	10.2785	9.43816	10.1526	10.1283	9.51419	10.0096	10.0853	8.16747
LDHB_HUMAN	P07195		452	229	258	473	210	109	115	201	171	469	470	163	94	475	463	91	63	66	53	45	69	69	62	80	70	83	75	64	11.2714	11.3227	11.4177	11.381	11.4328	10.58	10.4754	11.4054	11.2859	11.4074	11.4286	11.2272	10.5096	11.5336	11.5411	10.5183	10.2739	10.3355	9.88469
SCRB2_HUMAN	Q14108		23	26	22	26	20	7	6	17	13	7	5	10	9	10	8	9	13	19	4	5	2	2	2	3	3	2	4	2	8.99341	9.12985	9.18281	8.99299	9.08597	8.27007	8.24477	8.99416	8.89801	8.43149	8.44581	9.01208	8.58561	8.62447	8.61745	8.60233	8.78181	9.15229	7.52242
CTL1_HUMAN	Q8WWI5		35	15	13	36	5	3	2	1	3	0	0	3	8	5	4	9	10	11	0	0	1	0	0	1	1	0	0	0	9.05816	8.61008	8.7998	8.92623	8.17516	7.84022	7.64915	7.93998	8.03338			8.09489	8.35395	8.12937	7.99371	8.43753	8.72607	8.67042
PRKRA_HUMAN	O75569		0	0	1	0	0	3	3	0	2	2	0	0	7	1	0	6	0	0	4	4	5	2	3	8	8	7	3	6			6.67415			8.38892	8.19648		6.48705	6.53755			8.49976	6.69951		8.44801			8.12271
HSDL2_HUMAN	Q6YN16		58	63	58	56	33	29	32	26	24	32	28	22	22	50	50	20	36	45	17	11	15	10	10	15	10	14	11	8	9.52511	9.78495	9.83034	9.615	9.67941	9.24878	9.17219	9.59746	9.53973	9.31813	9.16767	9.5283	9.34795	9.56103	9.54594	9.36044	9.48219	9.63539	8.74245
PGM1_HUMAN	P36871		23	11	15	17	11	1	1	13	23	158	136	22	3	88	73	4	2	3	0	0	3	0	0	2	2	0	0	0	8.63516	8.59945	8.76211	8.61815	8.60785	7.08618	7.00449	8.70823	8.9775	9.99641	9.9428	9.09506	7.26839	9.77536	9.78701	7.39837	7.75898	7.77946	6.70038
SOGA3_HUMAN	Q5TF21		0	0	1	0	0	4	1	0	14	0	0	14	16	0	0	11	0	0	29	28	30	10	12	17	24	22	27	24		6.53023	7.21572			7.93181	7.26788		8.5584			8.48493	8.42351			8.3085			8.72285
LG3BP_HUMAN	Q08380		222	109	118	210	75	86	90	64	61	86	80	65	52	107	115	56	107	113	69	57	30	41	43	41	68	45	40	72	10.106	9.916	9.98074	10.1315	9.98786	9.66408	9.59698	9.91556	9.9417	9.75289	9.80252	9.99939	9.60362	9.89759	9.9202	9.70076	9.91568	10.0175	9.3641
SOX_HUMAN	Q9P0Z9		13	9	10	12	4	0	0	5	3	1	2	5	2	6	2	1	0	1	0	0	0	0	0	0	0	0	0	0	8.39176	8.52229	8.58796	8.33177	7.83712			8.00017	7.52433	7.03727	7.64816	7.963	7.10894	7.93381	7.46861	7.0503		7.24373
HEPH_HUMAN	Q9BQS7		11	7	7	12	7	0	2	7	4	4	4	1	2	0	1	3	1	1	0	0	1	0	0	1	0	0	0	0	8.07664	8.16215	7.96823	8.07044	8.01607		6.81597	7.76171	7.15706	7.48851	7.49223	7.00121	7.55688		7.17011	7.70895	7.2553	7.62668
MAON_HUMAN	Q16798		1	7	5	4	4	0	0	1	10	17	18	10	0	13	12	0	9	9	0	0	0	0	0	0	0	0	0	0	7.52762	8.12057	8.16631	7.84372	8.23152			7.81694	8.8149	8.87216	8.90007	8.62392		8.6129	8.37822		8.37639	8.382
LKHA4_HUMAN	P09960		90	27	23	88	147	1	1	128	70	171	162	84	4	111	112	7	0	0	0	0	1	0	0	1	0	0	0	0	9.72381	8.97912	9.04352	9.76106	10.4874		6.64131	10.3775	10.1161	10.1251	10.1607	10.1944	7.77415	9.96419	9.9638	7.93049
PON1_HUMAN	P27169		1	0	1	2	4	4	2	3	6	4	3	7	2	3	3	3	15	16	0	0	0	0	0	1	0	0	0	0	7.12772		6.59504	7.84027	8.09339	7.94717	7.91437	7.89805	8.59218	8.0876	8.17333	8.70568	7.19162	7.83814	7.89079	8.09601	8.93824	9.03559
SCAI_HUMAN	Q8N9R8		0	0	0	0	0	0	0	0	18	1	0	18	0	0	0	0	0	0	15	12	4	2	1	4	11	18	17	10					7.22016				8.99999	7.52371		8.94468							8.76893
ITA7_HUMAN	Q13683		7	4	6	6	2	2	3	5	0	0	0	1	5	1	0	6	0	2	0	0	0	0	0	0	0	0	0	0	8.0667	8.14051	8.37335	8.20121	7.67869	7.95436	7.81058	8.08261	7.0916			7.4206	7.82036	7.56791		7.97835		7.94276
SDHA_HUMAN	P31040		48	72	68	48	66	12	13	71	62	77	78	68	20	61	44	26	42	46	9	6	17	6	5	17	15	8	5	17	9.47429	9.74557	9.84702	9.55199	10.1484	8.78853	8.67303	10.0881	10.3927	9.9665	10.0048	10.454	9.1407	9.65389	9.59703	9.20723	9.5983	9.68965	8.4227
CO3_HUMAN	P01024		286	149	158	279	171	198	176	162	138	230	198	137	125	307	288	123	79	99	16	14	37	26	27	34	14	34	34	9	9.86257	9.78398	9.82327	9.90243	10.1205	9.99499	9.86945	9.9884	10.0173	10.1533	10.1438	10.0767	9.86681	10.2544	10.2315	9.90995	9.55394	9.68727	8.43356
ROA3_HUMAN	P51991		0	0	0	0	0	4	7	0	0	0	0	0	11	0	0	6	0	0	2	3	7	3	3	3	7	7	3	8						8.50338	8.56804						8.66697			8.51871			8.01753
EIF3G_HUMAN	O75821		0	0	0	0	0	0	0	0	0	0	0	0	1	0	0	2	1	3	6	4	1	0	1	1	3	8	7	4		6.94343											6.85041			6.97233	7.48316	7.81506	8.07302
WDR1_HUMAN	O75083		7	7	8	7	33	7	8	32	32	36	37	27	7	28	26	6	5	15	4	4	4	1	1	2	4	2	3	3	8.19005	8.50198	8.58968	8.29028	9.64404	8.48141	8.43458	9.52887	9.36775	9.45192	9.47176	9.31681	8.11133	9.31702	9.32443	7.99562	8.67772	9.02086	7.90009
ERP29_HUMAN	P30040		3	1	3	4	4	0	0	5	4	4	3	3	2	2	2	1	2	2	0	0	0	1	0	0	1	0	0	0	7.75559	7.54366	7.98211	7.7399	7.91419			8.08088	8.05131	8.47927	8.39658	7.79632	7.05892	7.78967	7.86646	6.5782	7.9244	7.91397
TFR1_HUMAN	P02786		0	2	2	1	14	14	16	10	16	1	1	14	12	2	2	15	1	0	0	0	0	0	0	0	0	0	0	0		7.60094	7.67587	6.3329	8.6422	8.57296	8.43323	8.1395	8.57004	7.07813	7.19131	8.53801	8.26799	7.36127	7.24613	8.31294	6.88342
CA2D3_HUMAN	Q8IZS8		2	2	1	2	2	0	0	6	1	2	2	2	0	2	0	0	2	2	0	0	0	0	0	0	0	0	0	0	7.18927	7.31416	6.95377	7.35305	7.23317			7.95171	6.84461	7.32705	7.34655	7.07155		7.25268	6.96154		7.58321	7.60871
AATM_HUMAN	P00505		152	33	31	150	60	14	14	54	43	223	204	35	20	120	122	15	10	12	0	0	2	2	0	5	1	0	0	0	10.2437	9.69389	9.78631	10.3295	10.3538	8.89252	8.84724	10.3294	10.0597	10.3985	10.4044	9.94509	9.05717	10.262	10.2932	9.05744	8.97435	9.04289
ASSY_HUMAN	P00966		9	11	13	8	9	9	7	12	11	36	29	14	4	32	31	3	12	16	1	1	1	2	2	3	4	2	2	4	8.68476	8.82058	8.84721	8.69588	8.7303	8.42654	8.18061	8.80992	8.94551	9.42792	9.39957	9.00505	8.46442	9.34535	9.32156	8.50584	8.90551	8.9987	6.98233
PDCD6_HUMAN	O75340		43	23	27	45	10	14	19	10	14	22	17	13	12	23	23	12	15	20	12	11	7	10	4	5	12	10	9	8	9.30302	9.28262	9.41328	9.35982	8.99385	9.04151	8.89768	9.10291	9.18273	9.20747	9.14073	8.9471	8.99615	9.16935	9.23972	9.02036	9.25648	9.41149	8.71975
KDEL2_HUMAN	Q7Z4H8		3	5	5	5	10	0	0	8	6	0	0	4	3	4	1	2	5	7	0	0	0	0	0	0	1	0	0	0	7.84245	7.9683	8.19965	7.9311	8.48222			8.29497	7.771			7.88285	7.26816	7.82612	7.50465	7.23244	8.19526	8.28053
ACOT1_HUMAN	Q86TX2		10	7	10	12	10	5	5	9	9	46	45	9	4	26	24	3	24	26	1	0	0	2	3	1	0	0	0	1	8.63601	8.44356	8.49765	8.64587	8.68407	7.79493	8.04029	8.66505	8.59765	9.39604	9.41291	8.56725	7.89504	9.14189	9.13925	7.98722	9.19948	9.3033	6.80022
ADA10_HUMAN	O14672		31	9	9	25	3	0	2	3	5	0	0	4	4	1	0	4	3	5	0	0	0	0	0	0	1	0	0	1	8.90982	8.60203	8.63524	8.77451	8.2223		7.60883	8.01448	8.30944			8.32928	7.99515	7.55004		8.02424	8.11893	8.47602
NECP1_HUMAN	Q8NC96		0	0	0	0	1	0	0	0	4	8	4	2	0	0	0	0	1	1	3	3	1	1	2	2	3	5	10	1				7.1605	7.32274				8.20183	8.40279	8.07846	7.89506					7.49229	7.37066	8.00415
CPN2_HUMAN	P22792		20	6	5	17	7	5	5	5	18	11	9	16	9	7	5	12	11	13	0	0	1	0	0	1	1	1	4	1	8.43797	8.21529	8.07951	8.43291	8.5633	7.96047	7.88375	8.23782	9.10281	8.70937	8.63561	9.00009	8.3944	8.29778	8.12001	8.47355	8.64983	8.84627
CBPN_HUMAN	P15169		0	0	3	0	2	2	1	2	5	2	3	6	2	3	2	2	5	4	0	0	0	0	1	1	0	0	0	0			7.93512		7.48505	7.67472	6.93419	7.26002	8.2727	8.09809	8.16388	8.36769	7.65823	7.82219	7.47106	7.38213	8.50752	8.55222
DDAH1_HUMAN	O94760		5	9	11	6	18	0	0	21	22	106	101	20	3	79	84	3	0	0	0	0	0	0	0	1	0	0	0	0	8.2141	8.82482	8.94539	8.3516	9.48464			9.4057	9.6159	10.1578	10.1323	9.66225	7.65512	10.0899	10.094	7.24217
SBP1_HUMAN	Q13228		94	68	65	90	92	23	20	89	80	150	137	90	23	160	159	19	27	34	2	2	14	21	21	16	2	10	13	2	9.9072	9.94258	9.93731	9.9125	10.4109	9.06506	9.11002	10.2542	10.478	10.4044	10.409	10.4266	9.20186	10.3695	10.3452	9.28303	9.48721	9.57429	7.77158
ITIH4_HUMAN	Q14624		4	0	0	3	2	3	5	5	4	4	5	2	6	1	0	5	4	10	0	0	1	0	0	0	1	1	0	0	7.4847			7.38322	7.30159	8.07386	8.07558	7.36988	7.48994	7.78134	7.93045	6.95426	8.23378	7.00402		8.21985	7.71056	8.52833
LAMP1_HUMAN	P11279		14	12	9	13	5	1	0	6	9	0	0	9	3	0	2	2	2	1	0	0	1	0	0	0	0	0	0	0	8.56738	8.85066	8.71171	8.78754	8.32199	7.17984		8.19112	8.47845			8.48257	7.72727	7.23538	7.78111	7.37607	7.82426	7.66319
ROA1_HUMAN	P09651		0	0	0	0	0	4	6	0	0	0	0	0	6	0	0	7	1	0	4	5	5	5	4	3	14	2	3	10						8.58794	8.40821						8.64954			8.80477	7.24485	7.4498	8.03858
RA1L2_HUMAN	Q32P51		0	0	0	0	0	4	6	0	0	0	0	0	6	0	0	7	1	0	4	5	5	5	4	3	14	2	3	10						8.58794	8.40821						8.64954			8.80477	7.24485	7.4498	8.03858
SYSC_HUMAN	P49591		130	106	107	111	94	83	82	85	74	86	75	81	57	134	138	58	94	103	38	31	37	22	24	43	48	28	32	51	9.95838	10.1497	10.2119	10.0528	10.3582	9.95966	9.90633	10.2845	10.4874	9.93599	9.92001	10.5255	10.0347	10.179	10.1684	10.1382	10.0863	10.169	9.30591
ITB1_HUMAN	P05556		24	38	42	25	11	4	8	9	1	2	2	2	7	12	9	6	13	17	0	0	0	2	1	1	0	1	2	0	8.74875	9.13261	9.1839	8.81821	8.49439	7.9381	7.97869	8.43723	6.86037	8.04088	7.01853	7.1922	8.1809	8.26366	8.2304	8.37088	8.56807	8.75903
CP250_HUMAN	Q9BV73		1	1	1	2	1	1	1	1	1	1	1	1	0	1	1	1	1	1	0	0	0	0	0	1	0	0	0	0	8.40212	8.46538	8.50646	8.46259	8.38947	8.23795	8.0054	8.69176	8.44607	7.95265	8.19846	8.3379		8.33987	8.35892	8.4979	8.31296	8.52629
EMIL1_HUMAN	Q9Y6C2		8	6	8	5	7	3	3	5	2	0	0	1	19	8	6	24	5	3	0	0	2	0	0	1	0	0	0	0	7.87757	8.03431	7.87382	7.67482	7.93758	7.96882	7.82287	7.63054	6.83962			6.61138	8.40659	7.84044	7.89389	8.5137	7.72108	7.33556
COPB_HUMAN	P53618		0	0	0	0	0	2	1	0	0	0	0	0	10	0	0	10	2	0	6	6	4	1	1	4	2	4	2	2						7.27942	6.98113						8.04575			8.09132	6.66663	6.81644	8.00385
CAN5_HUMAN	O15484		4	5	5	10	3	2	1	4	1	0	0	3	4	0	1	3	3	2	0	0	0	0	0	0	0	0	0	0	7.78301	7.59169	7.67742	8.22261	7.48154	7.05607		7.31622	6.89387			7.40033	7.45257		6.513	7.28187	7.87652	7.50935
FUMH_HUMAN	P07954		47	67	76	44	74	6	7	62	76	102	98	82	5	101	97	7	4	4	0	1	3	1	0	3	0	3	0	0	9.26107	10.043	10.1521	9.36464	10.3135	8.26764	8.13213	10.2139	10.5447	10.1894	10.2093	10.608	8.23241	10.1704	10.1534	8.34299	8.55147	8.33947
ARP3_HUMAN	P61158		67	92	87	64	67	33	33	58	56	166	156	58	26	123	110	21	58	64	29	29	20	22	24	16	19	32	34	13	9.47232	9.98322	10.0856	9.53413	10.2116	9.31681	9.22693	10.0889	10.1578	10.2194	10.1592	10.0761	9.3548	10.1649	10.1255	9.3938	9.90102	9.8949	9.33476
3HIDH_HUMAN	P31937		12	6	5	14	2	0	0	2	2	7	5	3	0	9	8	0	0	1	0	0	0	0	0	0	0	0	0	0	8.63097	8.52256	8.64666	8.65258	8.05922			7.83962	7.94226	8.67491	8.72758	7.95914		8.69424	8.59978			7.8514
1A11_HUMAN	P13746		13	12	11	10	2	2	0	2	1	0	1	1	2	5	2	2	0	1	0	0	0	0	0	1	0	1	0	2	8.29081	8.90757	8.99836	8.47241	7.95606	7.76557		8.01599	7.63133		7.23437	7.79755	7.74667	7.99459	7.907	7.7865		7.66581
A1AG1_HUMAN	P02763		2	1	1	3	1	0	0	1	1	1	0	1	0	2	1	1	2	2	0	0	0	0	0	0	0	0	0	0	7.23144	7.56158	8.02816	7.64582	7.27177			7.34848	7.59576			7.84177		7.90437	7.57583	7.25474	8.42695	8.47128
KCC2A_HUMAN	Q9UQM7		4	8	11	4	5	4	1	5	3	8	7	6	5	7	7	4	19	20	1	1	2	1	1	2	1	2	2	2	8.39601	8.59373	9.00449	8.40836	8.59222	8.00087	7.4133	8.55272	8.6286	9.02098	8.69364	8.81471	8.30683	8.78762	8.60281	8.1248	9.32572	9.50144	7.07976
6PGD_HUMAN	P52209		13	52	49	7	83	4	8	77	47	275	269	51	2	238	237	4	13	14	1	1	2	2	2	6	0	2	3	0	8.68459	9.54322	9.64127	8.78335	10.3991	7.99822	8.13075	10.3471	9.94809	10.4954	10.5143	9.90867	7.67927	10.6162	10.6076	7.94391	8.53442	8.6049	7.26628
NDUF7_HUMAN	Q7L592		11	4	4	12	5	5	3	7	6	2	2	6	4	7	5	4	0	1	0	0	1	0	0	1	1	0	1	1	8.53876	8.1344	8.03403	8.49318	8.30737	8.00368	7.70225	8.42839	8.47435	8.03383	7.91709	8.22266	7.60659	8.38814	8.347	7.8016		7.85046
BTD_HUMAN	P43251		3	2	3	2	4	0	0	3	5	7	7	6	2	6	6	3	0	0	0	0	1	0	0	0	0	0	0	0	7.69774	7.3784	7.84323	7.50825	8.43616			8.32754	8.48414	8.29314	8.2994	8.5445	7.26451	8.16417	8.00346	7.38204
MTAP_HUMAN	Q13126		95	88	92	102	38	51	63	31	33	61	53	37	25	90	95	22	77	85	41	44	23	28	28	19	17	35	33	16	9.80692	10.1203	10.2174	9.88616	10.0949	9.61046	9.58134	9.99565	10.0148	9.90405	9.89914	10.02	9.65247	10.0961	10.0926	9.58086	10.1716	10.2566	9.34058
SCOT1_HUMAN	P55809		28	43	39	26	43	8	8	38	46	159	156	51	7	75	76	11	8	7	0	2	4	0	1	1	0	4	4	0	8.76827	9.50552	9.54495	8.80873	9.70405	8.43688	8.37526	9.49279	9.97945	10.3115	10.3405	9.96876	8.41044	9.80604	9.74033	8.62728	8.66784	8.5784
NID2_HUMAN	Q14112		13	1	5	12	2	0	0	3	10	1	2	5	1	0	0	1	1	1	0	0	0	0	0	0	0	0	0	0	8.10565	6.87694	7.75302	8.0223	7.50039			7.12153	7.97528	6.76667	7.2045	7.66019	7.11813			7.13469	7.16584	7.0291
SPTN2_HUMAN	O15020		14	42	46	13	52	146	162	42	30	4	9	40	142	24	20	140	26	36	144	130	123	103	95	104	89	221	242	95	8.30745	9.07177	9.24898	8.44202	9.0249	9.74479	9.64449	8.99318	8.83975	8.55351	8.85051	8.95499	9.82459	8.8489	8.8054	9.84229	9.04957	9.12542	9.57095
AIMP1_HUMAN	Q12904		0	0	0	0	1	1	4	1	0	0	0	0	4	0	0	6	1	1	9	9	4	1	2	3	4	2	4	3					7.20701	7.65298	7.9831	7.13354					8.11823			8.23832	7.57708	7.67581	8.64493
2ABA_HUMAN	P63151		15	27	25	17	38	34	41	33	55	49	45	57	31	32	30	26	38	33	57	48	34	43	40	34	75	43	49	64	8.85643	9.31218	9.34784	8.91145	9.76041	9.68127	9.6802	9.69155	10.2495	9.68297	9.70117	10.2204	9.85935	9.44957	9.36052	9.84274	9.55745	9.51504	9.84356
ITA6_HUMAN	P23229		10	4	6	10	1	1	1	0	0	0	0	0	1	1	1	1	1	3	0	0	0	0	0	0	0	0	0	0	7.89047	7.72631	8.02321	7.93127	7.08522	7.61576	7.4349						6.99891	7.89216	7.90104	7.07405	7.24304	7.93251
SYMC_HUMAN	P56192		0	1	1	0	2	7	8	1	1	0	0	1	29	0	0	20	9	14	27	23	18	9	11	19	18	10	14	14		6.76047	6.96799		7.05162	8.10219	7.82429	6.85653	7.09954				8.84322			8.7698	8.36879	8.67035	8.86326
PSIP1_HUMAN	O75475		0	1	1	0	2	2	2	3	2	2	3	3	1	0	2	0	0	1	2	2	2	6	6	2	5	4	3	5					8.48982			8.37814	7.98738	7.69914	7.78151	7.79774	8.14201		7.73546		7.91004		8.66156
DPP10_HUMAN	Q8N608		4	11	15	3	11	0	0	10	24	12	9	24	3	9	5	1	4	7	0	0	1	0	0	1	0	2	2	0	7.71419	8.66459	8.73803	7.88042	8.28142			8.20688	9.12195	8.55928	8.42659	9.13066	7.2538	8.12208	7.96223	6.94944	8.15198	8.49248
CA2D2_HUMAN	Q9NY47		12	14	16	14	3	0	0	1	1	4	5	1	0	5	3	0	3	6	0	0	0	0	0	1	0	0	0	0	8.20518	8.37672	8.59439	8.23279	7.52612			7.3954	6.69816	7.50224	7.70473	6.75012		7.89231	7.77248		7.50985	8.04364
SERC_HUMAN	Q9Y617		7	2	4	7	7	1	1	4	4	13	17	4	3	12	10	4	0	0	0	0	2	0	0	2	0	0	0	0	8.279	8.09604	8.538	8.32023	8.65617	7.72156	7.59801	8.2917	8.43532	9.15712	9.15354	8.40642	8.06748	8.93409	8.91658	8.07485	7.64461
GATM_HUMAN	P50440		36	37	34	38	19	18	17	15	15	14	17	17	19	32	30	16	24	27	5	5	12	8	7	11	5	8	8	4	9.17003	9.52382	9.55095	9.25665	9.16239	9.13229	8.94653	9.04548	9.00732	9.00316	9.02169	9.16803	9.14342	9.3001	9.33234	9.19989	9.39971	9.4991	8.23762
LAMP2_HUMAN	P13473		6	1	1	6	2	3	4	1	2	0	0	2	3	3	2	3	1	2	0	0	1	0	0	1	1	0	0	1	8.00642	7.74144	7.53969	8.12323	8.14482	7.49531	7.39571	6.74148	7.61893			8.07864	7.72023	7.89499	7.63892	7.70865	7.29596	7.6598
AT2B4_HUMAN	P23634		48	136	144	53	19	3	0	21	12	15	22	11	3	34	30	4	96	114	1	2	0	0	0	0	0	8	4	0	8.87113	9.64351	9.70284	8.89604	8.76796	7.42609		8.63114	8.2522	8.15128	8.37537	8.24237	7.66928	8.71209	8.72015	7.6769	9.35524	9.49284	6.84411
ATLA1_HUMAN	Q8WXF7		4	6	4	4	12	29	30	14	14	2	3	13	31	8	2	29	6	7	22	26	35	41	44	34	42	44	49	41	7.52565	7.90874	8.18893	7.73478	8.87285	9.29522	9.25792	8.6052	8.89458	6.62905	7.43474	8.98103	9.54775	8.24155	7.86687	9.59519	8.60306	8.19446	9.14386
HMGC2_HUMAN	Q8TB92		1	6	7	2	4	0	0	1	5	2	0	2	0	2	3	0	1	1	0	0	0	0	0	0	0	0	0	0	7.29769	8.43842	8.48047	7.91051	8.22932			7.6043	8.45868	7.32611		8.19981		8.04372	7.72806		7.34292	7.38821
EF1B_HUMAN	P24534		6	7	9	9	5	9	22	4	3	8	9	4	3	7	5	3	4	4	17	13	7	11	12	8	7	11	22	7	8.11611	8.71758	8.881	8.41177	8.90798	8.91551	8.9765	8.89843	8.37451	8.93094	8.89764	8.94239	8.94547	8.64108	8.71028	9.07624	8.76986	8.37146	9.35089
GRP75_HUMAN	P38646		76	148	160	73	121	110	109	102	91	149	145	95	67	79	74	74	122	126	27	26	43	49	48	47	25	41	45	25	9.22794	10.0113	10.0673	9.32695	10.1216	9.69567	9.62728	9.99066	10.2225	10.0317	10.0961	10.274	9.76553	9.55476	9.59172	9.73882	10.0109	10.1167	8.60796
GSK3B_HUMAN	P49841		0	2	1	1	2	1	0	3	4	1	2	2	1	0	0	2	0	0	8	5	0	1	1	2	5	4	5	8		6.65323	6.75474	6.94117	7.46127	7.5144		7.72746	8.15776	7.8643	7.86762	7.74029	7.61453			7.60396			8.08529
CADM2_HUMAN	Q8N3J6		6	11	7	8	5	0	0	3	13	2	3	15	4	2	1	2	3	3	0	0	1	1	0	1	0	0	0	0	8.01674	8.67501	8.45535	8.15103	8.09103			8.01191	8.80619	7.7975	7.80116	8.86838	7.60439	7.62171	7.35968	7.48277	8.01435	8.37976
FAD1_HUMAN	Q8NFF5		59	39	46	57	39	19	23	33	30	23	27	34	21	45	48	22	41	36	13	10	7	11	11	13	14	7	8	12	9.25234	9.21163	9.34114	9.34274	9.50158	8.78191	8.88072	9.35307	9.45685	8.92855	8.89517	9.4936	9.01916	9.26618	9.18868	9.15314	9.17447	9.05557	8.24482
SYTC_HUMAN	P26639		54	38	47	55	70	21	16	59	76	116	97	77	24	121	107	24	67	61	38	32	6	6	6	14	21	19	25	18	9.07375	9.29139	9.3619	9.0633	10.0181	8.87992	8.59836	9.89313	9.95378	9.82624	9.75599	10.0397	8.92245	9.85088	9.84882	9.00273	9.5822	9.65661	8.97443
PNPH_HUMAN	P00491		34	16	12	41	9	1	0	5	6	10	5	7	0	13	15	2	0	0	0	0	0	1	1	0	0	0	0	0	9.00376	8.91575	8.9741	9.14041	8.40775	6.87925		8.31444	8.39506	8.78251	8.57163	8.50572		8.82508	8.88451	7.17032
ARHGC_HUMAN	Q9NZN5		4	4	4	3	2	2	3	0	0	0	1	0	1	2	2	1	4	3	0	0	0	0	0	0	0	0	0	0	9.35845	9.10694	9.04595	9.21601	7.17618	8.15174	8.2224						7.9277	7.43003	8.50065	7.95183	9.05664	9.27692
ITAM_HUMAN	P11215		7	13	18	8	2	0	0	4	5	0	0	9	0	2	0	0	6	8	0	0	0	0	0	0	0	0	0	0	7.8482	8.36609	8.53456	7.76272	7.31228			7.31199	7.43639		7.00026	7.81495		7.28144	7.04782		7.74586	7.86682
K0513_HUMAN	O60268		0	2	1	0	3	0	1	2	5	5	5	4	5	2	1	5	0	0	13	13	13	15	12	12	8	17	19	10		8.00376	7.83912		8.02502		7.86652	7.65133	8.38603	8.62392	8.42349	8.31672	8.10065	8.04222	8.20978	8.24571			8.74137
AP3B2_HUMAN	Q13367		0	0	0	0	6	3	2	8	17	2	0	25	7	0	0	4	0	0	21	17	4	5	5	8	6	49	40	4					7.73317	7.17629	7.09562	7.74457	8.26269	6.84529		8.40812	7.76418			7.59591			8.53131
ABHDA_HUMAN	Q9NUJ1		0	7	6	0	4	0	0	3	6	6	2	5	1	5	3	2	5	11	0	0	2	0	0	1	0	0	0	0		8.55697	8.38276		8.25739			8.20192	8.4546	8.37269	8.03842	8.43723	6.91355	8.03786	8.22139	7.28477	8.47356	8.88866
SYLM_HUMAN	Q15031		0	0	0	0	0	7	6	0	0	0	0	0	9	0	0	9	1	0	2	2	12	11	10	8	7	6	5	5						8.25969	8.18147						8.36082			8.54476	7.51533		7.30438
L1CAM_HUMAN	P32004		49	59	60	44	27	4	1	25	31	26	32	28	6	35	42	5	26	31	3	4	1	2	1	2	0	11	9	0	8.71798	9.21558	9.26553	8.70018	8.87606	7.60916	6.86915	8.71377	8.96594	8.63007	8.77978	8.94733	7.90591	8.79783	8.9242	7.86953	8.76396	8.95854	7.33766
TEN2_HUMAN	Q9NT68		5	9	11	3	8	0	0	4	12	0	0	13	0	0	1	1	4	5	0	0	0	0	0	0	0	0	0	0	7.39278	7.95233	7.90339	7.22199	7.58026			6.90773	7.91496			8.0569	6.80092		6.6173	6.94872	7.65775	7.85934
MRP_HUMAN	P49006		0	1	1	1	1	0	0	1	1	3	0	1	1	1	1	0	1	1	0	0	0	0	0	0	0	0	0	0		6.72357	6.94427	7.00522	6.84318			7.07456	7.0447	7.45835		7.28056	7.83767	6.89647	6.93266		7.16262	7.34864
PI3R4_HUMAN	Q99570		0	0	0	0	0	3	1	0	0	0	0	1	9	0	0	7	0	0	5	4	12	3	6	12	1	2	4	2						7.17458	6.48467					6.76452	8.01195			7.94059			7.57778
AT2B3_HUMAN	Q16720		4	20	18	2	4	0	0	3	3	0	0	1	0	1	0	1	6	4	1	0	0	0	0	0	0	0	0	0	7.54319	8.79236	8.81418	7.43239	7.52893			7.22167	7.1365	6.77848	7.20572	6.95605		7.51743		6.89769	8.0739	8.08543	6.31027
DPYL5_HUMAN	Q9BPU6		50	32	35	49	84	21	19	84	59	301	289	67	22	160	155	25	22	22	13	10	20	15	19	26	8	8	8	5	9.46346	9.24405	9.31383	9.52704	10.1704	8.9737	8.8471	10.0803	9.94129	10.5601	10.5871	9.96394	8.96009	10.2242	10.177	9.10212	9.14439	9.22781	8.41767
TBCD_HUMAN	Q9BTW9		0	0	0	0	11	55	50	11	0	0	0	0	49	1	0	49	8	8	34	31	56	48	47	52	28	51	55	21					8.27082	9.4616	9.28533	8.20823					9.61511	7.03822	6.49649	9.6173	8.25559	8.11651	9.04689
KCRB_HUMAN	P12277		4	49	50	3	6	69	82	6	12	14	13	10	25	22	12	24	21	19	57	59	36	66	71	38	17	75	77	20	8.08475	9.52377	9.62289	8.18296	8.3307	9.66987	9.74798	8.23815	8.58986	8.7037	8.69682	8.49086	9.56671	8.86612	8.57036	9.58644	9.00376	9.03032	9.52097
DDX1_HUMAN	Q92499		0	0	0	0	0	15	21	0	3	1	1	2	24	0	0	22	3	5	9	5	17	12	15	25	23	24	24	24						8.80061	8.74778		7.59759	7.44	7.3978	7.49188	8.96364			9.03914	7.84779	8.21717	8.16262
SODM_HUMAN	P04179		3	6	7	6	8	0	0	6	6	15	17	6	0	16	10	0	0	0	0	0	0	0	0	0	0	0	0	0	8.01034	8.62626	8.65818	8.27651	8.65059			8.55055	8.47419	9.19248	9.26136	8.40948		9.20696	9.09562
MA2C1_HUMAN	Q9NTJ4		129	118	118	144	114	63	51	92	88	97	91	82	67	120	115	70	156	148	46	41	48	31	35	43	35	32	37	33	9.82513	9.93637	9.88431	9.85227	10.0529	9.49461	9.35153	10.01	9.94347	9.59578	9.58998	9.9935	9.82988	9.87493	9.85663	9.88794	10.095	10.2263	9.22776
ALAT1_HUMAN	P24298		3	4	4	4	7	0	0	8	4	5	9	2	0	8	5	0	0	0	0	0	0	0	0	0	0	0	0	0	7.7905	8.28196	8.29673	7.75481	8.6586			8.42139	8.13104	8.337	8.42911	7.74888		8.50052	8.35908
NEUL_HUMAN	Q9BYT8		17	6	5	13	27	0	0	20	12	15	13	12	0	12	13	0	0	0	0	0	0	0	0	0	0	0	0	0	8.54614	7.95449	8.07144	8.38593	8.96493			8.85155	8.56233	8.61306	8.658	8.5018		8.54702	8.483
CADM3_HUMAN	Q8N126		2	3	3	5	3	0	0	0	5	1	0	4	0	2	1	1	1	2	0	0	0	0	0	0	0	0	0	1	7.28051	8.06472	8.32734	7.6405	7.68934				8.20216	7.24802		7.98812		7.55031	6.92172	7.16912	7.88359	7.89967
AMPB_HUMAN	Q9H4A4		36	31	25	35	19	20	16	16	12	70	59	11	12	51	46	13	15	14	2	1	4	1	1	6	0	0	0	0	8.95798	9.03818	9.08174	9.01912	9.09489	8.80683	8.59424	8.96238	8.76119	9.44072	9.48107	8.90438	8.67771	9.30795	9.29927	8.78221	8.73955	8.85533	7.08778
CD82_HUMAN	P27701		27	11	12	28	1	1	0	0	2	0	0	2	0	2	1	2	0	1	0	0	0	0	0	0	0	0	0	0	9.01212	8.87898	8.97881	9.10123	7.93978	7.25251			7.61089			7.72938	7.39263	7.70127	7.61984	7.82345		7.88416
TCPD_HUMAN	P50991		13	22	21	11	20	55	56	22	23	31	32	24	28	25	25	22	54	57	61	64	28	38	35	32	60	57	54	53	8.29343	9.05588	9.12979	8.33242	9.2163	9.83861	9.70681	9.01728	9.39447	9.04883	9.12995	9.34504	9.58712	9.12798	9.18814	9.59413	9.47281	9.52987	9.69434
BGAL_HUMAN	P16278		40	17	23	41	24	6	6	25	16	4	8	15	13	27	26	11	6	8	12	9	6	2	1	7	8	1	1	8	9.18412	9.06659	9.19223	9.06722	9.28794	8.17252	8.15915	9.29232	9.0251	8.25261	8.59778	8.97315	8.58075	9.13472	9.157	8.61228	8.71901	8.82754	8.37638
UCRI_HUMAN	P47985		0	2	2	0	6	0	0	8	12	21	12	12	0	4	7	0	5	4	0	0	0	0	0	0	0	0	0	0		7.99981	8.18735		8.52657			8.63188	8.99476	8.98717	8.85847	9.05003		7.88433	8.28402		8.29097	8.30969
UCRIL_HUMAN	P0C7P4		0	2	2	0	6	0	0	8	12	21	12	12	0	4	7	0	5	4	0	0	0	0	0	0	0	0	0	0		7.99981	8.18735		8.52657			8.63188	8.99476	8.98717	8.85847	9.05003		7.88433	8.28402		8.29097	8.30969
PSD12_HUMAN	O00232		3	8	9	5	15	27	24	10	6	1	2	5	17	6	9	23	10	9	27	30	25	27	25	29	11	27	27	10	7.93947	8.40535	8.52325	8.08814	8.69139	9.01469	8.95479	8.614	8.09555	7.24032	7.43489	8.0966	8.92185	8.13277	8.08863	9.02918	8.65444	8.56019	8.89911
MAOM_HUMAN	P23368		21	17	24	17	20	3	3	16	17	16	15	12	15	10	7	17	15	19	1	2	9	3	5	9	5	2	2	6	8.83282	9.00208	9.08899	8.80348	9.07474	8.09047	8.03375	8.98587	9.14248	8.95744	8.86638	9.00048	8.62318	8.81389	8.77237	8.76932	8.85872	9.07954	7.36644
K22E_HUMAN	P35908		662	410	425	692	226	440	443	212	213	426	422	222	287	466	491	289	500	544	594	588	239	512	540	262	777	480	469	785	10.6791	10.6339	10.6797	10.7379	10.5354	10.6741	10.5268	10.497	10.6399	10.6665	10.6931	10.6951	10.7377	10.7954	10.8873	10.7868	11.0443	11.1506	10.7207
NDUA7_HUMAN	O95182		0	1	1	0	1	0	0	1	2	11	9	2	0	1	1	0	1	1	0	0	0	0	0	0	0	0	0	0		7.89517	7.97547		7.57432			7.3742	8.2752	8.78122	8.78966	8.27226		7.7675	7.83073		7.99087	8.04918
GLCM_HUMAN	P04062		19	15	12	20	10	3	3	10	13	2	2	10	8	6	5	7	2	2	0	0	1	0	0	0	5	1	1	5	8.58789	8.80217	8.75748	8.7053	8.75952	8.01703	7.78176	8.54145	8.87869	8.73818	7.94017	8.87626	8.28959	8.14557	8.83688	8.28686	8.02218	8.05767
ACOX2_HUMAN	Q99424		7	3	5	6	11	0	1	7	6	0	0	5	3	1	0	4	2	2	0	0	1	0	0	1	0	0	0	0	8.04348	7.58115	7.89069	8.08257	8.44576		6.2874	8.1209	8.08009			8.15385	7.45597	6.51975		7.49319	7.43355	7.80507
PRS8_HUMAN	P62195		3	11	13	3	17	36	27	16	13	9	7	13	21	26	25	17	18	19	49	48	22	27	27	22	19	40	35	17	7.52433	8.69397	8.86826	7.76564	9.07813	9.21617	9.0821	9.09985	8.90045	8.46771	8.35255	8.80105	9.05511	9.12636	9.08422	9.16059	9.07954	9.14628	9.32441
C1TC_HUMAN	P11586		0	2	1	0	2	40	29	2	1	0	0	0	40	1	1	45	15	28	28	23	57	50	52	64	18	28	25	19		7.56926	7.19797		7.03024	9.01406	8.80469	6.91416	6.48579				9.06089	6.61171	6.70308	9.15655	8.60007	8.94667	8.76709
RAB8B_HUMAN	Q92930		3	2	3	4	1	0	0	1	3	0	1	1	0	0	0	0	2	1	0	0	0	0	0	0	0	0	0	0	7.61956	7.95022	8.04084	7.63448	7.2159			7.64837	8.04005		7.59406	7.3185			6.91243		7.51575	7.71799
STK24_HUMAN	Q9Y6E0		0	0	0	0	3	2	2	3	7	3	1	8	3	1	1	2	0	1	5	7	8	4	6	11	1	4	5	2					7.88321	7.42927	7.54055	7.77428	8.11873	7.79735	7.3628	7.97956	7.66299	7.32245	7.60742	7.55199			8.39712
FCL_HUMAN	Q13630		10	4	4	12	6	1	1	3	5	7	7	5	1	10	5	1	1	0	0	0	0	1	0	1	0	1	1	0	8.69927	8.4322	8.66834	8.81652	8.52362	7.64483	7.32713	8.45997	8.55466	8.62686	8.86982	8.52521	7.25382	8.77752	8.62806		7.40668
DHPR_HUMAN	P09417		7	24	26	5	14	15	14	14	9	19	18	13	6	35	34	6	23	23	1	1	1	2	1	2	0	1	2	0	8.56022	9.53787	9.64363	8.55483	9.21439	9.13501	9.00565	9.3295	9.13139	9.41189	9.50577	9.00664	8.70631	9.81324	9.78745	8.58185	9.60582	9.61374	7.77037
CD63_HUMAN	P08962		9	8	6	10	1	1	1	1	0	1	0	0	0	1	2	0	2	2	0	1	0	0	0	0	0	0	0	0	8.63215	8.79569	8.76093	8.73263	7.54658	7.77973	6.99854	8.0291		7.41012				7.25066	7.96527		8.03302	8.13485
PPME1_HUMAN	Q9Y570		0	0	0	0	0	12	13	0	2	5	4	1	1	1	2	3	0	0	13	12	9	9	13	6	3	20	20	2						8.55286	8.56765		7.12215	8.2769	8.27251	7.31387	7.59238	7.39856	7.69537	8.05362			8.6536
AOFB_HUMAN	P27338		155	88	89	142	49	40	37	46	20	5	6	16	38	49	50	42	29	34	3	2	1	3	1	2	21	15	14	20	10.0762	10.1218	10.142	10.061	9.58661	9.47823	9.33173	9.5214	9.08146	8.23997	8.2386	9.06688	9.50237	9.5617	9.56324	9.62431	9.40912	9.51813	7.34674
LSAMP_HUMAN	Q13449		40	24	26	35	15	5	4	12	11	12	9	9	5	15	13	9	17	13	5	3	6	4	4	6	5	3	1	2	9.23437	9.19014	9.08368	9.1936	8.95946	8.13878	7.89406	8.86931	9.00108	8.74999	8.62452	8.87952	8.08558	8.85722	8.6553	8.47686	8.99602	8.75263	7.8934
GALC_HUMAN	P54803		28	10	10	30	7	1	1	11	16	9	10	13	2	11	5	1	7	8	2	3	1	2	1	1	3	1	3	2	9.07276	8.60425	8.68422	9.1384	8.53687	7.44224	7.49981	8.65698	9.04195	8.69885	8.65611	8.91474	7.77635	8.66355	8.65306	7.9845	8.43672	8.67805	7.85557
ISOC2_HUMAN	Q96AB3		0	9	9	0	3	0	0	1	2	17	21	2	0	9	6	0	6	10	0	0	0	0	0	0	0	1	0	0		8.43699	8.59515		8.00971			7.56567	8.07522	9.11254	9.11317	7.80121		8.62958	8.29175		8.2101	8.60947
NNRE_HUMAN	Q8NCW5		0	5	7	0	2	0	0	3	4	31	22	4	1	7	6	1	0	0	0	0	0	0	0	0	0	0	0	0		8.1494	8.55129		8.1518			8.23744	8.33427	9.20202	9.16699	8.34031	7.16572	8.3965	8.61592	7.21384
RUFY3_HUMAN	Q7L099		0	0	0	0	1	19	16	0	0	0	0	0	16	1	0	13	0	0	6	4	21	19	23	24	2	4	3	1						8.90737	8.8978						8.84791			8.94063			8.17444
STAB1_HUMAN	Q9NY15		11	16	25	16	15	0	1	13	4	2	0	8	6	6	6	7	11	14	1	0	0	0	0	1	0	1	1	0	7.63136	8.18879	8.31203	7.77533	7.9633		6.21413	8.00479	7.04509	8.17377		7.94027	7.62881	7.40536	7.53116	7.50691	7.7507	7.97295	6.72259
DIRA2_HUMAN	Q96HU8		0	0	0	0	0	1	0	0	0	4	2	0	0	0	0	0	0	0	1	1	1	1	2	1	0	2	4	1						7.25244				8.05369	8.01549		6.92544						7.63841
SYLC_HUMAN	Q9P2J5		0	1	0	0	1	23	15	0	0	0	0	0	21	0	0	20	12	17	23	25	21	14	15	12	19	24	20	16		7.82794			6.92585	8.90983	8.29596						8.81826			8.91433	8.53047	8.79028	8.55246
PSDE_HUMAN	O00487		1	9	12	2	4	10	10	4	3	1	2	3	4	3	2	6	8	9	19	19	5	12	11	8	5	11	12	7	7.54052	8.51441	8.81418	7.57115	8.57061	8.9229	8.77715	8.51326	8.28142	8.00087	7.9578	8.33704	8.76854	8.26496	7.87304	8.85546	8.71656	8.78585	9.01974
RAB1A_HUMAN	P62820		13	31	34	13	9	15	15	9	10	21	18	12	7	17	18	5	17	28	17	19	3	7	6	2	4	14	15	5	8.8053	9.42705	9.51081	8.95368	8.94666	8.68082	8.65386	9.03933	9.28131	9.01586	9.05694	9.26649	8.64881	8.93998	8.88199	8.5785	9.09447	9.2283	8.65815
HEBP1_HUMAN	Q9NRV9		3	0	0	3	2	0	0	2	2	4	2	1	2	2	2	2	0	0	0	0	0	0	0	0	0	0	0	0	7.81659			8.19223	7.68638			7.61933	7.54337	8.53921	8.48363	7.07936	6.96387	8.14389	8.19857	7.50311
ADRM1_HUMAN	Q16186		1	2	3	1	0	11	10	1	0	2	2	2	1	1	1	1	3	4	6	9	2	7	7	2	2	6	10	2	7.10782	7.55506	7.87392	6.94528		8.1738	7.98747	7.63182		7.24077	7.01204	7.70285	7.14977	7.00074	6.9527	7.30745	8.00591	8.11631	7.88303
CD47_HUMAN	Q08722		6	8	7	10	1	0	0	1	4	2	1	3	0	3	1	0	14	9	0	0	0	0	0	0	1	0	0	0	8.43707	8.78096	8.83237	8.70487	7.13078			7.17111	8.42796	8.08583	7.84766	7.78778		8.05721			8.85145	8.77575
FAT1_HUMAN	Q14517		0	2	2	0	18	4	1	24	7	0	2	5	21	6	2	20	0	2	0	0	0	0	0	0	0	0	1	0		8.63027	8.71229		7.93548	7.38285	6.23121	8.5073	7.52499		8.35311	7.38295	8.19706	7.41187	6.8872	8.16732		9.1112
ARLY_HUMAN	P04424		66	65	71	70	63	43	50	60	44	35	41	43	31	70	64	32	80	80	15	17	20	21	26	23	3	34	28	5	9.56559	9.87081	9.89858	9.63961	9.85851	9.31317	9.29398	9.8579	9.75707	9.34745	9.40259	9.6674	9.39088	9.82326	9.80918	9.50221	10.0889	10.1747	8.7062
PRS7_HUMAN	P35998		0	8	7	1	15	29	39	13	7	1	1	2	19	19	9	17	13	13	41	39	31	26	24	20	24	38	42	19		8.47022	8.47494	7.41979	8.93375	9.22373	9.26543	8.89286	8.57032	7.33062	7.4015	8.02821	8.90287	8.8724	8.5467	9.16023	8.79677	8.84244	9.48203
HS90B_HUMAN	P08238		214	157	170	218	243	509	496	200	182	259	263	182	257	313	287	260	296	289	435	406	262	465	462	242	665	446	438	635	10.2855	10.4318	10.4181	10.2445	11.0721	11.2138	11.0915	10.9719	10.9835	10.4502	10.4423	11.0032	11.2111	10.6412	10.641	11.2745	10.8048	10.9618	11.0181
PSMD2_HUMAN	Q13200		16	40	39	15	64	85	75	58	40	34	29	40	66	73	62	65	65	77	85	78	59	51	53	69	52	80	73	47	8.41291	9.30486	9.23437	8.52098	9.5361	9.56334	9.43311	9.49329	9.4254	8.89819	8.67815	9.47078	9.68469	9.34447	9.29035	9.71175	9.53763	9.755	9.58995
BDH_HUMAN	Q02338		2	2	4	2	3	0	0	3	5	6	3	4	0	0	0	0	1	2	0	0	0	0	0	0	0	0	0	0	7.11893	8.24423	8.41502	7.51847	7.97667			7.93291	8.48927	7.74131	7.68804	8.41714					7.4866	7.5171
BASP1_HUMAN	P80723		56	9	7	66	17	0	0	17	34	247	239	37	1	15	17	1	107	113	0	0	0	0	0	2	3	0	0	4	9.36065	8.23684	8.15259	9.40649	9.11611			9.09854	9.65087	10.1842	10.2008	9.77058	6.79426	8.54861	8.54568	6.96335	9.54083	9.74327
THTR_HUMAN	Q16762		6	20	22	6	14	11	11	13	15	25	24	15	10	24	17	8	5	2	6	7	6	2	2	6	2	8	10	3	8.33893	9.27047	9.43083	8.49795	9.21595	8.82943	8.86543	9.25588	9.38725	9.41059	9.33991	9.32387	8.85575	9.33209	9.16182	8.72893	8.62193	8.37447	8.27715
MDHC_HUMAN	P40925		12	6	7	13	3	4	3	3	7	47	52	7	3	33	30	3	6	4	7	5	1	3	3	1	3	2	2	2	8.682	8.49014	8.75649	8.81703	8.55909	8.20839	8.01397	8.45091	9.06221	9.79578	9.78686	9.12447	8.03137	9.64701	9.65573	8.16935	8.82172	8.7462	8.2348
CB39L_HUMAN	Q9H9S4		7	2	4	5	21	2	1	22	15	10	6	8	2	14	11	0	3	1	1	0	1	0	0	0	0	1	1	0	8.11737	8.09978	8.02342	8.06028	9.3012	7.66513	7.23852	9.24494	9.00826	8.60951	8.37339	8.88899	7.23317	8.72018	8.68245		8.1248	7.83231	7.21304
THOP1_HUMAN	P52888		53	4	4	63	68	0	0	62	25	56	44	28	1	39	33	1	0	0	0	0	2	0	0	1	0	0	0	0	9.14631	7.70986	7.70157	9.19167	9.7029			9.60474	9.19512	9.45146	9.46076	9.26727	6.94764	9.25044	9.24371	6.39242
NPTXR_HUMAN	O95502		4	7	8	3	3	0	0	6	11	6	5	10	0	3	1	0	0	3	0	1	0	0	0	0	0	0	2	0	7.64292	8.13107	8.29669	7.81883	7.57231			8.0917	8.69552	8.35622	8.26342	8.6988		7.41951	6.89537			8.01682
APOA1_HUMAN	P02647		12	3	3	16	10	0	0	8	31	66	59	30	4	1	2	4	60	78	0	0	4	0	0	3	0	0	0	0	8.71283	8.01874	8.06055	8.84587	8.90633			8.77453	9.6384	9.22786	9.25804	9.66379	8.19307	7.15409	7.52035	8.14532	9.49958	9.64841
FAH2A_HUMAN	Q96GK7		1	0	2	1	3	0	0	6	6	14	8	2	2	4	6	2	1	1	0	1	1	0	0	0	0	0	0	0	7.16388		8.1233	7.30224	8.19769			8.44436	8.47672	9.1596	8.90233	8.19145	7.77286	8.53735	8.65283	7.83099	7.64638	7.64272
FAH2B_HUMAN	Q6P2I3		1	0	2	1	3	0	0	6	6	14	8	2	2	4	6	2	1	1	0	1	1	0	0	0	0	0	0	0	7.16388		8.1233	7.30224	8.19769			8.44436	8.47672	9.1596	8.90233	8.19145	7.77286	8.53735	8.65283	7.83099	7.64638	7.64272
CERU_HUMAN	P00450		45	54	49	40	32	20	23	32	58	102	106	58	31	52	55	35	32	31	2	0	8	5	6	7	2	6	5	3	8.88412	9.26446	9.25914	8.8497	9.19056	8.81797	8.5678	9.11787	9.48776	9.63233	9.72909	9.57883	9.11634	9.30304	9.36739	9.06993	9.07522	9.10302	6.92423
SATT_HUMAN	P43007		6	9	8	6	2	1	1	1	0	0	0	0	2	1	1	1	17	16	1	0	2	0	0	0	0	0	0	0	7.97415	7.93181	7.93412	7.72677	7.42455	7.16239	6.25777	7.24952				7.26564	7.10721	6.74324	6.87869	6.69201	8.51526	8.60727	6.13405
FPPS_HUMAN	P14324		3	4	3	3	17	1	0	14	13	47	42	14	4	15	17	1	0	0	0	1	1	0	0	1	0	0	0	0	7.74572	8.55511	8.64322	8.28486	9.85095	7.36086		9.69755	9.47031	9.77215	9.72182	9.41972	7.44127	9.55463	9.49607	7.12914	7.44493	7.52702
ARRB1_HUMAN	P49407		4	5	6	3	6	0	0	6	5	4	4	4	4	3	4	4	10	10	1	1	3	1	0	0	0	0	0	0	7.99301	8.65065	8.65641	8.112	8.36845			8.2679	8.20224	8.39412	8.3185	8.13881	7.91007	7.50825	7.83677	7.91323	8.779	8.93868	6.74154
UBAC1_HUMAN	Q9BSL1		0	1	1	0	0	15	11	2	1	1	0	3	10	0	1	13	2	2	8	6	12	11	10	14	4	7	9	7		6.49457	6.72865			8.55823	8.2683	7.47632	7.81422	7.12195		7.71631	8.51718		7.37166	8.67371	7.80701	7.88833	8.20115
HV374_HUMAN	A0A0B4J1X5		10	3	3	12	0	1	1	0	2	4	2	3	2	0	0	2	2	2	0	0	0	0	1	2	1	0	0	0	8.74795	8.21037	8.14305	8.74323	7.10711	7.33395	7.71817	7.25597	8.15812	8.39464	8.33528	8.35292	7.8548			7.89244	8.06017	8.30544
HV366_HUMAN	A0A0C4DH42		10	3	3	12	0	1	1	0	2	4	2	3	2	0	0	2	2	2	0	0	0	0	1	2	1	0	0	0	8.74795	8.21037	8.14305	8.74323	7.10711	7.33395	7.71817	7.25597	8.15812	8.39464	8.33528	8.35292	7.8548			7.89244	8.06017	8.30544
HV353_HUMAN	P01767		10	3	3	12	0	1	1	0	2	4	2	3	2	0	0	2	2	2	0	0	0	0	1	2	1	0	0	0	8.74795	8.21037	8.14305	8.74323	7.10711	7.33395	7.71817	7.25597	8.15812	8.39464	8.33528	8.35292	7.8548			7.89244	8.06017	8.30544
HV323_HUMAN	P01764		10	3	3	12	0	1	1	0	2	4	2	3	2	0	0	2	2	2	0	0	0	0	1	2	1	0	0	0	8.74795	8.21037	8.14305	8.74323	7.10711	7.33395	7.71817	7.25597	8.15812	8.39464	8.33528	8.35292	7.8548			7.89244	8.06017	8.30544
ELP2_HUMAN	Q6IA86		23	8	9	21	18	1	3	18	19	7	3	24	11	12	7	11	4	7	0	1	2	0	0	0	1	2	3	2	8.83908	8.69534	8.66201	8.80588	8.87479	6.82675	7.61684	8.6688	9.13814	8.43849	7.87033	9.11364	8.37774	8.54784	8.24839	8.50831	7.95323	8.50903
NPTN_HUMAN	Q9Y639		7	26	23	14	5	0	0	5	7	2	1	6	2	3	2	2	10	11	0	0	1	0	0	0	0	1	2	0	8.56718	9.30146	9.29892	8.59566	8.29072			8.00234	8.64322	8.02485	7.9408	8.47382	7.44592	8.13175	8.12317	7.50202	8.93537	8.97834
ECHD1_HUMAN	Q9NTX5		8	17	17	10	17	9	14	17	15	22	21	9	8	28	25	6	17	15	10	7	5	5	4	3	2	11	12	4	8.39891	8.92408	9.0876	8.58476	9.13338	8.60275	8.71722	9.17765	8.92146	9.14879	9.07405	8.69378	8.40744	9.28773	9.22876	8.54878	9.03778	9.0825	8.4569
SYIC_HUMAN	P41252		9	10	16	10	34	41	38	27	38	25	34	36	52	16	14	51	56	65	66	61	43	37	41	30	82	105	92	77	7.8483	8.09163	8.40125	7.86798	9.09335	9.05824	8.90427	8.91748	8.94072	8.45139	8.6363	8.79962	9.33236	8.41372	8.50668	9.3898	9.25749	9.3442	9.21751
SORC2_HUMAN	Q96PQ0		13	9	9	11	1	0	0	0	1	3	2	1	0	2	1	0	0	2	0	0	0	0	0	0	0	0	0	0	7.9553	8.22256	8.32498	8.07107	7.35015				7.20211	7.53099	7.43028	7.3236		7.23565	6.76515			7.46935
MP2K1_HUMAN	Q02750		0	0	0	0	1	11	11	4	0	33	23	4	5	23	11	4	0	0	6	6	13	10	10	9	32	39	40	25					7.31101	8.7169	8.65073	8.09878		9.39735	9.21664	8.32754	8.28845	9.12626	8.92828	8.22505			8.42519
PHF24_HUMAN	Q9UPV7		0	0	0	0	0	0	0	0	0	0	0	0	0	0	0	0	0	0	1	1	0	2	1	1	3	5	7	2																			7.08479
SAMP_HUMAN	P02743		0	0	0	0	0	0	2	3	5	14	16	6	3	2	3	2	5	7	0	0	0	0	0	0	0	0	0	0							7.66456	7.27492	8.60956	9.62908	9.70697	8.69926	7.08657	7.92855	8.22575	7.36607	8.75175	8.92683
A1AT_HUMAN	P01009		14	11	12	14	13	9	7	10	27	44	43	35	18	9	9	16	7	9	1	0	4	2	1	8	2	3	1	2	8.55818	8.6723	8.82468	8.68473	8.71516	8.55617	8.24247	8.60816	9.45691	9.44837	9.40948	9.54281	8.70894	8.54644	8.67445	8.72155	8.66038	8.59811	6.38249
FABP5_HUMAN	Q01469		1	1	1	3	1	1	1	2	0	0	0	0	1	1	0	2	0	0	3	3	2	23	15	2	1	2	2	2	7.54579	6.64381	6.60707	7.45387	7.15189	6.6772	6.87761	7.32046				6.51236	6.40442	6.39997		7.10106			7.65039
2A5G_HUMAN	Q13362		0	0	1	0	2	7	6	1	5	0	0	4	10	0	0	9	0	0	6	6	5	3	3	5	2	12	11	1			6.96528		7.60007	7.83271	7.96047	7.14783	8.03052			7.99764	8.28292			8.24494			8.22446
NUDC_HUMAN	Q9Y266		0	0	0	0	4	15	17	0	2	9	9	1	5	8	7	6	4	4	18	16	16	22	22	15	4	23	20	4		7.26148	7.00706		7.85687	8.84081	8.85228		7.73564	8.9125	8.77738	7.72391	8.02498	8.57694	8.19951	8.2045	8.51788	8.5776	8.83357
AP3D1_HUMAN	O14617		0	0	0	0	9	6	8	8	18	0	0	18	6	0	0	11	0	1	29	19	10	4	8	7	12	36	42	12					8.18636	7.93307	7.86171	7.84311	8.60588			8.71684	8.05637			8.17886		6.44154	8.54322
SCYL1_HUMAN	Q96KG9		0	0	0	0	0	8	6	0	1	0	0	1	11	0	0	14	0	0	6	5	4	2	3	6	4	6	6	4						8.45796	8.29319		7.07155			7.36449	8.55849			8.65306			8.04324
CAPS1_HUMAN	Q9ULU8		2	22	41	1	67	96	96	57	123	68	71	122	83	27	26	85	33	45	245	227	83	94	98	89	102	307	320	97	7.2008	8.6129	8.91704	6.61509	9.56462	9.48236	9.3296	9.36975	9.8013	8.9696	9.09889	9.81271	9.68503	8.69562	8.71139	9.7172	8.81047	9.06621	9.98937
PP6R2_HUMAN	O75170		0	0	0	0	7	3	4	2	15	0	0	10	26	0	1	25	0	1	20	20	28	3	8	23	10	15	11	11					7.98169	7.71785	7.46061	7.49593	8.45656			8.33712	8.66973		7.48994	8.63325		7.13427	8.77293
STML2_HUMAN	Q9UJZ1		0	3	4	0	3	0	0	3	3	5	3	3	0	2	3	0	4	4	0	0	0	0	0	0	0	0	0	0		7.485	7.2899		7.71834			7.6689	7.94023	7.19598	7.20385	7.9956		6.74828	7.02841		6.99872	7.05884
SSDH_HUMAN	P51649		66	51	53	64	50	8	6	39	56	147	149	63	9	47	41	9	37	41	9	7	15	18	22	15	9	18	12	11	9.47448	9.87736	9.92426	9.59741	9.97805	8.64571	8.36269	9.83506	10.4009	10.274	10.2522	10.4121	8.67182	9.67892	9.6398	8.76159	9.76127	9.8327	8.39936
VATA_HUMAN	P38606		435	480	512	437	430	401	363	360	323	683	670	323	182	620	634	180	552	574	227	214	137	182	191	152	115	186	168	114	10.7218	11.0222	11.1211	10.7704	11.4423	10.9236	10.8067	11.3309	11.3668	11.0867	11.1191	11.3497	10.7834	11.1071	11.1081	10.817	11.0811	11.1988	10.4258
QCR7_HUMAN	P14927		9	4	5	11	9	0	0	6	10	12	11	10	1	4	8	1	0	0	0	0	2	0	0	2	0	0	0	0	8.67888	8.48618	8.72545	8.76185	8.79953			8.63795	9.08909	9.25358	9.05046	9.25484	6.33891	8.82838	8.97771	6.71399
ARC1B_HUMAN	O15143		3	5	4	4	3	5	3	7	4	1	1	3	4	5	5	5	2	1	1	1	2	1	0	2	0	0	0	0	8.04933	8.77267	8.80784	8.36905	8.42766	8.44871	8.08055	8.78427	8.36905	7.27545	7.88644	7.95949	8.16227	8.5921	8.60338	8.19128	8.09349	7.84425	7.67237
COR2B_HUMAN	Q9UQ03		0	4	4	0	16	9	14	22	14	0	0	10	20	8	4	17	1	1	50	44	18	20	22	20	31	20	27	25		8.05987	8.38106		9.14095	8.65234	8.56631	9.11277	8.97585			8.71005	8.97788	8.55571	8.05262	9.04179		7.60782	9.59227
MDHM_HUMAN	P40926		17	7	5	13	5	0	0	7	10	21	16	11	0	8	6	0	5	7	0	0	1	0	0	1	3	0	0	1	8.50676	8.32123	8.28675	8.57574	8.47041			8.56699	8.83334	9.10329	8.81197	8.83904		8.47208	8.25542		8.2588	8.5258
CD9_HUMAN	P21926		24	12	11	25	7	4	1	7	6	3	4	7	5	7	11	6	7	7	3	4	2	0	1	2	1	1	0	1	9.5756	9.57216	9.40936	9.62138	9.16483	8.512	7.98249	9.17632	8.97398	8.72044	8.81021	9.01174	8.91349	8.62719	8.93855	8.95797	9.1529	9.36137	7.58689
PRS6A_HUMAN	P17980		2	6	7	0	21	22	22	20	2	3	3	4	14	12	12	19	8	8	29	22	25	14	17	25	9	22	23	10	7.29642	8.14814	8.27089		8.7354	8.76608	8.59215	8.72933	7.60195	7.46988	7.39545	7.8635	8.611	8.37989	8.41506	8.83487	8.31016	8.31448	8.90203
PDE2A_HUMAN	O00408		0	0	1	0	19	44	37	19	27	2	0	27	38	2	4	42	5	8	41	43	33	34	38	34	107	57	53	102			7.01343		8.72654	9.11481	8.93354	8.66836	8.98681	7.19512		9.05227	9.42488	7.38548	7.74223	9.49657	8.02325	8.36388	9.13637
NLGNX_HUMAN	Q8N0W4		1	3	3	1	0	2	2	2	3	3	4	2	0	3	3	1	2	4	2	2	0	0	0	0	0	2	1	0	6.65383	7.2136	7.34801	6.721		6.83443	6.87342	7.27138	7.82889	7.42711	7.53674	7.41441		7.24032	7.38528	6.78497	7.03415	7.6676	6.46535
NLGNY_HUMAN	Q8NFZ3		1	3	3	1	0	2	2	2	3	3	4	2	0	3	3	1	2	4	2	2	0	0	0	0	0	2	1	0	6.65383	7.2136	7.34801	6.721		6.83443	6.87342	7.27138	7.82889	7.42711	7.53674	7.41441		7.24032	7.38528	6.78497	7.03415	7.6676	6.46535
CHIP_HUMAN	Q9UNE7		0	1	1	0	6	18	19	3	0	0	0	0	15	0	1	14	0	0	10	13	12	17	18	12	2	4	12	4		7.39625	7.52699		8.29848	8.9908	8.90917	8.02263					9.12753		7.37385	9.2101			8.30827
RAB6A_HUMAN	P20340		16	19	17	16	9	19	17	12	7	22	23	11	8	14	13	9	14	13	25	21	11	23	22	14	9	21	21	9	9.17126	9.63646	9.17995	9.26124	9.21487	9.27543	8.78978	9.3243	8.71073	9.67334	9.68045	9.46103	9.0503	9.44542	9.57055	9.11747	9.62924	9.72502	9.51416
HPT_HUMAN	P00738		20	3	2	12	2	5	2	3	4	11	8	9	2	4	7	2	2	2	0	0	1	0	0	1	4	0	0	1	8.62127	7.61862	7.33564	8.74535	8.07711	7.77778	7.28484	8.026	8.89302	8.94612	8.99849	8.88451	8.2529	8.14897	8.35089	8.31163	8.59568	8.07434
CLU_HUMAN	O75153		1	1	0	0	13	13	9	13	10	19	20	9	24	13	15	24	0	0	39	30	27	27	30	27	14	49	50	11	7.35305	6.97818			8.41524	8.38655	8.15631	8.30044	7.85694	8.38957	8.46488	7.85273	8.66378	8.21809	8.42742	8.62767			8.93449
K1468_HUMAN	Q9P260		0	0	0	0	7	15	12	4	0	0	0	0	28	0	0	23	0	0	36	33	18	9	8	17	4	26	15	1					7.79007	8.37407	8.25392	7.61975					8.88432			8.81584		6.91783	8.70758
LDHA_HUMAN	P00338		280	126	147	295	121	66	66	111	96	298	283	99	50	256	244	44	44	44	38	36	45	34	27	44	53	73	73	51	10.748	10.7265	10.8259	10.8271	10.9407	10.0639	9.98956	10.848	10.7653	10.9672	10.9635	10.6814	9.90863	10.9315	10.9701	9.96304	9.93887	10.0224	9.5643
CD109_HUMAN	Q6YHK3		216	125	142	228	94	106	110	89	30	16	22	38	84	155	134	85	55	72	2	1	29	15	17	37	4	6	6	4	9.8168	9.5385	9.60491	9.83363	9.80513	9.61762	9.48446	9.62772	8.98602	8.38494	8.56625	8.99382	9.78262	9.68946	9.60789	9.82095	9.21203	9.42205	7.17108
LAMA2_HUMAN	P24043		34	52	51	38	33	11	3	27	69	29	28	77	34	20	22	39	63	65	0	1	4	0	0	6	0	3	6	1	8.38918	8.75273	8.78515	8.41709	8.55112	7.93102	7.04009	8.4767	9.04953	8.50344	8.60513	9.19598	8.59241	8.07777	8.28402	8.72502	8.77692	8.94017
CLCB_HUMAN	P09497		5	8	8	7	2	6	5	3	3	2	1	5	7	5	9	6	20	22	25	25	6	6	7	7	28	18	11	27	8.20461	8.89178	8.95407	8.3928	8.17345	8.37464	8.39744	7.98205	8.32243	7.91096	7.95068	8.47164	8.70665	8.49083	8.56059	8.79393	9.46034	9.57241	9.10789
KNG1_HUMAN	P01042		1	0	0	0	6	1	2	4	5	3	3	5	5	0	1	5	7	10	0	0	1	0	0	1	0	0	0	0	7.30499				7.88081	7.38621	7.85251	7.62915	8.1891	7.93718	8.03157	8.2481	8.07628		7.05865	8.15467	8.37059	8.718
D2HDH_HUMAN	Q8N465		40	52	56	49	32	15	18	24	30	35	34	29	13	54	46	14	62	67	7	6	8	13	10	14	16	18	19	13	9.28049	9.52947	9.58459	9.33764	9.52876	8.8654	8.78757	9.35852	9.54133	9.36097	9.31796	9.48964	8.74262	9.5182	9.46282	8.90723	9.77922	9.85816	8.32207
ACPH_HUMAN	P13798		382	187	199	372	145	185	191	134	145	266	247	138	108	234	224	105	272	263	123	119	89	130	134	90	176	129	126	173	10.7477	10.6204	10.644	10.8185	10.9401	10.4864	10.3701	10.8338	10.9817	10.5775	10.6136	10.9734	10.5428	10.6209	10.6434	10.5181	10.8369	10.9047	10.165
TAU_HUMAN	P10636		7	7	10	11	14	16	17	12	34	124	117	32	13	17	15	13	27	24	54	60	21	39	41	23	89	109	115	86	8.13805	8.08048	8.44685	8.30891	8.62888	8.8539	8.78456	8.60981	9.438	9.71057	9.66169	9.30209	8.60237	8.57202	8.60327	8.67014	9.00182	8.95331	8.99687
KHDR1_HUMAN	Q07666		0	0	0	0	0	0	0	0	0	1	0	0	2	1	0	3	0	0	0	1	1	1	1	2	1	3	3	1			7.43805							7.21772			7.35384	6.97838		7.60613
FAAA_HUMAN	P16930		2	2	3	0	1	0	0	1	1	2	1	1	0	0	0	0	1	2	0	0	0	0	0	0	0	0	0	0	7.28242	7.45427	7.60111		7.50955			6.9104	6.88879	7.80028	7.16385	7.0083					7.33901	7.61747
IQEC1_HUMAN	Q6DN90		3	0	0	2	4	1	1	1	2	0	1	1	3	2	0	3	0	1	2	1	3	2	1	3	3	5	3	2	8.29084			8.23543	8.13037	8.60379	7.48189	5.88773	7.699		6.99271	6.45466	7.90282	8.18741		7.99619		8.29883	8.41612
MA2B2_HUMAN	Q9Y2E5		4	5	7	4	11	2	1	10	7	2	1	5	3	9	5	2	5	3	0	0	4	2	1	3	0	0	0	0	7.60411	8.16935	8.56584	7.73192	8.61518	7.3429	7.15005	8.64925	8.23922	7.75246	7.81397	8.25186	7.56024	8.614	8.25174	7.39717	8.45097	8.30718
PLAP_HUMAN	Q9Y263		0	0	0	0	8	33	37	6	0	0	0	1	53	0	0	53	1	1	17	17	45	25	28	40	22	8	11	24					8.13261	8.89194	8.86668	7.96496	7.16646			7.21998	9.27807			9.2959	7.36235	7.14891	8.56012
DDAH2_HUMAN	O95865		0	2	4	0	14	1	0	12	9	16	14	12	1	15	15	0	0	0	0	0	0	0	0	0	0	0	0	0		7.89101	8.03515		9.16218	6.58107		9.14631	8.65396	9.12267	9.02185	8.87812	6.5264	9.02735	8.91023
PSMD4_HUMAN	P55036		0	0	0	0	4	3	4	4	7	2	2	4	10	0	1	7	0	0	11	14	11	8	10	12	4	9	7	4					8.08877	8.10687	8.28934	7.9944	8.49959	8.38945	8.28992	8.51758	8.60737		7.84178	8.51714			8.71528
PDE5A_HUMAN	O76074		3	2	5	4	2	0	0	5	1	0	0	1	1	0	0	1	13	24	0	0	0	0	0	0	0	1	1	0	7.72744	7.7057	8.12927	7.80195	7.49799			7.76227	6.98759			7.30827	7.18952	6.90553		7.08322	8.77874	9.05138
GRHPR_HUMAN	Q9UBQ7		24	17	22	26	30	4	5	32	22	72	67	27	6	57	50	6	4	4	0	0	5	3	1	5	0	1	1	0	9.00004	9.27147	9.40228	9.15637	9.87848	8.23371	8.15616	9.88473	9.70199	10.0728	10.0724	9.71315	8.33463	9.89252	9.8782	8.33576	8.33708	8.47248	7.53646
ITAV_HUMAN	P06756		8	5	8	10	1	0	0	1	1	1	1	1	0	0	2	0	3	3	0	0	0	0	0	0	0	0	0	0	7.82214	7.90544	8.00775	7.7291	6.74957			6.55747		6.57553	6.47963	6.53024	6.84969		7.03149		7.30745	7.43815
LAMB1_HUMAN	P07942		9	9	13	7	7	0	0	5	11	3	1	9	5	5	6	7	10	11	1	1	1	0	0	0	0	0	0	0	8.09065	8.27743	8.33812	7.76456	7.80232			7.48992	8.89141	7.40458	7.11906	8.90227	7.71103	7.85223	7.96162	7.8061	8.13322	8.23142	7.36222
TTC1_HUMAN	Q99614		0	2	1	0	4	2	5	5	5	3	2	1	5	5	3	6	4	3	9	10	3	4	7	7	4	6	9	4		7.65515	7.5452		8.20618	8.2194	8.23865	8.13056	8.14681	8.1114	8.05507	7.61405	7.87942	8.05827	8.09663	8.31986	8.25938	8.14965	8.55157
CBR4_HUMAN	Q8N4T8		1	4	3	1	2	0	1	2	3	2	3	2	1	4	2	1	4	3	1	0	1	2	1	0	0	0	0	0	7.37273	8.21224	8.35395	7.55277	7.93676	6.96253	7.59395	7.62223	8.04852	8.2624	8.03767	7.95224	6.90901	8.13001	7.90999	7.0249	8.64874	8.49461	6.65907
TRXR1_HUMAN	Q16881		16	15	10	16	20	1	2	16	22	16	15	21	6	12	13	8	0	0	0	1	3	0	2	3	0	0	0	0	8.62881	8.89321	8.86856	8.71832	8.93509	7.45235	7.75094	8.79051	9.40958	8.90966	8.92722	9.40533	8.0812	8.61748	8.75929	8.29055
ASAH1_HUMAN	Q13510		116	116	123	125	48	85	76	40	33	80	81	45	36	160	137	31	105	104	66	60	20	26	30	24	37	42	35	31	10.1974	10.1238	10.2848	10.259	10.2742	10.0651	9.94812	10.2436	10.0699	10.0367	9.95955	10.066	10.1194	10.4068	10.3995	10.1615	10.2439	10.3264	9.62486
PZP_HUMAN	P20742		2	2	4	3	18	4	5	12	21	8	7	23	18	4	7	13	6	8	0	0	2	0	0	0	2	4	3	1	6.88921	7.22092	7.31186	7.53931	8.22188	7.73512	7.75412	7.96836	8.61872	8.03603	8.18307	8.80712	8.21611	7.65798	7.8016	8.40668	7.79148	7.86515
PTPRC_HUMAN	P08575		1	11	9	1	4	0	0	2	0	0	0	0	1	1	2	4	2	1	0	0	0	0	0	0	0	0	0	0	6.7978	7.8755	7.75351	6.73802	7.20626			6.77968				6.58879	6.75109	6.49776	6.73081	7.37774	7.04501
DPYL3_HUMAN	Q14195		113	194	188	115	117	72	82	113	53	344	315	63	53	211	203	58	88	96	33	31	40	52	59	49	17	33	37	15	10.0234	10.3878	10.4145	10.0328	10.389	9.77579	9.73515	10.3307	9.85841	10.7316	10.7239	9.89041	9.74256	10.4051	10.3741	9.81417	9.91838	10.0516	9.2183
TS101_HUMAN	Q99816		0	0	0	0	4	6	9	2	2	0	0	2	7	0	0	7	0	0	5	4	10	10	7	9	1	2	7	2					7.9424	8.29064	8.45375	7.70733	7.50764			7.53969	8.38187			8.52835			8.13612
DC1L2_HUMAN	O43237		0	1	0	0	2	37	31	5	1	1	0	1	24	3	2	25	3	3	18	21	26	29	34	29	7	8	9	8		6.9558			7.7075	9.35618	9.24578	8.02894	7.20121	7.58225		7.37083	9.29791	7.7942	7.46953	9.31898	7.69121	8.03024	8.90896
5NTD_HUMAN	P21589		14	5	7	15	4	2	1	4	3	0	0	3	3	4	3	5	0	2	0	0	3	0	0	2	0	0	0	0	8.63106	8.1521	8.3816	8.63143	8.02399	7.15791	6.86583	7.88417	7.78393	6.94836		7.68549	7.54122	7.88233	7.82519	7.62448		7.77865
DLDH_HUMAN	P09622		160	110	125	153	121	56	49	122	164	211	204	152	46	136	137	43	98	105	63	59	49	51	58	42	68	44	50	66	9.87122	10.3332	10.3599	10.007	10.518	9.65448	9.51847	10.4141	10.945	10.4996	10.5139	10.9479	9.74335	10.2075	10.198	9.81648	10.1872	10.2362	9.59958
SHLB2_HUMAN	Q9NR46		4	2	3	7	13	21	18	12	26	98	87	27	12	17	17	13	9	8	33	29	17	25	28	19	38	58	46	38	7.99099	7.82976	8.05789	8.03254	8.89672	8.93976	8.79849	8.77736	9.49538	9.83263	9.81723	9.51581	8.73178	8.8441	8.76305	8.80509	8.57942	8.71127	9.31971
FXL16_HUMAN	Q8N461		1	11	13	2	14	5	5	12	21	4	5	18	11	6	2	9	9	11	23	21	11	11	12	14	13	24	34	12	7.35536	8.79619	8.98638	7.42298	8.70716	8.14261	8.15017	8.67529	9.2395	8.35467	8.21032	9.2392	8.59583	8.4819	7.94743	8.54088	8.77802	8.83042	9.12934
VAPB_HUMAN	O95292		2	8	9	2	0	6	6	0	1	0	0	0	3	2	0	4	0	0	17	16	4	5	5	2	3	12	8	6	7.83632	8.64592	8.64833	8.00368		8.30593	8.07416	7.09982	7.66591				7.99585	7.28156		8.32621	7.51024		8.80266
QCR1_HUMAN	P31930		15	50	61	18	58	5	2	54	52	75	71	44	5	78	62	5	12	13	2	1	7	2	3	10	3	6	8	3	8.75257	9.64351	9.85269	8.82115	10.0841	7.91172	7.80685	9.94441	10.0155	9.80684	9.77329	10.0498	8.00694	9.9301	9.86987	7.99649	8.84826	9.04485	7.87504
ADDG_HUMAN	Q9UEY8		94	144	156	94	74	91	82	76	76	119	110	71	53	112	102	58	131	130	65	67	32	42	47	38	46	87	77	40	9.60823	10.2279	10.283	9.66111	9.99014	9.80606	9.6593	9.94523	10.0093	9.87776	9.88773	9.96327	9.80721	9.89865	9.92487	9.85731	10.0678	10.1351	9.3857
PHYIP_HUMAN	Q92561		0	2	1	0	2	5	8	1	2	5	6	4	6	3	1	6	0	0	6	8	6	6	5	6	13	10	14	16		8.05362	7.51716		8.25122	8.52693	8.6154	7.9459	8.39153	8.59072	8.57271	8.43704	8.78717	8.27575	7.95332	8.739			8.57152
NP1L5_HUMAN	Q96NT1		0	1	1	0	0	1	2	2	1	2	3	3	0	1	0	1	0	0	5	6	1	1	1	3	0	3	3	1		6.57755	6.69423			7.59794	7.63784	8.09177	8.06971	6.75789	8.27506	8.61439		7.58408					8.33058
ADK_HUMAN	P55263		27	27	26	28	21	16	13	18	15	19	12	10	20	39	28	15	20	19	6	4	12	6	6	12	3	9	6	2	9.05423	9.19709	9.31712	9.1274	9.09356	9.0952	8.89012	9.06028	9.0228	8.96392	8.79303	8.98927	9.17499	9.26996	9.31326	9.13944	9.02625	9.10697	8.25525
PSMD5_HUMAN	Q16401		0	0	0	0	5	20	24	6	6	0	0	4	20	0	1	24	7	7	19	22	17	27	23	23	10	22	23	11					8.16376	9.02094	8.89327	8.15229	8.3248			7.99315	9.07558		7.18429	9.19184	8.58102	8.55012	8.98374
AT2B2_HUMAN	Q01814		114	220	232	111	42	3	3	32	31	39	44	35	8	54	50	7	153	188	7	7	4	3	6	1	7	17	18	9	9.23328	9.98463	9.99436	9.27381	9.24299	7.25013	7.65662	9.07467	8.81814	8.72127	8.87066	8.89152	8.31186	8.99624	9.07309	8.35662	9.73255	9.92661	7.87731
HACE1_HUMAN	Q8IYU2		0	0	0	1	2	18	24	1	1	0	0	0	27	0	0	23	2	3	9	13	22	8	10	19	16	10	8	15				7.97129	7.07562	8.9614	8.6785	7.30608	6.42685				8.99352			9.04258	7.4316	7.57454	8.29084
PYC_HUMAN	P11498		0	0	0	0	0	7	6	0	0	0	0	0	10	0	0	8	27	30	5	5	50	50	51	46	3	11	8	3						8.16026	7.8365			6.72207			8.32846			8.19728	8.83819	8.98548	7.79244
ANFY1_HUMAN	Q9P2R3		0	0	0	0	0	50	55	1	0	0	0	0	39	0	0	42	10	11	16	17	24	33	31	30	9	27	26	10						9.30064	9.079	7.80216					9.47701			9.49059	8.29557	8.43411	8.39328
ERAP2_HUMAN	Q6P179		9	2	2	10	24	0	0	21	0	0	0	0	0	6	6	0	1	1	0	0	0	0	0	0	0	0	0	0	7.91978	8.61926	8.69566	8.00398	8.91685			8.71698						8.01481	8.0958	6.51314	8.49357	8.19965
CNTN4_HUMAN	Q8IWV2		1	3	2	1	1	0	0	0	0	1	1	1	0	1	0	0	1	1	0	0	0	0	0	0	0	0	0	0	7.23279	7.56128	7.4964	6.8544	6.73564					6.84792	7.00719	6.75809		6.90783			7.09975	6.76395
DNM1L_HUMAN	O00429		13	32	33	16	91	67	56	78	82	185	183	83	59	58	51	65	24	27	93	81	72	46	46	67	135	189	156	130	8.18551	8.87531	8.94113	8.23076	9.75503	9.32866	9.18041	9.64562	9.79369	9.71389	9.74303	9.83653	9.4019	9.19692	9.18591	9.42091	8.71451	8.7405	9.62021
AATC_HUMAN	P17174		20	33	32	21	27	0	1	27	29	418	402	29	3	172	203	5	3	4	0	0	4	2	0	3	0	1	2	0	9.09475	9.42818	9.35578	9.1833	9.65072		7.39948	9.66358	9.85865	10.8687	10.8379	9.81399	7.67213	10.3871	10.426	8.1371	8.01803	8.26783
PRP19_HUMAN	Q9UMS4		0	1	1	0	6	8	13	7	3	1	0	4	11	4	2	12	1	1	12	12	7	9	12	8	7	11	15	9		7.4361	7.50854		8.27635	8.67007	8.78059	8.37431	8.20279	7.48121		8.16286	8.91423	8.15721	7.95022	9.00117	7.45776	7.49813	8.80634
ADHX_HUMAN	P11766		75	50	53	78	29	23	24	22	15	78	78	13	13	60	51	10	39	40	14	11	10	24	27	13	15	19	18	16	9.88101	9.79847	9.90015	9.95633	9.87667	9.38092	9.28861	9.62229	9.4246	9.85964	9.91632	9.42336	8.99214	10.0993	10.1039	9.01787	9.79662	9.8271	8.80806
ITIH2_HUMAN	P19823		0	0	0	0	9	0	0	8	17	7	8	11	5	5	5	1	4	7	0	0	2	0	0	0	0	0	0	0			6.70922		7.83812			7.8184	8.35658	7.88889	8.05273	8.38148	7.41211	7.27545	7.33516	7.24596	7.43508	7.67398
EHD3_HUMAN	Q9NZN3		0	0	2	0	15	42	38	18	17	0	1	16	54	0	0	59	21	18	41	40	45	30	26	54	63	76	70	63			7.9903		8.70343	9.43177	9.26574	8.65387	8.9181		7.46957	8.89394	9.49722			9.58164	9.16459	9.1557	9.38798
ENOA_HUMAN	P06733		110	66	67	114	46	39	42	41	51	79	76	53	21	69	70	22	34	37	36	30	13	35	43	22	19	35	24	21	9.80292	9.76409	9.84283	9.83699	9.75008	9.22469	9.14054	9.5985	10.0896	9.90037	9.912	10.0903	9.18803	9.67411	9.72385	9.28276	9.41296	9.55795	9.2093
E41L1_HUMAN	Q9H4G0		0	0	1	0	0	1	2	0	4	4	3	6	1	0	0	3	0	1	12	11	2	1	3	3	8	21	36	7			6.72889			7.28706	7.08124		7.79535	7.85555	7.72023	7.94043	7.01339			7.49016		6.87452	8.23887
CAH2_HUMAN	P00918		0	2	1	2	1	0	0	1	3	3	2	2	0	1	3	0	1	1	0	0	1	0	0	0	0	0	0	0		6.71767	6.82954	7.46178	6.53364			6.98726	7.39677	7.28977	7.15094	6.94069		6.90231	7.46358		6.52922	6.78509
TCPB_HUMAN	P78371		4	28	29	5	37	94	82	39	42	63	51	39	49	45	41	54	62	64	95	96	35	49	58	42	72	96	83	67	7.86	9.12287	9.15363	7.96338	9.43178	9.90767	9.77355	9.33401	9.64766	9.47473	9.403	9.62049	9.8156	9.28713	9.29949	9.89456	9.50646	9.58147	9.79446
LAMA4_HUMAN	Q16363		4	3	1	5	1	0	0	1	3	0	0	2	0	0	0	1	0	1	0	0	0	0	0	0	0	0	0	0	7.33041	7.31031	7.03874	7.44152	7.01017			6.4091	7.58807			7.31769	6.71278			6.68372		7.03491
PDE1A_HUMAN	P54750		29	23	33	30	46	36	45	43	46	56	47	44	31	51	44	27	21	20	22	24	16	21	22	21	15	16	18	18	8.80562	9.33965	9.53485	8.96135	9.69605	9.26186	9.26005	9.56799	10.018	9.67103	9.65612	9.94917	9.26269	9.60828	9.62311	9.35376	9.28049	9.30179	9.068
PSA_HUMAN	P55786		256	177	177	259	405	94	91	359	297	476	460	283	85	585	575	86	118	128	77	78	82	88	88	93	30	96	104	25	10.0458	10.0079	10.014	10.1017	11.2674	9.67715	9.5664	11.1402	11.0972	10.5777	10.5685	11.1481	9.63267	10.813	10.8325	9.6717	9.77676	9.90947	9.49077
THEM4_HUMAN	Q5T1C6		1	1	1	0	1	1	0	1	3	1	0	2	1	1	1	2	2	2	1	0	0	0	0	1	0	1	0	0	6.86971	7.4374	7.67693		7.32932	6.96386		7.28894	8.06009	7.64466		7.7873	7.00355	7.20477	7.26515	7.51741	7.77178	7.87872	6.80657
CCDC6_HUMAN	Q16204		0	1	1	0	0	2	1	2	3	4	1	3	8	1	2	6	2	0	27	28	1	2	3	3	29	19	21	34		6.90067	7.16435			7.62397	6.84125	7.30897	8.06967	7.92594	7.3951	8.239	8.05637	7.063	7.07011	8.00839	7.34982		8.88324
MTMR5_HUMAN	O95248		0	0	0	0	2	6	5	1	3	0	0	2	25	0	0	26	0	0	9	5	22	6	5	23	2	15	17	2					6.98427	7.68204	7.56405	6.75103	7.00608			7.19778	8.37048			8.45679			7.72398
ZC21A_HUMAN	Q96GY0		0	1	0	0	3	1	3	1	7	7	6	7	1	3	2	1	0	1	13	17	3	2	3	4	7	7	11	6		6.6821			7.87612	6.91436	7.58736	7.15305	8.64027	8.42805	8.31977	8.48684	7.58842	7.93306	7.9397	7.80311		8.01766	8.53596
CISY_HUMAN	O75390		20	38	38	21	20	17	17	20	28	69	58	24	11	56	49	9	31	29	12	15	10	14	16	6	5	22	22	6	8.86916	9.46123	9.46847	8.94846	9.46512	8.87572	8.76224	9.36778	9.75106	9.76896	9.7029	9.68955	8.98925	9.6465	9.63289	9.07059	9.39236	9.45838	8.75826
TEN4_HUMAN	Q6N022		9	19	18	6	16	3	2	11	11	0	0	10	22	9	5	17	31	33	2	1	0	0	1	1	0	0	3	0	7.67476	8.42737	8.33365	7.48834	8.06382	7.76143	7.25249	7.90127	8.0472			8.11311	8.44753	7.75256	7.58209	8.37208	8.68826	8.89217	7.29484
PP1B_HUMAN	P62140		0	2	5	0	1	3	3	0	2	6	0	1	2	2	0	1	1	2	4	5	2	4	3	1	3	6	6	4	6.75412	7.96572	8.19335		7.46377	7.90824	7.99442		7.71824	8.24117		7.06718	7.96039	7.89221	7.734	8.02115	7.88133	8.14451	8.28003
AL4A1_HUMAN	P30038		27	23	28	28	39	2	2	30	29	79	68	26	5	79	69	5	0	1	0	0	5	2	2	4	5	2	2	4	8.95958	9.28258	9.29717	8.99346	9.65022	7.74131	7.56747	9.42384	9.76388	9.82098	9.73536	9.60737	7.9527	9.83334	9.83394	8.13223	6.22937	7.61938
GGT5_HUMAN	P36269		2	6	10	3	1	1	0	1	2	0	0	1	0	2	2	0	3	4	0	0	0	0	0	0	0	0	0	0	7.69891	8.47813	8.72231	7.80044	6.87785	5.98703		6.68483	6.98155			7.06277		6.82918	6.8715		7.27832	7.38746
ICAM1_HUMAN	P05362		23	4	4	24	3	0	1	4	0	0	0	0	1	1	0	2	0	0	0	0	0	0	0	0	0	0	0	0	8.53632	8.12015	8.2035	8.61096	8.01132		7.00621	7.82766					7.09181	7.31122		7.04829		7.48987
ENTP1_HUMAN	P49961		4	1	1	3	1	0	1	0	1	0	0	1	1	0	1	1	0	0	0	0	0	0	0	0	0	0	0	0	7.78419	7.5805	7.452	7.58787	6.96204		8.18099		7.15609			7.15207	6.805		8.36914	6.93499
NEGR1_HUMAN	Q7Z3B1		16	4	5	16	5	2	1	6	4	2	2	6	2	3	2	3	3	4	2	0	3	1	1	4	3	0	1	3	8.79846	8.43968	8.58392	8.76509	8.37346	7.65707	7.43653	8.24286	8.40691	8.14631	8.24802	8.38391	7.58841	8.14454	8.15103	7.91943	8.40816	8.40834	7.71094
ECI1_HUMAN	P42126		1	3	3	3	6	0	0	7	4	7	6	4	1	6	5	2	0	1	0	0	1	0	0	2	1	0	1	0	7.08232	8.23777	8.39566	7.48032	8.494	6.74161		8.6162	8.23641	8.67937	8.73239	8.27217	7.09611	8.46932	8.44838	7.61471		7.90137
TCPZ_HUMAN	P40227		7	16	14	7	39	67	67	32	34	25	20	36	39	27	24	46	41	43	64	56	36	28	32	39	58	80	74	56	8.06885	8.87185	8.82729	8.04497	9.47563	9.86341	9.74916	9.3544	9.65361	8.95412	8.77829	9.63478	9.7628	9.01481	9.03407	9.88158	9.39825	9.43808	9.76032
HSP74_HUMAN	P34932		30	56	63	35	67	34	31	60	100	432	424	98	35	257	255	31	59	72	28	31	20	30	33	23	10	27	27	8	8.62326	9.18327	9.23282	8.68611	9.39596	9.00004	8.9063	9.31534	9.73726	10.4509	10.479	9.79302	9.02682	10.1911	10.1859	8.99388	9.26762	9.50698	8.80789
PGBM_HUMAN	P98160		4	18	19	2	11	0	0	9	30	7	7	43	14	7	3	15	44	53	1	0	2	0	0	3	0	1	3	1	7.3483	8.14126	8.3022	6.94331	7.90052			7.68836	8.54476	7.66024	7.80712	8.79507	8.18611	7.21809	7.09012	8.22279	8.57029	8.79751	6.17058
RAP1B_HUMAN	P61224		10	26	22	10	11	1	1	10	13	7	7	9	5	11	8	5	7	5	5	5	4	1	1	3	1	4	5	1	8.80871	9.47673	9.58091	8.90468	9.00945	7.99097	8.16233	8.96206	9.15109	8.79432	8.81419	8.97853	8.20431	8.77684	8.78016	8.27277	8.86541	8.90952	8.77842
RP1BL_HUMAN	A6NIZ1		10	26	22	10	11	1	1	10	13	7	7	9	5	11	8	5	7	5	5	5	4	1	1	3	1	4	5	1	8.80871	9.47673	9.58091	8.90468	9.00945	7.99097	8.16233	8.96206	9.15109	8.79432	8.81419	8.97853	8.20431	8.77684	8.78016	8.27277	8.86541	8.90952	8.77842
SYIM_HUMAN	Q9NSE4		0	0	0	0	0	5	8	0	0	0	0	0	8	0	0	8	9	17	2	3	9	7	7	10	2	5	8	4						7.92582	7.99538						8.03177			8.09573	8.42676	8.71487	7.537
ARP2_HUMAN	P61160		32	47	53	34	38	28	27	40	42	80	68	38	21	61	59	19	38	40	32	28	18	14	15	16	20	27	33	23	9.37805	9.94739	10.0381	9.38709	10.0998	9.34793	9.23618	10.0647	10.0706	10.0928	10.069	10.1171	9.46648	9.93899	9.93661	9.4883	9.82927	9.89645	9.44654
DPP6_HUMAN	P42658		43	48	51	44	41	0	1	44	75	76	73	67	4	41	43	3	26	35	3	2	3	1	0	4	5	5	9	4	8.84825	9.252	9.2921	8.89754	9.34072		6.83164	9.29241	9.90279	9.51204	9.48423	9.90669	7.63727	9.13884	9.12846	7.67681	8.91669	9.10921	7.46574
PTPRA_HUMAN	P18433		0	0	0	0	0	3	2	1	1	0	0	1	2	0	0	3	0	0	1	1	3	1	1	2	3	1	1	2						7.59518	7.24834	6.99138	6.91103			6.93685	7.66368			7.62422			7.2826
HNRH1_HUMAN	P31943		0	5	4	0	2	19	21	3	5	2	1	6	13	2	6	15	3	5	11	14	11	7	11	13	16	24	25	15		8.1438	8.33361		7.79553	8.80519	8.72871	7.9333	8.2538	7.27007	7.03599	8.3429	8.98672	7.57475	8.12972	9.03906	8.14538	8.14019	8.58794
AMACR_HUMAN	Q9UHK6		0	1	1	0	1	0	0	1	3	1	1	1	0	1	1	0	0	0	0	0	0	0	0	0	0	0	0	0		7.34431	7.37392		7.07354			7.1586	7.84784	7.1882	7.41379	7.45066		7.23689	7.21843
PFKAP_HUMAN	Q01813		45	49	52	55	87	56	52	79	59	61	54	68	49	103	110	50	93	105	133	125	72	65	59	72	128	73	74	123	9.12179	9.45318	9.44959	9.15643	10.0717	9.60283	9.4292	9.99863	9.88188	9.46544	9.40651	9.92843	9.68839	9.7975	9.86773	9.7408	9.79888	9.9341	10.0185
1B35_HUMAN	P30685		1	3	3	1	2	0	0	1	0	0	0	0	1	4	2	2	1	0	0	0	0	0	0	0	0	0	0	0	7.82181	8.26731	8.33266	8.00719	7.90787			7.47141					7.24348	7.77217	7.67339	7.60884	7.38315
1B53_HUMAN	P30491		1	3	3	1	2	0	0	1	0	0	0	0	1	4	2	2	1	0	0	0	0	0	0	0	0	0	0	0	7.82181	8.26731	8.33266	8.00719	7.90787			7.47141					7.24348	7.77217	7.67339	7.60884	7.38315
1B78_HUMAN	P30498		1	3	3	1	2	0	0	1	0	0	0	0	1	4	2	2	1	0	0	0	0	0	0	0	0	0	0	0	7.82181	8.26731	8.33266	8.00719	7.90787			7.47141					7.24348	7.77217	7.67339	7.60884	7.38315
1B52_HUMAN	P30490		1	3	3	1	2	0	0	1	0	0	0	0	1	4	2	2	1	0	0	0	0	0	0	0	0	0	0	0	7.82181	8.26731	8.33266	8.00719	7.90787			7.47141					7.24348	7.77217	7.67339	7.60884	7.38315
1B51_HUMAN	P18464		1	3	3	1	2	0	0	1	0	0	0	0	1	4	2	2	1	0	0	0	0	0	0	0	0	0	0	0	7.82181	8.26731	8.33266	8.00719	7.90787			7.47141					7.24348	7.77217	7.67339	7.60884	7.38315
1B59_HUMAN	Q29940		1	3	3	1	2	0	0	1	0	0	0	0	1	4	2	2	1	0	0	0	0	0	0	0	0	0	0	0	7.82181	8.26731	8.33266	8.00719	7.90787			7.47141					7.24348	7.77217	7.67339	7.60884	7.38315
1B56_HUMAN	P30495		1	3	3	1	2	0	0	1	0	0	0	0	1	4	2	2	1	0	0	0	0	0	0	0	0	0	0	0	7.82181	8.26731	8.33266	8.00719	7.90787			7.47141					7.24348	7.77217	7.67339	7.60884	7.38315
1B55_HUMAN	P30493		1	3	3	1	2	0	0	1	0	0	0	0	1	4	2	2	1	0	0	0	0	0	0	0	0	0	0	0	7.82181	8.26731	8.33266	8.00719	7.90787			7.47141					7.24348	7.77217	7.67339	7.60884	7.38315
1B46_HUMAN	P30484		1	3	3	1	2	0	0	1	0	0	0	0	1	4	2	2	1	0	0	0	0	0	0	0	0	0	0	0	7.82181	8.26731	8.33266	8.00719	7.90787			7.47141					7.24348	7.77217	7.67339	7.60884	7.38315
1B15_HUMAN	P30464		1	3	3	1	2	0	0	1	0	0	0	0	1	4	2	2	1	0	0	0	0	0	0	0	0	0	0	0	7.82181	8.26731	8.33266	8.00719	7.90787			7.47141					7.24348	7.77217	7.67339	7.60884	7.38315
1B58_HUMAN	P10319		1	3	3	1	2	0	0	1	0	0	0	0	1	4	2	2	1	0	0	0	0	0	0	0	0	0	0	0	7.82181	8.26731	8.33266	8.00719	7.90787			7.47141					7.24348	7.77217	7.67339	7.60884	7.38315
1B54_HUMAN	P30492		1	3	3	1	2	0	0	1	0	0	0	0	1	4	2	2	1	0	0	0	0	0	0	0	0	0	0	0	7.82181	8.26731	8.33266	8.00719	7.90787			7.47141					7.24348	7.77217	7.67339	7.60884	7.38315
1B57_HUMAN	P18465		1	3	3	1	2	0	0	1	0	0	0	0	1	4	2	2	1	0	0	0	0	0	0	0	0	0	0	0	7.82181	8.26731	8.33266	8.00719	7.90787			7.47141					7.24348	7.77217	7.67339	7.60884	7.38315
1C14_HUMAN	P30510		1	3	3	1	2	0	0	1	0	0	0	0	1	4	2	2	1	0	0	0	0	0	0	0	0	0	0	0	7.82181	8.26731	8.33266	8.00719	7.90787			7.47141					7.24348	7.77217	7.67339	7.60884	7.38315
1C04_HUMAN	P30504		1	3	3	1	2	0	0	1	0	0	0	0	1	4	2	2	1	0	0	0	0	0	0	0	0	0	0	0	7.82181	8.26731	8.33266	8.00719	7.90787			7.47141					7.24348	7.77217	7.67339	7.60884	7.38315
1C18_HUMAN	Q29865		1	3	3	1	2	0	0	1	0	0	0	0	1	4	2	2	1	0	0	0	0	0	0	0	0	0	0	0	7.82181	8.26731	8.33266	8.00719	7.90787			7.47141					7.24348	7.77217	7.67339	7.60884	7.38315
C1R_HUMAN	P00736		8	21	22	10	11	13	19	13	10	14	10	13	17	22	18	13	14	21	0	0	4	1	1	4	0	4	6	0	8.30999	8.92272	8.8739	8.21479	8.74436	8.53142	8.56394	8.79777	8.66945	8.44173	8.298	8.80951	8.84775	8.81582	8.80992	8.83225	8.70394	8.87279
RB27B_HUMAN	O00194		0	2	3	0	2	0	0	1	4	1	0	3	0	1	1	0	3	6	0	0	0	0	0	0	0	1	0	0		7.95987	8.20025		7.74221			7.49089	7.88978	7.40865		8.02473		6.2029	7.10578		8.12048	8.35002
RN123_HUMAN	Q5XPI4		0	0	0	0	4	25	21	4	2	0	0	1	43	0	0	42	10	15	23	22	37	26	29	31	33	27	33	30					7.59959	8.93327	8.63443	7.49856	8.57662			8.60715	9.19385			9.20393	8.45133	8.59013	8.54982
QCR2_HUMAN	P22695		11	40	40	11	41	2	0	29	37	96	92	44	2	67	51	1	14	10	1	1	0	1	0	1	1	5	4	2	8.58713	9.52381	9.67045	8.68084	9.81314	7.36732		9.6644	10.0242	9.97438	9.98814	10.1725	7.278	9.64954	9.62418	7.01106	9.07504	8.98451	7.20388
LTBP2_HUMAN	Q14767		0	1	1	0	0	0	0	1	2	0	1	2	2	0	0	2	1	2	0	0	0	0	0	0	0	0	0	0		7.33274	7.16056					6.9377	7.25859		7.02263	7.59174	7.2955			7.37438	7.59694	7.78793
THIK_HUMAN	P09110		4	6	6	4	3	1	1	2	2	11	12	3	2	2	2	1	4	7	0	0	1	2	0	1	0	1	1	0	7.46796	8.22391	8.25595	7.62151	7.60688	6.74017	6.85708	7.26468	7.82792	8.51124	8.48555	7.76077	7.07273	6.76575	7.17496	6.97071	7.94982	8.3586
HMOX2_HUMAN	P30519		0	0	0	0	0	3	3	0	0	0	0	0	6	0	0	3	0	0	2	2	7	3	3	5	1	2	1	0						8.00462	7.89298						8.06149			7.91855			7.75162
ASM_HUMAN	P17405		4	3	5	4	7	6	7	6	6	3	3	4	8	7	8	6	4	5	3	2	2	1	2	2	1	1	1	1	7.87129	7.62077	7.92934	7.93138	8.40033	8.09656	8.01883	8.33728	8.45894	7.96464	8.02395	8.36549	8.29853	8.34706	8.36419	8.19299	8.2096	8.27291	7.59662
RAB2B_HUMAN	Q8WUD1		1	1	1	1	0	0	1	0	1	1	0	1	0	1	0	0	0	1	0	0	0	0	0	0	0	0	0	0	6.98806	8.17777	7.52178	7.30412			7.22567		7.55129	7.23697		7.45358		7.36977				7.64442
CH082_HUMAN	Q6P1X6		0	3	4	0	3	0	0	1	3	2	2	4	1	1	2	0	3	4	1	2	0	0	0	0	0	1	0	0		7.15709	7.39494		7.7353			6.53499	7.65462	6.68243	7.5756	7.83489	6.95652	6.7251	7.43367		7.31578	7.43462	6.41409
PYGB_HUMAN	P11216		1207	996	1038	1220	651	595	526	571	415	723	683	400	308	1189	1223	282	878	909	503	441	289	346	359	291	493	450	382	505	11.442	11.653	11.6328	11.5036	11.6308	11.1361	11.0139	11.5259	11.3798	11.1418	11.0982	11.386	11.0782	11.5431	11.559	11.1326	11.504	11.6065	10.9832
IC1_HUMAN	P05155		5	9	9	4	4	0	0	4	4	7	3	5	3	3	1	1	6	5	0	0	1	0	0	2	0	1	1	0	7.53706	8.44284	8.31875	7.32369	7.60943			7.51472	8.29254	8.30999	7.91036	8.16622	7.44085	7.69044		7.19764	8.25508	8.40987
ACY1_HUMAN	Q03154		21	11	15	22	20	5	5	20	9	9	10	9	2	20	18	2	7	5	0	0	1	3	2	3	0	4	3	0	8.90794	8.92587	9.0204	8.99275	9.19598	7.94713	7.82126	9.36654	8.75536	8.60133	8.61765	8.78525	7.81629	9.13133	9.08675	7.83711	8.35013	8.59745
NDUV1_HUMAN	P49821		43	29	30	46	22	3	3	31	42	67	55	52	8	32	27	9	13	11	2	0	8	5	5	12	4	2	1	4	9.34502	9.49554	9.5691	9.33504	9.50032	7.85349	7.89099	9.5084	10.2186	9.94438	9.86906	10.2518	8.4974	9.40264	9.35826	8.55444	9.17742	9.12785	7.64751
MCES_HUMAN	O43148		0	0	0	0	6	3	3	8	10	1	1	11	7	0	0	5	0	0	2	3	7	5	5	8	14	5	3	12					8.16376	7.82428	7.65427	8.26947	8.59354	7.24042	7.26912	8.71559	8.29263			8.24448			8.10164
SC23A_HUMAN	Q15436		0	3	3	0	8	17	13	5	1	0	0	2	18	1	1	14	8	7	14	10	12	4	3	14	26	14	13	29		7.12649	7.02226		7.96537	8.2194	7.97809	7.75561	6.69308			6.98198	8.65287	6.85432	6.9402	8.63665	8.21445	8.21253	8.0436
XPP3_HUMAN	Q9NQH7		2	9	6	2	4	0	1	2	9	6	5	9	0	6	5	1	4	6	0	0	1	1	1	0	0	0	0	0	7.6321	8.49741	8.44176	7.63933	8.08261		7.46556	7.66331	8.68748	8.45837	8.29281	8.54941		8.15143	8.01423	6.33937	8.26541	8.46307
CA2D1_HUMAN	P54289		71	41	42	72	21	5	2	18	24	23	19	16	10	30	20	8	12	24	4	2	8	3	3	6	0	2	1	0	9.07653	9.16832	9.24873	9.05668	9.2997	7.86197	7.45398	9.13111	8.64811	8.7886	8.53869	8.33903	8.30634	8.80144	8.7349	8.82979	8.60196	8.81578	7.77767
TBL1R_HUMAN	Q9BZK7		0	0	0	0	6	2	5	2	3	0	0	4	16	0	0	15	0	0	2	2	8	4	5	2	11	5	5	16					8.3104	7.85189	7.92564	7.50194	8.17863			8.29199	8.83279			8.90655			7.77366
EMIL2_HUMAN	Q9BXX0		0	2	2	0	1	0	0	4	1	0	1	0	3	3	5	1	0	3	0	0	0	0	0	0	0	0	0	0		7.10653	6.82751		6.64557			7.35137	6.3153		8.17108		7.21606	7.01047	7.40674	6.78612		7.99495
PSD11_HUMAN	O00231		2	16	13	3	21	45	41	20	10	2	1	6	24	20	11	22	14	18	38	35	34	35	40	32	22	42	41	16	7.50129	8.94955	9.06633	7.81347	9.10622	9.43457	9.34827	9.52047	8.63872	7.04813	7.27114	8.50782	9.16215	8.96852	8.70749	9.2708	9.12103	9.23086	9.44511
PGP_HUMAN	A6NDG6		5	4	4	6	10	0	1	10	10	19	20	5	2	14	14	2	1	1	1	1	1	1	2	1	0	1	1	0	8.43573	8.21722	8.34193	8.49878	9.19318		7.4743	9.27517	9.1179	9.26576	9.25655	8.91694	7.73903	9.18427	9.10346	7.54938	7.54321	7.45779	7.12959
HBG1_HUMAN	P69891		1	4	3	1	1	1	1	0	12	18	16	8	4	0	0	3	2	3	1	0	2	0	0	3	0	0	0	0	7.69084	8.58064	8.52558	7.76323		7.42755	7.64767		8.95445	9.22639	9.25672	8.91857	7.88529			8.04313	8.32848	8.50383	7.49224
ACACA_HUMAN	Q13085		0	0	0	0	24	26	32	23	1	0	0	5	76	0	1	68	8	16	31	24	51	12	10	55	36	20	25	35					8.28053	8.7109	8.64092	8.13453	6.39352			7.25186	9.24819		6.4891	9.25081	7.90617	8.28861	8.49651
ACSL6_HUMAN	Q9UKU0		0	1	1	0	2	7	8	1	10	0	0	7	13	0	0	13	0	0	5	9	10	2	2	12	12	3	3	13		6.70988	6.65462		7.15198	8.22285	8.08246	6.42311	8.22539			8.22593	8.48157			8.46082			7.69856
PCCA_HUMAN	P05165		46	10	14	42	41	2	3	51	25	7	5	29	8	16	7	10	12	17	1	1	8	5	4	8	3	1	1	1	8.95211	8.55512	8.66854	8.99088	9.56807	7.84009	7.45712	9.52778	9.18498	8.44772	8.41268	9.30214	8.1912	8.7966	8.58096	8.33885	8.91815	9.00873	7.1285
SORT_HUMAN	Q99523		6	9	9	6	8	7	2	7	7	11	7	5	5	14	13	5	5	7	3	2	3	2	3	2	1	2	4	1	8.06532	8.59076	8.56841	8.21213	8.5423	8.14035	7.45797	8.48111	8.46782	8.644	8.3575	8.37022	8.0636	8.71893	8.67261	8.14545	8.32031	8.52001	7.55804
CRYAB_HUMAN	P02511		8	12	12	5	14	24	17	12	6	4	3	3	15	23	20	14	9	7	31	29	24	31	29	21	19	12	12	16	8.43607	8.92482	8.88504	8.33592	9.25547	9.35641	9.14158	9.22585	8.48582	8.26176	8.1247	7.83823	9.40523	9.40678	9.32913	9.46779	8.9767	8.88674	9.52744
ACOT9_HUMAN	Q9Y305		178	67	75	203	84	49	55	71	67	83	73	66	44	94	77	41	141	144	22	18	34	23	19	39	47	20	24	45	10.0332	9.98571	10.0578	10.1291	10.0687	9.51665	9.48279	10.0557	10.0838	9.85464	9.86986	10.1538	9.61459	9.92263	9.80719	9.65649	10.3921	10.419	8.86803
E41L3_HUMAN	Q9Y2J2		0	2	3	0	24	13	20	28	71	64	62	74	43	7	2	43	6	17	104	110	63	32	31	64	73	129	127	69		7.73112	7.97482		8.91114	8.62172	8.5871	8.9322	9.55986	9.56107	9.45855	9.58088	8.99114	8.44306	8.01174	8.97064	8.27568	8.70188	9.53312
ANO6_HUMAN	Q4KMQ2		2	2	2	2	1	0	0	2	0	0	0	0	2	0	0	1	3	2	0	0	0	0	0	0	0	0	0	0	6.88714	7.53176	7.50066	7.07339	6.76938			6.69202					6.97085			6.54596	7.36603	7.49094
ROA2_HUMAN	P22626		0	5	4	0	5	66	47	9	5	1	1	3	40	2	2	37	5	4	20	22	33	36	34	34	33	19	15	31		8.30382	8.0385		8.5047	9.8795	9.75287	8.5678	8.15051	7.24336	7.28578	8.04696	9.93571	7.99999	7.73478	9.97608	8.43895	8.5314	8.88003
TF_HUMAN	P13726		0	2	3	0	1	0	0	2	0	0	0	0	2	0	0	1	1	1	0	0	0	0	0	0	0	0	0	0	6.92528	7.87548	8.2521	7.09188	7.09684			7.28553					7.1631			7.05023	7.52621	7.53483
PEF1_HUMAN	Q9UBV8		15	16	18	17	13	7	10	10	10	16	13	7	7	20	17	7	16	12	10	11	7	5	5	5	9	6	7	9	8.84372	9.1525	9.27007	9.02127	9.26874	8.46274	8.44127	9.27704	9.31983	9.02657	9.05362	9.51804	9.1337	9.13956	9.0658	9.22435	9.16011	9.17371	8.49089
PCP_HUMAN	P42785		0	0	1	0	7	0	0	5	8	4	4	8	2	1	1	1	0	0	0	0	0	0	0	0	0	0	0	0			6.63303		7.94273			7.71221	8.4637	7.89754	7.90772	8.4097	7.04999	7.21368	7.06472	6.49293
HACL1_HUMAN	Q9UJ83		1	0	0	1	6	0	0	4	5	1	0	3	1	1	2	1	0	0	0	0	0	1	1	0	0	0	0	0	7.15782		7.25327	7.19321	8.22642			8.05896	8.14323	7.26072		8.06904	6.86175	6.99342	7.36923	6.9708
XPO1_HUMAN	O14980		0	2	4	0	25	130	118	15	2	0	0	3	118	5	4	128	54	57	55	54	92	48	45	95	69	50	45	62		7.36273	7.73293		8.64899	9.893	9.7743	8.45362	7.39676			7.66583	10.1112	7.93175	7.69787	10.1299	9.26991	9.39646	9.29737
RHG26_HUMAN	Q9UNA1		0	0	0	0	0	0	0	1	0	0	0	0	0	0	0	1	0	0	3	1	1	1	1	1	1	5	4	1					6.97186			6.74815					6.40441			6.81375			7.68567
PSME2_HUMAN	Q9UL46		4	10	12	3	12	0	0	11	15	14	12	11	3	12	8	4	7	9	1	0	5	0	0	5	0	0	0	0	8.25416	8.56962	8.72089	8.14968	9.02735			8.96594	9.04265	8.7259	8.62663	8.87375	7.68353	8.57679	8.43731	7.70407	8.39498	8.53291	6.41432
LAMC1_HUMAN	P11047		42	48	42	31	16	5	3	13	37	24	26	39	17	13	14	18	39	52	2	3	4	0	1	3	9	5	5	10	8.52989	8.87488	8.84228	8.49911	8.20461	7.71072	7.49135	8.07853	9.05793	8.5681	8.77258	9.20134	8.63192	8.00988	8.02572	8.48849	8.87189	9.07628	7.08113
AOC3_HUMAN	Q16853		16	1	5	21	0	0	0	0	9	2	1	8	0	0	0	0	2	3	0	0	0	0	0	0	0	0	0	0	8.40593	7.67699	8.29431	8.52381					8.58764	7.84367	7.46565	8.6654					7.63385	8.05903
DCTN4_HUMAN	Q9UJW0		3	4	2	1	7	6	8	5	17	3	5	21	11	2	1	8	5	3	26	29	7	6	9	7	20	22	26	19	7.48032	7.77924	7.55252	6.81294	8.4951	8.05438	8.28708	8.35963	9.01368	8.06175	8.34424	9.08654	8.5799	7.53258	7.19524	8.37789	8.28488	8.32668	9.02321
DPYL2_HUMAN	Q16555		607	924	966	604	472	609	569	394	444	2272	2243	407	171	1776	1862	178	833	831	448	446	189	506	498	192	267	525	486	256	11.0619	11.5328	11.5728	11.0763	11.7704	11.1256	11.0713	11.677	11.7434	12.1711	12.1748	11.6882	10.9096	11.913	11.934	10.9686	11.4377	11.5209	10.7893
HNRPC_HUMAN	P07910		0	0	0	0	1	0	0	0	1	0	0	1	1	0	0	1	0	0	4	7	1	1	0	1	9	10	7	7					7.54649				7.92459			7.97824	7.14746			7.2999			8.05542
PDIA6_HUMAN	Q15084		6	30	25	10	18	16	11	29	20	35	40	29	13	23	25	12	32	36	11	14	6	6	7	6	2	14	15	1	8.30466	9.29629	9.2921	8.3897	9.1024	8.75587	8.43739	9.23795	9.42669	9.31364	9.40417	9.62788	8.70067	9.10924	9.15327	8.74577	9.32023	9.38591	8.42098
KS6A2_HUMAN	Q15349		0	0	0	0	0	8	10	0	0	0	0	0	18	0	0	18	0	0	11	8	26	12	16	21	1	9	8	0						8.2318	8.26349						8.48813			8.66689			8.1593
CHKB_HUMAN	Q9Y259		11	25	26	10	14	16	15	15	5	11	11	6	14	27	19	13	16	15	3	7	10	6	7	6	3	8	9	3	8.33131	9.33094	9.47579	8.45436	9.13049	8.90955	8.74873	9.04127	8.63522	8.783	8.84309	8.67401	8.97081	9.1975	9.17339	9.01666	9.15275	9.14317	7.6923
GCDH_HUMAN	Q92947		112	60	61	113	23	28	25	23	27	13	16	24	17	34	28	16	52	59	15	17	11	12	10	7	17	14	12	13	10.1513	10.028	10.0966	10.2786	9.58467	9.3423	9.22665	9.63135	9.66937	8.82152	8.8521	9.49478	9.28782	9.51526	9.46237	9.34349	9.95515	10.0515	9.10602
CLCA_HUMAN	P09496		6	12	9	8	7	9	10	5	11	12	16	5	4	15	13	4	16	13	18	17	8	11	10	9	21	14	14	24	8.34637	9.13296	9.01292	8.37983	9.09785	8.97358	8.78558	8.74123	9.53572	9.38727	9.48323	9.4514	8.47299	9.13751	9.23284	8.61249	9.41142	9.4019	9.22639
ANXA6_HUMAN	P08133		0	0	0	2	0	2	1	1	2	66	60	2	3	4	3	5	50	54	0	0	0	0	0	1	0	0	0	0				7.38995		7.48034	6.89853	6.0677	7.32521	9.6592	9.65043	7.17886	7.20728	7.84596	7.75255	7.34108	9.51979	9.63078
VAC14_HUMAN	Q08AM6		0	1	0	0	5	7	7	4	6	0	0	6	17	0	0	16	4	4	6	5	10	6	7	14	8	6	7	7		6.84353			7.9855	8.24272	8.10796	7.8233	7.98717			8.01022	8.75016			8.75977	7.92457	8.27068	7.95077
GARS_HUMAN	P41250		156	199	201	159	170	127	123	174	129	243	223	118	109	236	223	104	240	278	98	100	55	55	58	53	92	106	89	92	9.90852	10.2907	10.3596	9.98677	10.6498	10.2057	10.0461	10.5281	10.6723	10.3876	10.42	10.6617	10.2269	10.3498	10.3447	10.2789	10.4459	10.5483	9.93144
WDR17_HUMAN	Q8IZU2		0	0	0	0	14	16	11	13	9	3	2	10	17	5	4	17	8	9	31	25	10	20	20	15	24	23	19	18					8.72761	8.57402	8.40661	8.6119	8.32393	7.35795	7.22355	8.31831	8.82308	7.9345	7.78104	8.87673	8.11717	8.40826	8.86107
PGM2_HUMAN	Q96G03		0	0	0	1	18	0	1	18	12	38	38	10	0	40	28	0	0	0	0	0	0	0	0	0	0	0	0	0				6.58211	8.96378		7.81078	8.91788	8.82487	9.3583	9.32926	8.60938		9.36964	9.20529
KAPCA_HUMAN	P17612		4	8	12	3	17	31	39	12	11	34	25	11	17	24	14	14	12	12	40	39	21	13	16	19	17	45	38	14	7.69581	8.80972	9.25273	7.58085	9.27717	9.30261	9.20901	9.17857	9.04328	9.48224	9.40647	9.05319	9.26844	9.08846	8.93888	9.41223	9.08077	9.24197	9.47185
UBR1_HUMAN	Q8IWV7		0	0	1	1	6	27	21	3	2	0	0	0	43	0	0	42	3	6	14	12	28	5	6	22	12	21	22	9			6.64968	7.71026	7.25751	8.53575	8.32703	7.02498	6.34155			6.3175	8.91066			8.93859	7.42167	7.89529	7.94443
MARCS_HUMAN	P29966		20	17	16	21	7	2	4	9	15	38	32	16	1	15	17	1	6	9	2	4	2	1	1	3	7	2	8	8	8.71544	8.67056	8.69389	8.81464	8.76798	7.56595	7.79824	8.79142	8.98912	9.18602	9.12516	9.21476	7.73081	8.61064	8.62383	7.88136	8.2746	8.65002	7.36192
CFAH_HUMAN	P08603		12	10	10	14	20	5	5	20	21	19	26	24	21	13	9	23	26	30	1	0	0	1	1	4	6	3	5	4	8.23289	8.36635	8.42109	8.21543	8.51654	7.90009	7.86796	8.43332	8.79442	8.76279	8.98119	9.00745	8.64041	8.51236	8.49745	8.76952	9.01271	9.15528	7.48293
ATPD_HUMAN	P30049		4	2	3	2	1	0	0	1	1	2	0	3	0	2	2	0	0	0	0	0	0	0	0	1	0	0	0	0	8.40725	8.2788	8.53973	8.31986	6.71926			7.98571	6.95854	8.06243		8.34592		8.37486	8.30627
XPP1_HUMAN	Q9NQW7		3	5	5	4	9	1	0	9	9	7	9	8	2	5	5	2	1	1	1	0	3	0	1	2	0	0	2	0	7.52241	8.06055	8.18594	7.49107	8.22657	6.59575		8.1745	8.62364	8.43981	8.65654	8.60052	7.30527	8.261	8.01309	7.15119	7.13188	7.12895	6.45133
HS71B_HUMAN	P0DMV9		106	98	106	112	86	104	106	87	79	115	115	79	65	104	107	61	132	144	58	56	47	72	73	52	78	58	58	71	9.74236	10.0696	10.1096	9.7485	10.2777	9.99621	9.9118	10.1973	10.4187	10.1582	10.2017	10.4198	10.0612	10.0201	10.0442	10.0049	10.3261	10.4412	9.53534
HS71A_HUMAN	P0DMV8		106	98	106	112	86	104	106	87	79	115	115	79	65	104	107	61	132	144	58	56	47	72	73	52	78	58	58	71	9.74236	10.0696	10.1096	9.7485	10.2777	9.99621	9.9118	10.1973	10.4187	10.1582	10.2017	10.4198	10.0612	10.0201	10.0442	10.0049	10.3261	10.4412	9.53534
PSMF1_HUMAN	Q92530		0	0	0	0	1	1	1	1	0	2	1	1	0	1	0	1	0	0	2	1	1	1	1	1	1	1	1	1					7.5415	7.7132	7.62784	7.5758		8.35892	8.28078	7.74531		7.83231		7.45853			7.84626
SMOX_HUMAN	Q9NWM0		1	3	7	2	6	0	2	6	4	0	0	4	9	3	2	8	2	1	0	0	1	0	0	1	0	0	0	0	5.90863	7.70753	8.21635	6.90846	7.93622	7.28643	7.52775	8.00268	7.9448			7.87852	8.00979	7.66686	7.28106	8.041	7.01127	7.39003
PPP5_HUMAN	P53041		71	38	36	68	70	85	70	67	45	49	52	45	50	60	61	55	36	44	73	64	56	53	63	57	105	71	63	108	9.55391	9.55031	9.55319	9.60892	10.2575	9.99498	9.85652	10.1102	10.2165	9.7246	9.81138	10.1824	10.1329	9.78623	9.85525	10.2157	9.70678	9.83116	9.82571
ARPC3_HUMAN	O15145		20	33	34	17	15	8	10	14	14	48	49	14	9	26	37	8	24	23	16	22	8	6	8	8	6	19	19	5	8.82424	9.53302	9.50508	8.94256	9.30643	8.41169	8.54969	9.26609	9.34134	9.3204	9.35122	9.35809	8.77393	9.32644	9.20028	8.91132	9.43398	9.49597	8.719
XPO2_HUMAN	P55060		0	0	0	0	38	161	142	31	4	0	0	7	127	7	8	127	35	32	55	60	90	97	92	80	68	73	55	67		7.49489			9.04044	9.9752	9.89731	8.93464	8.08597			8.20941	10.2535	8.22714	8.09968	10.2713	8.95744	9.10068	9.32406
GMDS_HUMAN	O60547		18	21	24	19	20	12	16	20	22	27	22	21	12	44	29	12	29	28	13	8	14	7	6	13	9	7	8	8	9.01982	9.43699	9.55297	9.12113	9.45847	8.71656	8.80396	9.41654	9.50039	9.39817	9.42566	9.42272	8.88677	9.53064	9.30447	8.98021	9.53148	9.58916	8.73573
RABX5_HUMAN	Q9UJ41		0	0	1	0	0	15	10	0	0	0	0	0	16	0	0	11	0	0	1	4	15	12	12	17	2	3	1	1			6.87374			8.67851	8.39808						8.59757			8.53378			7.60343
CD37L_HUMAN	Q7L3B6		0	0	0	0	1	3	4	3	1	0	1	3	8	0	0	4	0	0	7	3	7	1	2	5	1	1	1	2					7.5592	8.06104	8.23987	7.92556	7.6489		7.69525	8.19273	8.59038			8.38888			8.24699
CSMD3_HUMAN	Q7Z407		1	1	4	1	8	1	0	12	18	1	1	18	2	3	4	2	2	7	0	2	0	0	0	0	0	0	2	0	8.6721	6.4616	7.04833	8.77772	7.60085	6.12018		7.85584	8.09621	6.93463	7.27224	8.2173	6.77276	7.10806	7.2168	6.87235	7.11254	7.64637
PUR8_HUMAN	P30566		30	21	21	35	26	5	5	27	23	14	13	30	12	25	29	13	30	35	5	3	8	10	10	11	10	8	11	5	9.13529	9.33149	9.37729	9.1896	9.42215	8.50025	8.53222	9.27135	9.42864	8.99805	8.97543	9.46042	8.90233	9.3853	9.39594	8.89745	9.57135	9.60633	8.16533
ENOF1_HUMAN	Q7L5Y1		0	0	1	0	5	4	5	2	1	0	0	0	3	3	2	2	0	0	0	0	0	0	0	0	0	0	0	0			6.91241		7.78412	8.11638	7.91861	7.17554	6.68176				7.65693	7.46942	7.15497	7.61594
DHTK1_HUMAN	Q96HY7		21	25	28	23	33	18	14	33	25	18	12	28	24	31	34	24	26	23	8	7	11	3	4	9	20	7	5	31	8.7506	9.23485	9.23601	8.77674	9.46703	8.77706	8.67744	9.38545	9.41787	8.94301	8.75579	9.44268	9.19524	9.19304	9.15652	9.11916	9.21059	9.27554	8.31563
CSN2_HUMAN	P61201		17	18	24	15	75	119	111	73	53	10	6	59	70	42	28	69	31	34	92	90	66	63	69	66	31	90	88	32	8.63805	9.04273	9.27182	8.66873	9.83324	10.0101	9.89716	9.76351	9.74433	8.46538	8.44706	9.65878	9.9118	9.35122	9.4188	9.96681	9.39018	9.50553	9.89077
LFG2_HUMAN	Q9BWQ8		0	4	3	0	0	0	0	0	1	1	1	1	0	1	1	0	2	2	0	0	0	0	0	0	0	0	0	0		7.472	7.5084						6.86132	6.6342	6.62453	6.96332		6.77159	6.75696		7.41231	7.548
BASI_HUMAN	P35613		2	5	7	2	2	0	0	1	2	2	2	3	0	2	2	0	3	3	0	0	0	1	0	1	0	0	1	0	7.7055	8.50178	8.90336	7.75199	7.62679			7.52559	7.98421	8.01123	8.09437	8.1837		8.01778	7.88652		8.3265	8.48474
NDUV2_HUMAN	P19404		11	8	9	7	17	3	3	10	19	28	22	19	2	11	13	2	5	5	4	3	2	1	0	5	2	1	4	0	8.44325	8.87345	8.94955	8.43985	8.78184	7.25005	7.38545	8.76542	9.31008	9.45803	9.34177	9.35589	7.53353	8.75432	8.84168	7.35809	8.58413	8.71971	7.67081
VA0D2_HUMAN	Q8N8Y2		0	7	8	0	11	0	0	4	7	8	9	7	0	4	8	0	11	11	1	1	0	0	0	1	0	1	1	0		8.68854	8.9122		9.03222			8.59942	9.10456	8.64939	8.67886	9.051		8.66106	8.93208		8.78081	8.83323	6.96084
IGHG2_HUMAN	P01859		38	12	12	30	18	22	17	15	31	54	52	32	24	26	22	21	30	30	7	9	8	6	8	9	4	6	1	3	9.08654	8.78125	8.67063	8.98956	9.28101	9.18424	8.911	9.11707	9.83251	9.56818	9.52205	9.97023	9.31954	9.17211	9.06922	9.3665	9.30567	9.27254	8.36244
RALB_HUMAN	P11234		0	4	4	1	1	0	0	1	1	0	1	2	0	1	2	0	0	0	0	0	0	0	0	0	0	0	0	0		8.42966	8.42938		7.9873			7.59213	8.17702		7.14211	8.40543		7.08332	7.2643			7.06281
PAAF1_HUMAN	Q9BRP4		0	0	0	0	0	5	4	0	3	0	0	1	3	1	0	3	0	1	3	2	1	1	3	5	2	3	1	1						7.90994	7.64082	7.13574	7.96952			7.29336	7.9603	7.4849		8.09503		7.59381	7.94671
PARP1_HUMAN	P09874		0	0	0	0	0	1	2	1	0	1	0	0	1	0	0	0	0	0	2	1	2	2	1	6	0	1	2	1						6.50773	6.98084	6.9613		7.51419			6.95526						7.08518
P2RX7_HUMAN	Q99572		7	3	1	4	1	0	0	2	2	0	0	2	4	0	0	4	0	0	0	0	1	0	0	0	0	0	0	0	8.11307	7.82225	7.57433	8.09486	7.22274			7.44115	7.47949			7.54296	7.79795			7.85996		7.1724
FA49A_HUMAN	Q9H0Q0		0	3	3	0	10	21	24	9	11	4	7	9	14	7	7	11	1	2	26	29	13	21	21	14	9	23	26	8		8.09082	8.03667		8.84775	9.17664	9.08522	8.84338	9.07551	8.4564	8.57898	9.00877	9.17981	8.53092	8.42354	9.22008	7.45886	7.84953	9.10816
CNTFR_HUMAN	P26992		16	5	6	13	5	2	1	3	5	1	1	4	4	2	2	3	3	6	0	1	3	0	0	3	0	0	0	1	8.61591	8.42752	8.54728	8.67953	8.32087	7.56469	7.11217	8.29931	8.17621	7.48931	7.71479	8.10537	7.80927	7.89587	7.94064	7.75011	8.20488	8.41759
E41L2_HUMAN	O43491		0	0	0	0	14	24	14	13	9	3	2	7	15	5	4	17	4	2	29	24	18	25	21	14	4	13	11	4					8.59229	8.76294	8.44565	8.46004	8.08138	8.07569	7.94771	8.22655	8.76242	7.82145	7.74731	8.71305	7.83918	7.9531	8.60214
CAMP3_HUMAN	Q9P1Y5		2	0	3	1	3	0	0	3	2	1	0	4	0	2	2	0	8	7	2	0	0	0	0	0	2	0	0	0	7.17725	7.52389	6.96843	7.3134	7.93885			7.74121	7.85448	6.25496		7.98397		6.64729	7.28531	7.22691	8.25607	8.12503	6.32944
NID1_HUMAN	P14543		29	18	23	27	9	2	2	8	19	9	10	14	8	3	2	13	11	18	0	0	2	0	0	1	5	1	2	7	8.7414	8.50845	8.68461	8.66232	8.14999	7.50526	6.99686	8.04195	8.58152	8.05622	8.04017	8.51244	8.19209	7.69302	7.38957	8.29992	8.44734	8.72062
PGTA_HUMAN	Q92696		1	0	0	0	29	38	37	28	16	3	3	17	33	6	2	31	0	0	31	32	31	41	40	36	15	31	37	14	7.69144				9.2145	9.31986	9.30055	9.15984	9.06465	7.53375	7.03165	9.01899	9.42333	8.57781	7.92008	9.42917			9.22912
HEMO_HUMAN	P02790		1	0	0	3	0	0	1	0	3	0	0	2	2	0	0	1	1	1	0	0	0	0	0	0	0	0	0	0	7.40283			7.51974			7.1788		7.82361			7.76767	7.53721			7.33562	7.40853	7.70364
HRG_HUMAN	P04196		0	3	2	0	2	1	1	1	6	4	3	6	3	1	0	1	19	18	0	0	1	0	0	0	0	1	1	0		6.92363	6.94438		6.96222	6.62915	6.4481	6.60129	7.97273	7.48093	7.65871	8.01077	6.97149	6.66979		6.52311	8.59114	8.69645
HINT2_HUMAN	Q9BX68		0	1	1	0	1	0	0	0	1	1	1	1	0	1	1	0	0	0	0	0	0	0	0	0	0	0	0	0		7.29497	7.49301		6.89845				7.12946	7.68421	7.63291	7.43335		7.42032	7.34846
CTND2_HUMAN	Q9UQB3		0	1	1	0	2	1	1	2	2	0	0	1	3	0	0	1	0	0	0	0	0	1	0	0	0	0	0	0		6.65986	6.70666		6.9344	6.81358	6.90498	6.89034	6.86369			7.00911	7.37477			6.23955
PSD13_HUMAN	Q9UNM6		1	5	3	2	12	25	30	10	9	1	0	8	14	9	5	17	8	7	20	21	15	16	17	19	11	19	27	10	7.32461	8.37552	8.09458	7.78445	9.09444	9.06096	9.04972	8.92076	8.69013			8.57107	9.14248	8.5206	8.34066	9.24581	8.57573	8.74591	9.16447
GABT_HUMAN	P80404		63	50	50	61	56	4	8	48	61	159	152	60	18	76	70	19	28	34	0	0	13	0	1	15	5	3	5	5	9.25071	9.40286	9.48005	9.33854	9.7537	8.03898	8.09999	9.65714	9.89819	10.13	10.138	9.81689	8.57914	9.70612	9.66331	8.6928	9.15869	9.19695
HSPB1_HUMAN	P04792		3	5	5	3	3	3	5	3	1	0	0	0	3	3	2	4	13	11	14	14	2	15	8	2	5	9	11	7	7.61529	8.44602	8.55989	7.84875	8.11641	8.18307	8.02543	7.83497	7.50402				7.79741	8.15427	7.96718	7.96817	8.9153	8.95398	8.74778
NADC_HUMAN	Q15274		0	9	8	0	8	6	7	10	2	5	5	3	3	13	15	0	2	3	0	0	1	0	2	1	0	0	0	0		8.85152	8.87309		9.19929	8.33963	8.55078	9.16176	8.13941	8.50895	8.40118	8.5975	7.54898	9.09117	9.12594		8.01068	8.24403
ITB4_HUMAN	P16144		1	7	7	0	1	0	0	1	0	0	0	0	1	1	1	1	2	2	0	0	0	0	0	0	0	0	0	0	7.08941	7.91372	7.86822		6.55775			6.41029					6.60455	6.46019	6.68954	6.43886	7.07456	6.82016
INP4A_HUMAN	Q96PE3		1	0	0	0	5	10	11	6	20	14	16	16	14	3	1	17	0	0	16	20	10	3	5	13	15	17	17	18	7.38511				7.85463	8.17906	7.95993	7.56129	8.78081	7.84688	7.80557	8.65596	8.45729	6.91895	6.78417	8.61438			8.41639
TRM1_HUMAN	Q9NXH9		5	8	11	5	20	3	5	18	16	2	4	16	15	6	4	11	5	11	3	3	2	3	3	3	3	2	4	3	7.38451	8.20464	8.39664	7.4845	8.75354	7.8775	7.86827	8.63733	8.95532	7.90897	8.12506	8.96057	8.28542	8.17322	8.10873	8.2178	8.31842	8.64344	7.91695
PGFRB_HUMAN	P09619		8	6	7	11	3	2	2	3	3	4	3	6	1	4	4	0	5	3	1	0	0	2	1	2	5	1	1	2	9.32272	10.0377	10.0061	9.54857	10.1758	8.95336	8.87973	10.1187	10.31	10.0336	9.87	10.2389	9.08207	9.85038	9.90338		9.70462	9.74092	8.29237
RASK_HUMAN	P01116		0	0	1	1	0	0	0	1	2	1	1	1	0	0	0	0	1	1	0	0	0	0	0	0	0	0	0	0		7.36752	7.92789	7.23487				7.54198	8.19282	7.93132	7.94032						7.80856	7.78015
UBP14_HUMAN	P54578		15	4	11	12	24	8	5	25	18	24	23	21	8	18	12	10	2	2	3	1	6	8	7	4	3	3	2	2	8.50348	8.3258	8.74738	8.63465	9.05223	8.4246	8.08899	9.02015	9.01072	9.07809	9.12681	9.15785	8.40866	8.85548	8.68757	8.48108	8.00711	7.84427	7.77848
1433G_HUMAN	P61981		1	32	24	3	23	78	67	20	25	99	96	30	33	51	48	31	26	24	95	102	45	83	77	42	25	86	80	24	7.45585	9.45281	9.42249	7.78647	9.52076	10.2293	10.1506	9.55007	9.81216	10.322	10.383	9.86518	9.99242	9.70345	9.7631	10.0192	9.54879	9.59458	10.3565
2B1D_HUMAN	Q5Y7A7		2	1	1	1	0	0	0	1	0	0	0	0	1	0	1	1	0	0	0	0	0	0	0	0	0	0	0	0	7.85401	7.74284	7.72363	7.58046	7.22097			7.24341					7.00996		7.67935	7.0667
2B13_HUMAN	P01912		2	1	1	1	0	0	0	1	0	0	0	0	1	0	1	1	0	0	0	0	0	0	0	0	0	0	0	0	7.85401	7.74284	7.72363	7.58046	7.22097			7.24341					7.00996		7.67935	7.0667
2B1F_HUMAN	P01911		2	1	1	1	0	0	0	1	0	0	0	0	1	0	1	1	0	0	0	0	0	0	0	0	0	0	0	0	7.85401	7.74284	7.72363	7.58046	7.22097			7.24341					7.00996		7.67935	7.0667
2B1C_HUMAN	Q95IE3		2	1	1	1	0	0	0	1	0	0	0	0	1	0	1	1	0	0	0	0	0	0	0	0	0	0	0	0	7.85401	7.74284	7.72363	7.58046	7.22097			7.24341					7.00996		7.67935	7.0667
GNAO_HUMAN	P09471		79	136	140	88	43	15	21	39	55	247	234	55	13	93	89	11	208	212	28	32	16	15	20	17	23	36	39	22	9.88746	10.4947	10.5648	10.0294	9.88238	9.20121	9.13434	9.85953	10.2085	10.5943	10.5321	10.1927	9.03209	10.1046	10.167	9.03423	10.6476	10.7155	9.20852
PRS10_HUMAN	P62333		0	6	4	0	9	17	15	6	4	4	3	3	15	7	4	14	4	9	26	27	17	9	14	18	5	25	21	7		8.33794	8.14461		8.66366	8.78242	8.60466	8.55035	8.1567	7.739	7.57697	8.09283	8.87165	8.27441	8.50756	8.90115	8.30976	8.67601	8.94381
AL9A1_HUMAN	P49189		936	281	303	809	183	284	275	176	149	337	322	146	138	370	388	134	351	354	169	155	92	200	200	100	340	205	207	336	11.4962	11.4241	11.4725	11.5788	11.3617	11.157	11.0475	11.2806	11.2264	11.1922	11.1962	11.2093	11.046	11.3661	11.3821	11.1278	11.4837	11.517	10.7165
CARM1_HUMAN	Q86X55		15	4	6	8	23	24	29	26	32	16	13	35	33	10	7	31	7	8	33	31	30	32	30	33	45	15	24	48	8.80168	8.19543	8.31892	8.49034	9.34217	9.29117	9.22453	9.29057	9.64988	8.9488	8.96379	9.5673	9.63275	8.71679	8.61683	9.67441	8.54684	8.62314	9.1819
RIMS3_HUMAN	Q9UJD0		0	0	0	0	0	0	0	0	0	1	0	0	0	0	0	0	0	0	4	4	1	0	0	1	1	1	2	3										7.2847									7.90385
DPYL1_HUMAN	Q14194		127	147	146	121	147	42	40	132	152	590	579	160	43	289	323	43	127	122	62	54	45	57	55	51	71	82	80	62	9.95113	10.1239	10.1954	9.93213	10.5753	9.51451	9.36464	10.4418	10.7968	10.9994	11.0511	10.7484	9.42529	10.4958	10.5904	9.48396	9.99593	10.0594	9.48686
ITFG2_HUMAN	Q969R8		6	3	2	9	5	1	0	4	5	0	0	5	3	1	0	2	0	1	0	0	1	0	0	1	0	0	0	1	7.6099	8.00847	8.03173	7.84042	8.33756	7.23185		7.87346	8.39627			8.43019	7.65592	7.28192		7.72577		7.52405
EXOC4_HUMAN	Q96A65		0	0	0	0	0	9	11	0	0	0	0	0	16	1	1	11	0	0	4	3	11	2	2	7	9	8	6	7						8.02169	8.02698						8.37214	7.8607	8.05934	8.30018			7.36335
NDUAA_HUMAN	O95299		0	0	2	0	3	0	0	5	11	5	2	9	0	1	2	0	0	0	0	0	0	0	0	0	0	0	0	0			7.97679		8.21529			8.19703	8.88369	8.18367	7.7833	8.75184		7.74443	8.0216
KAP2_HUMAN	P13861		6	13	19	6	16	29	23	13	13	60	59	14	14	31	32	19	18	22	42	42	12	33	33	16	15	36	34	10	8.1959	8.84494	9.04462	7.94605	8.99628	9.30475	9.15743	8.83811	9.05846	9.60033	9.62936	9.12875	9.08789	9.19022	9.2491	9.25708	9.0855	9.17768	9.36771
GPM6B_HUMAN	Q13491		30	23	21	28	7	15	11	3	3	4	3	4	9	9	8	5	22	19	3	3	1	2	2	5	2	2	2	3	9.2078	9.39445	9.41997	9.27464	9.04285	8.91231	8.47574	8.94102	8.72098	8.41221	8.43481	7.92456	9.40193	8.883	8.66777	9.3371	9.25835	9.30443	7.93052
MPRI_HUMAN	P11717		0	2	3	1	3	0	0	3	5	0	0	5	0	1	0	0	2	1	0	0	0	0	0	0	0	0	0	0		7.22292	7.36025	6.63991	7.2251			7.22386	7.51226			7.64852		6.34136			7.08636	6.46195
MCCB_HUMAN	Q9HCC0		219	103	109	205	103	40	51	89	88	115	100	80	38	116	108	44	100	102	8	8	55	55	48	50	32	9	14	30	10.1746	10.118	10.1413	10.199	10.2655	9.52042	9.40059	10.1557	10.3376	9.97499	10.0212	10.302	9.69628	10.0587	10.0544	9.79949	10.1172	10.0956	8.43807
CATH_HUMAN	P09668		3	3	2	2	2	0	0	2	3	0	0	0	4	1	0	3	1	0	0	0	0	0	0	1	0	0	0	0	8.1365	8.21315	8.33189	8.25212	7.87142			7.89278	7.75239				8.00406	7.60031		7.85235	7.76856
FBLN2_HUMAN	P98095		1	1	1	1	0	0	0	0	4	0	0	5	1	0	1	2	0	3	0	0	0	0	0	0	0	0	0	0	6.62899	6.82736	6.57846	6.95706					7.47054			7.7822	6.86976		6.60242	7.17038		7.44945
SARM1_HUMAN	Q6SZW1		0	1	3	0	5	26	24	4	10	0	0	5	27	1	1	32	0	2	26	24	14	6	6	15	15	10	12	15		6.57811	6.7647		7.8092	8.7864	8.64058	7.55816	8.18407			8.11301	9.03957	7.19156	7.20393	9.08329		7.56394	8.64111
TSP2_HUMAN	P35442		0	2	1	2	8	0	0	5	5	0	0	1	0	3	2	0	0	0	0	0	0	0	0	0	0	0	0	0		7.49464	7.2348	7.43508	8.26072			7.96159	7.78613			7.23211		7.71989	7.74494
AHSA1_HUMAN	O95433		0	3	3	0	8	15	16	7	5	18	16	3	14	15	14	10	3	4	17	21	14	17	13	16	7	21	19	7		7.98704	7.97941		8.88091	8.94821	8.82446	8.96108	8.55691	9.03599	8.95696	8.58168	9.10486	8.93534	8.88621	9.13399	8.041	8.03427	8.84196
TBCC_HUMAN	Q15814		0	0	0	0	0	0	0	0	0	1	0	0	0	0	0	0	0	0	1	1	1	2	1	2	0	2	1	0							7.07831	7.31836					6.95508						7.15436
GANAB_HUMAN	Q14697		169	279	328	176	215	159	151	189	248	302	299	233	149	210	224	142	264	290	118	115	111	71	70	101	123	124	131	113	9.73451	10.4165	10.4523	9.77096	10.5531	10.0846	9.93558	10.4532	10.8473	10.582	10.5053	10.8512	10.4163	10.2671	10.2998	10.3928	10.4958	10.6149	9.89039
IPO9_HUMAN	Q96P70		0	0	0	0	7	26	23	5	3	0	0	2	23	0	0	20	14	17	12	9	16	10	11	18	11	23	21	8					7.95817	8.82034	8.60727	7.69203	7.3133			7.44309	9.2032	6.78163	6.83509	9.05896	8.52099	8.59774	8.46465
RAB8A_HUMAN	P61006		0	2	2	2	2	0	0	2	3	0	0	1	1	0	0	1	0	0	0	0	0	0	0	0	0	0	0	0		7.41211	7.83711	7.55847	7.45312			7.40137	7.74302			7.3733	6.6008			6.88564
FETUA_HUMAN	P02765		6	3	3	4	2	9	7	3	1	3	2	3	5	5	5	4	3	2	0	0	2	2	2	3	0	2	2	0	8.55339	8.27926	8.24593	8.39171	8.46514	9.00022	8.93542	8.49763	8.44725	8.19687	8.17304	8.69677	8.95494	8.67622	8.79882	9.07533	8.39785	8.50591
TCPA_HUMAN	P17987		3	13	19	2	37	62	65	34	26	35	41	29	48	24	26	47	38	41	70	68	33	34	36	46	64	59	79	64	7.72216	8.866	8.97629	7.51251	9.42187	9.68648	9.6574	9.28012	9.53378	9.20099	9.25249	9.56724	9.66847	9.00758	8.99681	9.79988	9.39373	9.44634	9.62985
P4R3A_HUMAN	Q6IN85		0	0	0	0	3	8	8	5	7	0	0	8	13	1	0	11	0	0	6	7	6	3	4	9	7	9	13	5					7.36886	8.27701	8.15336	7.59032	7.90532			7.99547	8.51147	7.23203		8.45681			7.80394
UBP5_HUMAN	P45974		0	3	5	0	10	19	25	11	10	4	7	12	37	8	3	40	28	42	23	20	40	28	26	45	14	24	28	10		7.71365	7.74623		8.09395	8.38063	8.48411	8.00082	8.37734	7.50113	7.78057	8.50136	8.88914	7.96929	7.72388	8.92788	8.70674	9.03423	8.62029
AGAP1_HUMAN	Q9UPQ3		3	3	4	2	1	0	0	2	2	1	1	1	1	1	0	2	5	5	0	0	1	0	1	2	0	0	0	0	7.6959	8.36642	8.20847	7.55786	7.48062			7.60993	7.47379	7.42924	7.3594	7.336	6.97627	7.09072	7.53618	7.39273	8.40663	8.4347
TCPG_HUMAN	P49368		5	21	24	11	38	111	103	31	33	32	32	31	73	31	29	64	50	57	85	84	50	47	52	54	71	85	72	68	8.28695	8.90442	9.0204	8.38516	9.41313	9.77775	9.69442	9.33094	9.42859	9.06636	9.09871	9.4334	9.77346	9.16829	9.17846	9.71102	9.4876	9.6375	9.66311
GTR3_HUMAN	P11169		7	8	6	11	3	0	0	2	4	0	0	3	0	0	0	0	11	10	0	0	0	0	0	0	0	0	0	0	7.54427	8.10975	8.05331	7.5641	7.17272				7.43001			7.23134					8.6826	8.67323
GTR14_HUMAN	Q8TDB8		7	8	6	11	3	0	0	2	4	0	0	3	0	0	0	0	11	10	0	0	0	0	0	0	0	0	0	0	7.54427	8.10975	8.05331	7.5641	7.17272				7.43001			7.23134					8.6826	8.67323
LTOR2_HUMAN	Q9Y2Q5		0	6	7	0	0	0	0	0	0	3	2	0	0	1	1	0	3	4	0	0	0	0	0	0	0	0	0	0		8.40226	8.58835							8.02829	7.60561	7.1533		7.21767	7.68934		8.02967	8.0721
HECAM_HUMAN	Q14CZ8		17	13	17	24	7	0	0	5	4	0	0	4	3	0	1	3	2	6	0	0	2	0	0	1	1	0	0	1	8.77978	8.79035	8.9722	8.83433	8.32333			8.26984	8.11271			8.20162	7.84465		7.51651	7.90777	8.19181	8.37723
CAD13_HUMAN	P55290		2	6	4	5	4	0	0	3	8	2	2	8	1	2	1	1	2	3	0	0	1	0	0	0	0	2	1	1	8.01833	8.20911	8.09043	8.09642	8.00932			7.8685	8.50213	7.97506	7.94731	8.55728	6.99759	7.66677	7.43569	6.95649	7.57423	8.05808
PP2AB_HUMAN	P62714		36	44	38	40	20	69	62	18	23	56	46	30	15	58	57	18	39	30	57	59	18	30	41	21	54	60	60	50	9.20455	9.98888	10.0066	9.23982	9.63564	9.82446	9.8832	9.77858	9.94424	10.1075	10.0794	10.0059	9.88473	10.0412	10.0419	9.63029	9.93737	9.9797	9.91667
ESYT1_HUMAN	Q9BSJ8		0	0	0	0	5	13	8	5	6	0	0	5	17	0	0	15	1	1	4	2	7	2	1	4	6	5	9	6					7.57083	7.95111	7.76584	7.39915	7.51158			7.40162	8.45173			8.41353	6.97851	6.15198	7.62691
SDHB_HUMAN	P21912		7	6	5	9	6	1	0	8	8	1	2	7	0	3	3	2	2	4	0	0	2	0	1	2	1	1	1	0	8.07048	8.60235	8.63675	8.34622	8.74036	7.01043		8.97721	9.00497	7.96712	8.21738	8.74967		8.16655	8.14928	7.69765	8.19075	8.74468
PPM1E_HUMAN	Q8WY54		0	0	0	0	1	1	2	2	4	2	3	7	3	1	1	4	0	0	11	11	7	6	4	6	1	4	5	1					7.61517	7.67965	7.97953	8.02107	8.28639	7.92449	8.13843	8.43627	8.13777	7.22152	7.35399	8.13716			8.69366
LRP1B_HUMAN	Q9NZR2		149	115	132	154	96	37	34	98	86	62	62	90	84	103	100	74	159	173	39	37	9	2	1	13	3	45	40	4	9.32147	9.31158	9.39782	9.36637	9.34916	8.61133	8.38155	9.45191	9.38434	9.02239	9.14526	9.48498	9.35845	8.99976	9.09346	9.27513	9.5727	9.68813	8.6039
CX6B1_HUMAN	P14854		17	21	17	17	12	4	3	8	15	25	23	13	7	18	28	5	5	5	2	3	11	1	1	13	1	1	1	2	8.77177	9.10016	9.03547	8.95673	8.89767	7.5366	7.33917	8.39903	9.44143	9.54337	9.56358	9.60405	8.09096	9.1051	9.11187	8.08397	7.8461	7.90912	7.51327
HNRL2_HUMAN	Q1KMD3		0	0	0	0	1	6	7	1	0	0	0	0	7	1	0	7	2	3	1	2	7	2	2	5	3	5	5	8					7.0904	7.93428	7.92349	7.07649					8.37488	6.82223		8.32564	7.46832	7.79107	7.16557
CLH1_HUMAN	Q00610		393	509	553	424	248	506	514	223	203	103	111	217	363	574	590	381	1063	1162	607	548	247	368	357	231	669	702	677	672	10.2168	10.7047	10.7671	10.2515	10.2761	10.7117	10.5469	10.1585	10.1438	9.27779	9.39196	10.2548	10.8325	10.7297	10.7981	10.9045	11.3039	11.4072	10.8145
SEM4D_HUMAN	Q92854		5	0	1	4	2	0	0	1	1	0	0	0	2	0	0	4	1	0	0	0	0	0	0	0	0	0	0	0	7.86176		7.46708	7.88138	7.33238			7.03731	6.7549				7.31698			7.47509	7.30735
TM1L2_HUMAN	Q6ZVM7		0	3	5	0	7	4	0	8	10	12	14	10	8	5	5	9	3	3	12	13	10	8	6	11	4	13	15	4		7.81915	7.99248		7.82107	8.20946		7.68629	8.49603	8.65539	8.64322	8.38528	8.10968	7.91718	7.96696	8.31894	7.58509	7.60059	8.46497
CHRD1_HUMAN	Q9UHD1		0	0	0	0	3	0	0	2	3	8	8	2	0	1	3	0	2	1	0	0	1	0	0	0	0	0	0	0					8.13915			7.58079	7.95886	8.69591	8.68884	7.87405		7.45197	7.98175		7.93888	7.45588
IGK_HUMAN	P0DOX7		19	14	13	10	5	22	13	1	8	24	24	9	2	11	11	1	13	13	18	15	3	2	5	1	2	5	3	3	9.10336	9.47945	9.55234	9.36312	8.54388	9.61209	9.35675	8.40591	9.44	9.67545	9.78496	9.2816	8.97065	9.22727	9.10411	8.93051	9.60868	9.67015	9.25653
RAB1B_HUMAN	Q9H0U4		2	8	7	2	5	4	4	3	7	2	2	5	2	3	3	3	4	3	2	2	1	2	2	2	3	3	5	2	7.62216	8.75705	8.8721	8.18099	8.25132	7.65076	8.03298	8.37783	8.8109	8.07842	8.20431	8.97321	8.29894	8.00805	8.0887	8.37436	8.32932	8.33504	7.47302
KV320_HUMAN	P01619		6	4	2	3	1	3	3	2	2	5	5	2	2	1	1	2	3	2	1	5	0	0	0	1	0	0	1	0	8.03719	8.43212	8.118	7.88076	7.581	8.47663	8.28585	8.30797	8.92245	8.88831	8.89188	8.81958	8.28894	7.89781	7.999	8.32164	8.47334	8.55228	7.83884
DCD_HUMAN	P81605		33	15	18	29	5	14	15	7	5	13	14	5	8	11	15	9	17	15	19	14	11	22	23	10	44	19	16	40	8.51184	8.73048	8.74974	8.66908	8.93889	8.57111	8.52974	8.77056	8.79315	8.64674	8.63156	8.6879	8.87846	8.39074	8.57782	9.00078	8.45254	8.67858	8.69806
RL40_HUMAN	P62987		66	41	51	57	34	43	36	33	29	35	45	24	30	47	49	23	51	69	67	71	31	50	38	28	39	59	36	32	9.30756	9.39196	9.53112	9.29099	9.4003	9.29896	9.03894	9.37033	9.24961	9.34708	9.44365	9.17932	9.04801	9.4445	9.49784	9.07328	9.55278	9.81335	9.43675
RS27A_HUMAN	P62979		66	41	51	57	34	43	36	33	29	35	45	24	30	47	49	23	51	69	67	71	31	50	38	28	39	59	36	32	9.30756	9.39196	9.53112	9.29099	9.4003	9.29896	9.03894	9.37033	9.24961	9.34708	9.44365	9.17932	9.04801	9.4445	9.49784	9.07328	9.55278	9.81335	9.43675
UBB_HUMAN	P0CG47		66	41	51	57	34	43	36	33	29	35	45	24	30	47	49	23	51	69	67	71	31	50	38	28	39	59	36	32	9.30756	9.39196	9.53112	9.29099	9.4003	9.29896	9.03894	9.37033	9.24961	9.34708	9.44365	9.17932	9.04801	9.4445	9.49784	9.07328	9.55278	9.81335	9.43675
UBC_HUMAN	P0CG48		66	41	51	57	34	43	36	33	29	35	45	24	30	47	49	23	51	69	67	71	31	50	38	28	39	59	36	32	9.30756	9.39196	9.53112	9.29099	9.4003	9.29896	9.03894	9.37033	9.24961	9.34708	9.44365	9.17932	9.04801	9.4445	9.49784	9.07328	9.55278	9.81335	9.43675
SYFB_HUMAN	Q9NSD9		3	2	3	2	13	15	12	13	16	20	17	16	13	7	3	12	19	25	33	32	13	10	12	9	191	81	87	199	7.55637	7.39143	7.47041	7.44381	8.66644	8.53975	8.40931	8.58269	9.16322	8.82354	8.91785	9.1406	8.63468	8.28162	8.08149	8.58264	8.97579	9.24556	9.2222
CN37_HUMAN	P09543		7	4	3	6	18	41	43	20	20	23	21	17	20	30	28	22	6	7	38	31	21	54	49	21	19	20	22	19	8.32964	8.27614	8.43451	8.41353	9.38367	9.6045	9.48048	9.34754	9.22601	9.2383	9.23272	9.19929	9.37092	9.37683	9.33189	9.40492	8.70841	8.68334	9.34953
LRC47_HUMAN	Q8N1G4		0	0	0	0	2	0	1	3	9	0	0	10	2	0	0	3	7	11	10	7	3	1	2	5	44	11	12	55					7.51656		6.58332	7.43905	8.45576			8.37435	7.15658			7.44015	8.59995	8.76759	8.27862
SYQ_HUMAN	P47897		0	1	0	0	25	24	22	31	10	0	0	9	46	10	11	43	15	17	38	36	36	18	17	36	37	24	23	47		7.39867			9.01762	8.90641	8.65722	9.02015	8.37541			8.29767	9.26853	8.2788	8.40863	9.28872	8.69223	8.88681	9.11284
GBA2_HUMAN	Q9HCG7		19	8	8	22	20	2	3	16	24	9	6	23	8	18	15	5	13	13	7	5	5	1	1	5	5	1	3	4	8.45998	8.42354	8.38582	8.55289	8.83986	7.5258	7.34353	8.62655	8.88897	8.32408	8.2511	8.87518	8.22681	8.62666	8.61789	8.07817	8.57983	8.73888	7.98512
LRP4_HUMAN	O75096		57	19	25	66	26	0	0	29	24	1	2	20	5	11	15	4	9	11	3	2	1	0	0	1	7	1	1	8	8.89766	8.43465	8.42658	8.94166	8.55908			8.50263	8.49803	7.19615	7.20564	8.56044	7.4819	7.79592	7.83083	7.34122	8.05824	8.20393	7.06262
6PGL_HUMAN	O95336		0	2	1	0	3	0	0	2	2	17	12	4	0	6	7	0	1	1	0	0	0	0	0	0	0	0	0	0		7.21352	7.42583		8.00017			7.70168	7.66165	8.96089	8.80167	8.03451		8.54753	8.32722		7.08156	7.27335
PRS4_HUMAN	P62191		3	14	12	4	32	31	28	29	10	1	0	11	29	9	11	26	12	12	37	40	27	14	21	29	23	37	29	24	7.96685	8.64522	8.64021	8.11528	9.15345	9.19877	9.09816	9.0228	8.74586	6.96311		8.77195	9.2791	8.59975	8.66448	9.27859	8.82482	8.85865	9.28062
ARL2_HUMAN	P36404		0	0	0	0	0	5	5	0	0	0	0	0	3	0	0	1	0	0	5	4	3	8	8	6	0	5	9	0						8.31167	8.11744						7.62697			7.52082			8.21261
ERAP1_HUMAN	Q9NZ08		4	5	7	5	47	6	8	31	33	28	30	26	9	29	29	8	6	2	4	4	1	3	4	1	4	4	3	3	7.65534	7.89141	8.21979	7.80573	9.19967	8.26252	8.23116	8.99451	9.11086	8.75539	8.76089	9.1051	8.2058	8.77801	8.74447	8.15192	7.61723	6.7081	7.80428
MA2A2_HUMAN	P49641		0	1	3	0	5	0	0	3	0	2	2	0	0	3	3	0	0	1	0	0	0	0	0	0	0	0	0	0		6.42988	7.12623		7.60713			7.33963		7.03326	7.38536			7.25866	7.24286			7.75137
ANAG_HUMAN	P54802		113	25	26	113	38	29	29	35	28	4	4	24	35	30	28	39	34	32	2	1	16	5	6	14	9	0	1	13	9.56149	9.00009	9.03767	9.60216	9.48483	8.87363	8.80069	9.40329	9.12995	7.92048	8.02882	9.10565	9.23376	9.00728	8.91139	9.28834	9.07965	9.20219	7.27096
GDIB_HUMAN	P50395		7	7	8	9	12	2	3	9	15	37	35	12	5	28	28	4	5	4	1	1	3	2	3	4	0	1	1	0	8.41566	8.55009	8.62923	8.5513	8.62032	7.93056	7.82819	8.40319	8.85696	9.29938	9.31033	8.80253	7.94529	9.14854	9.18534	7.87493	8.40569	8.38899	7.38627
OPA1_HUMAN	O60313		0	2	4	0	11	8	8	4	27	1	0	29	28	0	0	20	11	8	11	10	15	7	7	14	48	34	36	47		7.76686	7.94255		8.14625	8.20941	8.01812	7.71391	9.02812	7.36685		9.13805	8.68805			8.51938	8.51344	8.43829	8.37014
CAB39_HUMAN	Q9Y376		16	16	16	22	26	14	21	23	22	28	24	22	10	28	21	7	21	25	9	9	8	8	8	10	3	8	15	3	8.57107	9.02812	9.11714	8.83463	9.53074	8.78763	8.81629	9.61535	9.38213	9.46876	9.365	9.47043	8.6477	9.30036	9.29292	8.60516	9.54887	9.63174	8.51267
RHOG_HUMAN	P84095		2	5	3	3	3	1	1	2	3	0	0	2	1	0	1	1	0	0	0	0	1	0	0	0	0	0	0	0	7.84486	9.08664	8.31304	7.94954	8.18904		7.43487	8.06985	8.21288			8.06967	7.72566			7.68801
SPRE_HUMAN	P35270		1	4	5	1	1	1	0	2	2	12	11	1	1	6	5	1	9	10	0	0	3	0	0	2	0	0	0	0	7.35075	7.7849	7.93108	7.45114	7.2664	7.26371		7.60499	7.6283	8.59755	8.46268	7.1295	6.5416	7.71758	8.14013	6.66947	8.48983	8.5804
DHB4_HUMAN	P51659		93	36	37	101	53	13	9	62	52	27	28	43	20	45	44	18	10	9	1	2	20	5	5	17	6	0	0	7	9.55232	9.19714	9.24756	9.57295	9.63557	8.56631	8.20434	9.59373	9.50594	9.07041	9.1051	9.45131	8.68504	9.42261	9.39888	8.60058	8.56985	8.59914	7.33939
DC1L1_HUMAN	Q9Y6G9		0	0	0	0	4	11	8	4	6	0	0	3	9	0	1	9	0	0	7	5	11	12	11	11	3	3	5	1					8.17817	8.86125	8.72174	8.06703	8.18986			7.93469	8.64882		7.66376	8.68352			8.49643
SHPS1_HUMAN	P78324		43	47	45	49	23	1	3	21	18	12	11	22	2	5	7	3	18	20	1	2	4	3	2	5	1	1	2	1	9.05649	9.43054	9.45261	9.04336	9.22639		7.63143	9.09635	9.43921	8.27653	8.38849	9.48732	7.70645	8.22285	7.92578	7.79839	8.91213	9.01778	7.13862
SIRBL_HUMAN	Q5TFQ8		43	47	45	49	23	1	3	21	18	12	11	22	2	5	7	3	18	20	1	2	4	3	2	5	1	1	2	1	9.05649	9.43054	9.45261	9.04336	9.22639		7.63143	9.09635	9.43921	8.27653	8.38849	9.48732	7.70645	8.22285	7.92578	7.79839	8.91213	9.01778	7.13862
NICA_HUMAN	Q92542		3	0	5	1	3	0	0	0	0	1	0	0	1	0	1	1	2	2	0	0	0	0	0	0	0	0	0	0	7.5104		7.72606	7.28264	7.3373					6.48705			6.30762		6.6286	6.44937	7.03487	7.1554
ISLR_HUMAN	O14498		11	9	6	10	7	1	4	7	4	1	0	1	5	9	2	8	3	3	0	1	3	1	1	2	0	0	0	0	8.35656	8.55129	8.62146	8.41345	8.51787	7.66188	7.86703	8.32801	7.98569	7.44661		7.66281	8.03535	8.37453	7.86254	8.38687	8.19753	8.0412
AIFM1_HUMAN	O95831		6	18	23	8	11	1	0	9	19	11	7	14	1	7	6	1	13	17	6	6	0	1	1	0	5	0	1	4	7.91515	8.54769	8.79897	8.16823	8.67979			8.55124	8.74714	8.40031	8.52802	8.69475	6.7236	8.16906	7.93628	6.77706	8.62274	8.90116	6.94001
ARC1A_HUMAN	Q92747		23	34	32	22	26	10	13	29	31	35	36	29	14	29	34	13	27	22	21	20	8	7	5	12	13	15	20	12	9.11929	9.66689	9.80645	9.14845	9.86639	8.98487	8.92319	9.86497	10.0133	9.78602	9.83901	9.94686	9.17791	9.73349	9.80715	9.2743	9.7669	9.77449	9.30912
ASPC1_HUMAN	Q9BZE9		9	15	19	7	22	9	7	19	38	25	28	31	9	23	22	9	18	21	17	18	3	3	3	1	14	6	10	7	8.01292	8.75014	8.78062	8.01611	9.16808	8.54301	8.23053	9.10633	9.71808	9.2444	9.30443	9.68485	8.54256	8.99578	9.01758	8.59082	8.99866	9.09058	8.68842
GLU2B_HUMAN	P14314		70	100	107	60	95	73	73	93	109	115	110	105	62	130	110	61	92	105	59	66	41	60	63	54	66	59	83	62	9.21219	10.0379	10.0101	9.19215	10.1895	9.76652	9.66113	10.1513	10.3168	10.1088	10.0774	10.3775	9.87318	9.96407	9.9994	9.93954	9.99065	10.1487	9.51573
SYFA_HUMAN	Q9Y285		0	0	0	1	20	9	12	22	22	4	1	23	10	14	14	7	14	15	27	23	8	8	9	5	89	55	64	82				6.71946	8.81778	8.06573	8.10377	8.83964	9.18472	7.67659	7.34457	9.19103	8.32019	8.66253	8.68559	8.18884	8.76896	8.90304	8.98716
PGM5_HUMAN	Q15124		4	2	2	2	4	0	0	2	3	1	2	6	0	0	1	1	3	2	0	0	1	1	0	0	0	0	0	0	8.01887	7.12542	7.26986	7.83507	7.77898			7.50399	7.46525	6.15863	6.58518	8.07026			7.15048	7.03814	7.15198	6.20325
ATX10_HUMAN	Q9UBB4		0	9	10	0	25	30	30	19	10	4	3	11	13	15	12	11	0	2	28	27	14	29	28	13	13	40	37	11		8.45417	8.658		9.0223	9.17995	9.1229	9.03238	8.66755	8.06648	7.90664	8.84168	8.57944	8.71541	8.60888	8.77284		7.88983	9.1025
NNRD_HUMAN	Q8IW45		1	11	11	2	7	5	5	10	10	24	19	11	3	18	15	5	6	8	3	2	3	0	1	2	0	0	2	0	7.52726	8.92734	9.06487	7.73739	8.76836	8.17038	8.17085	8.92278	8.94764	9.41268	9.39856	9.02641	7.87345	9.19131	9.10336	8.31277	8.74369	8.93282	7.99798
EXOC8_HUMAN	Q8IYI6		0	0	0	0	0	0	1	0	0	0	0	0	10	0	0	8	0	0	4	2	2	0	0	5	5	4	2	4													8.15764			8.12519			7.9324
AL1B1_HUMAN	P30837		66	53	57	67	39	18	16	39	23	19	17	21	13	69	72	18	61	72	17	19	11	15	18	14	25	19	15	19	9.65032	9.7146	9.79136	9.63235	9.8927	8.90998	8.83217	9.83517	9.38707	8.99839	9.0114	9.28556	8.90587	9.80014	9.83419	9.03615	9.9096	9.99683	8.92738
LCAT_HUMAN	P04180		3	0	0	2	2	0	0	3	2	0	0	0	3	0	0	2	0	0	0	0	1	0	0	1	0	0	0	0	7.81958	7.21585	7.00117	7.80893	7.75372			7.58529	7.57951		7.01225	7.61966	7.70573	7.28375		7.74222		7.42651
MAP1A_HUMAN	P78559		2	31	30	2	169	563	524	169	286	346	352	306	407	133	138	418	48	55	731	690	433	503	507	461	95	554	568	92	7.45599	8.51351	8.63997	7.46804	9.72209	10.2865	10.1818	9.66624	10.1288	10.0314	10.0169	10.2582	10.611	9.38938	9.43302	10.6267	9.18398	9.28805	10.3139
PLPP_HUMAN	Q96GD0		1	3	3	1	10	0	1	9	5	64	59	6	1	15	20	2	2	2	1	1	2	0	2	0	1	0	3	0	7.3363	8.10305	8.21173	7.4227	9.06778		7.53244	8.70192	8.6143	9.69887	9.6561	8.60505	7.37324	9.16462	9.26401	7.61048	8.0683	8.07642	7.22531
DPP3_HUMAN	Q9NY33		1	0	1	2	9	1	1	9	7	29	27	10	2	24	25	2	0	0	0	0	1	2	2	1	0	0	0	0	6.69083		7.48879	7.36695	8.30198	7.4899	6.97735	8.28504	8.58064	9.25037	9.25988	8.60807	7.49074	9.06532	9.05173	7.53926
DYN1_HUMAN	Q05193		1	6	6	0	11	81	77	7	8	0	0	1	65	1	0	62	19	22	10	8	61	66	59	56	18	49	56	21	7.04571	8.18119	8.28156		8.41561	9.54817	9.37103	8.04135	8.05111			7.2985	9.5445	7.48022		9.49621	8.78686	9.04995	8.26881
NUP62_HUMAN	P37198		0	5	6	1	8	2	1	7	9	6	5	7	5	6	8	6	5	6	1	1	2	0	0	2	0	0	0	1	7.42776	7.68958	7.6249	7.60173	8.47712	8.0117	7.44113	8.28657	8.43239	7.62963	7.98474	8.37762	8.02979	7.74908	7.72426	8.09181	7.3786	7.52736	7.37284
LIS1_HUMAN	P43034		64	0	0	72	24	0	0	24	3	37	31	1	0	32	28	0	0	0	1	0	0	0	0	0	0	1	0	0	9.58636			9.6553	9.36361			9.29407	8.36243	9.40664	9.33256	7.92733		9.4503	9.43919				6.8976
GSHB_HUMAN	P48637		0	1	2	0	2	0	0	3	3	1	0	2	3	1	1	2	0	0	0	0	0	0	0	1	0	0	0	0	7.28829	7.50247	7.87533	7.44475	7.90904			7.94379	7.83084	7.25741		7.37963	7.67926	7.25957	7.49566	7.2242
SEPT9_HUMAN	Q9UHD8		21	31	28	19	39	27	27	43	39	73	68	40	16	67	54	22	22	28	14	15	17	12	14	17	10	25	24	7	8.76203	9.36642	9.41611	8.8573	9.57404	9.2206	9.19376	9.4691	9.48327	9.73302	9.68854	9.54801	8.9934	9.64508	9.60401	9.1656	9.27326	9.37473	8.57889
NFS1_HUMAN	Q9Y697		0	0	0	0	5	9	13	3	18	23	17	17	11	9	3	12	6	9	16	15	22	16	18	13	16	17	21	13					8.14706	8.58862	8.62029	8.10595	9.26503	9.11899	8.99044	9.27989	8.62089	8.47851	8.10595	8.72101	8.70133	8.67612	8.8226
P4HA1_HUMAN	P13674		0	2	2	1	8	0	0	9	4	0	0	4	3	0	0	5	3	2	0	0	1	1	0	0	0	0	0	0		7.73514	7.67397	7.18392	8.20033		7.1817	8.17333	7.96868			8.0381	7.90918			8.13136	7.88604	7.25271
TATD3_HUMAN	Q17R31		0	2	2	0	1	0	0	1	5	4	3	5	1	1	0	1	8	6	2	0	0	0	0	0	0	0	0	0		7.69354	7.72742		7.17693			7.17423	8.28988	8.19195	7.75253	8.30443	6.59628	7.12499		6.97679	8.58274	8.58394	7.78168
PRRT2_HUMAN	Q7Z6L0		12	13	18	9	5	0	0	4	7	0	1	5	2	1	1	3	9	13	1	0	1	0	0	0	2	1	1	2	8.45817	8.94686	9.00732	8.50888	8.2999		7.03563	8.20884	8.42915	7.73406	7.48697	8.41312	7.51514	7.14336	7.22079	7.61184	8.76241	8.93797	6.82963
SLK_HUMAN	Q9H2G2		0	0	0	0	1	2	0	0	1	0	0	1	0	0	0	0	0	0	3	3	2	1	1	2	0	1	4	0					6.88814	7.28497			6.69855			6.91336							7.17222
ARPC2_HUMAN	O15144		36	73	83	33	42	19	20	42	39	68	67	38	18	71	56	23	64	60	38	33	12	14	16	13	16	23	34	14	9.33702	10.0115	10.0989	9.43508	9.9735	9.25091	9.20071	9.94858	10.0092	9.98793	9.98112	9.9473	9.24057	9.94428	9.9134	9.44824	9.91312	9.99155	9.51571
PIPNA_HUMAN	Q00169		4	8	9	6	6	0	1	5	6	27	29	5	8	13	7	4	29	28	4	3	0	0	1	3	1	1	1	1	8.90881	8.69775	8.90331	8.24608	8.32172		7.65815	8.32094	8.51008	9.38435	9.41069	8.48354	8.32052	8.73103	8.38126	8.12176	9.6101	9.66741	8.02551
CD81_HUMAN	P60033		27	18	11	24	2	5	3	2	2	1	3	2	2	4	3	3	7	7	2	1	2	0	1	0	2	1	1	2	9.21924	9.57216	9.48633	9.28441	8.43992	8.45846	8.19956	8.6127	8.30882	8.11704	8.44651	8.11667	8.57051	8.65569	8.49611	8.71685	9.17429	8.96943	7.86937
ADPRH_HUMAN	P54922		4	2	0	4	2	1	0	1	0	0	0	1	0	2	0	1	2	1	0	0	0	0	0	1	0	0	0	0	7.6805	7.60425		7.65207	7.7157	7.22727		7.29717				6.8667		7.65174		7.24932	7.94567	7.7082
A2AP_HUMAN	P08697		0	1	1	1	1	0	0	0	4	2	0	7	3	0	0	1	1	7	0	0	1	0	0	0	0	0	0	0		7.04941	7.28562	7.10846	6.55677				7.87309	7.52016		8.15894	7.44039			7.04957	7.63096	8.28983
MAP1B_HUMAN	P46821		17	34	35	18	159	532	503	146	218	493	530	233	270	304	313	271	70	102	622	571	260	472	462	275	134	439	431	117	8.20828	8.89041	8.81767	8.27814	9.79023	10.3202	10.2326	9.73279	10.1133	10.3888	10.4378	10.2176	10.389	10.0376	10.0277	10.4204	9.20153	9.35898	10.2816
NEUA_HUMAN	Q8NFW8		0	0	0	0	1	1	1	0	0	0	0	0	3	0	0	2	0	0	0	0	2	4	2	1	2	4	4	1					6.87039	6.67346							7.2333			7.19036
MCA3_HUMAN	O43324		1	0	1	1	2	6	4	0	3	2	0	2	3	1	1	3	5	5	7	9	3	6	3	4	2	8	7	2	6.42359		7.7677	6.51175	7.77855	7.88889	7.71967	7.40748	8.1185	7.79826		8.05591	7.79264	7.56169	7.51626	7.83378	8.25869	8.21869	8.24883
OMD_HUMAN	Q99983		2	1	0	3	1	0	0	2	2	1	1	2	1	0	0	1	10	10	0	0	0	0	0	0	1	0	0	1	8.00009	6.93176		8.03794	6.71789			7.22456	7.53005	6.79171	6.91257	7.41877	7.10836			7.29292	8.52467	8.74587
G6PI_HUMAN	P06744		27	13	18	31	28	5	6	22	42	201	195	40	8	77	68	9	4	5	4	3	4	3	4	7	18	4	5	12	8.86957	8.89478	8.98091	8.98767	9.10785	8.00668	8.16459	8.8642	9.61138	10.3075	10.335	9.58476	8.10295	9.81966	9.83121	8.48873	8.10944	8.33242	8.0216
SYVC_HUMAN	P26640		30	58	57	31	151	133	131	129	96	80	83	89	83	168	171	84	57	65	183	165	102	156	181	83	71	138	147	63	8.5368	9.18879	9.22822	8.42519	10.2934	9.82733	9.69968	10.1419	9.70095	9.07048	9.20088	9.62739	9.88004	9.76845	9.81261	9.90569	9.29139	9.41395	9.8818
SYDM_HUMAN	Q6PI48		1	0	0	1	2	0	0	1	6	1	1	6	1	0	1	0	0	0	0	0	0	0	0	0	0	0	0	0	6.61751			6.68981	7.28206			6.70374	8.03802	6.95458	6.95294	8.10514	6.16596		7.21208
NLGN3_HUMAN	Q9NZ94		33	25	27	34	19	11	15	17	27	29	27	21	17	34	41	13	19	19	9	12	15	7	8	11	11	9	11	16	8.97538	9.01557	9.06819	9.00026	9.15506	8.50598	8.51842	9.0855	9.43589	9.07558	8.97148	9.4829	8.90809	9.08913	9.2039	8.93242	8.92184	9.08261	8.29186
ARI1_HUMAN	Q9Y4X5		0	0	0	0	2	5	6	4	9	0	0	5	11	0	0	12	1	1	9	7	6	4	4	10	3	4	6	3					7.86552	8.30675	8.29201	8.03953	8.59737			8.3686	8.83461			8.84098	6.64427	7.68149	8.4598
ITA1_HUMAN	P56199		4	10	14	4	0	0	0	1	6	1	1	3	0	1	0	0	1	5	0	1	0	0	0	0	0	0	0	0	7.30916	8.39938	8.52938	7.53418	6.81813			7.09209	7.8595	7.94605	7.86036	7.67671		7.67918			7.38333	7.95742
SCO1_HUMAN	O75880		0	1	1	0	2	0	0	1	4	5	4	3	0	0	0	0	0	0	0	0	0	0	0	0	0	0	0	0		7.74488	7.94114		7.78608			7.5656	8.5399	8.51908	8.44999	8.29385
GDS1_HUMAN	P52306		0	2	1	0	31	58	64	23	21	106	101	19	16	29	25	17	5	4	33	34	39	100	105	36	19	62	64	19		7.5726	7.65061		9.53216	9.82433	9.69298	9.43339	9.4053	9.66465	9.69671	9.33375	9.39379	9.20558	9.24854	9.44309	8.404	8.50966	9.44058
VAPA_HUMAN	Q9P0L0		15	13	15	16	3	12	19	3	2	2	3	2	10	5	5	12	6	8	16	21	10	16	13	10	13	11	14	15	8.71139	9.08235	9.09314	8.77383	8.24423	8.76412	8.79271	8.2029	7.90098	7.78767	8.04618	8.2158	9.0162	8.38723	8.43996	9.05219	8.50682	8.69308	8.72865
AP1M1_HUMAN	Q9BXS5		0	0	3	0	6	13	10	8	7	2	1	10	3	8	6	3	1	0	19	17	12	15	12	11	2	24	26	2			8.15436		8.45594	8.67896	8.35889	8.34897	8.74955	7.17365	6.92827	8.75421	7.92587	8.44022	8.37109	7.91473	7.09486		8.96214
MK10_HUMAN	P53779		0	0	0	1	2	7	3	1	1	0	0	1	9	1	1	11	1	0	1	1	11	2	1	10	12	5	5	13	7.46343			7.93779	7.64162	8.32336	8.29787	7.37665	7.20363				8.63012	7.6536	7.60804	8.70476	7.31691		7.50595
MK08_HUMAN	P45983		0	0	0	1	2	7	3	1	1	0	0	1	9	1	1	11	1	0	1	1	11	2	1	10	12	5	5	13	7.46343			7.93779	7.64162	8.32336	8.29787	7.37665	7.20363				8.63012	7.6536	7.60804	8.70476	7.31691		7.50595
DPP2_HUMAN	Q9UHL4		21	15	13	18	21	10	8	22	21	40	45	30	9	35	40	10	0	2	0	0	7	9	8	8	0	1	0	0	8.46623	8.91714	8.92024	8.58022	9.33131	8.54546	8.53978	9.27749	9.43054	9.58645	9.54302	9.4472	8.55486	9.50946	9.50105	8.67431	7.5869	7.84488
BAP31_HUMAN	P51572		7	9	12	6	2	12	13	4	1	2	0	1	15	4	4	15	11	10	16	17	12	10	8	9	12	11	11	12	8.36069	8.74539	8.94954	8.33818	7.82145	8.78787	8.587	8.1085	7.17111	7.60079		7.64522	8.88682	8.08178	8.3055	9.12688	8.99764	9.00561	8.77188
EF1A3_HUMAN	Q5VTE0		22	6	7	27	8	10	12	7	8	6	6	5	9	9	11	8	19	18	17	14	5	7	7	10	24	13	19	26	9.01624	8.51552	8.80869	9.01986	8.71425	8.93887	8.83608	8.5518	8.61719	8.37628	8.47363	8.528	8.55775	8.94829	8.8713	8.66057	9.21564	9.31576	8.94966
EF1A1_HUMAN	P68104		22	6	7	27	8	10	12	7	8	6	6	5	9	9	11	8	19	18	17	14	5	7	7	10	24	13	19	26	9.01624	8.51552	8.80869	9.01986	8.71425	8.93887	8.83608	8.5518	8.61719	8.37628	8.47363	8.528	8.55775	8.94829	8.8713	8.66057	9.21564	9.31576	8.94966
SYNE2_HUMAN	Q8WXH0		0	0	0	0	1	0	0	0	1	0	0	1	6	1	1	5	1	5	0	0	0	0	0	0	0	0	0	0					6.88089				7.48071			7.33716	8.61771	8.22126	7.59492	8.46942	6.91099	7.76777
FBLN3_HUMAN	Q12805		0	1	1	0	0	0	0	2	0	0	1	1	0	0	1	0	2	2	0	0	0	0	0	0	0	0	0	0		6.58522	6.82564					7.36382	6.84744		6.81757	7.50698			6.5234		6.86708	6.95044
DRA_HUMAN	P01903		5	5	5	5	0	0	1	2	0	0	0	0	0	0	0	2	0	0	0	0	0	0	0	0	0	0	0	0	8.24797	8.46246	8.65348	8.25964	7.42758		7.4494	7.77294								7.78555
HS12A_HUMAN	O43301		0	0	1	0	0	1	0	0	1	0	0	0	0	0	0	1	1	2	9	6	2	0	0	2	2	5	6	4			6.66204			6.78127			6.53995			6.87792				7.31977	7.02979	7.62814	7.90847
CD166_HUMAN	Q13740		13	3	6	14	2	0	0	3	4	0	0	4	0	0	0	0	0	0	0	0	0	0	0	0	0	0	0	0	8.52455	8.15436	8.45332	8.56743	7.69835			7.72595	7.91646			7.83009
CNTN1_HUMAN	Q12860		219	250	270	217	97	66	67	79	97	176	180	99	61	159	151	52	192	225	101	90	43	38	39	30	58	103	92	50	9.89016	10.0817	10.112	9.91778	9.81476	9.30499	9.22799	9.70538	9.79043	9.85489	9.86308	9.74204	9.44652	9.75897	9.79216	9.42124	9.92684	10.155	9.41063
MLP3B_HUMAN	Q9GZQ8		0	0	0	0	0	2	1	0	0	0	0	0	0	1	0	1	0	0	1	1	1	1	1	1	0	1	1	0						8.10384	7.34854							7.34284		7.61307			7.95367
MP3B2_HUMAN	A6NCE7		0	0	0	0	0	2	1	0	0	0	0	0	0	1	0	1	0	0	1	1	1	1	1	1	0	1	1	0						8.10384	7.34854							7.34284		7.61307			7.95367
PTAR1_HUMAN	Q7Z6K3		0	0	0	0	6	3	3	4	3	0	0	5	12	0	0	7	0	0	2	4	6	2	3	7	1	3	3	1					8.23935	8.22678	8.03266	8.05408	7.83864			8.05431	8.55078			8.55938			7.77495
HNRPU_HUMAN	Q00839		0	1	0	0	1	15	13	1	1	0	0	0	20	0	0	16	3	3	2	3	18	9	10	14	12	2	2	12		6.95232			7.40307	8.45838	8.42032	7.10061	6.78144				8.88968			8.84154	7.52356	7.65198	7.29088
GLPK_HUMAN	P32189		3	1	1	3	6	1	1	5	1	0	0	0	2	0	0	2	0	0	0	0	1	0	0	1	0	0	0	0	7.70069	7.37947	7.38204	7.83086	8.18219	7.30025	7.318	7.99371	6.90435				7.56474			7.54611
GLPK3_HUMAN	Q14409		3	1	1	3	6	1	1	5	1	0	0	0	2	0	0	2	0	0	0	0	1	0	0	1	0	0	0	0	7.70069	7.37947	7.38204	7.83086	8.18219	7.30025	7.318	7.99371	6.90435				7.56474			7.54611
PCBP1_HUMAN	Q15365		2	10	11	2	9	24	27	4	9	25	23	10	9	14	12	11	15	19	26	23	13	17	15	10	7	27	28	9	7.47949	8.71989	8.80926	7.43618	8.81309	9.12804	9.11942	8.71897	8.76191	9.16053	9.09318	8.75218	8.8551	8.92208	8.80638	8.9181	9.04254	9.17423	8.92345
NUP58_HUMAN	Q9BVL2		6	7	1	4	11	5	3	14	13	2	2	8	11	4	4	5	1	1	1	1	3	0	1	3	1	0	0	1	7.96958	8.26247	7.28825	7.99307	8.63701	7.99238	7.68036	8.58903	8.70227	7.60402	7.58526	8.51432	8.3429	7.73652	7.9087	8.02255	7.04747	7.70614	6.76
SRGP2_HUMAN	O75044		0	0	0	0	0	1	4	0	1	0	2	0	2	0	0	1	0	0	4	3	5	2	2	4	0	4	5	0						7.57264	7.63983		6.62104		6.91228		7.39889			7.06315			7.66864
SRG2B_HUMAN	P0DMP2		0	0	0	0	0	1	4	0	1	0	2	0	2	0	0	1	0	0	4	3	5	2	2	4	0	4	5	0						7.57264	7.63983		6.62104		6.91228		7.39889			7.06315			7.66864
NEC2_HUMAN	P16519		2	8	8	1	12	0	1	9	13	11	6	14	3	9	6	3	4	4	1	2	2	1	1	4	0	1	0	1	7.46942	8.41891	8.59125	7.56854	8.90574		7.29977	8.8372	8.85288	8.89272	8.81669	8.9531	7.67238	8.61514	8.44006	7.70869	8.37177	8.45266	7.61858
HINT1_HUMAN	P49773		45	42	40	53	31	31	35	32	38	49	42	41	26	80	75	31	46	42	57	58	30	15	17	38	42	35	32	37	9.75299	10.3356	10.3675	9.98855	9.96273	10.1364	9.99266	9.91789	10.1215	10.3699	10.3957	10.1766	10.0631	10.4617	10.4432	10.0393	10.4048	10.4306	10.1755
SIR2_HUMAN	Q8IXJ6		21	33	29	22	25	39	35	25	20	34	31	26	22	42	35	21	23	23	30	25	14	6	10	15	16	15	20	19	9.01891	9.40142	9.48639	9.14211	9.61982	9.50194	9.29929	9.48027	9.54346	9.47372	9.52217	9.6797	9.46621	9.66798	9.59305	9.50096	9.3088	9.41474	9.13332
DC1I1_HUMAN	O14576		9	19	20	14	34	13	18	33	48	37	31	53	14	24	19	14	14	16	12	11	13	13	16	12	8	9	10	9	8.24536	8.81578	8.9144	8.23732	9.35712	8.57751	8.65291	9.25559	9.77045	9.42459	9.42131	9.75065	8.59745	8.8824	8.8325	8.48002	8.80833	8.96986	8.48792
IGKC_HUMAN	P01834		45	23	29	56	6	78	101	7	9	45	44	10	8	21	19	7	36	37	46	37	2	8	11	7	10	20	16	7	8.91764	8.89004	9.01812	8.82023	8.67109	9.07317	8.80834	8.70024	9.30224	9.34042	9.41858	9.33355	9.12937	8.66609	8.72412	9.32754	9.17655	9.33959	9.02272
ANK2_HUMAN	Q01484		0	7	6	0	16	51	39	16	83	36	34	80	79	5	5	79	17	21	135	131	59	22	23	62	113	133	142	93		8.04591	8.12163		8.50485	9.13017	8.95035	8.49803	9.38014	9.05365	8.99231	9.46957	9.25307	8.15942	8.075	9.20003	8.42001	8.61284	9.40355
LTOR3_HUMAN	Q9UHA4		4	6	5	3	1	3	2	1	1	2	1	1	1	4	3	0	4	4	1	2	1	0	2	0	1	2	2	1	7.73142	8.58538	8.65748	7.70656	7.08775	7.38055	7.22404	7.39215	7.359	7.90576	7.86477	7.38349	6.97504	8.16658	8.22355		8.50655	8.785	7.31988
CKAP5_HUMAN	Q14008		0	0	0	1	0	0	0	1	1	0	0	0	2	0	0	1	0	0	19	17	0	0	0	1	14	36	29	13				6.84915		6.25653	6.83712	6.39702	6.30809			6.64575	6.78738			6.27372			8.01557
PPT1_HUMAN	P50897		20	32	31	21	14	18	21	10	14	20	24	14	11	38	31	6	22	22	19	18	7	12	11	10	13	15	20	14	9.03019	9.84045	9.93698	9.23386	9.48373	9.2968	9.28767	9.45558	9.45145	9.65939	9.71006	9.34606	9.31336	9.82952	9.85432	9.31752	9.7575	9.83354	9.18279
CXA1_HUMAN	P17302		5	2	5	5	0	0	1	2	0	0	0	0	0	0	0	0	10	8	0	0	0	0	0	0	0	0	0	0	8.32282	8.17664	8.43778	7.88313			7.12382	7.45268									8.76687	8.87767
ACOX1_HUMAN	Q15067		49	39	39	53	37	11	8	32	30	15	12	26	20	29	33	20	37	40	6	3	19	6	7	18	1	0	0	1	9.21801	9.25157	9.39517	9.35457	9.17484	8.6684	8.41827	9.13786	9.03427	8.56759	8.44476	9.06625	8.73241	9.06036	9.06412	8.71931	9.26413	9.44348	7.85664
GPNMB_HUMAN	Q14956		5	5	7	9	5	3	4	4	1	4	1	0	3	13	11	3	25	25	0	1	2	0	1	1	0	1	1	0	8.26879	8.50204	8.5116	8.38671	8.63323	8.25305	8.26255	8.37898	7.9695	8.08983	7.25825		8.49618	8.36382	8.43581	8.37499	9.03439	9.07795
WDR91_HUMAN	A4D1P6		0	0	0	0	9	0	0	8	4	3	1	2	0	1	2	0	0	0	0	0	0	0	0	0	0	0	0	0					8.47647			8.36569	7.96651	7.80531	7.6204	7.57441		7.57146	7.52635
PGK1_HUMAN	P00558		18	10	12	19	9	2	2	5	18	49	39	20	5	30	31	2	10	9	0	1	4	2	2	4	4	4	2	2	8.80136	8.79386	8.91697	8.79347	8.56035	7.75678	7.59945	8.39905	9.22363	9.54199	9.55906	9.1529	7.87482	9.43326	9.33474	7.67287	8.88825	8.86893
F8I2_HUMAN	P23610		0	0	0	0	1	5	3	1	1	0	0	4	4	0	0	4	0	0	2	1	4	3	5	4	2	4	4	1					6.29576	7.66735	7.85912	6.68568	6.70455			7.61611	8.01674			8.04477			6.49915
ADDA_HUMAN	P35611		77	206	204	80	110	91	95	102	126	284	279	133	39	171	189	43	193	193	138	134	48	66	69	50	39	126	130	39	9.46948	10.2307	10.3696	9.49729	10.136	9.57387	9.60657	10.1376	10.2727	10.3136	10.3478	10.327	9.71542	10.0752	10.0131	9.77175	10.2047	10.279	9.62982
RBX1_HUMAN	P62877		0	3	1	0	2	2	5	2	3	1	1	3	1	1	1	0	1	1	7	12	1	1	3	2	1	3	6	1		8.18935	8.02461		7.92456	7.96613	8.24321	7.69203	8.18594	7.76916	7.77637	7.9882		7.90078	7.91682		7.96452	8.14718	8.39312
GLSK_HUMAN	O94925		1	0	0	0	5	31	32	2	12	0	0	16	35	0	0	33	6	4	6	8	43	37	37	35	10	7	6	10	7.06494				8.01716	9.30272	9.11916	7.7089	8.68231			8.7482	9.42841			9.4842	8.53607	8.15244	8.30554
QOR_HUMAN	Q08257		11	13	11	10	9	8	7	7	5	11	10	2	8	10	13	6	13	13	4	4	4	6	6	9	3	3	4	2	8.66573	8.94775	9.0216	8.70597	8.87329	8.73128	8.53676	8.64169	8.66146	9.01553	8.93691	8.15479	8.60688	8.93141	9.121	8.56172	9.19487	9.21514	7.94443
MOXD1_HUMAN	Q6UVY6		14	3	4	10	2	11	10	4	7	0	1	6	12	0	1	13	4	3	3	2	1	3	1	2	0	0	0	0	8.1583	8.1811	8.25474	8.11661	7.33355	8.61059	8.50788	7.42144	8.24679		7.38338	8.2259	8.57972		8.03048	8.62522	8.31605	8.33878	7.48765
PTGR2_HUMAN	Q8N8N7		24	44	42	23	18	41	41	14	12	36	25	14	12	56	53	13	42	45	17	15	10	19	13	12	7	19	21	7	8.989	9.48078	9.54691	9.09899	9.48586	9.34003	9.15436	9.44159	9.25037	9.35091	9.33064	9.24499	9.17658	9.60151	9.48902	9.25616	9.50187	9.52539	8.80231
CMBL_HUMAN	Q96DG6		9	18	20	12	9	8	7	9	10	13	11	11	7	22	18	6	16	15	13	11	6	7	6	6	2	5	6	3	8.71939	9.47048	9.49372	8.80787	9.33971	8.8866	8.58148	9.24177	9.08593	9.08243	9.17941	9.27951	8.8597	9.32062	9.40499	9.18099	9.38819	9.46061	8.82703
L2HDH_HUMAN	Q9H9P8		3	9	11	6	6	6	3	6	10	9	10	10	3	13	10	4	7	11	6	2	0	0	0	3	1	4	1	1	7.95416	8.28722	8.55664	8.07354	8.39196	8.27042	7.825	8.43291	8.70681	8.35654	8.2938	8.77476	8.01258	8.59282	8.41451	8.2748	8.38878	8.478	7.92205
RAB35_HUMAN	Q15286		0	1	3	0	0	0	0	1	2	7	6	0	0	0	0	0	5	4	0	0	0	0	0	0	0	0	0	0		7.14448	8.08888					6.99036	7.7351	8.39065	8.4846						8.1214	8.16149
BODG_HUMAN	O75936		10	11	12	13	15	13	13	11	5	21	16	7	6	34	28	8	10	8	1	1	3	7	7	5	1	7	7	1	8.5155	9.04813	9.17837	8.67995	9.53227	8.72564	8.67945	9.40995	8.57166	9.23312	9.15051	8.81883	8.66133	9.52099	9.40586	8.85398	8.79829	8.75106	7.41278
TCPQ_HUMAN	P50990		5	47	55	8	56	105	107	51	38	146	142	41	67	80	65	67	102	119	94	92	51	77	89	56	87	107	112	96	8.1903	9.56548	9.5983	8.29671	9.64826	9.99917	9.97321	9.45538	9.82992	10.0047	9.98805	9.81916	9.88802	9.66135	9.63541	9.99599	9.96057	10.0436	9.8563
FAT3_HUMAN	Q8TDW7		7	12	10	6	9	0	0	13	14	1	0	19	1	3	2	1	1	0	0	0	0	0	0	0	0	5	3	0	7.36105	7.77693	7.68957	7.2992	7.68257			7.84285	8.65018	8.02559		8.52459	6.24719	7.2086	6.79506	6.98999	6.16164
CD44_HUMAN	P16070		39	9	7	35	17	12	11	17	4	0	0	3	11	14	12	11	2	1	0	0	6	3	2	4	0	0	0	0	9.0677	8.63498	8.53088	9.10058	9.09837	8.79143	8.6684	9.05431	7.91995			7.91514	8.80927	8.83734	8.87852	8.84451	7.95972	7.88658
CSN7A_HUMAN	Q9UBW8		9	16	17	10	11	18	31	13	14	8	5	13	10	17	17	8	16	14	31	31	11	15	24	8	9	18	29	12	8.7234	9.17952	9.32292	8.76724	9.21293	9.33698	9.32364	9.33953	9.37282	8.59703	8.4894	9.31429	9.33999	9.08232	9.08425	9.38964	9.39874	9.29752	9.58062
SUCB1_HUMAN	Q9P2R7		0	3	0	0	3	14	12	4	6	15	14	5	4	9	7	4	7	3	13	10	5	10	13	3	9	17	22	10		8.17473			8.2876	8.82628	8.7653	8.50459	8.81753	9.15661	8.86873	8.63925	8.40744	8.67536	8.62973	8.215	8.64176	8.65881	8.75344
U2AF2_HUMAN	P26368		0	1	1	0	1	0	1	0	1	1	1	0	0	2	1	0	0	0	0	0	0	1	0	0	0	0	1	0		7.08095	7.34382		7.48629		6.81684		7.53425	7.05736	7.2266		7.03137	7.70978	7.46712	7.05142
RAGP1_HUMAN	P46060		0	0	0	0	2	4	5	1	2	0	0	2	6	0	0	3	0	0	3	5	1	1	1	2	2	3	6	2					7.4524	8.09149	8.19512	7.12136	7.27894			7.30399	8.03535			7.9362			7.86787
SYN1_HUMAN	P17600		675	540	548	708	219	145	135	185	269	551	518	260	88	435	416	89	393	420	238	235	82	83	83	78	261	198	219	275	10.6693	10.8503	10.8986	10.7026	10.7032	9.8274	9.75365	10.5981	10.9706	10.8865	10.8833	10.9808	9.85828	10.6367	10.6446	9.89245	10.6458	10.7235	10.0932
KAT3_HUMAN	Q6YP21		13	16	17	14	15	2	5	9	14	13	11	13	4	18	18	4	2	2	1	3	3	1	0	3	4	3	4	3	8.8813	9.02788	9.14758	8.96806	9.1956	7.68097	8.32017	9.06599	9.26769	8.9951	8.82105	9.24127	8.19753	9.11571	9.05104	8.22037	8.19028	8.29217	7.3811
CH3L1_HUMAN	P36222		17	13	9	17	9	4	2	7	7	2	4	9	5	7	6	7	2	2	0	0	4	2	2	5	0	0	0	0	8.84119	8.85599	8.95044	8.98634	8.8533	8.27119	8.09569	8.66812	8.6419	7.67008	8.35746	8.61574	8.25976	8.74487	8.73144	8.68272	8.05652	8.07463
RAB10_HUMAN	P61026		1	6	6	1	2	1	1	4	4	5	6	2	2	7	5	1	7	9	2	1	0	0	1	1	0	2	2	0	7.91139	8.51713	8.6073	6.9455	7.853	6.33594	6.44648	8.36788	8.28042	8.45737	8.58678	8.23915	7.39836	8.27126	8.44293	7.55446	8.58453	8.80815	7.11408
TBA8_HUMAN	Q9NY65		0	0	0	0	0	1	0	0	4	0	0	2	1	0	0	0	0	0	13	7	1	0	0	1	27	22	25	29					6.79271	7.30051			8.24262			8.05831	7.5778						8.90972
CADM4_HUMAN	Q8NFZ8		9	1	1	10	0	0	0	0	0	0	0	1	5	0	0	3	1	0	0	0	0	0	0	0	0	0	0	0	8.31601	7.75645	7.67793	8.37079								7.28071	7.97203			7.80355	7.22149
K0895_HUMAN	Q8NCT3		0	0	0	0	0	0	0	0	0	3	6	0	0	0	2	0	1	3	2	4	0	2	1	0	1	4	4	5										9.00307	9.35582				8.90099		8.50098	9.63318	9.29041
ICAL_HUMAN	P20810		0	1	0	0	12	5	4	6	2	0	1	0	10	4	2	9	0	2	0	0	4	0	0	2	0	0	1	0		7.29312	7.54625		8.55897	7.54817	7.38573	8.15655	7.30739	7.27749	7.21059	6.98016	8.12827	8.32976	7.97651	8.09269		7.86421
CRYL1_HUMAN	Q9Y2S2		57	78	85	54	60	17	18	59	38	76	72	40	26	114	108	17	30	35	8	8	16	13	12	18	0	9	10	1	9.57838	10.3286	10.3965	9.68109	10.4242	9.27448	9.14965	10.3703	10.1702	9.9925	10.0216	10.2116	9.1123	10.4471	10.4648	9.09934	9.55102	9.62666	8.43987
ODO1_HUMAN	Q02218		119	121	140	111	119	60	70	109	108	170	163	122	72	115	119	71	76	100	38	34	62	41	49	60	58	31	35	62	9.4041	9.82701	9.85756	9.39804	10.0571	9.47066	9.38561	9.90664	10.1013	9.86203	9.81988	10.1463	9.73634	9.79266	9.80134	9.69934	9.55925	9.72588	9.03961
BCAT1_HUMAN	P54687		15	4	8	15	16	4	1	14	9	21	24	12	2	33	23	1	6	6	0	2	3	4	2	4	0	6	4	0	8.81502	8.62219	8.88199	8.94692	9.39461	7.94012	7.6388	9.37346	9.03858	9.42451	9.44655	9.24301	7.47413	9.42721	9.33883	7.33298	8.83096	8.96385
IGG1_HUMAN	P0DOX5		145	94	96	141	48	121	126	45	72	159	145	72	58	75	70	59	134	137	94	88	24	39	45	30	44	23	35	41	10.1968	10.2002	10.2848	10.3789	9.93388	10.3041	10.1761	9.819	10.4378	10.4282	10.4572	10.4209	10.1605	9.9256	9.90655	10.1065	10.5284	10.5734	10.0604
IGHG1_HUMAN	P01857		145	94	96	141	48	121	126	45	72	159	145	72	58	75	70	59	134	137	94	88	24	39	45	30	44	23	35	41	10.1968	10.2002	10.2848	10.3789	9.93388	10.3041	10.1761	9.819	10.4378	10.4282	10.4572	10.4209	10.1605	9.9256	9.90655	10.1065	10.5284	10.5734	10.0604
5NTC_HUMAN	P49902		93	59	65	88	83	49	48	71	57	58	65	64	47	69	87	52	60	82	41	39	31	39	41	33	23	18	19	19	9.54371	9.82223	9.89414	9.69173	10.1041	9.7463	9.60763	9.96382	10.0767	9.75496	9.79918	10.1556	9.88682	9.88182	9.83617	9.92793	9.87578	9.99591	9.41019
RBGP1_HUMAN	Q9Y3P9		0	1	2	0	53	81	77	45	18	7	6	18	64	25	18	66	8	12	51	41	70	43	54	60	21	43	43	18		6.97017	6.82707		9.29477	9.4189	9.28183	9.2379	8.57106	7.79309	7.8041	8.47197	9.5093	8.69746	8.57441	9.52905	8.07802	8.41238	9.13379
GALK1_HUMAN	P51570		0	0	1	0	3	7	7	3	0	0	0	0	8	1	0	6	2	1	3	3	9	4	8	7	1	3	1	1			7.25655		8.25042	8.43513	8.39101	8.09353					8.6217			8.44956	8.01081	7.7564	7.9426
TPPP_HUMAN	O94811		3	8	9	3	5	6	7	5	11	72	66	9	4	14	15	5	14	15	14	15	6	7	6	6	9	12	11	9	7.96887	8.53788	8.51236	8.10998	8.22243	8.86504	8.69209	8.52863	8.9785	9.763	9.67044	8.85854	8.15637	8.98098	9.12555	8.6138	9.03743	8.992	8.82104
MVP_HUMAN	Q14764		13	23	28	13	33	10	10	34	4	11	13	6	11	33	33	17	12	16	1	2	5	7	10	8	0	2	2	0	7.99702	8.73903	8.8996	7.91487	9.041	8.45828	8.306	8.89862	7.79259	8.28278	8.29347	7.94379	8.47069	9.01549	8.96336	8.56541	8.48147	8.65913	6.89307
NCBP1_HUMAN	Q09161		0	0	0	0	3	8	8	4	7	0	0	6	16	0	0	14	0	0	2	2	5	4	3	7	9	5	3	8					7.82364	8.34624	8.35692	7.89098	7.71141			7.97615	8.60539			8.69428			7.43027
AGO1_HUMAN	Q9UL18		14	25	28	17	19	7	7	15	16	9	7	20	14	20	13	12	41	53	1	4	9	3	2	7	10	6	8	11	8.54209	8.88849	9.00527	8.52603	8.84756	8.21553	8.09934	8.69919	8.77734	8.27905	8.09506	9.09632	8.54241	8.68761	8.46343	8.53395	9.2504	9.49447	6.75955
RABE1_HUMAN	Q15276		0	3	1	0	11	76	83	16	8	2	1	4	90	7	5	77	4	3	41	45	79	45	49	74	11	37	36	9		8.13994	7.42716		8.42594	9.4031	9.31391	8.53263	8.2124	7.49633	6.73321	7.72634	9.6666	8.29035	8.11297	9.64535	7.6276	8.27219	8.9725
ATLA3_HUMAN	Q6DD88		0	1	1	0	1	6	10	1	2	0	0	2	13	1	1	13	0	2	3	2	8	7	9	10	5	1	3	4		7.2571	7.08425		7.4513	8.43556	8.68623	7.44439	7.65039			7.8513	8.8658	7.19965	7.02522	8.93792		7.77072	7.77196
CY24B_HUMAN	P04839		0	0	0	0	1	1	1	2	0	0	0	0	6	0	0	6	2	3	0	0	0	0	0	0	0	0	0	0					7.17826	6.69932	6.6855	7.34655					7.67724			7.71627	7.34009	7.49251
SRC8_HUMAN	Q14247		0	1	1	0	8	10	7	3	33	7	4	39	20	2	3	19	1	1	36	34	10	6	9	14	12	28	35	10		7.44308	7.52165		8.17496	8.14675	7.86108	7.68967	9.33676	8.37554	8.19901	9.43788	8.63836	7.72514	7.77357	8.64683	7.57053	7.6709	8.96707
PCCB_HUMAN	P05166		30	10	15	26	32	1	0	29	16	21	17	21	4	24	19	3	8	7	1	0	5	7	6	8	0	0	0	0	8.75906	8.74983	8.89612	8.83438	9.39993	6.9028		9.13085	9.10027	8.97663	8.96975	9.12727	7.94008	8.99074	8.95222	7.6029	8.68634	8.69198	7.27554
CDC42_HUMAN	P60953		7	38	48	7	8	0	0	6	10	19	15	10	3	16	13	2	16	22	1	6	0	2	2	2	2	6	3	2	8.52738	9.40963	9.46851	8.66632	9.10819			8.96783	9.2997	8.91279	8.71171	9.3731	8.3002	8.7244	8.46271	8.2003	8.94315	8.98566	7.26052
GBP1_HUMAN	P32455		0	0	0	0	5	0	0	3	1	1	1	0	1	2	1	0	0	0	0	0	0	0	0	0	0	0	0	0					7.86292			7.67777	6.50329	7.48944	7.56625		7.71143	7.69706	7.03826
CAN2_HUMAN	P17655		60	79	88	66	91	62	71	87	54	64	68	54	53	83	76	54	135	139	55	57	28	27	26	29	29	48	45	27	9.4634	9.83693	9.91267	9.55474	10.0625	9.74726	9.62941	10.0348	10.0132	9.6178	9.69581	10.0511	9.67019	9.80968	9.85398	9.71807	10.1156	10.2407	9.51194
ASAP2_HUMAN	O43150		1	1	0	1	2	3	5	1	1	0	0	1	2	1	0	2	1	0	1	1	1	3	2	1	2	1	1	1	8.13117	8.89112		8.21434	8.51557	8.94902	8.65623	8.27446	8.34467			7.91271	8.76468	8.13897		8.53581	8.84461		8.67459
TEN3_HUMAN	Q9P273		0	1	4	0	0	0	0	0	5	0	0	6	1	1	0	1	3	5	0	0	0	0	0	0	0	0	0	0			7.48293						7.39466			7.56132	6.78556	6.32504		6.94881	7.33608	7.72621
NCOA7_HUMAN	Q8NI08		0	0	0	0	0	0	2	0	2	0	0	4	6	0	0	3	0	0	5	2	9	4	6	9	0	3	8	0					6.30484	6.97434	6.96625		6.97197			7.52337	7.61029			7.64083			8.0258
NNMT_HUMAN	P40261		1	1	2	3	1	1	0	1	4	0	1	5	0	1	0	1	1	2	0	1	1	0	0	1	1	0	0	0	7.78133	7.73925	8.10206	7.89455	6.47945			7.26564	8.1119		7.47867	8.22925	7.23081	7.46447		7.36453	7.90723	8.22079
GNAI1_HUMAN	P63096		3	19	19	4	6	0	0	4	9	13	9	7	1	10	9	1	21	18	1	1	0	0	1	0	1	2	1	0	8.02214	8.94836	9.04068	8.17176	8.56512			8.30307	8.89628	8.56355	8.55955	8.88198	6.55442	8.39664	8.02845	6.46376	8.98093	9.02181	6.38666
DHB8_HUMAN	Q92506		1	3	5	0	3	2	3	3	3	3	4	4	2	3	4	3	4	7	3	4	2	0	0	2	0	0	0	0	7.18498	8.48494	8.73847		8.15143	8.05073	7.87852	8.18038	8.18735	8.4707	8.6983	8.34163	7.9158	8.2443	8.51847	8.03463	8.82751	8.86136	7.95159
AUHM_HUMAN	Q13825		43	20	24	44	11	12	7	8	11	10	13	13	8	13	16	6	23	26	6	6	6	8	8	7	14	4	1	13	9.4241	9.4204	9.58503	9.55611	9.3373	8.83948	8.40737	9.11113	9.46817	9.13764	9.32866	9.45983	8.77688	9.2006	9.34836	8.58813	9.73916	9.79442	8.44108
TCPE_HUMAN	P48643		15	42	44	18	47	51	55	47	42	62	53	41	53	45	38	57	67	72	66	54	40	25	25	42	63	63	66	63	8.4659	9.35881	9.49177	8.58912	9.43675	9.76981	9.62928	9.4187	9.82312	9.53523	9.40574	9.69833	9.66596	9.26446	9.29378	9.68322	9.64193	9.59144	9.55808
IGHM_HUMAN	P01871		270	59	64	275	38	31	38	29	60	101	101	58	19	47	52	22	50	53	43	39	22	30	28	19	25	4	8	25	10.305	9.57474	9.61668	10.3252	9.48273	9.08253	8.87316	9.41036	10.0466	9.83639	9.86922	10.0711	8.94798	9.20809	9.30865	8.97769	9.51372	9.57146	9.12258
KAP3_HUMAN	P31323		1	16	17	2	16	27	35	18	23	79	77	19	20	43	32	21	16	15	62	57	19	33	35	25	22	55	58	23	7.03906	8.96576	8.92286	7.28511	9.26935	9.45106	9.37623	9.19808	9.46013	9.71165	9.71073	9.41624	9.3442	9.3383	9.26259	9.42552	8.85156	8.95211	9.56487
PSMD1_HUMAN	Q99460		29	42	44	29	53	59	59	44	38	17	11	34	52	56	45	51	54	65	73	72	42	40	42	47	40	62	61	49	8.75847	9.14638	9.32178	8.78423	9.44646	9.41184	9.33878	9.31624	9.08732	8.43315	8.26461	9.12457	9.62987	9.31093	9.27669	9.58174	9.45635	9.59187	9.53569
I5P1_HUMAN	Q14642		0	3	5	0	0	0	0	0	2	1	0	1	0	0	2	0	2	1	0	0	0	0	0	0	0	1	0	0		7.46228	8.07						7.4209	7.44585		6.65012			6.96712		7.29631	6.66637
UBP11_HUMAN	P51784		0	0	0	0	0	1	1	0	0	3	1	1	0	0	1	1	1	3	6	6	1	1	0	0	3	11	7	2						6.71999	6.66469			6.60206	6.16441	6.60294		6.63594	6.21069	6.62534	6.58902	7.06755	7.65834
GPM6A_HUMAN	P51674		53	31	28	55	13	16	17	8	6	15	10	8	10	17	12	14	38	42	7	7	4	7	6	3	11	10	10	12	10.0351	10.2633	10.2199	10.0634	9.07828	9.70377	9.63101	9.05446	8.90957	9.34721	9.34797	9.29361	9.20431	9.38214	9.52668	9.33822	10.0831	10.1939	8.92546
LAMB2_HUMAN	P55268		41	51	62	44	23	2	4	23	49	32	31	52	25	19	17	27	48	54	3	1	5	1	1	6	17	7	11	13	8.5583	8.9157	8.85689	8.50908	8.50478	7.6368	7.58968	8.45688	9.20745	8.71797	8.81061	9.3716	8.6086	8.09927	8.15833	8.5706	8.95184	9.07664	7.00574
PGTB2_HUMAN	P53611		4	2	1	1	10	11	8	9	8	7	5	10	13	6	3	12	1	1	10	11	11	10	10	8	5	9	9	5	7.93379	7.97012	7.99502	7.98015	8.88703	9.01246	8.82578	8.8269	9.01123	8.83011	8.79519	9.05427	9.00312	8.73652	8.6157	9.0406	8.09809	8.14799	8.8284
ALDOC_HUMAN	P09972		34	41	43	39	23	13	13	19	25	88	89	28	13	54	45	11	54	58	22	21	12	11	8	11	15	25	21	12	9.80264	9.35424	9.48237	9.94969	9.24679	8.59008	8.46546	9.29585	9.51146	9.94119	9.92125	9.51383	8.72755	9.35715	9.36708	8.61862	9.6392	9.74464	8.77904
UGDH_HUMAN	O60701		8	7	11	13	9	4	4	6	6	2	0	6	8	3	2	9	3	4	1	1	3	0	0	4	1	1	1	1	8.36661	8.58686	8.79569	8.59988	8.50178	8.28181	8.18347	8.29495	8.46132	7.53415	7.46072	8.36143	8.37754	8.1211	8.08579	8.54633	8.33662	8.47861	7.31742
VMA5A_HUMAN	O00534		0	2	0	0	1	1	1	3	1	0	0	2	6	1	0	5	0	1	0	0	1	0	0	1	0	0	0	0		7.39744			7.12685	6.68886	7.28601	7.36659	7.04984			7.19415	7.6289	7.07824		7.5005		7.63548
SEM4A_HUMAN	Q9H3S1		22	2	4	23	3	0	0	2	3	0	0	7	1	2	0	3	2	3	0	0	1	0	0	1	3	0	0	2	8.58448	7.88667	8.29296	8.67493	7.69562			7.4128	8.12346	7.40016	7.47385	8.29008	6.95543	7.5552		7.38636	7.5796	8.04844
CUTA_HUMAN	O60888		23	20	21	23	7	4	9	7	6	9	11	8	1	14	13	1	5	6	6	5	1	4	4	3	1	3	2	1	9.00834	9.07551	9.20011	9.09468	8.8314	7.65994	7.94968	8.35155	8.40938	8.902	8.89572	8.30131	6.93998	8.82798	8.70921	6.66401	8.42597	8.58331	8.10257
GLUCM_HUMAN	Q7Z3D6		0	0	0	0	7	1	1	6	4	5	7	3	4	7	5	4	3	6	0	0	0	0	0	0	0	2	1	0					8.16566	7.37506	6.7218	8.0133	8.18463	8.58237	8.54259	7.58792	7.69683	8.30177	8.10863	7.8339	8.34292	8.63729
CUL2_HUMAN	Q13617		36	35	39	39	115	172	156	102	131	19	16	133	127	54	55	139	43	46	132	123	110	77	80	108	118	91	103	116	8.82282	9.13136	9.16738	8.90006	9.95408	9.99596	9.8513	9.88976	10.2	8.19318	8.25655	10.2542	10.1261	9.23335	9.27946	10.1397	9.38627	9.43223	9.92395
CATD_HUMAN	P07339		20	22	25	20	16	20	19	16	15	21	19	13	9	35	29	9	32	32	20	19	4	14	13	9	13	16	13	15	8.86818	9.29574	9.38625	8.97795	9.12824	9.01111	9.01089	9.30509	9.07485	9.25423	9.30518	9.16047	8.82079	9.33449	9.25866	8.84856	9.526	9.55105	8.83734
CHIT1_HUMAN	Q13231		4	0	1	5	1	0	0	0	1	0	0	1	0	0	0	0	1	0	0	0	0	0	0	0	0	0	0	0	7.76663		7.10887	8.03786	6.90171				7.3948	6.93495		7.74236					6.92107
CSN1_HUMAN	Q13098		36	31	38	37	48	64	72	43	33	21	27	42	38	30	29	40	34	35	62	65	39	54	61	45	37	57	55	34	9.10408	9.49084	9.56335	9.01766	9.91137	9.83915	9.80959	9.72305	9.8874	8.69039	8.72379	9.92927	9.92021	9.38167	9.42083	9.93398	9.58783	9.64466	9.72871
VATB1_HUMAN	P15313		3	3	2	4	2	4	2	4	3	2	2	5	3	5	4	2	3	3	1	1	2	2	2	3	3	1	1	3	7.86809	8.49602	8.37278	8.06592	8.66999	8.62968	8.33403	8.83111	8.65869	8.14866	8.27685	8.77433	8.53179	8.75779	8.79509	8.52462	8.49622	8.55787	7.74356
IF5A1_HUMAN	P63241		0	0	0	0	0	0	1	0	0	4	4	0	0	1	0	0	2	0	1	1	2	0	1	2	1	2	4	0										8.12254	7.9341			7.42768			7.5059		7.4792
IF5A2_HUMAN	Q9GZV4		0	0	0	0	0	0	1	0	0	4	4	0	0	1	0	0	2	0	1	1	2	0	1	2	1	2	4	0										8.12254	7.9341			7.42768			7.5059		7.4792
DCTN2_HUMAN	Q13561		11	19	22	14	29	39	33	25	43	40	33	38	30	22	19	32	25	26	75	76	26	24	23	22	68	82	71	70	8.34606	9.0607	9.19421	8.63703	9.28863	9.25559	9.1518	9.1085	9.7131	9.4109	9.38016	9.64972	9.15676	8.98462	9.10202	9.36078	9.33614	9.40519	9.66296
USO1_HUMAN	O60763		0	2	2	0	43	86	84	32	13	0	0	9	57	21	19	47	21	20	72	64	47	34	39	42	11	65	54	11		7.37392	7.4555		9.21136	9.62364	9.47696	9.01364	8.37914			8.33171	9.55448	8.64203	8.59427	9.57647	8.83423	8.89214	9.49597
MYPR_HUMAN	P60201		58	51	53	45	13	10	12	13	14	26	26	14	12	29	30	13	50	43	15	15	13	7	9	11	14	24	19	12	9.67924	10.0882	10.1399	9.74066	9.4189	8.97467	8.99028	9.21646	9.65736	9.7127	9.7352	9.44042	9.02432	9.58407	9.3644	8.97972	10.1574	10.1968	9.03834
RAB5C_HUMAN	P51148		6	6	7	5	3	5	3	4	4	34	34	4	2	7	7	2	13	14	8	9	3	2	3	2	2	3	2	1	7.90421	8.35972	8.46136	8.07445	8.30705	7.91188	7.91171	8.23656	8.37563	9.00307	9.00937	8.42878	7.85871	8.19954	8.22814	7.93164	8.81211	8.92242	8.03036
RPP40_HUMAN	O75818		0	2	2	0	1	0	0	2	3	0	0	1	1	0	1	0	2	2	2	1	0	0	0	0	0	0	0	0		7.09416	7.15378		7.27522			7.68229	7.92547			7.29226	7.28747		6.85548		7.03141	6.9725	6.46685
NUP54_HUMAN	Q7Z3B4		22	10	14	22	31	9	7	27	24	8	6	21	17	11	5	15	3	4	2	3	9	6	5	9	6	0	1	3	8.73136	8.76093	8.96659	8.74262	9.01766	8.58732	8.21543	8.89681	9.16826	8.68465	8.54274	9.13884	8.83581	8.7039	8.60423	8.75689	8.25083	8.31614	7.60719
COPA_HUMAN	P53621		0	0	0	0	1	0	0	0	0	0	0	0	1	0	0	1	1	2	22	19	2	0	0	1	5	17	22	6					6.55989								6.69769			6.88262	7.1946	7.20469	8.41667
GILT_HUMAN	P13284		0	6	6	2	3	4	7	0	0	0	3	0	0	8	4	0	5	3	3	1	0	0	0	0	0	0	0	0		8.49441	8.55574	7.47097	7.80447	7.89421	7.88851				7.68871			8.21453	8.04926		8.02559	7.89979	7.13507
NCAM1_HUMAN	P13591		221	209	240	210	99	91	83	94	95	159	146	98	66	183	186	70	151	174	60	59	46	67	67	53	30	45	47	23	9.97761	10.2045	10.2683	9.99671	10.2945	9.88261	9.77107	10.1598	9.8894	9.91469	9.9635	9.91099	10.0434	10.1419	10.17	10.0578	10.0278	10.1643	9.35835
GSTM1_HUMAN	P09488		5	12	11	6	9	8	5	8	6	14	11	4	8	15	14	10	0	0	4	3	2	2	0	3	0	1	1	0	8.10985	8.99019	9.11935	8.21112	8.69648	8.7216	8.16932	8.58037	8.40432	9.23578	9.21937	8.35551	8.7665	9.01928	9.04716	8.78841	8.07118	8.05061	8.10216
GSTM4_HUMAN	Q03013		5	12	11	6	9	8	5	8	6	14	11	4	8	15	14	10	0	0	4	3	2	2	0	3	0	1	1	0	8.10985	8.99019	9.11935	8.21112	8.69648	8.7216	8.16932	8.58037	8.40432	9.23578	9.21937	8.35551	8.7665	9.01928	9.04716	8.78841	8.07118	8.05061	8.10216
PDE1B_HUMAN	Q01064		0	0	1	1	6	11	11	9	8	1	0	12	17	3	1	18	0	0	6	5	14	6	5	9	19	9	12	19			8.04801	7.24684	8.36489	8.23962	8.61394	8.45664	8.79777	7.63103		8.83292	8.74728	7.68557	7.52987	8.92188			8.07624
CSN4_HUMAN	Q9BT78		19	34	33	21	44	104	92	43	40	22	17	37	38	43	37	47	37	41	74	63	50	61	56	40	22	84	84	24	8.8953	9.52241	9.62884	8.97013	9.9778	9.99255	9.83572	9.8825	9.85549	9.18489	9.06569	9.86768	10.0235	9.45347	9.59167	10.0736	9.63851	9.73498	9.94066
NTRI_HUMAN	Q9P121		20	13	16	23	5	2	1	7	9	2	0	8	7	5	4	5	3	5	0	1	4	0	1	7	0	2	1	1	8.81433	9.13111	8.94311	8.78247	8.30203	7.63399	7.26183	8.28003	8.55575	7.52146		8.6505	7.7282	7.81575	7.99079	7.60795	7.96895	8.10496
DCTN5_HUMAN	Q9BTE1		0	0	1	0	0	3	5	2	2	3	1	1	1	3	2	2	1	1	6	7	2	4	1	2	4	7	6	3			7.77409			7.49042	7.85175	7.908	8.16584	8.25789	8.0445	7.01624	7.34136	7.77658	7.81074	7.4678	7.93165	8.0593	8.31088
RT4I1_HUMAN	Q8WWV3		1	0	0	2	4	0	0	3	6	0	0	4	0	0	0	0	0	0	0	0	0	0	0	0	0	0	0	0	7.73719			8.08941	8.28758			8.18079	8.37979			8.27855		7.95669
NAA25_HUMAN	Q14CX7		0	2	1	1	8	3	2	4	2	0	0	2	2	1	3	4	1	3	0	2	0	0	0	1	0	1	2	0		7.467		7.3377	7.81849	7.75426	7.67273	7.58114	6.90331			7.0251	7.4263	6.67564	7.58841	7.64058	7.22539	7.85
SRP72_HUMAN	O76094		0	0	0	0	0	0	0	0	12	0	0	11	0	0	0	0	2	1	11	9	0	0	1	1	20	11	10	19									8.68807			8.58099	6.5038				6.73317	6.89697	8.07799
PRS6B_HUMAN	P43686		2	10	15	4	36	21	22	30	26	2	2	27	33	20	18	36	19	13	31	22	31	16	17	36	17	18	24	13	7.81759	8.31547	8.60196	7.62531	9.43411	9.02255	8.89568	9.28364	9.09927	7.35989	7.33973	9.11548	9.18015	8.79991	8.68533	9.2948	8.85529	8.82377	9.10199
PTGR3_HUMAN	Q8N4Q0		1	0	0	2	4	3	2	3	5	1	2	7	5	1	0	6	0	0	2	1	5	2	3	4	7	2	3	5	7.14404			7.20653	8.16221	7.99087	7.94444	8.08458	8.35942	7.70673	8.2259	8.49817	7.90612	7.23241		8.32408			7.53448
TMLH_HUMAN	Q9NVH6		5	9	9	7	9	4	5	9	9	12	9	11	5	14	10	5	11	12	3	1	6	3	3	4	3	4	4	2	8.06543	8.80634	8.87937	8.2625	8.68329	8.05805	8.04579	8.65219	8.67565	8.8096	8.69301	8.76719	8.20197	8.56976	8.47109	8.2643	9.07011	9.13818	7.95428
2A5B_HUMAN	Q15173		0	0	0	0	0	1	1	0	0	0	0	0	4	0	0	4	0	0	4	4	4	0	0	5	9	5	7	6					6.63174	9.23629	7.60199						7.94524			8.02698			8.11707
PLXB1_HUMAN	O43157		9	25	24	11	38	6	10	34	18	10	8	23	9	22	21	13	31	27	1	3	6	3	5	10	0	7	6	0	7.97918	8.88514	8.90248	8.02898	8.97559	8.12271	8.10267	8.88014	8.7306	8.2194	8.35679	8.86116	8.36374	8.60648	8.68164	8.48848	8.77487	9.01741	7.0421
ESTD_HUMAN	P10768		0	3	1	0	2	0	0	3	4	18	20	7	2	1	0	1	7	10	0	0	1	0	0	1	0	0	0	0		7.38968	7.40092		7.95611			7.97427	8.32083	9.2704	9.27035	8.51501	7.6219	7.64869		7.25703	8.74313	8.87951
ACL6A_HUMAN	O96019		5	7	9	6	6	7	10	7	4	4	3	4	7	9	9	6	7	6	2	1	2	4	3	2	0	1	1	0	8.16661	8.66897	8.83409	7.95176	8.43913	8.43554	8.45361	8.46914	8.15978	8.06655	8.17458	8.19579	8.27131	8.71786	8.6705	8.40553	8.83124	8.84512	7.70308
BCAT2_HUMAN	O15382		2	2	6	2	2	0	0	2	0	0	0	1	0	0	0	0	0	0	0	0	0	0	0	0	0	0	0	0	7.63379	8.05477	8.52674	7.74585	8.04603			7.68981				7.71233
TAF4B_HUMAN	Q92750		0	2	2	0	1	0	0	1	1	3	2	1	1	0	1	1	1	1	0	0	2	0	1	1	0	0	0	0		9.008	9.14013		8.61778			8.26937	8.89711	9.36337	9.42736	9.20981	7.84901		8.47298	7.83561	8.67441	8.78902
2B14_HUMAN	P13760		4	3	2	3	0	0	0	0	0	0	0	0	3	0	0	3	0	0	0	0	0	0	0	0	0	0	0	0	8.10578	8.58305	8.17467	8.19706	7.51623								7.96366			7.91818
ALDR_HUMAN	P15121		3	6	5	3	4	2	2	7	4	5	4	5	4	6	4	4	4	4	2	3	1	1	0	2	0	2	0	0	8.09461	8.49617	8.62275	8.12782	8.50505	8.02983	7.8228	8.48242	8.38371	8.56934	8.4659	8.6068	8.25902	8.5715	8.73707	8.30047	8.37783	8.4462	8.00988
BIG1_HUMAN	Q9Y6D6		0	0	0	0	0	13	12	0	0	0	0	0	32	0	0	33	0	0	1	1	17	3	4	19	4	4	3	6						8.13982	8.08853						8.77729			8.85674			7.15912
CSMD2_HUMAN	Q7Z408		2	4	10	5	15	2	2	13	18	14	20	23	13	6	7	12	11	12	3	2	4	0	0	4	0	5	4	0	8.15281	7.21131	7.98032	8.76677	8.13488	6.88825	6.67422	8.11988	8.41915	8.26595	8.42234	8.624	8.04135	8.34447	7.49872	7.99167	8.01999	8.0693	7.08672
GNPI2_HUMAN	Q8TDQ7		0	5	6	0	2	0	0	1	3	0	1	3	0	1	2	1	0	0	0	0	0	0	0	0	0	0	0	0		8.12359	8.42623		8.25607		6.98767	8.25537	8.41814		7.34633	8.26124		7.56542	7.80338	7.39377
ANT3_HUMAN	P01008		2	0	0	0	0	0	0	0	2	1	0	2	2	0	0	2	0	1	0	0	0	0	0	0	0	0	0	0	7.43971								7.46934	7.17508		7.21117	7.24077			7.17629		7.35415
SCG2_HUMAN	P13521		0	0	0	0	1	0	0	1	4	1	1	3	0	0	1	0	0	1	0	0	0	0	0	0	0	0	0	0					7.41552			7.39345	8.04677	6.88549	6.89569	7.90835			6.66579			6.96316
RAB18_HUMAN	Q9NP72		1	6	4	2	2	5	7	2	2	3	4	2	0	2	3	1	3	5	7	7	3	2	3	2	3	2	8	3	7.47968	8.41872	8.30205	7.80826	8.01246	8.35911	8.31296	7.97902	7.9893	8.12788	8.3011	8.16864		7.92417	7.9979	7.52334	8.33678	8.63865	8.39883
2A5E_HUMAN	Q16537		7	22	25	7	29	14	16	22	27	2	2	24	24	16	10	26	11	13	20	23	20	13	15	19	15	26	26	14	8.34559	9.45974	9.42452	8.33193	9.09611	8.94518	8.8387	8.96625	9.17765	7.44979	8.15057	9.08497	9.14765	8.84791	8.81778	9.22789	9.02514	9.13529	9.22149
TBCK_HUMAN	Q8TEA7		0	0	0	0	0	7	4	0	0	0	0	0	14	0	0	13	0	0	2	3	10	2	3	10	0	4	2	1						8.0133	7.83239						8.46157			8.4883			7.4852
UBE4A_HUMAN	Q14139		0	0	0	0	6	38	36	6	0	0	0	0	27	0	0	29	3	4	10	8	27	16	20	25	2	13	12	1					8.19117	9.06937	8.97965	8.03362					9.16337			9.21349	7.87024	8.04254	8.2184
GEPH_HUMAN	Q9NQX3		350	195	190	353	182	85	86	165	205	211	210	194	88	233	227	101	225	254	108	113	73	76	75	78	149	91	96	156	10.5532	10.3849	10.368	10.6065	10.4991	9.67069	9.63088	10.4127	10.7014	10.3366	10.2738	10.6665	9.89366	10.2835	10.3095	10.0275	10.5529	10.6223	9.79955
FCGR1_HUMAN	P12314		5	1	3	5	1	0	0	0	0	0	0	0	4	0	0	3	0	0	0	0	0	0	0	0	0	0	0	0	7.91423	7.41464	7.80219	8.06239				7.30216					7.5832			7.61297
FCGRB_HUMAN	Q92637		5	1	3	5	1	0	0	0	0	0	0	0	4	0	0	3	0	0	0	0	0	0	0	0	0	0	0	0	7.91423	7.41464	7.80219	8.06239				7.30216					7.5832			7.61297
SYRC_HUMAN	P54136		0	3	4	0	38	28	25	31	32	13	13	33	30	7	6	36	15	17	44	39	29	15	22	27	45	27	26	47		8.10133	7.48352		9.35976	9.07144	8.84742	9.2447	9.19921	8.50089	8.51936	9.21738	9.20227	8.27265	8.17869	9.25722	8.76561	8.90162	9.23162
WDR54_HUMAN	Q9H977		0	0	0	0	1	0	1	0	4	3	2	3	0	0	1	0	0	0	0	0	0	0	0	0	0	0	0	0					7.59485		7.16997		8.24783	8.34074	8.17455	8.09209			7.60655
NUD16_HUMAN	Q96DE0		0	1	3	0	0	0	0	0	0	1	1	0	0	0	1	0	1	2	0	0	0	0	0	0	0	0	0	0		6.75302	7.18898							7.05473	7.17843				7.06882		6.66109	7.08009
CGL_HUMAN	P32929		0	1	0	0	0	0	0	0	3	1	1	3	0	0	0	0	0	0	0	0	0	0	0	0	0	0	0	0		7.33626			6.97457				6.71107	7.26406	7.54932	7.28963				6.91022
NCDN_HUMAN	Q9UBB6		112	146	151	119	165	261	245	130	139	142	139	143	125	193	193	122	193	180	207	195	100	136	154	108	137	232	213	135	9.97937	10.3389	10.4371	10.0161	10.774	10.6304	10.5858	10.6409	10.8595	9.86276	9.95557	10.9093	10.6736	10.2252	10.2645	10.6793	10.2394	10.3426	10.5123
MAP6_HUMAN	Q96JE9		27	20	26	26	16	23	28	15	29	47	44	26	49	17	16	42	39	47	192	199	54	30	35	48	131	86	101	110	9.0844	9.29658	9.40224	9.07671	9.13075	8.86662	8.93896	9.24839	9.50705	9.57431	9.52194	9.52599	9.24532	9.1003	9.00792	9.26972	9.68498	9.76544	9.82941
CY1_HUMAN	P08574		0	3	1	0	1	0	0	0	0	0	0	0	1	0	0	0	3	2	0	0	0	0	0	0	0	0	0	0	7.04548	8.19446	7.90017	6.98151	6.63167								6.44359				8.16283	8.18625
SGIP1_HUMAN	Q9BQI5		13	17	20	14	0	1	2	1	10	1	1	9	2	4	2	1	8	12	18	15	10	3	5	4	7	20	25	5	8.23081	8.41484	8.53844	8.35079			7.17843	6.49949	8.03747	6.91886	6.84579	8.19195	7.3184	7.68237	7.64673	7.08347	8.225	8.52082	8.55901
ANGT_HUMAN	P01019		4	5	8	7	33	14	20	27	22	48	40	16	17	45	48	15	8	8	1	2	8	6	5	6	0	2	2	0	7.98543	8.23353	8.48949	8.07405	9.4788	8.60815	8.69587	9.1451	9.85339	9.31237	9.36399	9.04321	8.84321	9.32354	9.40114	8.84589	8.40394	8.266	7.19287
VINC_HUMAN	P18206		129	194	206	130	72	107	98	59	69	181	185	66	60	104	125	62	214	211	65	58	54	75	85	55	33	79	80	32	9.48242	9.96311	9.99513	9.47898	9.60692	9.53641	9.4078	9.48727	9.33161	9.80092	9.83479	9.34294	9.55	9.52515	9.62316	9.57512	10.0905	10.2032	9.14457
PP1R7_HUMAN	Q15435		0	3	5	0	0	3	2	1	1	4	6	1	1	5	9	1	3	4	2	4	3	5	4	3	1	6	5	2		7.10741	7.86304			7.95998	7.55694	6.90709	7.44851	7.80606	8.3058	7.43624	7.27846	8.37963	8.25722	7.3426	7.60052	7.76597	7.95634
TSN7_HUMAN	P41732		4	2	3	2	1	0	0	1	0	0	0	0	0	1	0	0	0	0	0	0	0	0	0	0	0	0	0	0	8.17026	8.39902	8.42142	7.97474	7.43889			7.53233						7.62384
DCAF6_HUMAN	Q58WW2		0	0	0	0	0	0	0	0	1	0	0	0	1	0	0	0	0	0	8	2	4	5	3	3	0	0	3	0									6.99833				6.99009			7.05706			7.74504
PTGDS_HUMAN	P41222		50	31	40	46	23	37	37	15	13	22	20	10	15	40	38	15	28	27	20	13	12	18	15	15	8	9	11	7	9.19811	9.50338	9.57542	9.28151	9.2989	9.16959	9.10921	9.07773	8.87477	8.99779	8.97855	9.00514	8.94265	9.35071	9.33792	9.05381	9.16053	9.31794	8.70209
PI42A_HUMAN	P48426		1	0	1	1	10	10	13	8	9	6	7	10	14	11	8	15	11	12	13	5	17	21	19	19	8	14	14	9	7.34653		8.00983	7.47553	8.4537	8.41414	8.56271	8.41286	8.66266	8.51364	8.63608	8.53508	8.72921	8.54789	8.40649	8.77114	8.77555	8.89025	8.55852
SUCA_HUMAN	P53597		0	0	0	0	0	2	1	0	1	5	4	1	1	2	2	0	2	2	6	4	1	1	1	0	6	6	4	6						7.77683	6.95993		7.47535	8.64228	8.60113			7.96662	7.7889		8.04462	8.16979	8.4289
NHRF2_HUMAN	Q15599		9	2	3	10	1	0	0	0	0	0	0	0	3	0	1	2	1	3	0	0	0	0	0	0	0	1	1	0	8.30878	7.82205	8.25271	8.43702	7.33327				7.26418				7.46216		6.75413	7.43292	7.97944	8.33254
AP1B1_HUMAN	Q10567		7	18	20	9	23	16	18	20	29	13	13	27	15	17	19	15	16	23	32	23	17	20	23	14	14	32	37	12	8.16361	8.66621	8.74662	8.2257	9.00273	8.78203	8.70057	8.77263	9.18373	8.45019	8.44663	9.09012	8.66103	8.73437	8.72779	8.77544	8.7659	8.87603	9.12248
RDH13_HUMAN	Q8NBN7		0	0	0	0	0	0	0	0	0	0	0	0	0	0	0	0	0	0	2	3	0	0	0	0	3	1	2	2																			7.51176
PSMD3_HUMAN	O43242		8	20	24	8	55	49	57	49	24	0	0	28	48	13	8	41	29	36	68	68	51	38	45	60	47	60	60	47	8.60886	8.89476	9.06959	8.78566	9.50374	9.46728	9.39728	9.38398	9.11893			9.12064	9.45975	8.53686	8.38835	9.44693	9.15524	9.29944	9.52604
RRAS_HUMAN	P10301		7	4	4	4	2	1	0	2	0	0	0	2	0	0	0	0	1	1	1	0	0	0	0	0	0	1	1	0	8.08257	8.14479	8.30771	8.0498	8.19948	7.31672		8.19212				8.05327				7.18201		7.31446
CCD93_HUMAN	Q567U6		0	0	0	0	2	10	11	1	2	0	0	1	21	0	0	20	0	0	2	2	16	11	9	13	3	1	4	2					7.39007	8.35156	8.36284	7.35395	7.58478			7.39487	8.67717			8.73185			7.36894
ADH1B_HUMAN	P00325		0	2	3	0	2	0	0	3	0	0	0	0	0	1	0	0	5	5	0	0	0	0	0	0	0	0	0	0		7.05511	7.49491		7.71871			7.61848						7.34337			8.1051	8.0769
ADH1A_HUMAN	P07327		0	2	3	0	2	0	0	3	0	0	0	0	0	1	0	0	5	5	0	0	0	0	0	0	0	0	0	0		7.05511	7.49491		7.71871			7.61848						7.34337			8.1051	8.0769
MP2K2_HUMAN	P36507		0	0	0	0	0	1	2	0	0	0	0	0	0	1	0	0	0	0	0	0	1	2	3	0	4	7	5	1						6.84012	7.60917							7.31003
GLRX3_HUMAN	O76003		0	0	0	0	0	2	1	0	0	0	0	0	0	0	0	0	0	0	1	1	3	2	2	4	0	1	1	0						8.00225	7.32934												6.3449
NAKD2_HUMAN	Q4G0N4		69	112	117	71	51	70	72	43	50	100	99	44	34	112	111	35	108	123	31	32	36	62	67	36	18	44	44	18	9.63328	10.3703	10.4605	9.72609	10.1329	9.80809	9.69685	9.99939	10.2364	10.246	10.2154	10.1674	9.87869	10.2323	10.2275	9.9211	10.3603	10.4401	9.26623
STRN_HUMAN	O43815		0	0	0	0	1	3	1	0	0	1	1	0	3	0	0	1	0	0	5	5	2	1	3	1	0	4	1	0					7.1986	7.62195	6.93879			6.7728	6.80752		7.64483			7.19487			7.84268
NHRF1_HUMAN	O14745		0	1	0	1	0	0	0	1	0	0	0	0	2	0	0	2	2	3	0	0	0	0	0	0	0	0	0	0	7.37199	7.47499		6.96882									7.30434			7.11271	8.03711	8.3206
ECM29_HUMAN	Q5VYK3		0	1	0	0	37	89	73	34	13	0	0	26	82	7	9	85	23	27	47	43	56	24	27	63	22	36	33	22		6.72118			8.61681	9.29471	9.07044	8.48818	8.03064			8.50769	9.49861	7.71944	8.21235	9.51469	8.37665	8.47547	8.65253
NT5D3_HUMAN	Q86UY8		4	11	14	4	20	1	1	21	23	26	25	27	2	17	14	7	27	22	1	1	8	6	3	9	0	1	2	0	7.76132	8.87911	8.88615	7.93157	9.08005	7.47761	7.49715	9.04044	9.61756	9.35637	9.39503	9.61387	7.78397	9.02115	9.00376	8.25103	9.28767	9.29774	7.0553
FERM2_HUMAN	Q96AC1		53	74	84	62	91	63	56	82	58	62	53	53	67	67	61	63	99	107	35	36	39	27	25	39	35	31	27	34	9.26171	9.59033	9.68924	9.3115	9.92349	9.45762	9.3118	9.83441	9.68232	9.36851	9.37736	9.73966	9.60561	9.46132	9.46976	9.62364	9.73209	9.8691	9.23444
ACLY_HUMAN	P53396		89	108	123	88	180	308	317	169	124	322	313	130	207	231	202	211	116	142	221	215	164	211	216	178	115	184	199	105	9.12159	9.66669	9.69547	9.12258	10.2801	10.3218	10.2593	10.152	9.81127	10.1549	10.1826	9.86922	10.444	10.0808	10.0606	10.4596	9.71219	9.86046	10.1606
GSLG1_HUMAN	Q92896		8	16	17	10	9	2	0	6	1	0	1	1	1	13	9	2	9	8	3	1	2	2	1	0	1	3	3	1	8.24829	8.64827	8.70005	8.15549	8.65928	7.38419		8.3801	6.73534	7.12522	7.46186	7.05515	7.24702	8.52212	8.52987	7.48902	8.33598	8.32356	7.43688
UBP7_HUMAN	Q93009		0	7	6	0	32	23	20	24	21	33	33	18	29	15	13	31	2	0	56	53	14	16	23	24	11	48	48	11		8.12911	8.01532		8.82373	8.71541	8.5728	8.62839	8.50841	8.78994	8.77981	8.55467	8.96948	8.4425	8.39226	9.09569	6.6573		8.98921
RHOA_HUMAN	P61586		19	20	20	13	8	5	5	6	9	3	4	8	3	12	14	2	7	7	7	9	1	0	0	3	3	3	1	5	8.76765	9.2917	9.34086	8.8697	8.86406	8.29734	7.91647	8.51124	8.98121	7.55787	7.93415	8.955	7.8772	8.69201	8.81563	7.56568	8.58865	8.73925	8.3516
2AAA_HUMAN	P30153		124	187	219	122	178	310	302	154	149	172	159	150	167	259	261	161	239	260	305	293	133	155	167	141	224	295	274	219	10.022	10.3564	10.3945	10.0748	10.82	10.8327	10.7594	10.7328	10.9269	9.91793	9.90218	10.9621	10.9713	10.3539	10.3354	11.0003	10.4906	10.5857	10.6519
RGS7_HUMAN	P49802		1	2	1	1	1	0	0	0	2	1	0	0	0	1	0	0	0	0	0	0	0	0	0	0	0	0	0	0	7.66518	7.30488	7.94459	7.52105	7.08579				6.2217	6.51602				7.60364
RLA1_HUMAN	P05386		0	4	3	0	2	0	0	1	3	3	2	1	1	4	4	0	6	9	1	2	0	0	0	0	0	4	3	0		7.97768	8.07397		7.88123			7.7579	8.14333	7.98592	7.94658	8.25438	7.38639	7.85837	7.89578		8.59116	8.70133	6.85164
RECK_HUMAN	O95980		1	0	2	0	2	0	0	1	1	0	0	0	1	0	0	1	1	2	0	0	0	0	0	1	0	0	0	0	7.23424		7.0106		6.98663			6.81787	6.66673				7.10322			7.39368	6.72815	7.22011
CISD1_HUMAN	Q9NZ45		1	3	2	0	0	0	0	0	1	0	0	1	0	0	0	0	2	1	0	0	0	0	0	0	0	0	0	0	7.55039	8.60959	8.46838						7.40415			7.23393					8.32137	8.11488
FOLH1_HUMAN	Q04609		0	0	1	0	1	0	0	0	1	0	0	1	1	0	0	2	0	0	0	0	0	0	0	0	0	0	0	0			7.13162	7.44725	6.88833				6.9463			6.8668	6.61056			7.169
FOH1B_HUMAN	Q9HBA9		0	0	1	0	1	0	0	0	1	0	0	1	1	0	0	2	0	0	0	0	0	0	0	0	0	0	0	0			7.13162	7.44725	6.88833				6.9463			6.8668	6.61056			7.169
EF2_HUMAN	P13639		9	25	24	6	35	29	22	29	49	131	109	46	25	86	88	33	50	57	49	40	39	38	33	41	50	50	50	49	8.24264	9.00156	8.91896	8.12375	9.19879	9.02792	8.88313	9.06322	9.5636	9.9134	9.79378	9.57708	8.995	9.57456	9.65679	9.12827	9.36337	9.54854	9.25816
OTUB1_HUMAN	Q96FW1		0	7	8	0	24	41	44	25	14	42	39	15	17	28	26	19	12	10	55	51	21	42	43	25	10	49	59	14		8.56034	8.78148		9.76013	9.82722	9.77045	9.72321	9.32771	9.83118	9.79374	9.41244	9.75126	9.53323	9.46362	9.71014	8.98208	8.98323	9.94686
LHPP_HUMAN	Q9H008		0	0	1	0	0	0	0	0	0	2	1	0	0	1	1	0	1	2	0	0	0	0	0	0	0	0	0	0			6.83843							7.1502	6.72956			7.05503	6.69973		6.45862	6.87329
ZYX_HUMAN	Q15942		0	0	0	0	1	0	0	0	2	0	0	4	0	0	0	0	0	0	2	1	2	0	0	2	1	1	0	0					6.84037				7.42789			7.75588							6.70977
PSMD6_HUMAN	Q15008		4	19	19	4	21	28	35	21	7	2	0	11	28	20	16	26	20	14	28	32	29	20	19	28	18	29	25	16	8.08969	9.06848	9.22505	7.74062	9.15597	9.30677	9.33312	9.19388	8.50424	7.84783		9.0728	9.29112	9.04301	8.93704	9.32385	9.23467	9.16962	9.15014
ZA2G_HUMAN	P25311		3	0	0	4	2	2	0	2	2	0	0	0	1	1	0	0	3	2	5	5	3	3	6	2	6	1	0	8	7.35422	7.33534	6.66694	7.42246	7.11431	6.57002		7.31059	7.241	7.17551	7.03957		6.75526	6.94753			7.39566	7.70822	7.84427
PI4KA_HUMAN	P42356		0	1	1	0	0	0	0	0	5	0	0	4	4	0	0	3	2	6	8	9	1	0	0	3	19	9	14	15		6.06804	5.96728						7.37517			7.49354	7.22832			7.23714	6.67294	7.56652	7.75613
GNAS2_HUMAN	P63092		7	5	4	5	0	1	2	0	0	1	1	2	0	3	2	2	3	2	0	0	2	0	2	0	0	1	1	0	8.20088	8.63592	8.70987	8.14993		7.74528	7.84852			7.718	7.7065	7.55249	7.29003	8.03735	8.26891	7.45914	8.51212	8.43449
GNAS1_HUMAN	Q5JWF2		7	5	4	5	0	1	2	0	0	1	1	2	0	3	2	2	3	2	0	0	2	0	2	0	0	1	1	0	8.20088	8.63592	8.70987	8.14993		7.74528	7.84852			7.718	7.7065	7.55249	7.29003	8.03735	8.26891	7.45914	8.51212	8.43449
OSBP1_HUMAN	P22059		3	0	0	6	13	0	0	16	24	38	30	24	5	6	3	5	2	1	0	0	5	0	0	4	0	2	2	0	7.5411			7.81446	8.73175			8.67476	8.97157	8.93839	8.73525	8.97552	7.68561	7.79979	8.02576	7.64392	7.60434	7.66952
ATX2L_HUMAN	Q8WWM7		0	0	0	0	0	0	0	0	0	0	0	0	2	0	0	0	0	0	1	0	2	1	3	2	0	1	1	0													7.09785						6.41785
EXOC2_HUMAN	Q96KP1		0	0	1	0	0	5	7	0	0	1	1	0	11	0	0	12	0	1	3	3	4	1	2	5	4	5	6	6			7.85794			7.93281	8.57015			7.66029	7.62761		8.12519			8.38895		6.32476	7.51368
LICH_HUMAN	P38571		21	15	18	23	16	22	22	13	13	5	2	9	13	19	25	14	12	13	5	5	8	5	3	4	2	1	1	3	9.31788	9.03298	9.26418	9.36554	9.40466	9.20284	9.11089	9.39312	9.19061	8.43767	8.1839	8.9819	9.45909	9.16687	9.25773	9.54249	8.88768	8.96642	8.25438
1433S_HUMAN	P31947		5	2	3	5	6	9	7	6	9	15	17	6	8	7	5	9	18	18	5	7	16	9	14	12	4	12	7	2	7.99626	9.2242	9.30395	8.27694	8.58859	9.96084	9.63972	9.82275	9.75057	9.95433	9.97322	8.54319	9.555	9.52589	9.60011	9.64712	9.46702	9.58792	10.0733
WSB2_HUMAN	Q9NYS7		0	0	0	0	5	0	0	6	6	3	1	7	0	1	1	0	0	0	0	0	0	0	0	0	0	0	0	0					8.12633			8.22131	8.25787	7.08113	6.80356	8.26564		6.87013	6.69584
AGRG1_HUMAN	Q9Y653		2	1	0	1	2	0	0	1	1	0	0	0	0	1	0	1	0	0	0	0	0	0	0	0	0	0	0	0	7.459	7.11694		6.97487	7.26002			6.46987	6.01978					6.52433		6.83377
HV307_HUMAN	P01780		16	0	1	15	0	0	1	0	5	1	0	3	2	0	0	1	1	1	1	0	0	0	0	1	0	0	0	0	8.76157		7.68019	8.78876			7.5252		8.38491	7.70875		8.18412	7.48959			6.76356	7.68138	7.86482	7.35675
2ABD_HUMAN	Q66LE6		0	4	2	0	5	5	3	7	11	2	3	10	3	4	3	6	2	5	9	10	8	6	6	7	9	9	8	7		8.26823	8.05026		8.44182	8.31877	7.9438	8.38986	8.99868	8.12222	8.0223	9.13494	8.44206	8.06807	8.01595	8.57549	8.20914	8.51574	8.66925
MYLK_HUMAN	Q15746		8	0	0	7	4	2	3	3	3	0	1	3	2	5	1	2	0	1	2	1	3	4	3	2	6	2	2	7	8.28278			8.34333	8.48347	8.41479	8.30309	8.35301	8.60577		7.82282	8.50653	8.41611	8.27517	8.15996	8.51121		7.07918	8.31469
CALR_HUMAN	P27797		18	16	15	18	24	8	7	21	12	13	13	13	9	11	8	7	15	17	8	6	7	10	11	7	4	3	6	5	8.71357	9.01013	9.15354	8.78916	9.16723	8.58155	8.3834	9.12496	9.20507	9.01899	8.89635	9.25662	8.64077	8.66534	8.54217	8.50466	9.14139	9.18041	8.48417
GNL1_HUMAN	P36915		0	0	0	0	0	0	0	0	0	0	0	0	5	0	0	2	0	0	0	0	6	1	3	9	7	2	0	8													7.73038			7.3711
AGAL_HUMAN	P06280		4	4	5	4	3	3	3	6	4	5	3	3	3	10	7	4	6	7	3	2	1	1	0	3	3	3	2	2	8.29299	8.49456	8.59728	8.31361	8.36609	7.98242	7.84581	8.39101	8.47858	8.31116	8.20564	8.28841	7.88465	8.66256	8.61189	8.0479	8.67429	8.84774	7.87083
DIP2C_HUMAN	Q9Y2E4		0	0	0	0	2	0	0	1	13	0	0	17	11	0	0	10	0	1	5	6	6	1	0	7	6	9	8	5					7.09705			6.77333	8.04332			8.21307	7.89546			7.91351		6.53186	7.59518
HV315_HUMAN	A0A0B4J1V0		6	0	1	7	0	0	0	0	3	3	1	5	1	0	0	1	0	0	1	0	0	0	0	0	0	0	0	0	7.95394		7.28921	7.93395					8.19783	8.1837	7.39637	8.45428	7.21447			7.20282			7.09005
HEMH_HUMAN	P22830		2	7	7	3	11	8	11	9	15	13	11	13	6	13	7	5	15	19	5	3	8	4	5	5	4	3	6	4	8.11813	8.60656	8.79922	8.10078	8.82772	8.53536	8.62223	9.02661	9.22448	9.04407	8.94428	9.18076	8.19204	8.74961	8.43307	8.24467	9.17307	9.21872	8.28939
MUC18_HUMAN	P43121		9	4	5	8	1	0	0	0	3	0	1	1	0	0	0	0	0	0	0	0	0	0	0	0	0	0	0	0	7.83701	7.89538	7.93096	7.91715					7.35643		6.74796	7.25498
LYPL1_HUMAN	Q5VWZ2		0	0	0	0	0	3	1	0	0	0	0	0	1	0	0	0	0	0	1	1	2	3	1	1	0	1	0	0						8.07642	7.60323						7.30012	7.22541					7.0994
GRIA4_HUMAN	P48058		0	0	1	0	1	0	0	2	1	0	0	2	0	0	2	1	0	0	0	0	0	0	0	0	0	0	0	0			7.15045		6.77296			7.2416	7.87148			7.78656			7.37963	6.60016
IGL1_HUMAN	P0DOX8		27	18	17	30	4	28	21	2	8	27	30	9	5	14	9	6	25	22	24	24	3	5	6	3	4	4	5	3	8.9324	9.17595	9.27217	8.97594	8.77847	8.89155	8.82506	7.98181	8.75795	9.46709	9.43979	9.36137	9.146	8.88683	8.52226	9.19849	9.39751	9.36685	8.99594
IGLL5_HUMAN	B9A064		27	18	17	30	4	28	21	2	8	27	30	9	5	14	9	6	25	22	24	24	3	5	6	3	4	4	5	3	8.9324	9.17595	9.27217	8.97594	8.77847	8.89155	8.82506	7.98181	8.75795	9.46709	9.43979	9.36137	9.146	8.88683	8.52226	9.19849	9.39751	9.36685	8.99594
IGLC1_HUMAN	P0CG04		27	18	17	30	4	28	21	2	8	27	30	9	5	14	9	6	25	22	24	24	3	5	6	3	4	4	5	3	8.9324	9.17595	9.27217	8.97594	8.77847	8.89155	8.82506	7.98181	8.75795	9.46709	9.43979	9.36137	9.146	8.88683	8.52226	9.19849	9.39751	9.36685	8.99594
ADA22_HUMAN	Q9P0K1		5	4	5	5	8	0	0	2	10	2	0	9	2	1	0	1	3	5	2	1	2	0	0	1	0	0	0	0	7.75479	7.57229	7.8428	7.91996	8.25166			7.64965	8.12629	7.59529		8.34852	7.19943	7.00758		7.38668	7.74301	7.98152	7.20785
NECT1_HUMAN	Q15223		0	2	5	0	2	0	0	2	4	1	1	3	1	1	0	1	1	1	0	0	3	0	0	2	0	0	0	0		7.94736	8.19064		7.45189			7.60923	8.24554	7.55864	7.24314	8.05061	6.90556	7.13478		6.79727	7.50466	7.91591
GRP78_HUMAN	P11021		53	65	65	66	67	43	49	64	66	59	57	61	42	33	30	48	40	53	31	29	62	17	17	61	30	24	28	30	9.17272	9.64318	9.66883	9.31404	9.71353	9.35313	9.2624	9.64742	10.0729	9.72498	9.73444	10.1676	9.35645	9.25701	9.28791	9.37094	9.47084	9.66781	9.01322
WNK1_HUMAN	Q9H4A3		0	0	0	0	0	0	0	0	0	0	0	0	2	0	0	2	0	0	4	3	4	1	1	4	0	0	1	0													6.92277			6.85196			7.39536
PSME1_HUMAN	Q06323		14	11	9	14	16	3	3	17	16	8	4	14	4	14	6	7	8	2	4	3	7	4	1	5	0	2	1	0	8.63231	8.94816	8.86369	8.75364	9.02301	8.02731	7.81094	9.01507	9.08934	8.78539	8.59228	8.93076	8.08704	8.77062	8.66809	8.27193	8.60078	8.36782	7.8218
CSMD1_HUMAN	Q96PZ7		0	8	6	0	8	0	0	8	8	4	4	11	3	2	3	3	5	6	1	0	1	0	0	3	0	2	1	0		7.39243	7.40635		7.64514			7.73158	7.79529	7.45168	7.5614	8.00406	6.88791	6.87779	7.05411	6.91446	7.51049	7.61711	6.43727
ACAP2_HUMAN	Q15057		0	2	1	0	4	15	12	2	3	0	0	3	12	3	2	13	3	3	5	6	14	10	9	13	1	6	4	4		6.99534			8.14996	8.64466	8.49147	7.77692	7.81186			7.9151	8.663	7.43194	7.23343	8.70883	7.50395	7.99573	7.74576
PSMD7_HUMAN	P51665		0	7	12	0	9	15	14	13	6	0	0	14	16	10	10	16	10	10	26	28	13	16	14	17	7	18	15	8	7.50007	8.54168	8.85051		8.87599	9.08515	8.92496	8.89091	8.38603			8.7584	9.22003	8.67186	8.70308	9.33298	8.69644	8.76308	9.00165
RASL1_HUMAN	O95294		0	1	0	0	8	4	3	10	26	0	0	22	6	1	0	3	2	1	0	0	1	0	0	1	1	0	5	1		7.77008			9.1972	7.6366	7.54614	9.05266	9.10636			9.18693	8.56734	6.79931		7.6107	7.10206	7.3404
PABP4_HUMAN	Q13310		73	57	49	69	54	25	17	44	60	28	21	59	27	41	42	34	35	44	18	22	18	16	11	18	54	21	12	57	9.53918	9.71995	9.68551	9.53166	9.66667	9.00381	8.79694	9.55035	9.80582	9.26989	9.2285	9.88146	9.13475	9.47403	9.46861	9.21701	9.46516	9.61976	8.74451
MEMO1_HUMAN	Q9Y316		8	5	6	8	9	2	2	8	10	8	5	9	7	6	2	10	9	8	0	0	6	0	1	4	2	2	1	0	8.78822	8.34967	8.62268	8.59281	8.79186	8.1447	8.02857	8.73335	8.86819	8.48885	8.25324	8.62002	8.60201	8.65826	8.07875	8.66011	8.6371	8.39623
NOVA1_HUMAN	P51513		0	0	0	0	0	0	0	0	0	0	0	2	1	0	0	1	0	0	0	1	1	0	0	1	5	1	3	6					6.82219							7.57883	6.87319			7.04848
COR2A_HUMAN	Q92828		0	0	0	0	0	0	0	0	0	0	0	0	0	0	0	0	0	0	1	1	1	0	0	3	1	0	2	0																			7.50052
S10A8_HUMAN	P05109		1	0	1	2	8	1	0	7	3	1	1	3	7	0	0	5	0	0	0	2	7	6	7	9	9	2	2	6	6.76433			6.96347	8.40446			8.44434	7.05789	7.76462	7.82018	7.49258	7.89373			7.77493
WDR44_HUMAN	Q5JSH3		3	1	0	3	13	1	0	14	8	43	51	6	5	12	8	3	0	0	3	1	4	2	1	2	3	1	1	3	7.51212	7.59546	7.43326	7.80035	8.57813	6.9073	7.22994	8.40095	8.59557	8.82135	8.93023	8.51544	7.94011	8.35288	8.18293	7.97798	7.57085	7.54511	7.53065
MA7D1_HUMAN	Q3KQU3		0	0	0	0	1	0	0	0	1	0	0	0	0	0	0	0	0	0	15	15	0	0	0	0	1	3	6	3					6.66242				6.1344										8.21903
NAA10_HUMAN	P41227		0	0	0	0	5	0	0	3	3	2	1	1	0	2	1	0	0	0	0	0	0	0	0	0	0	0	1	0					8.35363			7.94907	8.02755	7.79646	7.18273	7.56932		6.81176	6.84361
ECM1_HUMAN	Q16610		3	1	2	6	1	0	0	3	3	0	0	2	0	0	0	0	2	4	0	0	0	1	0	0	1	0	0	0	7.52524	7.15427	7.73917	7.73907	7.00346		6.31631	7.50586	7.58929			7.59205			7.09304	6.65956	7.92652	8.27388	6.86696
HMGCL_HUMAN	P35914		7	12	14	7	8	5	5	9	5	15	10	7	3	12	14	5	10	11	6	4	3	3	3	4	0	5	7	0	8.57001	8.96492	9.05994	8.70669	9.03197	8.25575	8.1246	8.9923	8.82765	9.00368	8.9353	8.91143	8.06047	8.88879	9.03751	8.46866	8.95091	9.07416	8.00647
PTER_HUMAN	Q96BW5		1	0	2	1	7	0	0	7	0	0	0	0	0	9	9	0	0	0	0	0	1	0	0	0	0	0	0	0	7.22256		7.88611	7.73093	8.48809	6.98285		8.49128				7.38835		8.58455	8.63176
ACBG1_HUMAN	Q96GR2		0	2	0	0	0	0	0	0	0	0	0	0	1	0	0	1	0	0	2	1	1	0	0	0	11	3	3	13		7.65952	7.17866										7.06729			6.90813			7.56273
TRIM9_HUMAN	Q9C026		0	0	0	0	0	0	0	0	0	0	0	0	1	0	0	0	0	0	1	1	2	1	0	1	1	1	0	1													8.28578						6.91938
CO5_HUMAN	P01031		0	0	0	0	1	0	0	0	3	5	5	1	0	0	0	2	0	0	0	0	0	0	0	0	0	0	0	0					6.78967				7.74973	7.779	7.82177	7.54224				7.19246	6.37258
ENDD1_HUMAN	O94919		28	11	14	19	6	25	20	8	0	0	0	1	22	4	3	19	8	10	7	8	32	44	37	25	13	8	8	13	8.64199	8.90705	8.84663	8.68932	8.1456	9.273	9.12084	8.05641	7.47731			7.54564	9.45632	8.08332	7.9497	9.42062	8.51717	8.61105	8.52653
GBF1_HUMAN	Q92538		0	0	0	0	0	0	0	0	2	0	0	3	10	0	0	9	0	0	12	11	2	0	0	4	7	6	3	1									7.10421			7.26064	7.92635			8.07693			8.13027
KVD11_HUMAN	A0A0A0MRZ8		0	0	0	0	1	3	3	1	3	4	4	3	2	2	2	2	4	4	3	3	2	1	0	0	0	0	1	0	7.60199			7.8389	7.96976	8.08497	7.90263	7.95381	8.66747	8.20314	8.18324	8.74077	8.32081	7.82081	7.84073	8.37379	8.55004	8.46031	8.20153
KV311_HUMAN	P04433		0	0	0	0	1	3	3	1	3	4	4	3	2	2	2	2	4	4	3	3	2	1	0	0	0	0	1	0	7.60199			7.8389	7.96976	8.08497	7.90263	7.95381	8.66747	8.20314	8.18324	8.74077	8.32081	7.82081	7.84073	8.37379	8.55004	8.46031	8.20153
VAT1L_HUMAN	Q9HCJ6		9	29	31	13	18	1	2	21	33	87	69	26	4	28	22	7	38	38	3	2	6	4	3	4	0	11	12	0	8.38408	9.00381	9.12395	8.52594	8.93647	7.19607	7.55413	8.85478	9.36508	9.80689	9.76197	9.19932	7.65376	8.98522	9.00672	8.09219	9.39477	9.3772	7.75603
SCYL2_HUMAN	Q6P3W7		0	0	0	0	4	0	1	3	11	1	1	11	1	2	0	2	0	0	0	0	0	0	0	1	0	1	0	0					7.72634		6.40826	7.55546	8.52763	6.77029	6.25399	8.5816	6.62773	7.03383		6.6329
EIF3J_HUMAN	O75822		0	4	2	0	9	8	4	4	8	6	5	7	3	6	6	5	4	5	14	14	5	6	10	2	8	13	13	7		8.35493	8.1337		8.81623	8.77046	8.33272	8.46885	8.74192	8.5561	8.52224	8.7839	8.08916	8.55091	8.65331	8.31708	8.68205	8.62686	8.81119
RETR2_HUMAN	Q8NC44		0	0	0	0	0	1	1	0	0	0	0	0	4	0	0	4	0	0	3	1	6	1	1	3	0	1	3	1						7.39554	7.18044						7.67876			7.68321			7.55828
CARL1_HUMAN	Q5VZK9		4	0	0	4	2	2	3	4	3	0	0	2	3	1	1	0	1	2	7	6	3	2	1	3	3	6	5	3	8.51776			8.5564	8.12005	7.74471	7.61878	8.07339	7.8683			7.22167	7.8753	7.03735	7.12018		7.40868	7.62161	8.18384
ANM1_HUMAN	Q99873		3	10	10	2	20	35	36	16	17	25	22	20	17	23	19	17	2	3	26	27	17	17	24	17	18	28	32	20	7.76041	8.78634	8.8996	7.70308	9.36793	9.39501	9.26444	9.31418	9.6493	9.39175	9.39445	9.6034	9.44116	9.15728	9.13922	9.47262	8.30698	8.2754	9.3088
AP1G1_HUMAN	O43747		1	0	0	3	14	9	7	18	16	0	0	20	11	6	2	12	0	1	13	14	15	15	15	19	5	21	15	2	6.7843			7.78176	8.75585	8.3266	7.97662	8.70271	8.86849			8.88491	8.22981	7.91129	7.63436	8.27381	7.24922	6.69166	8.54378
PHS2_HUMAN	Q9H0N5		1	1	1	1	0	1	1	0	1	1	1	1	1	1	1	0	2	1	0	1	1	1	0	0	0	0	0	0	7.32058	8.02321	8.07284	7.42035		7.61287	7.48285		7.4229	7.91689	7.85876	7.33373	7.16885	7.84864	7.87173		8.19791	8.30235
APT_HUMAN	P07741		0	6	6	0	2	2	2	0	1	1	0	0	3	0	0	3	3	2	0	0	3	10	12	4	7	13	10	6		8.19676	8.39078		7.52341	7.38213	7.37159	7.12982	7.48083	7.35083			7.97115			8.12411	7.94104	7.77058
MYO5A_HUMAN	Q9Y4I1		1	0	0	1	4	3	6	3	1	0	0	3	7	0	0	12	0	0	7	4	3	1	0	4	17	28	28	11	6.95837			7.63872	7.38922	7.88144	8.11896	6.95409	7.01326			7.38288	8.0477			8.17673			7.66837
PABP1_HUMAN	P11940		296	191	208	294	143	126	121	133	138	166	146	144	87	213	172	86	236	244	94	78	77	68	70	76	203	100	97	209	10.3844	10.5656	10.6512	10.4591	10.3686	9.97262	9.87894	10.3288	10.5126	10.2981	10.2694	10.4888	9.98548	10.456	10.4081	10.0181	10.6123	10.6863	9.69414
PABP3_HUMAN	Q9H361		296	191	208	294	143	126	121	133	138	166	146	144	87	213	172	86	236	244	94	78	77	68	70	76	203	100	97	209	10.3844	10.5656	10.6512	10.4591	10.3686	9.97262	9.87894	10.3288	10.5126	10.2981	10.2694	10.4888	9.98548	10.456	10.4081	10.0181	10.6123	10.6863	9.69414
VA0D1_HUMAN	P61421		34	25	31	48	31	6	3	24	44	52	46	43	12	26	27	9	20	25	5	5	9	0	0	11	13	8	9	17	9.3786	9.84823	9.94598	9.65456	10.0319	8.55178	8.19645	10.0141	10.3331	9.60011	9.67962	10.3555	8.56183	9.81464	9.88865	8.52754	9.66253	9.62251	8.31105
HTRA2_HUMAN	O43464		1	4	5	1	0	0	0	0	0	0	0	0	0	1	1	0	1	0	0	0	0	0	0	0	0	0	0	0	7.28294	7.59306	8.23206	8.91189										7.10887	7.19791		7.80213
MMSA_HUMAN	Q02252		217	135	144	213	91	68	77	82	81	209	215	79	35	164	168	38	70	65	52	51	34	41	44	39	99	80	84	86	10.3932	10.6049	10.6498	10.4323	10.4663	10.0975	9.99221	10.3661	10.5345	10.5771	10.5565	10.4549	9.97694	10.4917	10.514	10.0794	10.045	10.0455	9.78428
KCRU_HUMAN	P12532		17	30	36	14	7	5	7	7	16	31	25	17	3	25	13	3	35	33	1	1	2	3	1	2	15	12	9	12	8.67689	9.44817	9.5275	8.73218	8.82364	8.12212	8.20044	8.7133	9.44606	9.40909	9.40494	9.45895	7.97807	9.08625	8.88552	8.04076	9.52906	9.60183	7.40785
LDB1_HUMAN	Q86U70		1	1	1	0	1	0	0	0	1	0	0	1	0	0	1	1	1	0	1	1	1	0	0	0	0	0	0	0	7.12698	7.33232	7.51936		7.55195				7.43938			7.59801			7.39865	7.30501	7.04407		6.50876
DCXR_HUMAN	Q7Z4W1		108	41	46	106	45	49	46	31	37	42	36	35	28	58	50	27	56	56	42	39	26	38	31	34	34	38	45	37	10.0263	10.2042	10.2273	10.1188	10.2512	9.76142	9.75345	10.072	10.1254	10.035	10.008	10.1306	9.76925	10.0739	10.1746	9.8946	10.3894	10.4102	9.72572
ARP5L_HUMAN	Q9BPX5		3	10	7	4	7	3	3	9	9	10	8	9	4	7	7	3	5	6	5	3	6	1	2	6	3	5	4	2	8.02073	8.98106	8.85886	8.07423	8.85138	7.94107	7.88679	8.76882	8.92733	9.17389	9.11029	8.93327	7.81844	8.85083	8.8672	7.88614	8.83111	9.01102	8.53339
PGM2L_HUMAN	Q6PCE3		43	29	34	48	134	13	13	131	86	182	182	79	13	92	90	12	60	57	38	29	17	20	18	19	27	24	28	25	9.24596	9.18503	9.29288	9.33981	10.6058	8.64819	8.70241	10.4365	10.396	10.1334	10.136	10.4236	8.63492	9.85794	9.86015	8.5849	9.73973	9.82551	9.32395
GGA3_HUMAN	Q9NZ52		0	0	0	0	0	0	0	1	1	0	0	1	2	0	0	2	0	0	1	0	2	1	1	5	1	5	10	0								7.23302				7.41746	7.44344			7.44612			6.94027
FUT11_HUMAN	Q495W5		0	1	1	0	4	0	0	1	3	0	0	5	2	1	0	1	0	0	0	0	0	0	0	0	0	0	0	0		6.91118	6.82227		7.79054			7.16658	7.0616			7.59132	7.14073	6.89686		6.15616
STX1B_HUMAN	P61266		10	30	26	12	7	8	9	8	12	7	4	10	10	6	4	7	52	53	24	25	9	11	10	10	22	27	34	22	8.69629	9.68995	9.63998	8.72321	8.96332	8.71059	8.66027	8.89512	9.24655	8.74277	8.59983	8.98252	8.77079	8.66356	8.75718	8.77059	9.66287	9.68932	9.24721
RAC1_HUMAN	P63000		13	18	18	15	10	0	1	7	11	37	31	11	5	7	7	4	18	21	3	3	1	1	0	2	3	5	5	3	9.09198	9.64767	9.71237	9.21516	9.29927		7.68068	9.31902	9.42641	9.80503	9.78699	9.4927	8.19932	8.9146	8.92811	8.20504	9.73518	9.78594	8.06748
RAC2_HUMAN	P15153		13	18	18	15	10	0	1	7	11	37	31	11	5	7	7	4	18	21	3	3	1	1	0	2	3	5	5	3	9.09198	9.64767	9.71237	9.21516	9.29927		7.68068	9.31902	9.42641	9.80503	9.78699	9.4927	8.19932	8.9146	8.92811	8.20504	9.73518	9.78594	8.06748
RANB3_HUMAN	Q9H6Z4		0	0	0	0	0	7	11	0	0	0	0	0	8	0	0	9	0	0	5	2	6	8	8	7	0	6	2	0						8.30948	8.35835						8.13583			8.16283			7.81438
EF1D_HUMAN	P29692		1	6	8	1	4	36	33	6	3	11	10	4	12	10	9	11	15	13	33	36	21	40	39	25	5	19	25	3	7.07715	8.73175	8.75122	7.08357	8.60043	9.42349	9.42762	8.61981	8.36124	8.83501	8.87615	8.31389	9.4391	8.98344	9.04317	9.47991	9.06179	9.09611	9.37876
ATG4D_HUMAN	Q86TL0		0	4	5	0	0	0	0	0	0	2	5	1	0	2	1	0	0	1	0	0	0	0	0	0	0	0	1	0		8.51868	8.62258							8.14286	8.50345	7.73876		7.95859	7.98597			7.88891
AT5F1_HUMAN	P24539		0	2	2	0	0	0	1	0	0	0	0	0	0	0	0	2	6	7	1	0	3	1	1	1	3	2	1	1		8.13811	8.21259				7.36339						7.44574			7.19184	8.94198	8.98946	7.27843
AT2B1_HUMAN	P20020		7	57	70	9	7	0	0	8	4	7	8	6	4	7	12	1	25	27	2	4	1	1	1	0	0	5	4	0	8.20618	9.26996	9.27007	8.19595	8.24603			8.18853	7.81849	7.96757	8.02747	8.01582	7.83477	8.02825	8.17863	6.76126	8.67962	8.85392	7.47257
GNAI2_HUMAN	P04899		7	28	25	9	7	1	5	8	15	8	8	9	4	12	7	5	25	27	1	1	4	2	3	2	0	3	5	0	8.47009	9.3007	9.3767	8.71121	8.63901	8.11667	8.12691	8.62481	8.83104	8.53002	8.5653	8.60888	7.92831	8.75179	8.70661	8.46813	9.22722	9.30636	7.60314
NEUG_HUMAN	Q92686		0	2	2	0	2	1	3	2	2	7	7	3	1	2	2	1	3	3	8	9	3	5	4	3	5	6	6	4		8.20014	8.11414		7.91125	7.28966	7.91401	7.94203	8.27777	8.79161	8.79736	8.35129	6.4062	8.26302	8.07332	7.73357	8.39426	8.47832	8.31006
NRCAM_HUMAN	Q92823		46	46	56	44	15	10	10	17	13	25	31	10	8	25	20	9	18	25	15	18	6	11	10	8	5	8	8	4	8.96676	9.19117	9.22079	9.01174	8.89622	8.35866	8.2588	8.81975	8.49541	8.71558	8.77425	8.34003	8.40657	8.78777	8.70417	8.54339	8.71116	8.91554	8.38995
EXOC5_HUMAN	O00471		0	0	0	0	0	4	4	0	0	0	0	1	5	0	0	9	0	0	3	0	3	2	1	2	9	1	3	6						7.77645	7.74377					7.69128	8.01745			8.14743			7.22149
PTN11_HUMAN	Q06124		8	18	14	10	37	36	35	35	39	44	37	44	35	25	34	30	40	36	40	36	25	28	28	28	41	43	36	47	8.02567	8.7625	8.76327	8.16343	9.24598	9.17266	9.08461	9.1378	9.32777	9.33726	9.38241	9.49744	9.08611	9.09279	9.16349	9.0886	9.29248	9.32775	9.13988
TBB4A_HUMAN	P04350		1	7	7	1	36	18	15	25	38	38	42	45	10	60	59	16	45	46	117	112	11	13	13	15	64	73	90	64	7.55616	8.49237	8.52789	7.66328	9.90885	9.1284	9.01966	9.80456	10.2226	9.62803	9.67332	10.2336	9.18534	9.87534	9.89971	9.44486	9.62616	9.67818	10.3461
RDH11_HUMAN	Q8TC12		0	0	0	0	0	0	1	0	0	0	0	0	2	0	0	1	0	0	1	1	2	1	0	1	0	1	2	0							7.42193						7.57471			7.42035			7.25756
DCE1_HUMAN	Q99259		4	1	1	2	0	0	0	0	4	0	0	3	0	0	0	0	0	0	5	4	2	0	0	1	9	9	5	9	7.89629	7.76172	6.67296	7.76035					8.09482			7.9931							8.09496
GNAI3_HUMAN	P08754		0	4	3	1	1	0	0	1	1	0	0	2	1	1	1	1	2	2	0	0	0	0	0	1	0	0	0	0		8.12153	7.93047	7.58003	7.01549			6.83944	7.05042			7.29713	6.17088	7.03218	6.91763	6.22863	7.84943	7.99898
PCD10_HUMAN	Q9P2E7		0	0	1	0	1	0	0	1	1	0	0	1	0	1	0	0	0	0	1	1	3	2	2	3	0	1	1	0			6.31023		7.47241			7.55801	7.05484			6.87267		6.83116					6.83401
RNBP6_HUMAN	O60518		0	0	0	0	0	0	0	0	0	0	0	0	2	0	0	2	0	0	7	9	0	0	0	0	8	16	15	9													7.42633			7.11962			8.33512
MK01_HUMAN	P28482		474	301	344	449	148	237	222	131	125	347	324	134	105	314	309	98	267	287	154	141	96	133	128	95	164	185	174	153	11.0705	11.1606	11.2282	11.1497	10.9337	10.8497	10.7036	10.9723	10.9729	10.9174	10.8876	10.8873	10.7932	11.0488	11.0489	10.8398	10.9959	11.08	10.451
ENTP2_HUMAN	Q9Y5L3		5	3	7	7	3	1	0	1	0	0	0	0	2	0	0	2	2	1	0	0	1	0	0	0	0	0	0	1	8.38286	8.40983	8.6755	8.54225	7.89115	7.28533		7.71229					7.62099			7.55453	8.02276	7.88921
HID1_HUMAN	Q8IV36		0	0	0	0	1	0	1	0	3	0	0	3	4	0	0	5	0	0	6	5	2	0	0	1	2	6	6	2					6.89087				7.52493			7.61706	7.53719			7.79478			7.77941
LYAG_HUMAN	P10253		16	16	14	22	43	16	23	33	32	11	11	37	22	24	19	22	16	20	11	11	17	7	8	16	1	2	1	1	8.60416	8.94788	9.03523	8.71268	9.50757	8.88372	8.91177	9.37151	9.39282	8.9757	8.964	9.35422	9.11598	9.15597	9.00294	9.16224	9.01473	9.2571	8.54843
LMBD1_HUMAN	Q9NUN5		1	0	1	2	0	0	0	2	0	0	0	0	1	0	0	1	0	0	0	0	0	0	0	0	0	0	0	0	7.71111		7.69301	7.61584				7.58587					7.33822			7.09569
NAC2_HUMAN	Q9UPR5		0	9	10	0	1	0	0	1	0	0	0	1	0	0	0	0	9	14	0	0	0	0	0	0	1	0	0	0		7.94689	7.89983		7.26293			6.96127				7.8706					8.03173	8.26748
GLGB_HUMAN	Q04446		17	7	8	23	11	52	52	12	17	3	5	21	56	2	0	52	18	21	24	23	35	29	30	34	46	19	17	44	8.7045	8.56964	8.51955	8.79841	8.49189	9.67765	9.5331	8.44837	8.99108	7.94376	8.11939	9.07817	9.80697	7.8422	7.03145	9.93413	9.13348	9.21434	8.95054
DHX15_HUMAN	O43143		30	24	30	31	58	66	62	60	61	49	44	70	54	51	44	63	37	28	40	33	33	23	19	37	28	27	28	29	8.55082	8.96863	9.00775	8.64726	9.54429	9.35824	9.27091	9.43944	9.63114	9.35135	9.37616	9.66882	9.40212	9.18698	9.22376	9.42797	9.15418	9.1312	8.92009
CCD91_HUMAN	Q7Z6B0		0	0	0	0	0	4	3	0	0	0	0	0	7	0	0	6	0	0	2	1	18	10	15	17	0	1	1	0						8.01749	7.89042						7.97548			8.08382			7.47802
ETHE1_HUMAN	O95571		1	4	4	1	1	1	1	1	1	2	1	2	1	3	1	1	6	5	0	1	2	1	1	1	0	1	1	0	7.16917	8.46724	8.56854	7.21423	7.55703	7.49016	7.22937	7.27427	7.61714	8.27912	8.01778	7.92032	7.23578	8.00363	7.84352	7.55349	8.83794	8.8302
IDS_HUMAN	P22304		53	14	16	53	25	2	1	17	24	13	12	16	7	15	12	7	23	23	4	7	5	5	4	7	11	3	4	9	9.21484	8.76446	8.88193	9.26588	8.95526	7.95039	7.23228	8.7834	9.03088	8.77579	8.68235	9.10339	8.18673	8.83053	8.76478	8.28051	9.17707	9.22789	8.00052
FXYD6_HUMAN	Q9H0Q3		1	3	2	2	0	0	0	0	0	0	0	0	0	0	0	0	2	1	0	0	0	0	0	0	0	0	0	0	7.34494	8.36612	8.413	7.88001													8.27552	7.93916
PDIA4_HUMAN	P13667		2	0	0	3	0	0	0	0	2	1	0	4	0	0	0	1	0	0	0	0	0	0	0	0	1	0	0	1	7.31319			7.57436					7.66505	7.35923		7.72388				6.91977
IGLC7_HUMAN	A0M8Q6		0	0	0	0	0	1	1	0	1	1	0	0	1	1	1	1	0	0	1	0	0	0	0	0	0	0	0	0						7.12584	7.13726		7.56679	7.21958			7.32004	7.21131	7.25103	6.54048			6.52282
KAPCB_HUMAN	P22694		0	2	3	0	4	6	8	3	4	8	9	3	4	4	5	3	2	2	12	12	3	3	4	4	5	7	15	4		7.65601	7.90595		8.15122	7.99419	8.14367	8.01305	8.23165	8.41494	8.47068	8.16247	8.30861	8.12532	8.06115	8.39293	7.68846	7.79934	8.60481
SRGP3_HUMAN	O43295		0	0	0	0	2	9	12	1	0	0	0	0	24	0	0	22	0	0	3	4	13	9	6	12	0	6	9	0					6.98296	8.31431	8.29557	6.55907					8.59788			8.72774			7.63926
DGUOK_HUMAN	Q16854		0	0	0	0	4	2	0	4	1	0	0	3	0	0	0	1	0	0	0	0	0	0	0	0	0	0	0	0					8.17571	7.76715		8.24137	7.77632			8.10404				7.15531
ACTN4_HUMAN	O43707		795	721	764	783	443	217	222	388	414	524	498	401	221	746	736	232	900	956	295	279	56	20	17	64	433	322	310	416	10.9571	11.1797	11.1618	10.9812	11.0836	10.0429	9.93079	10.9937	11.2773	10.9534	10.8815	11.2904	10.3658	10.9255	10.9309	10.3659	11.3347	11.4751	10.29
KAD3_HUMAN	Q9UIJ7		0	0	0	0	6	0	0	3	3	17	16	0	0	16	14	0	3	3	0	0	0	0	0	0	0	0	2	0					8.47359			8.42666	7.82481	9.2112	9.20531	7.45283		8.93236	8.85704		7.96686	8.12979
ALAT2_HUMAN	Q8TD30		12	8	9	13	6	2	1	8	5	0	1	3	4	7	4	6	2	3	1	1	4	2	2	3	0	2	0	0	8.5616	8.66802	8.6571	8.47369	8.64818	7.52883	7.46346	8.6759	8.24971		7.39319	8.21117	8.08998	8.60064	8.54361	8.04108	8.06043	8.27554	7.21171
RRAGC_HUMAN	Q9HB90		5	11	6	5	6	3	6	8	9	7	4	5	8	9	9	6	11	8	1	1	6	4	1	6	0	2	2	1	7.87652	8.82541	8.63065	7.8537	8.58059	8.055	8.16619	8.30976	8.65159	8.55052	8.46328	8.50954	8.25302	8.6653	8.67742	8.28384	8.83316	8.86633	7.50413
KAPCG_HUMAN	P22612		0	0	0	0	1	0	0	0	1	0	0	1	0	1	0	0	1	1	0	0	0	0	0	0	0	0	0	0					7.79518				8.06952			7.96155		7.74403			7.48279	7.48319
IMPA1_HUMAN	P29218		0	0	0	0	0	0	0	1	1	1	1	1	0	0	0	0	0	0	0	0	0	0	0	0	0	0	0	0					7.01191			7.9845	7.55906	7.66008	7.69877	7.6635
DLG3_HUMAN	Q92796		0	12	10	0	36	5	4	29	88	56	53	83	18	21	13	14	2	4	61	49	40	20	21	38	16	59	60	21		8.74681	8.71684		9.05759	8.03153	7.91454	8.95736	9.7629	9.38102	9.34858	9.84619	8.51436	8.72653	8.52043	8.48209	7.32691	7.77754	9.20355
PDE10_HUMAN	Q9Y233		0	0	0	0	0	0	0	0	4	0	0	7	0	0	0	0	0	0	0	1	4	0	0	3	15	6	5	15									8.10914			8.10735
KBTB2_HUMAN	Q8IY47		0	0	0	0	0	0	0	0	0	0	0	0	2	0	0	3	0	0	1	1	0	0	0	0	3	1	1	4							6.99286						7.35633			7.32443			7.39282
MADD_HUMAN	Q8WXG6		0	0	0	0	3	0	0	1	12	6	2	8	0	0	0	0	2	3	22	20	2	0	0	2	5	20	25	8					7.37853			6.87574	8.06703	7.65048	7.2788	7.95792					6.90114	7.0944	8.06013
GALE_HUMAN	Q14376		0	0	0	0	0	5	5	0	3	8	7	0	2	2	0	3	1	0	2	2	6	6	5	4	0	7	8	1						8.47411	8.18591		7.92396	8.79119	8.82537	7.11297	8.04657	7.82124		8.08418	7.3707		7.87033
NDUS1_HUMAN	P28331		9	31	27	14	23	1	2	25	39	23	24	37	3	6	8	2	13	16	5	7	1	2	1	6	10	6	4	7	8.0293	9.00195	9.0103	8.27418	8.76993	6.48227	6.96467	8.70345	9.52488	8.92133	8.99829	9.52647	6.98233	8.29206	8.30777	6.97893	8.76492	8.88363	7.7254
BROX_HUMAN	Q5VW32		0	0	0	0	7	0	0	10	4	0	0	3	0	1	3	0	0	0	0	0	0	0	0	0	0	0	0	0					8.71937			8.86408	8.10346			8.21072		7.86058	7.74643
GSTT2_HUMAN	P0CG30		0	0	1	0	3	0	0	3	18	14	12	16	0	0	0	0	0	1	0	0	0	0	0	0	0	1	0	0			6.70567		7.76151			8.06348	9.50282	9.17394	9.12287	9.48508						6.6188
GST2_HUMAN	P0CG29		0	0	1	0	3	0	0	3	18	14	12	16	0	0	0	0	0	1	0	0	0	0	0	0	0	1	0	0			6.70567		7.76151			8.06348	9.50282	9.17394	9.12287	9.48508						6.6188
ABI3_HUMAN	Q9P2A4		0	0	0	0	0	4	6	0	0	0	0	0	3	0	0	4	0	0	1	4	4	2	2	3	3	0	0	2					6.49528	8.20474	8.35854						8.06648			8.30075			7.45506
ITA3_HUMAN	P26006		5	2	2	5	0	0	0	0	0	0	0	0	0	0	0	1	0	1	0	0	0	0	0	0	0	0	0	0	7.58256	7.56144	7.54621	7.60823												6.75907		7.34795
PGAM1_HUMAN	P18669		0	7	5	2	3	0	0	2	10	10	8	7	1	3	3	2	4	5	1	1	3	0	0	3	1	1	0	0	7.17889	8.29981	8.4695	7.90106	8.42055			8.1829	9.07111	8.77956	8.78689	8.80854	7.675	8.03036	8.05854	7.95806	8.28711	8.28596	7.30242
PGAM2_HUMAN	P15259		0	7	5	2	3	0	0	2	10	10	8	7	1	3	3	2	4	5	1	1	3	0	0	3	1	1	0	0	7.17889	8.29981	8.4695	7.90106	8.42055			8.1829	9.07111	8.77956	8.78689	8.80854	7.675	8.03036	8.05854	7.95806	8.28711	8.28596	7.30242
MPP6_HUMAN	Q9NZW5		0	0	0	0	0	0	0	0	0	0	0	0	2	0	0	1	0	0	0	0	2	0	0	3	3	5	5	3													7.25205			6.73354
CSN6_HUMAN	Q7L5N1		17	21	26	18	21	51	43	18	20	8	5	18	20	22	17	15	28	29	47	48	24	29	26	22	14	41	40	15	9.11297	9.56192	9.74066	9.21964	9.72861	9.88349	9.77093	9.71259	9.70862	8.80266	8.63418	9.69218	9.55592	9.50187	9.4973	9.7057	9.72638	9.77976	9.81528
SRR_HUMAN	Q9GZT4		0	2	2	0	6	1	1	5	6	3	3	3	2	5	7	3	2	2	0	0	1	0	0	3	0	2	1	0		7.23452	6.82675		8.41611		7.30841	8.28901	8.18273	7.80274	7.81652	8.00501	7.6018	7.86655	8.11866	7.80866	7.55882	7.58548
B2L13_HUMAN	Q9BXK5		1	2	2	1	9	0	0	2	5	3	4	6	1	2	2	3	1	1	1	1	2	0	0	1	0	2	1	0	7.58744	7.70827	7.75824	7.69587	8.41012			7.79862	8.11338	8.23037	8.21998	8.13271	6.6601	7.74329	7.72214	7.284	7.23523	7.45278	6.43212
APOD_HUMAN	P05090		11	16	22	14	10	15	20	7	7	13	11	7	10	14	8	13	21	19	8	10	5	10	10	5	5	6	6	4	8.86341	9.4658	9.58939	8.98529	8.91774	9.336	9.24358	8.91018	9.06748	9.20096	9.08099	9.13188	9.36992	9.21267	9.29559	9.44806	9.55846	9.59537	8.85184
LRP1_HUMAN	Q07954		63	139	168	69	113	34	24	114	81	107	109	89	50	162	173	46	168	190	63	50	18	5	1	27	2	76	69	0	8.65638	9.42839	9.53237	8.76517	9.54129	8.49781	8.23178	9.59805	9.37018	9.28317	9.39489	9.42452	9.01229	9.35652	9.4681	8.9788	9.52642	9.71312	8.92316
EXOC3_HUMAN	O60645		0	0	0	0	0	5	7	0	0	0	0	0	17	0	0	19	0	0	2	2	7	0	2	8	11	0	2	11						7.78852	7.94502						8.44129			8.47406			7.37101
RAP2B_HUMAN	P61225		0	3	3	0	2	1	0	2	2	2	1	2	2	2	2	1	1	3	2	1	1	0	0	1	0	2	2	0		8.21323	8.14404		7.79547	6.59171	6.56591	7.66165	7.99102	7.85055	7.75072	8.08167	7.45562	7.60614	7.65159	7.25902	7.86396	8.0381	7.10809
SYEM_HUMAN	Q5JPH6		0	0	0	0	0	0	0	0	0	0	0	0	1	0	0	0	0	0	0	0	1	0	1	1	1	0	1	2													7.00156
NUD14_HUMAN	O95848		18	35	35	19	18	17	20	15	22	49	48	15	11	37	29	11	31	30	23	21	13	15	15	15	15	8	15	14	8.97749	9.54839	9.55878	9.02731	9.5523	9.26174	9.22121	9.65007	9.87095	9.93106	9.93898	9.86938	9.42747	9.65364	9.52152	9.51071	9.63192	9.62413	9.29787
FGGY_HUMAN	Q96C11		0	0	0	0	4	0	0	3	4	0	0	3	0	0	0	0	0	0	0	0	0	0	0	0	0	0	0	0					7.65534			7.07059	7.91149			7.90889		7.16388	7.12561
BAG6_HUMAN	P46379		0	0	0	0	0	1	1	0	0	0	1	0	2	0	0	3	0	0	3	2	6	2	2	2	0	1	0	0						6.78584	6.79764				8.51037		7.19915			7.34522			7.50519
WASF3_HUMAN	Q9UPY6		1	2	3	1	4	2	1	6	10	1	2	11	3	1	2	2	6	4	20	15	3	1	2	3	14	10	10	15	6.90021	7.87496	8.00873	7.07588	8.02284	7.67856	7.18446	8.03794	8.71576	7.75942	7.81954	8.7943	7.71485	7.13139	7.58854	7.66013	8.31875	8.44094	8.78389
PK3C3_HUMAN	Q8NEB9		0	0	0	0	0	1	0	0	0	0	0	1	3	0	0	2	0	0	3	5	5	2	0	5	0	2	4	0						6.77018						6.95022	7.51801			7.58615			7.49788
NPS3A_HUMAN	Q9UFN0		1	0	0	0	0	0	0	0	2	9	6	0	0	0	0	0	3	3	0	0	0	0	0	0	0	0	0	0	7.26665								7.72286	8.84826	8.70713						8.11564	8.07419
COQ3_HUMAN	Q9NZJ6		1	1	1	1	1	0	0	3	2	1	2	2	0	1	1	0	1	1	1	1	0	0	0	0	0	1	1	0	7.14164	8.07529	8.19565	7.19535	8.1813			8.53242	8.69569	8.3381	8.28986	8.59051		8.08789	8.13754		8.16397	8.28805	7.58824
AP3M2_HUMAN	P53677		0	0	0	0	0	0	0	0	0	0	0	0	0	0	0	0	0	0	1	1	0	0	0	0	1	8	9	1												7.38261							7.08831
CCD22_HUMAN	O60826		2	0	0	2	5	13	11	2	2	0	0	3	19	1	0	16	0	1	6	4	12	8	5	10	4	2	3	6	8.00056			8.09022	8.03683	8.4498	8.1231	7.03133	7.9836			7.10302	8.542	8.054		8.54816		6.94001	7.8473
IGHA1_HUMAN	P01876		65	27	23	64	12	62	62	10	19	50	45	22	20	16	17	21	33	31	39	42	13	22	25	9	22	16	13	20	9.74013	9.54932	9.54149	9.78569	9.32104	9.99565	9.84384	9.08454	10.0517	9.90434	9.93015	10.0342	9.96155	9.07972	9.20523	10.0699	9.78412	9.83667	9.56969
CAPS2_HUMAN	Q86UW7		2	0	0	1	2	0	0	2	0	0	0	0	2	0	0	2	0	0	3	0	3	0	0	5	4	22	23	3	7.07875			6.91157	6.85335			6.7043					6.97303			7.09496			7.70423
SYUA_HUMAN	P37840		0	0	0	1	1	0	0	1	0	18	15	1	0	0	0	0	12	11	0	0	0	0	0	0	0	1	0	0				7.09847	7.05918			7.34209		8.99433	9.01301	7.5087					9.14541	9.08023
BSN_HUMAN	Q9UPA5		0	0	1	0	0	0	0	0	1	1	0	0	0	1	1	0	0	1	0	0	0	0	0	0	0	0	0	0			7.74331						6.82714	6.93594				7.41697	7.6577			7.7667
WASF2_HUMAN	Q9Y6W5		3	1	1	2	5	11	15	3	4	0	0	4	10	3	2	9	6	4	7	8	8	5	5	12	5	2	4	4	7.36195	7.33011	7.31342	6.96558	8.14863	8.70627	8.77626	7.92698	8.08052			8.10027	8.61251	8.02861	7.2489	8.58448	8.09614	8.23571	8.42428
XPO4_HUMAN	Q9C0E2		0	0	0	0	0	0	0	0	0	0	0	0	0	0	0	0	3	2	9	8	0	0	0	0	27	16	14	23																	8.12584	8.19443	8.18347
TOM1_HUMAN	O60784		0	15	12	0	15	20	26	14	23	30	30	18	17	16	16	20	10	9	53	53	15	14	17	16	8	48	43	7		8.32824	8.23239		8.61198	8.88218	8.79265	8.50753	9.18775	8.81276	8.77003	8.99138	8.92553	8.2809	8.11401	9.04112	7.79605	7.84513	9.13053
MAGI3_HUMAN	Q5TCQ9		9	8	8	7	27	3	0	20	14	9	7	8	5	17	16	8	1	3	4	4	3	0	0	2	2	1	1	4	8.02502	7.99339	8.03775	7.954	8.74989	7.3974		8.60532	8.32387	8.03366	8.09405	8.11578	7.86388	8.31911	8.25118	8.09089	6.10571	6.96663	7.1856
DYN2_HUMAN	P50570		0	0	0	0	6	26	22	6	1	0	0	1	28	0	0	37	1	0	4	2	38	25	22	32	1	4	5	1					8.02715	8.90258	8.78487	7.9814	6.94975			6.91667	8.99519			9.08969	7.15897		7.72444
THTM_HUMAN	P25325		12	23	18	8	12	9	8	11	6	19	11	8	8	17	19	15	23	22	5	9	9	0	3	7	0	6	6	1	8.45126	9.14977	9.18828	8.51155	8.98064	8.73612	8.65101	8.9936	8.80545	9.02057	8.84076	8.66655	8.79042	9.14737	9.13906	9.04564	9.19687	9.20898	7.75749
CUTC_HUMAN	Q9NTM9		0	2	1	0	0	0	0	0	0	0	0	0	1	0	0	1	0	2	0	0	0	0	0	0	0	0	0	0		7.59291	6.7776										7.25305			7.18713	7.59155	6.95559
DHYS_HUMAN	P49366		15	6	6	14	11	3	3	8	7	5	5	8	4	6	4	7	4	3	2	2	2	2	3	2	3	2	1	3	8.81065	8.2919	8.36905	8.92859	8.73212	8.01115	7.89588	8.48896	8.53465	8.23897	8.16649	8.64125	8.06744	8.12995	7.82725	8.21822	8.24065	7.95792	6.90832
NCPR_HUMAN	P16435		0	0	0	0	0	0	0	0	0	0	0	0	4	0	0	4	0	0	0	0	6	0	1	6	4	1	2	4							7.13978		6.65595				7.42938			7.46749
NHLC3_HUMAN	Q5JS37		0	0	0	0	0	0	0	0	1	0	0	0	0	0	0	0	1	1	0	0	0	0	0	0	0	0	0	0		6.73641	7.07722						7.65856					7.20213			7.15848	7.22776
COIA1_HUMAN	P39060		0	0	1	0	1	1	1	1	3	0	1	4	1	1	0	1	2	3	0	1	0	0	0	0	0	0	0	0			7.72865		6.87086	8.09771	7.86655	8.12662	7.39363		6.83461	7.72973	6.53253	7.73732		6.24316	7.73	8.04739
KV401_HUMAN	P06312		3	2	1	4	1	1	0	1	3	0	1	1	2	0	0	1	0	0	2	1	0	0	0	1	0	0	0	0	7.85522	7.93171	8.02152	8.2093	7.34778	7.48965		7.20656	8.1648		8.07878	8.05865	7.66929			7.61116			7.57491
MON2_HUMAN	Q7Z3U7		6	1	3	3	55	75	64	47	21	0	0	26	115	19	23	113	17	19	35	27	72	53	44	83	36	24	29	34	7.18472	6.5887	7.1345	7.13395	9.03595	9.28319	9.09538	8.9459	8.60632			8.78941	9.73305	8.29427	8.46584	9.75565	8.20142	8.29493	8.50457
PPIA_HUMAN	P62937		16	9	5	16	7	18	20	6	9	131	120	7	6	20	16	6	29	29	25	19	12	32	25	13	15	39	32	10	8.83765	8.89049	8.88662	8.97735	8.75556	9.22755	9.14749	8.71106	8.88016	10.2553	10.204	8.87705	8.62212	9.28097	9.17246	8.68156	9.62065	9.74809	9.33129
WDR7_HUMAN	Q9Y4E6		0	0	0	0	0	0	0	0	3	0	0	3	0	0	0	1	2	0	7	4	1	0	0	1	5	15	14	3									7.61425			7.79813				7.44495	6.54679		7.71222
A16A1_HUMAN	Q8IZ83		42	22	22	38	27	17	17	21	24	5	3	27	17	14	13	16	23	26	8	7	17	9	9	15	0	0	0	0	8.98814	8.96734	9.01026	9.07188	9.36197	8.89228	8.83599	9.30309	9.16233	8.26825	8.01949	9.30969	8.93008	8.67956	8.67178	8.96004	9.16355	9.29088	8.35124
BZW1_HUMAN	Q7L1Q6		0	0	0	0	3	19	18	3	1	0	0	1	9	7	5	9	0	0	3	2	10	13	13	6	1	7	4	1					7.95047	8.9673	8.78442	8.0125	7.72016			7.37638	8.71864	8.45025	8.36284	8.60215			8.04281
EXC6B_HUMAN	Q9Y2D4		0	0	0	0	0	4	4	0	0	0	0	0	6	0	0	6	0	0	3	3	0	0	0	3	4	5	4	4						7.61907	8.50146						8.03173			7.94173			7.53856
PLP2_HUMAN	Q04941		0	0	1	0	1	0	0	1	1	0	0	0	1	0	0	1	3	2	0	0	0	0	0	1	0	0	0	0			8.03759		7.29677			7.35465	7.12982				7.23987			7.31069	8.12512	8.23972
TIM9_HUMAN	Q9Y5J7		0	4	1	0	0	0	0	0	0	4	3	1	0	1	0	0	6	4	0	0	0	0	0	0	0	0	0	0		8.17895								8.46271	8.50809	7.32112		7.59077			8.75743	8.70291
LCMT1_HUMAN	Q9UIC8		0	0	0	0	0	0	0	1	0	0	0	0	0	0	0	0	0	0	0	0	1	3	1	2	0	2	3	0								6.75997				7.03015
ANXA5_HUMAN	P08758		0	2	2	0	1	0	0	1	0	207	198	0	1	141	141	1	32	30	0	1	0	1	2	0	0	0	0	0		7.03003	7.18375		6.57208			6.86609		10.5713	10.5894		6.084	10.1527	10.1993	6.31909	9.32089	9.30274
SC31A_HUMAN	O94979		3	3	2	4	69	70	59	64	45	6	8	49	80	25	25	75	11	18	55	48	58	45	49	63	38	31	29	30	7.36438	7.71574	7.5515	7.40324	9.39078	9.44652	9.21317	9.31963	9.20178	7.96549	8.03266	9.21048	9.74141	8.75753	8.77022	9.72304	8.56522	8.80249	9.11541
EXOC1_HUMAN	Q9NV70		0	0	0	0	0	1	2	0	0	0	0	0	4	1	0	2	0	0	0	1	2	0	1	1	2	2	1	5						7.16646	7.294						7.62873	6.95641		7.48431
SGTB_HUMAN	Q96EQ0		0	1	1	0	2	0	3	2	2	2	0	3	5	0	2	4	0	1	7	8	7	6	5	7	0	7	9	1		7.09812	7.20599		8.03214	7.61248	8.30443	7.97281	7.94301	8.15073		8.17184	8.50765	7.78371	7.82173	8.45682	7.29197	7.5413	8.31258
ANM8_HUMAN	Q9NR22		0	0	0	0	0	0	0	0	6	1	1	6	0	0	0	1	0	0	2	2	3	0	0	4	3	1	2	2									8.26942	6.89952	7.64597	8.32102				7.13507			7.87102
ALDH2_HUMAN	P05091		560	583	616	527	234	347	342	202	196	562	547	186	120	625	661	116	617	616	238	235	138	332	338	145	205	361	354	202	11.0643	11.3464	11.4321	11.0817	11.3402	10.8839	10.7798	11.1751	11.2565	11.253	11.2763	11.2546	10.8164	11.2616	11.3049	10.8917	11.4429	11.4771	10.5638
DSC1_HUMAN	Q08554		11	4	5	12	6	4	3	7	7	6	5	7	5	12	13	4	2	1	10	9	10	16	15	8	20	3	3	20	8.54266	7.18387	8.02412	8.73044	7.63579	7.58479	7.17327	7.94437	7.8218	8.07784	8.09677	7.93334	7.89224	8.69103	8.7062	8.01427	8.06427	6.61708	8.12607
RPGP1_HUMAN	P47736		0	0	0	0	0	0	0	0	0	0	0	0	1	0	0	3	0	0	0	1	8	3	3	7	0	0	2	0													6.78933			7.26797
MA2B1_HUMAN	O00754		0	1	2	0	0	1	0	0	1	0	1	1	0	0	0	0	0	0	0	0	0	0	0	0	0	0	0	0		7.2872	7.90932			6.5421			7.16912		7.05831	7.1557
PNCB_HUMAN	Q6XQN6		35	34	34	33	25	20	17	29	22	16	13	21	16	23	31	17	37	40	24	19	11	13	17	8	7	16	13	5	9.03575	9.38112	9.42239	9.12946	9.41474	8.95207	8.79557	9.31292	9.26	8.74945	8.69224	9.26527	9.07617	9.17295	9.17791	9.1593	9.51072	9.5283	8.95443
DLG4_HUMAN	P78352		1	12	15	0	27	4	7	24	68	42	41	73	19	8	7	16	0	0	41	35	24	7	7	22	44	60	64	46	6.90535	8.49255	8.68688		8.97824	7.68463	7.986	8.93196	9.79404	9.33556	9.34009	9.87304	8.57315	8.36728	8.17777	8.59352			9.00694
CCAR2_HUMAN	Q8N163		0	1	1	0	3	10	15	3	2	1	1	5	11	5	3	10	0	0	13	14	19	11	17	20	1	3	4	1		6.65694	6.73304		7.51913	8.26942	8.17615	7.44644	7.60438	7.16101	7.27506	7.87352	8.3602	7.77926	7.65791	8.35137			8.1209
KT3K_HUMAN	Q9HA64		210	100	97	201	67	82	68	56	52	74	61	62	42	143	132	41	79	81	49	47	27	53	50	33	55	56	49	55	10.5954	10.5219	10.5747	10.6917	10.4668	10.1606	10.0869	10.4436	10.3331	10.2666	10.2668	10.3601	10.0876	10.5099	10.5156	10.1328	10.4516	10.5171	9.78761
NAPEP_HUMAN	Q6IQ20		0	3	2	0	0	0	0	0	1	0	0	1	0	0	0	0	1	2	0	0	0	0	0	0	0	0	0	0		7.32238	7.0898						7.49871			6.89803					6.70823	6.7236
1433F_HUMAN	Q04917		2	15	15	3	14	37	41	17	17	78	71	18	18	26	24	18	21	18	67	67	24	47	47	26	9	72	68	8	7.80024	9.29691	9.35833	7.75176	9.49837	9.78417	9.69215	9.60549	9.53233	10.079	10.1125	9.6225	9.53662	9.49129	9.44624	9.59865	9.20153	9.35824	9.95645
NPC1_HUMAN	O15118		1	3	0	2	3	0	0	0	0	0	0	0	0	0	1	0	1	0	0	0	0	0	0	0	0	0	0	0	6.71117	7.42001		7.07969	7.18766										6.56651		6.92256
RGS6_HUMAN	P49758		5	4	4	4	19	1	0	14	10	10	4	18	1	1	3	1	1	1	0	0	1	0	0	0	2	3	6	3	8.42684	8.30438	8.59723	8.12908	8.72649	7.3562		8.6875	8.53348	8.56276	8.44765	8.64803	7.33474	8.00406	8.35757	7.56513	7.94573	8.07262
IGA2_HUMAN	P0DOX2		30	11	14	27	3	31	24	6	17	28	27	17	14	12	11	14	12	16	18	16	6	13	11	7	14	11	9	10	9.67029	9.44107	9.43952	9.61492	8.65386	9.59854	9.41933	8.81212	9.60271	9.79971	9.80758	9.73422	9.61519	8.99705	9.04595	9.64372	9.54952	9.63692	9.45356
DHE3_HUMAN	P00367		918	677	744	829	349	489	466	326	280	660	659	281	217	728	718	216	910	899	384	365	232	473	517	235	412	460	455	405	11.4237	11.7494	11.7443	11.4508	11.5729	11.3086	11.2085	11.4921	11.4685	11.3705	11.3783	11.4698	11.2392	11.5778	11.5831	11.2977	11.8645	11.9004	11.0985
ARL3_HUMAN	P36405		0	0	0	0	0	0	0	0	0	0	1	0	0	0	0	0	0	0	3	0	0	1	2	1	1	1	0	0										7.28637	6.95308								7.01271
SDSL_HUMAN	Q96GA7		0	0	0	0	1	0	0	0	1	0	0	0	0	0	1	1	0	0	5	4	3	2	3	3	0	0	0	0					7.34294	7.03371	7.22513		7.78345					7.61588	7.76204	7.10741	7.26818		8.01465
ACSS3_HUMAN	Q9H6R3		0	2	4	1	4	0	0	5	8	7	6	10	0	9	8	0	3	7	1	1	1	0	1	1	1	2	3	1	7.21951	7.28017	7.94937	7.40916	8.16847			7.93873	8.47075	8.4439	8.49507	8.58123		8.42229	8.39286		7.97123	8.45852	6.22624
EHD1_HUMAN	Q9H4M9		1	1	0	0	9	8	11	9	2	0	0	3	16	0	0	16	22	23	3	4	12	8	7	17	8	3	3	9	7.07044	7.68894			8.54487	8.824	8.37469	8.41984	7.70428			8.09916	8.7292			8.77158	9.09198	9.13805	7.85043
MKL2_HUMAN	Q9ULH7		0	0	0	0	0	0	0	0	0	0	0	0	0	0	0	0	0	0	2	2	0	0	0	0	0	2	4	1																			8.31264
PLSL_HUMAN	P13796		0	0	0	0	5	0	0	4	3	14	12	3	0	7	6	1	0	0	0	0	0	1	1	0	0	0	0	0					8.10779			7.98428	7.51829	8.66078	8.58751	7.4584		8.23634	8.20661	6.28803
ZER1_HUMAN	Q7Z7L7		38	18	22	38	44	24	16	41	37	17	16	37	33	21	18	36	25	29	18	16	17	8	7	22	16	15	12	16	8.80103	8.85196	8.88261	8.92397	9.34019	8.76154	8.47725	9.17892	9.35719	8.73386	8.72488	9.37381	8.91777	8.82547	8.7261	8.94264	8.86266	9.11661	8.69936
ACOX3_HUMAN	O15254		3	10	11	7	26	9	6	19	20	0	0	22	19	4	4	17	17	18	0	0	2	2	4	5	0	0	0	1	7.70556	8.20917	8.27651	8.2011	8.90595	8.06681	7.8986	8.76481	8.87969			9.00949	8.62639	7.67375	7.78046	8.64603	8.74647	8.8637
PXK_HUMAN	Q7Z7A4		0	0	0	0	22	0	0	17	8	0	0	8	0	2	1	0	0	0	0	0	0	0	0	0	0	0	0	0					8.84296			8.64451	8.11528			8.11002		7.13446	7.0412
SEZ6_HUMAN	Q53EL9		0	1	0	0	2	0	0	1	4	1	1	5	0	1	2	0	0	0	0	0	1	0	0	0	0	0	0	0		6.40639			7.3118			7.30792	7.65412	7.34792	7.31591	7.80879		7.2478	7.52686
QORX_HUMAN	Q53FA7		10	5	7	11	5	0	0	7	6	2	3	6	4	3	4	5	5	5	1	1	4	0	3	6	1	1	0	1	8.45269	8.8839	8.98847	8.58467	8.35419		7.72739	8.64214	8.45956	8.17003	8.25169	8.5234	8.20216	8.41063	8.44568	8.35276	8.6377	8.72328	7.50048
CYTA_HUMAN	P01040		2	0	0	4	1	0	0	1	0	0	0	0	1	0	0	0	0	0	2	3	0	10	7	4	2	0	0	3	7.43848			7.3772	6.91911			6.51123					6.5744						7.0026
CO4A_HUMAN	P0C0L4		12	10	15	10	17	33	34	12	11	12	12	11	10	32	41	10	29	34	0	0	5	4	6	4	5	21	19	3	8.21646	8.91523	9.02625	8.25571	9.19496	9.45442	9.26912	8.9326	8.86557	8.74074	8.66782	8.79198	9.0593	9.45399	9.48559	9.08034	9.17952	9.27862
MSTO1_HUMAN	Q9BUK6		0	0	0	0	1	0	0	0	0	0	0	0	5	0	1	5	0	0	1	1	1	2	2	2	1	0	1	1					7.22149								8.006		7.49743	8.01632			7.11992
ZG16B_HUMAN	Q96DA0		0	0	0	0	0	0	0	0	0	0	0	0	0	0	0	0	0	0	1	1	1	0	0	0	1	0	0	1																			6.92304
CREG1_HUMAN	O75629		0	2	2	0	1	0	0	1	0	2	1	0	2	1	2	4	3	4	2	2	2	0	0	1	0	0	0	0		7.97138	8.1586		7.52364			7.49524	7.54195	8.05427	7.96431	7.52477	7.92225	8.09244	7.9837	8.09068	8.17771	8.20208	7.16349
T132B_HUMAN	Q14DG7		0	1	1	0	0	0	0	0	1	0	0	0	0	0	0	0	0	0	1	0	0	1	1	2	0	4	4	0		6.69741	6.84011						7.07573										7.09823
DCTN1_HUMAN	Q14203		0	15	19	0	62	89	79	59	81	104	104	95	49	27	16	51	82	89	246	240	25	25	25	28	91	241	237	84		8.4528	8.57159		9.41522	9.38653	9.1989	9.34557	9.44143	9.1557	9.22471	9.53735	9.45673	8.61944	8.39969	9.44702	9.36897	9.43605	10.0241
DDI2_HUMAN	Q5TDH0		0	0	0	0	0	1	0	0	1	1	0	1	1	0	0	3	1	1	3	1	5	7	6	4	0	7	5	0		7.09486	7.07265			7.6312	7.44702		7.26276	7.42428	7.4134		7.19827			7.59488	7.44159	7.54872	8.80036
CO4B_HUMAN	P0C0L5		429	333	365	428	357	611	574	316	166	192	185	168	271	558	573	272	441	453	29	27	151	131	142	150	164	211	209	154	10.3265	10.5195	10.5515	10.3826	10.9496	10.9995	10.8658	10.8367	10.4637	10.197	10.1725	10.4783	10.7361	10.796	10.8086	10.7299	10.7258	10.8448	8.87025
SHRM3_HUMAN	Q8TF72		25	11	11	25	2	17	14	3	6	14	10	4	5	14	13	4	12	16	14	16	4	20	19	5	33	11	13	29	8.14408	8.93707	9.09736	8.41127	8.31423	9.0141	8.97372	8.32195	8.72244	9.06793	9.0881	8.79403	8.65471	9.04056	8.79803	8.56937	9.13411	9.29918	9.34866
MRC1_HUMAN	P22897		1	21	21	2	0	0	0	0	2	0	0	3	0	0	0	0	24	25	0	0	0	0	0	0	0	1	0	0	6.45119	8.60387	8.6312	7.30989					7.17866			7.12535					8.57013	8.72105
TBA3C_HUMAN	Q13748		0	0	0	0	0	0	0	0	0	0	0	0	0	0	0	0	0	0	0	1	0	0	0	0	1	1	2	2
TBA3E_HUMAN	Q6PEY2		0	0	0	0	0	0	0	0	0	0	0	0	0	0	0	0	0	0	0	1	0	0	0	0	1	1	2	2
ACSL1_HUMAN	P33121		0	1	1	1	11	12	10	7	8	0	0	9	18	2	2	21	1	0	6	7	15	5	9	13	11	7	4	7		7.38528	7.36752	6.63754	8.31666	8.69005	8.44107	8.08365	8.39447			8.31511	8.86941	7.61056	7.44606	8.83021	7.39799		8.11591
NRBP_HUMAN	Q9UHY1		0	0	0	0	0	0	0	0	0	0	0	0	0	0	0	0	0	0	0	0	1	1	1	3	0	0	1	0
DHSO_HUMAN	Q00796		34	11	17	35	17	5	6	14	13	25	24	14	11	13	11	11	26	28	1	0	11	5	7	10	6	2	3	7	9.25804	8.91752	9.15703	9.38904	9.2733	8.48838	8.43887	9.09667	9.03015	9.24455	9.31624	9.04716	8.77178	9.07081	9.10636	8.90311	9.44849	9.55647	7.0952
MLP3A_HUMAN	Q9H492		1	0	0	2	0	6	3	0	0	2	0	0	1	2	1	3	0	0	5	5	4	7	6	3	0	2	2	0	7.29015			7.28941		8.91215	8.50131			8.34331			7.48701	8.27782	8.23877	8.40685			8.92721
MRC2_HUMAN	Q9UBG0		0	6	9	0	7	1	2	7	3	1	1	5	5	4	3	5	2	7	0	1	2	1	0	4	0	0	1	0		7.86944	7.95859		7.87798	6.76853	6.98644	7.77747	7.29409	6.80924	6.43853	7.46361	7.71883	7.48073	7.4429	7.77631	6.8737	7.8865
CTNA2_HUMAN	P26232		1	17	18	1	42	81	89	42	97	98	99	104	86	26	13	87	15	19	88	93	81	54	54	71	53	111	111	42	7.13395	8.67255	8.691	7.38016	9.26021	9.52525	9.42183	9.13647	9.94306	9.57649	9.52453	9.98149	9.68145	8.66545	8.35845	9.73749	8.60501	8.72052	9.46431
UBP47_HUMAN	Q96K76		1	5	2	0	6	33	40	6	1	0	0	0	69	0	0	58	1	5	15	11	32	24	30	32	3	18	17	1	7.22652	7.62585	7.32422		7.78555	8.74181	8.67526	7.63665	7.17502			7.02313	9.22115		6.51668	9.16289	7.18364	7.72972	8.22742
TTC38_HUMAN	Q5R3I4		14	9	7	23	5	25	21	4	3	0	0	4	13	3	2	11	6	3	2	2	3	4	4	5	0	2	2	0	8.39026	8.76523	8.48309	8.28003	8.06453	8.79522	8.77974	7.82276	7.7638			7.73431	8.80206	7.60181	7.5483	8.84671	8.33913	8.1848	7.4317
SRCRL_HUMAN	A1L4H1		0	0	0	0	0	0	0	1	1	0	0	0	1	0	0	1	1	2	0	0	0	0	0	0	0	0	0	0								8.01687	7.96127				8.1231			8.1771	6.6883	7.14283
HECD1_HUMAN	Q9ULT8		0	0	0	0	0	0	0	0	1	0	0	0	0	0	0	0	0	0	3	4	0	0	0	0	1	8	5	1									7.1271										7.34624
FKBP4_HUMAN	Q02790		4	14	15	5	72	88	82	67	48	19	23	48	65	36	36	66	5	8	57	59	47	63	69	52	23	42	47	24	7.77412	8.88459	8.98772	7.75669	9.86348	9.84594	9.77576	9.71171	9.84402	9.0558	9.08037	9.7861	9.7552	9.38911	9.35761	9.91404	8.45338	8.76509	9.5996
TSP4_HUMAN	P35443		0	0	0	0	0	0	0	0	0	0	0	0	0	0	0	0	0	0	1	1	0	0	0	0	0	3	4	1																			7.16835
UQCC1_HUMAN	Q9NVA1		1	1	1	1	0	0	0	0	0	0	0	0	0	0	1	0	1	4	0	1	0	0	0	0	0	0	0	0	6.75231	7.25215	7.38092	6.46697				6.76597							6.85464		7.80445	8.11561
ATP5H_HUMAN	O75947		0	3	4	0	4	0	0	3	7	5	4	7	0	0	1	0	3	4	0	0	1	0	0	1	1	0	0	0		8.32693	8.36479		8.13171			8.10616	8.71551	8.47748	8.36944	8.58315			7.27669		8.19307	8.2079
ZZEF1_HUMAN	O43149		2	10	8	2	49	18	19	45	20	0	0	20	62	13	16	58	30	27	2	0	14	6	6	14	0	0	0	0	7.20017	7.89412	7.94516	7.10775	8.61252	8.17958	8.1914	8.5819	8.24239			8.35212	8.88641	8.14248	8.16735	8.8757	8.37853	8.54845	6.49539
NUCB1_HUMAN	Q02818		21	19	23	20	79	14	20	71	45	26	21	51	36	36	36	41	6	9	11	7	32	7	10	38	4	4	6	4	8.63488	8.76364	8.92105	8.61863	9.97544	8.49157	8.60829	9.79791	9.84257	9.08404	9.01381	9.883	9.25873	9.11588	9.10041	9.32954	8.28362	8.47806	8.0412
CAP2_HUMAN	P40123		0	0	0	0	0	0	0	0	0	0	0	0	2	0	0	2	0	0	0	0	6	4	4	6	0	4	2	0						7.07207							7.54623			7.78214
LCN1_HUMAN	P31025		0	1	1	0	2	0	0	2	1	0	0	2	1	0	0	2	0	0	1	1	1	0	1	4	5	0	0	3		6.359	6.59973		6.93412		6.59201	6.9365	6.52317			6.90996	6.39161			6.63755			7.23875
LC1L1_HUMAN	Q5VSP4		0	1	1	0	2	0	0	2	1	0	0	2	1	0	0	2	0	0	1	1	1	0	1	4	5	0	0	3		6.359	6.59973		6.93412		6.59201	6.9365	6.52317			6.90996	6.39161			6.63755			7.23875
UBE3A_HUMAN	Q05086		0	7	9	0	17	20	12	18	26	0	2	23	28	8	6	25	18	23	25	27	17	9	8	24	13	23	27	10		8.07247	8.35417		8.6345	8.6586	8.41435	8.59403	9.01733		7.46885	8.91269	8.8671	8.16038	8.12824	8.87869	8.69743	9.00475	8.65985
DJC10_HUMAN	Q8IXB1		0	0	0	0	1	0	0	1	3	2	0	3	0	1	0	0	0	0	0	0	0	0	0	0	0	0	0	0					6.50265			6.43624	7.23932	7.92037		7.53092		7.67053
UCHL1_HUMAN	P09936		0	2	1	0	3	8	9	7	19	50	35	19	4	11	12	4	5	4	18	17	11	14	13	11	4	18	14	4		8.18358	7.98732		8.60427	8.5959	8.69678	8.71537	9.56533	9.90312	9.83488	9.53288	8.26658	9.18301	8.97405	8.30346	8.67679	8.51941	9.19201
RTN1_HUMAN	Q16799		54	34	41	64	18	33	32	22	21	16	17	28	29	17	18	30	25	32	48	42	38	34	41	40	25	59	52	27	9.53959	9.73713	9.83978	9.54861	9.39651	9.25542	9.1989	9.26517	9.37197	8.93051	8.95617	9.43143	9.53537	9.17298	9.21349	9.54008	9.39354	9.55346	9.28044
CUL4B_HUMAN	Q13620		47	37	41	56	107	43	37	91	92	9	9	106	57	67	55	53	25	30	24	17	43	15	20	44	9	23	28	10	9.04926	9.16379	9.26119	9.09325	9.92088	9.07118	8.85842	9.78229	9.88277	8.15869	8.18316	9.97363	9.21806	9.34294	9.3424	9.22464	8.96004	9.16447	8.7001
PLXA1_HUMAN	Q9UIW2		0	2	3	0	14	0	0	14	22	0	1	21	0	1	1	0	0	0	0	0	2	0	0	0	0	0	0	0		6.83734	7.33197		8.30263			8.17554	8.70905		6.67963	8.67515		6.30886	6.49393
TTYH3_HUMAN	Q9C0H2		0	6	3	0	0	0	0	0	0	0	0	2	0	0	2	0	0	3	0	0	0	0	0	0	0	0	0	0		7.86156	7.61902							6.54464		6.8304			6.77785			7.11424
TPM4_HUMAN	P67936		7	24	20	10	18	5	7	13	29	16	14	21	9	14	8	10	21	21	18	17	7	2	2	4	2	13	18	3	8.43295	9.48247	9.54212	8.54184	8.95404	8.48749	8.5168	9.03941	9.34029	9.20965	9.18221	9.25926	8.65464	9.16471	8.80355	8.77054	9.60774	9.63553	8.91534
FA98B_HUMAN	Q52LJ0		0	0	0	0	0	2	3	0	0	0	0	0	4	0	0	1	0	0	0	0	1	1	2	2	4	0	1	5						7.62237	7.93008						8.13777			6.61406
IMB1_HUMAN	Q14974		211	150	181	220	126	267	230	128	105	45	42	111	153	194	191	154	244	239	191	183	94	105	113	95	209	229	212	207	10.0453	10.1357	10.1684	10.0986	10.3135	10.4506	10.3513	10.1979	10.2032	8.71487	8.75252	10.2278	10.607	10.0208	10.0283	10.6321	10.3319	10.474	10.1747
GDN_HUMAN	P07093		0	0	0	0	0	0	0	0	0	0	1	0	0	0	0	0	0	1	0	1	0	0	0	0	2	9	10	2											6.33556							7.18971	6.8821
TBB2A_HUMAN	Q13885		29	18	18	31	37	40	48	34	56	109	106	51	20	101	89	20	132	130	235	212	26	37	38	19	339	384	337	336	8.9062	9.2619	9.31712	8.97746	9.98775	9.57772	9.5156	9.9567	10.5033	10.2293	10.2308	10.4612	9.60014	10.1211	10.1892	9.74834	10.5077	10.5389	10.9278
SAE2_HUMAN	Q9UBT2		0	0	0	0	1	0	0	0	0	0	0	0	0	0	0	1	0	0	0	0	1	1	1	1	0	0	1	0
HDAC6_HUMAN	Q9UBN7		1	1	0	1	12	11	7	11	8	6	9	8	13	7	8	12	0	0	9	14	10	8	6	9	15	8	13	16	6.94146	7.01072	6.88738	7.07357	8.67038	8.42656	8.26114	8.49275	8.48872	8.15734	8.18517	8.62279	8.75775	8.20523	8.15042	8.75031			8.34516
TBA4A_HUMAN	P68366		3	6	11	4	22	18	27	16	18	36	33	20	12	33	28	11	60	66	60	62	11	9	10	15	57	82	87	50	7.91321	8.5722	8.87301	7.96735	9.35164	9.21402	9.15972	9.17234	9.94421	9.4417	9.43025	9.86159	8.95371	9.3477	9.39759	9.30018	9.8772	9.89648	10.1157
CNTN2_HUMAN	Q02246		20	8	10	20	12	7	7	9	4	8	10	2	9	11	10	7	0	2	1	2	7	3	4	7	0	1	0	0	8.26858	8.24692	8.36899	8.18882	8.63091	8.14251	8.00834	8.42649	7.29614	7.89019	8.07004	7.24588	8.36239	8.34579	8.33969	8.32174		7.46079	6.81137
LV316_HUMAN	A0A075B6K0		1	1	0	1	0	1	2	0	0	1	1	0	0	0	0	0	1	1	0	0	0	0	0	0	0	0	0	0	7.70894	7.90894		7.88997		7.54886	7.7014			7.61392	7.51148						7.904	7.64154
LV325_HUMAN	P01717		1	1	0	1	0	1	2	0	0	1	1	0	0	0	0	0	1	1	0	0	0	0	0	0	0	0	0	0	7.70894	7.90894		7.88997		7.54886	7.7014			7.61392	7.51148						7.904	7.64154
LV327_HUMAN	P01718		1	1	0	1	0	1	2	0	0	1	1	0	0	0	0	0	1	1	0	0	0	0	0	0	0	0	0	0	7.70894	7.90894		7.88997		7.54886	7.7014			7.61392	7.51148						7.904	7.64154
NFL_HUMAN	P07196		0	3	4	0	9	120	105	8	23	26	20	24	46	8	4	44	29	29	15	21	44	38	49	32	16	27	34	18		7.99305	8.20049		8.19548	10.1028	10.0348	7.98342	9.32576	9.19742	9.07965	9.48501	10.0118	8.47378	8.03854	10.0964	9.49852	9.56018	8.73608
CANB1_HUMAN	P63098		22	46	52	21	15	23	16	11	21	68	60	12	6	57	49	8	64	55	27	28	6	7	8	4	8	30	28	8	9.15646	9.69182	9.83291	9.25935	9.25081	9.20564	9.08113	9.26309	9.61104	9.7974	9.79322	9.4518	8.60319	9.81444	9.7717	8.80466	9.98841	10.0177	9.17958
ARMX3_HUMAN	Q9UH62		0	4	2	0	0	2	4	0	2	0	0	0	4	0	0	4	1	2	16	11	3	0	0	4	0	11	12	2		8.10432	7.79019		7.24743	8.04751	8.04048	7.18381	7.88096			7.43604	8.03423			8.03387	7.55015	7.95692	8.84984
MTOR_HUMAN	P42345		0	0	0	0	0	0	0	0	0	0	0	0	5	0	0	4	1	3	7	6	0	0	0	0	22	4	3	16													7.53653			7.42641	6.16247	6.67875	7.95571
SAP_HUMAN	P07602		4	12	8	7	9	3	5	10	13	3	3	14	6	11	9	8	6	6	3	2	5	0	0	6	1	1	0	1	8.32547	8.7114	8.66379	8.4821	8.64391	7.35397	7.7349	8.63185	8.66287	7.9529	7.65057	8.80955	8.12795	8.63293	8.65117	8.31733	9.12087	9.0204	8.01515
WDR82_HUMAN	Q6UXN9		0	1	0	0	1	0	0	3	1	0	0	0	0	0	0	1	0	0	0	0	0	0	0	0	0	0	0	0		7.62302			7.64723			7.61183	7.67052							7.49248
HERC1_HUMAN	Q15751		0	1	0	0	0	0	1	0	0	0	0	0	0	1	1	0	0	0	0	0	0	0	0	0	0	0	0	0	7.40756	7.75182					7.35382							7.59133	7.4592
TPPC8_HUMAN	Q9Y2L5		0	0	0	0	0	0	0	0	0	0	0	0	0	0	0	0	0	0	1	0	1	3	2	1	0	1	0	0																			6.99988
TLN2_HUMAN	Q9Y4G6		1	123	127	2	106	281	277	93	51	78	87	54	149	124	124	147	126	149	226	202	122	158	143	120	59	223	237	52	6.29839	9.36371	9.32816	7.06036	9.64774	10.0496	9.88055	9.53003	9.20074	9.05561	9.21056	9.37005	10.0455	9.26569	9.3236	10.0984	9.3565	9.53136	9.60546
ABI2_HUMAN	Q9NYB9		2	20	18	2	7	9	11	12	30	5	4	32	18	6	7	15	27	30	33	36	14	8	9	13	29	35	33	25	7.65226	8.90229	8.90637	7.50688	8.503	8.74199	8.50865	8.72175	9.42877	8.09117	8.12241	9.40162	8.80847	8.36553	8.24254	8.8252	9.05626	9.20273	9.19637
MACD1_HUMAN	Q9BQ69		0	0	0	0	0	0	0	0	0	1	1	0	0	1	0	0	2	2	0	0	0	0	0	0	0	0	0	0										7.74805	7.98376			7.71342			8.15223	8.18058
CLAP2_HUMAN	O75122		0	2	1	1	11	1	2	14	10	1	3	10	7	5	3	11	0	0	0	0	7	1	0	5	0	3	0	0	7.1442	7.76655	7.69144	7.03109	8.7569	6.97029	7.0951	8.80425	8.59311	7.66878	7.95283	8.65765	8.1452	8.2188	7.78234	8.32288
PDLI1_HUMAN	O00151		1	1	1	1	0	0	0	0	0	0	0	0	0	0	0	0	1	0	0	0	0	0	0	0	0	0	0	0	7.26919	7.63134	7.7452	7.37711													7.45111
FBX42_HUMAN	Q6P3S6		0	0	0	0	0	0	0	0	1	0	0	1	0	0	0	0	0	0	0	0	0	0	0	0	0	0	0	0					7.25765			7.18526	7.11893			7.03838	7.13389
PRAF3_HUMAN	O75915		15	15	18	14	4	4	7	5	5	1	0	4	14	2	2	12	3	5	9	9	8	6	8	9	6	8	4	6	8.46873	8.4346	8.60468	8.51962	8.01945	8.49096	8.20949	7.96193	7.97185	7.57643		7.95582	8.71743	7.71262	7.39063	8.78006	7.97271	8.11025	8.27678
OX2G_HUMAN	P41217		1	0	1	1	0	0	0	0	2	0	0	3	0	0	0	0	0	0	0	0	0	0	0	0	0	0	0	0	7.53521		8.10185	7.55681					7.64688			8.00638
PSB10_HUMAN	P40306		0	2	1	0	0	0	3	1	0	0	0	0	0	1	0	1	1	1	1	0	0	0	0	0	0	0	0	0		7.36562	7.35652				8.05763	7.02592						8.05381			8.34211	8.34557	6.78111
CATS_HUMAN	P25774		2	0	2	1	0	0	0	0	0	0	0	0	0	0	0	0	0	0	0	0	0	0	0	0	0	0	0	0	7.69306		7.64632	7.54547												7.40868	7.50266
ADDB_HUMAN	P35612		21	76	76	20	84	32	34	90	142	209	208	145	29	104	80	30	50	60	54	61	40	35	44	43	23	60	72	18	9.08867	9.93417	9.95028	9.17184	9.94503	9.18044	9.16749	9.8998	10.2049	10.2409	10.3026	10.2653	8.97951	9.9592	9.89623	9.12117	9.7632	9.80282	9.39485
TPM3_HUMAN	P06753		5	8	9	8	6	3	3	6	9	6	7	11	5	6	3	4	13	10	5	6	2	0	2	1	0	5	5	0	8.23722	9.07243	9.0762	8.14799	8.66317	8.15491	7.93201	8.60516	9.17403	8.70213	8.72461	9.08289	8.2354	8.58184	8.36974	8.24908	9.17014	9.10992	8.35224
AT1A3_HUMAN	P13637		109	178	188	101	34	25	15	35	27	35	40	27	21	71	63	16	184	181	31	27	17	22	23	11	29	43	34	27	9.63947	10.232	10.2185	9.67751	9.4994	8.93071	8.69873	9.29859	9.30865	8.93658	9.05254	9.27777	9.04044	9.47609	9.49175	9.04454	10.21	10.3252	9.08945
DUS19_HUMAN	Q8WTR2		0	0	0	0	1	2	1	1	0	1	1	1	0	3	4	0	2	0	6	5	0	2	2	0	4	8	9	4					7.31794	9.03491	9.17606	8.58625		9.248	7.93389	8.37694		9.41056	9.54518		9.5516		10.0452
BID_HUMAN	P55957		0	0	0	0	0	0	0	1	0	2	3	0	0	1	0	0	1	1	0	0	0	0	0	0	0	0	0	0								6.86336		7.73461	7.863			6.0493			7.1123	7.32056
1C07_HUMAN	P10321		0	0	2	0	0	0	0	1	1	0	0	1	0	1	0	0	0	0	0	0	0	0	0	0	0	0	0	0			8.00484					7.65778	7.4645			7.74764		7.3429
AP3S1_HUMAN	Q92572		0	0	0	0	1	0	0	0	3	1	1	3	0	0	0	0	0	0	0	0	0	0	0	0	0	0	0	0					7.65976				8.28119	7.96487	8.01292	8.39286
S14L2_HUMAN	O76054		0	0	0	0	0	0	0	0	0	1	1	0	0	5	2	0	0	0	0	0	0	0	0	0	0	0	0	0		7.4262								7.52239	7.48862			7.79662	7.29955
PLBL2_HUMAN	Q8NHP8		12	11	14	10	12	7	5	13	13	11	10	15	6	15	18	7	12	11	7	6	8	6	5	7	2	6	3	2	8.33039	8.53528	8.71225	8.44034	8.85648	8.34195	7.87477	8.79679	8.88097	8.51445	8.33494	8.89228	8.51155	8.59863	8.81914	8.551	8.66969	8.78099	8.11019
SEP11_HUMAN	Q9NVA2		43	60	63	37	38	28	29	28	36	94	89	37	21	38	46	21	57	61	29	33	22	27	25	20	18	45	47	16	9.23325	10.0242	9.97453	9.30662	9.70246	9.31591	9.2605	9.60093	9.91677	10.0956	10.0845	9.99355	9.25653	9.67783	9.70991	9.36483	9.96611	10.0395	9.2863
VTDB_HUMAN	P02774		15	14	8	18	8	6	6	8	12	20	15	14	10	14	10	10	7	11	0	0	8	5	5	9	5	4	4	6	8.84535	9.06506	9.0381	8.77888	8.57123	8.87533	8.69988	8.42395	9.29285	9.30597	9.36556	9.2467	9.03794	9.01296	9.03519	9.00625	8.68931	9.12594
GDIA_HUMAN	P31150		45	100	104	46	77	35	40	71	108	358	355	110	25	244	249	29	56	65	45	39	41	49	54	43	10	35	37	8	9.33838	9.86186	9.93927	9.34895	9.99176	9.48009	9.39305	9.89405	10.6282	10.686	10.704	10.605	9.21083	10.4261	10.4601	9.4574	9.73538	9.74263	9.35216
CPNE2_HUMAN	Q96FN4		0	1	1	0	0	0	0	0	0	0	0	1	0	0	0	0	1	1	0	0	0	0	0	0	0	0	0	0		7.08803	7.31582									7.31796					7.17487	7.05713
SPB8_HUMAN	P50452		0	0	0	0	0	3	1	1	0	0	0	0	0	1	0	0	0	0	0	0	0	0	0	0	0	0	0	0						7.8713	7.48838	7.25761						7.48454	7.3883
ROCK2_HUMAN	O75116		0	12	9	0	23	54	46	16	32	152	149	23	31	48	46	34	23	22	97	88	44	78	74	33	25	106	116	20		8.34211	8.13697		8.92761	9.25684	9.07733	8.6013	8.68415	9.4956	9.62987	8.59162	9.01022	9.13893	9.13149	9.04964	9.86697	9.94159	9.32397
HERC4_HUMAN	Q5GLZ8		0	1	3	0	26	22	20	22	6	4	5	6	34	8	8	43	2	2	12	14	23	14	13	24	6	17	15	5		7.02514	7.59121		8.93736	8.71391	8.69237	8.80407	8.07958	8.00406	7.96399	7.92722	9.1889	8.27087	8.23596	9.25758	7.33674	7.44163	8.43383
PUR6_HUMAN	P22234		14	33	38	13	15	20	18	13	15	81	71	9	9	54	42	10	76	75	12	16	14	19	24	12	2	18	12	2	8.56076	9.53193	9.66617	8.71248	9.09075	8.87581	8.70179	8.98112	9.17225	9.75488	9.8018	9.02144	8.54658	9.56012	9.5258	8.67864	9.89019	9.96746	8.71961
FCG3A_HUMAN	P08637		2	1	1	1	0	0	0	1	0	0	0	0	0	0	0	0	0	0	0	0	0	0	0	0	0	0	0	0	7.38272	7.44492	7.42211	6.93474				6.97859
TCP10_HUMAN	Q12799		0	0	0	1	0	0	0	0	1	0	0	1	0	0	0	0	1	1	0	0	0	0	0	0	0	0	0	0				7.89449					8.76526			8.85929					8.2811	8.40765
TCP2L_HUMAN	B9ZVM9		0	0	0	1	0	0	0	0	1	0	0	1	0	0	0	0	1	1	0	0	0	0	0	0	0	0	0	0				7.89449					8.76526			8.85929					8.2811	8.40765
OPALI_HUMAN	Q96PE5		0	1	1	1	0	0	0	0	0	0	0	0	0	0	0	0	1	1	0	0	0	0	0	0	0	0	0	0		7.27353	7.43881		6.77976												7.09416	7.1887
GSTO1_HUMAN	P78417		1	0	0	1	4	1	0	2	3	34	29	1	1	14	7	2	1	1	0	0	1	1	1	1	0	1	1	0	7.08271			7.21189	8.27365	7.14687		8.03882	8.14576	9.58196	9.56269	7.33828	6.96743	8.90449	8.87467	7.78058	7.6843	7.80901
NHLC2_HUMAN	Q8NBF2		20	20	28	24	36	49	52	36	27	22	21	27	35	41	34	31	31	24	28	20	26	19	28	32	17	16	24	21	8.6358	9.06453	9.10677	8.6781	9.38646	9.30518	9.30658	9.48985	9.22214	9.26712	9.26717	9.3358	9.28816	9.23297	9.11992	9.2045	9.1656	9.23734	8.80111
SAC1_HUMAN	Q9NTJ5		0	0	0	0	0	1	1	0	0	0	0	0	10	0	0	6	0	0	0	0	11	6	8	11	1	1	1	2						7.30192	7.13459						8.30655			8.13881
ARPC4_HUMAN	P59998		40	25	22	39	26	20	14	20	22	23	29	23	13	22	21	8	21	19	23	22	11	13	12	11	13	25	19	14	9.26555	9.78847	9.81667	9.32428	9.79589	9.22013	9.13501	9.7847	9.84795	9.71043	9.6671	9.83962	9.19435	9.78455	9.73907	9.22066	9.7376	9.7678	9.44624
DLG1_HUMAN	Q12959		0	1	2	0	9	6	6	13	17	22	21	20	12	4	3	10	3	7	16	15	18	8	11	14	6	16	26	5		6.89831	7.40802		8.38189	8.15311	7.90442	8.39771	8.85362	8.76427	8.64685	8.991	8.47641	7.86083	7.8057	8.5177	7.83553	8.16098	8.48783
ARMT1_HUMAN	Q9H993		0	0	0	0	0	0	0	1	0	7	6	0	0	6	5	0	0	0	0	0	0	0	0	0	0	0	0	0								7.23114		8.44795	8.03266			8.19714	7.99319
ETBR2_HUMAN	O60883		10	6	6	12	2	2	3	3	1	0	0	1	4	2	1	6	4	3	0	0	1	1	1	2	1	0	0	1	8.71647	8.5991	8.79834	8.76797	8.15042	8.44174	8.27388	8.33931	7.70728			7.95156	8.46534	8.19435	7.81297	8.57238	8.30675	8.46118	7.17843
PAIP1_HUMAN	Q9H074		3	4	9	4	9	4	5	10	9	7	6	9	6	12	5	4	4	4	0	0	6	4	2	4	3	4	1	4	7.73562	8.56956	8.77909	7.93111	8.68491	8.32073	8.4277	8.70924	8.63346	8.65445	8.5258	8.53994	8.21285	8.8377	8.68789	8.04084	8.27841	8.5266
APOL1_HUMAN	O14791		0	0	0	0	0	3	1	0	3	0	0	0	3	0	0	2	0	0	0	0	0	0	0	0	0	0	0	0						7.5623	7.11438		8.1577				7.91548			7.87622
APOL2_HUMAN	Q9BQE5		0	0	0	0	0	0	0	0	2	0	0	1	0	0	0	0	0	0	2	2	0	0	0	0	2	2	3	4									7.46371	7.00817		7.93558							7.24306
A2MG_HUMAN	P01023		310	297	318	345	165	211	192	144	179	366	375	187	155	326	313	155	258	295	161	134	116	139	144	115	28	104	111	31	9.9759	10.0707	10.0538	10.0214	10.0465	9.87288	9.66896	9.88609	10.2604	10.24	10.3405	10.4191	9.9417	10.0912	10.1376	9.9854	9.89271	10.0739	9.51415
SUSD2_HUMAN	Q9UGT4		2	0	0	3	0	0	0	0	2	0	0	2	0	0	0	0	1	0	0	0	0	0	0	0	0	0	0	0	7.33258			7.6777					8.00783			8.00134					7.34895
RBBP9_HUMAN	O75884		0	0	0	0	0	0	0	0	0	3	4	1	0	2	1	0	0	0	0	0	0	0	0	0	0	0	0	0										8.35683	8.40686	7.19053		8.12766	8.1738
PLXA4_HUMAN	Q9HCM2		0	2	3	0	12	0	0	10	13	0	0	12	0	0	0	1	0	1	0	0	1	0	0	1	0	0	0	0		7.0141	7.42703		8.28789			7.80816	8.21005			8.23565				6.13501		6.47107
SAR1B_HUMAN	Q9Y6B6		0	0	0	0	1	2	1	0	1	1	0	0	1	0	1	1	0	0	1	1	2	1	1	2	2	2	0	0					7.21352	7.62161	7.52728		7.37581	7.77242			7.41362		7.39343	7.52412			7.74081
SAR1A_HUMAN	Q9NR31		0	0	0	0	1	2	1	0	1	1	0	0	1	0	1	1	0	0	1	1	2	1	1	2	2	2	0	0					7.21352	7.62161	7.52728		7.37581	7.77242			7.41362		7.39343	7.52412			7.74081
I2BPL_HUMAN	Q9H1B7		0	0	0	0	1	0	0	1	1	1	1	1	1	2	1	0	1	0	0	0	1	0	0	0	0	0	0	0					8.92722			8.90625	9.17105	8.6146	8.66438	8.73621	8.89109	8.65551	8.40038		8.80387
SEPT3_HUMAN	Q9UH03		9	24	21	13	13	13	12	11	21	82	73	20	6	38	30	6	20	20	12	9	4	8	7	5	8	24	30	3	8.40768	9.61099	9.6534	8.65779	9.14693	8.8948	8.76589	9.04895	9.48126	9.9857	10.0205	9.41027	8.49255	9.62334	9.56074	8.55102	9.61339	9.66993	8.87486
PCBP2_HUMAN	Q15366		0	0	0	0	1	3	2	1	1	0	1	2	4	0	2	0	2	0	3	2	4	2	1	3	1	5	5	1					7.80494	7.86075	7.95928	7.67144	7.73056	7.53425	7.7475	7.68836	8.19948	7.337	8.14737		7.71193		7.93879
NUDT6_HUMAN	P53370		0	1	1	0	0	0	0	0	1	0	0	1	0	0	0	0	0	0	0	0	0	0	0	0	0	0	0	0		7.52114	7.42599						7.53471			7.54818	6.73076
MIRO1_HUMAN	Q8IXI2		3	0	0	2	2	0	0	4	4	0	0	4	6	0	0	5	0	0	7	4	2	0	0	3	5	4	5	8	7.3439			7.13271	7.31167			7.48965	7.8373			7.94436	7.50541			7.35765			8.08511
LA_HUMAN	P05455		1	31	26	2	70	96	91	71	47	25	22	49	57	90	79	59	19	27	52	49	44	55	55	58	19	64	49	18	7.29789	9.13628	9.1469	7.36122	9.85383	9.75215	9.69403	9.74767	9.54482	8.95135	8.87589	9.48729	9.66264	9.67668	9.59654	9.6771	9.00565	9.20501	9.24224
RINI_HUMAN	P13489		0	0	0	0	10	30	32	9	3	37	37	3	13	14	13	13	4	4	12	12	11	15	15	8	5	18	21	7					9.09293	9.78547	9.71769	9.04407	8.30918	9.4383	9.43387	8.3853	9.32075	9.29826	9.30893	9.29181	8.48972	8.52686	9.10917
CYFP2_HUMAN	Q96F07		62	131	143	67	127	111	105	119	108	16	24	108	93	121	120	94	268	312	191	166	58	64	68	52	123	168	165	126	9.02379	9.8425	9.9233	9.04179	9.88779	9.69162	9.58245	9.82116	9.79322	8.34248	8.61084	9.66328	9.85718	9.52966	9.53797	9.91032	10.241	10.3963	9.97782
TRFL_HUMAN	P02788		5	1	2	4	7	0	1	5	8	3	1	7	1	0	0	1	1	1	2	2	4	3	2	4	24	10	6	25	7.6557	6.62939	6.96787	7.65316	7.78786		7.1179	7.5961	8.30272	7.8613	7.47169	8.30965	6.85696			6.73919	7.55286	7.08586	7.4504
CPVL_HUMAN	Q9H3G5		0	0	0	0	15	0	0	10	1	0	0	0	2	3	2	2	0	0	0	0	0	0	0	0	0	0	0	0					8.91188			8.58718	6.95185				7.44593	8.27848	8.19835	7.4607
CYBP_HUMAN	Q9HB71		13	17	19	15	15	26	25	13	18	22	21	22	12	12	19	10	12	16	32	34	16	14	9	12	13	24	30	16	8.58373	9.00039	9.17713	8.68317	9.15839	9.13507	8.97757	9.06051	9.3095	9.26668	9.30509	9.32818	8.95071	8.93377	9.10013	9.01187	9.07044	9.16447	9.29673
AKAP5_HUMAN	P24588		0	0	0	0	0	0	0	0	1	2	1	0	0	0	0	0	0	0	3	3	0	1	1	0	0	3	4	0									6.87768	7.35891	7.32617								7.36539
ECHD3_HUMAN	Q96DC8		0	0	0	0	0	0	1	0	0	0	0	0	1	0	0	1	4	5	0	0	0	0	0	0	0	0	0	0							7.14007						7.47711			7.22825	8.27935	8.62183
PYGL_HUMAN	P06737		224	136	127	230	118	114	112	99	67	39	40	59	78	158	152	79	166	176	113	111	48	35	33	36	78	59	63	85	10.269	10.1838	10.1784	10.2833	10.1364	9.78579	9.65417	10.0122	9.8947	9.33381	9.28693	9.90818	9.87823	10.0162	9.99942	9.87245	10.2805	10.448	9.68001
NCKPL_HUMAN	P55160		0	0	0	0	12	33	29	6	3	0	0	4	38	5	3	41	4	4	10	7	20	7	6	20	5	9	5	4					8.18868	9.02028	8.74407	7.89205	7.57576			7.83987	9.22884	7.90785	7.71339	9.32389	7.67559	8.08632	8.29152
EIF3D_HUMAN	O15371		0	1	1	0	0	0	0	0	1	0	0	0	0	0	0	0	2	1	5	6	0	0	0	0	14	6	6	11		7.38187	7.41118						7.32891								8.04696	7.42844	8.44734
GGCT_HUMAN	O75223		4	0	0	5	0	0	0	2	1	0	0	2	0	1	0	0	0	0	3	1	0	10	13	1	2	1	0	2	7.70271			7.89964				7.01246	7.19546			7.3876		7.06232					7.68714
FAF1_HUMAN	Q9UNN5		0	0	0	0	1	12	10	2	4	3	2	7	13	0	0	10	0	0	18	19	12	8	10	16	0	6	10	0					7.4271	8.47541	8.37109	7.40444	8.04112	6.70538	6.88642	8.17863	8.52884			8.33043			8.65517
B2MG_HUMAN	P61769		4	4	5	3	0	4	2	1	0	4	1	2	1	4	2	0	3	3	2	2	1	1	2	0	0	1	0	0	8.16747	8.8341	8.88619	8.49578		8.55123	8.30162	6.62374	7.68082	8.7268	8.28664	7.56277	7.89682	8.68186	8.52472		8.79345	8.86979	7.92835
BAX_HUMAN	Q07812		17	12	11	15	14	9	8	14	12	4	6	12	13	7	8	13	6	7	6	9	8	4	4	9	2	3	4	0	8.79413	8.84702	8.95753	8.85869	9.03246	8.53035	8.57915	9.10356	8.86288	8.24095	8.4702	8.56571	8.81501	8.71269	8.66861	8.93302	8.66903	8.53095	8.17304
LUM_HUMAN	P51884		20	76	80	12	6	2	1	10	8	2	1	8	10	9	3	7	74	66	0	0	3	3	3	6	3	5	8	1	8.65504	9.84263	9.91083	8.54539	8.24969	7.56146	7.25705	8.26884	8.50901	7.95752	7.67967	8.54834	8.33688	8.16593	8.01724	8.27717	9.72944	9.81639
THIC_HUMAN	Q9BWD1		3	11	11	4	12	2	2	9	14	63	54	12	4	30	30	4	29	37	0	0	6	4	2	8	0	7	5	0	7.58016	8.77045	8.73222	7.80678	8.87654	7.70625	7.24854	8.68795	8.96213	9.53619	9.49037	8.89103	8.2055	9.31091	9.27619	8.25859	9.22285	9.36547
TM1L1_HUMAN	O75674		0	0	0	0	1	0	0	0	6	0	1	6	0	0	0	0	0	0	0	0	0	0	0	0	0	0	0	0					7.53372			7.30131	8.40102		7.49739	8.34329
ALDOA_HUMAN	P04075		51	41	36	52	15	14	14	18	28	108	103	24	11	35	42	11	71	73	19	18	14	14	11	15	25	29	34	21	9.54889	9.61453	9.71266	9.66222	9.33429	8.95342	8.70277	9.41256	9.71881	10.3127	10.3735	9.80663	8.78281	9.58324	9.59692	8.92576	10.1516	10.1696	8.89769
TBC15_HUMAN	Q8TC07		0	0	0	0	0	4	5	0	0	0	0	0	16	0	0	17	0	0	3	4	10	2	3	13	1	0	0	2						7.76173	7.91474						8.5631			8.5185			7.56767
KCD12_HUMAN	Q96CX2		3	5	6	7	3	2	5	4	5	8	8	5	1	5	4	3	2	3	3	4	1	1	1	1	3	4	5	2	7.66671	8.01216	8.16687	7.72351	7.88854	7.21935	7.44948	8.05146	8.35712	8.33296	8.4631	8.32893	7.08073	8.07915	8.14631	7.98715	7.5641	7.82958	7.30694
REEP6_HUMAN	Q96HR9		0	0	1	0	0	0	0	0	1	1	0	2	0	0	0	0	0	1	0	0	0	0	0	0	0	0	0	0			6.66952						6.31182	6.65524		6.66091						6.89318
CSK22_HUMAN	P19784		0	0	0	0	0	0	0	0	0	0	0	0	0	0	0	0	0	0	0	0	0	0	0	0	0	6	6	1																			7.1412
LY75_HUMAN	O60449		0	0	0	0	3	0	0	2	1	0	0	0	1	0	0	1	0	0	0	0	0	0	0	0	0	0	0	0					7.22342			7.08856	6.5066				6.94905			7.00204
AT2A2_HUMAN	P16615		33	50	56	34	7	22	19	7	5	0	0	4	20	7	6	19	43	63	29	28	14	13	14	23	35	23	23	30	8.66338	8.97129	9.10274	8.69081	8.15782	8.6823	8.65673	7.92172	7.86854			7.93483	8.92531	8.13001	8.06258	8.85549	8.90728	9.15033	8.78431
PARP4_HUMAN	Q9UKK3		0	0	0	0	10	0	0	13	2	0	0	1	1	1	1	1	0	0	0	0	0	0	0	1	0	0	0	0					7.87306			7.86119	6.84476			6.57778	6.40646	6.61274	6.3073	6.46764
CO9_HUMAN	P02748		1	0	0	1	0	0	0	0	0	0	0	1	1	0	0	1	0	0	0	0	0	0	0	0	0	0	0	0	7.11488			7.13564								7.44556	6.74691			6.5264
CPNE5_HUMAN	Q9HCH3		6	9	9	9	3	5	7	5	6	12	10	4	3	4	4	2	11	13	5	3	1	2	2	3	8	5	8	8	7.73059	8.38968	8.41551	7.78421	7.93676	8.10731	8.13223	7.99621	8.19396	8.55015	8.62571	7.80083	7.99736	8.08511	8.04493	7.98111	8.64049	8.76174	7.5527
GATB_HUMAN	O75879		0	1	1	0	2	1	2	4	1	0	0	2	2	0	1	2	0	0	0	0	1	1	0	1	0	0	0	0		7.38714	7.44464		7.915	7.40961	7.37083	8.17003	7.50977			7.7335	7.70082		7.56736	7.89864
PECA1_HUMAN	P16284		4	3	3	7	0	0	0	0	0	0	0	0	0	0	0	0	0	0	0	0	0	0	0	0	0	0	0	0	7.58644	7.64735	7.64958	7.7692				6.65692
RL14_HUMAN	P50914		0	0	0	0	0	0	0	0	1	0	0	0	0	0	0	0	5	6	1	1	1	0	0	1	13	7	4	11									7.66742			7.86372					9.06532	9.16194	7.70779
USP9X_HUMAN	Q93008		0	14	12	0	17	5	3	19	36	0	1	43	30	9	7	31	92	94	89	78	13	1	2	16	178	142	162	152		8.1118	8.02715		8.13745	7.80519	7.57786	8.11136	8.76979		6.62615	8.95595	8.60962	7.69735	7.71373	8.57503	9.1829	9.26397	9.1543
NOTC2_HUMAN	Q04721		1	1	1	1	0	0	0	0	0	0	0	0	0	0	0	0	0	1	0	0	0	0	0	0	0	0	0	0	6.5242	7.06956	7.03838	6.59335														6.7842
DEST_HUMAN	P60981		0	1	1	0	1	1	1	0	1	9	6	1	0	4	3	0	2	3	3	2	0	2	2	1	1	3	4	2		7.58537	7.77492		6.28053	8.00484	7.89481		6.72809	8.81168	8.69102	6.60508		8.44926	8.61756		8.14248	8.21402	8.27319
UBR4_HUMAN	Q5T4S7		0	0	0	0	2	0	1	3	0	0	0	0	38	0	0	30	14	23	23	23	13	1	0	24	1	5	11	0					6.50157		6.31311	6.64911	6.83644				8.23992			8.27976	7.91122	8.12005	8.24393
SORL_HUMAN	Q92673		38	60	72	36	55	20	15	62	67	31	34	64	52	58	58	56	67	71	17	17	37	11	6	29	3	25	28	1	8.38187	9.09531	9.04009	8.36732	9.07107	8.29115	8.09601	9.18602	9.1179	8.65548	8.75794	9.17583	8.97319	8.78977	8.84675	8.98316	8.97951	9.13216	8.06614
MXRA7_HUMAN	P84157		0	0	0	1	0	0	0	0	0	0	0	0	0	0	1	0	0	0	1	1	0	1	1	0	0	3	1	0				6.64647					6.8493						6.97933				6.90641
SOS2_HUMAN	Q07890		0	0	1	0	1	2	1	0	0	0	1	0	1	1	1	2	1	1	0	0	1	0	2	1	0	0	0	0			8.10531		7.78583	8.28097	8.19106				7.93464		6.68745	7.8493	8.04218	7.51347	8.14783	8.26152
RUVB1_HUMAN	Q9Y265		0	1	2	0	6	1	1	5	5	2	1	4	2	2	0	1	6	5	3	3	4	2	1	5	14	13	15	14		7.37736	7.68137		7.96399	6.72157	6.57325	7.70736	8.14765	7.98625	7.36625	7.80255	7.52392	7.45593		6.50893	8.65885	8.54857	7.76103
AGO3_HUMAN	Q9H9G7		2	2	3	2	7	1	0	7	11	0	0	11	12	3	3	9	5	9	0	0	1	1	1	4	1	1	0	1	7.2276	7.72804	7.76087	7.58375	8.1271	7.30172		8.07835	8.66702		7.17272	8.53812	8.59539	7.53298	7.47314	8.61549	8.20496	8.58187
HNRPD_HUMAN	Q14103		26	11	9	30	19	28	27	23	26	19	13	21	19	32	24	17	16	18	18	18	15	19	17	19	36	15	20	38	8.90513	8.75236	8.6839	8.98637	9.19248	9.27788	9.11008	9.31317	9.4837	8.98535	9.03072	9.43481	9.10863	9.2663	9.22781	9.14289	9.07886	9.17295	9.06956
NEC1_HUMAN	P29120		1	0	0	1	5	0	0	4	12	10	7	17	0	2	3	1	0	1	0	0	0	1	1	1	1	0	2	1	6.8776			6.92145	8.30397			7.85539	8.87678	8.61095	8.65166	9.05595		7.66886	7.76142	6.42768		6.94601
SRSF7_HUMAN	Q16629		0	0	0	0	0	1	1	0	2	0	0	3	0	0	0	0	0	1	0	0	0	0	0	0	0	0	0	0						6.91216	7.3468		7.083			7.27852						6.61105
CADM1_HUMAN	Q9BY67		4	1	1	6	1	1	1	2	3	0	0	3	1	2	0	3	0	0	0	0	0	1	1	1	0	1	1	0	7.53251	7.75669	7.94179	7.59391	7.51665	7.45333	6.78416	7.64683	7.93454			8.08397	7.16906	7.70427		7.55788
SF3B4_HUMAN	Q15427		0	1	1	0	1	0	1	1	2	0	0	4	1	0	0	1	0	0	0	0	0	0	0	0	1	0	0	0		6.68665	6.70358		7.31029		7.37667	7.23391	7.73369			7.82802	7.37608		7.1697	7.47173
CASPE_HUMAN	P31944		7	1	2	10	7	3	0	5	7	9	8	7	4	5	3	3	0	2	4	4	2	25	25	2	12	4	5	11	7.99658	6.37807	6.70782	8.27727	7.69183	7.40958		7.68387	8.19877	7.89163	8.04143	7.69943	7.30649	7.58134	7.6427	7.3118		7.89078	7.36067
TBA1A_HUMAN	Q71U36		177	177	195	184	168	303	309	150	199	518	503	195	115	491	479	106	689	688	894	868	97	139	158	86	873	1135	1078	848	9.92477	10.392	10.4687	9.88709	11.024	10.7713	10.6849	10.845	11.292	11.0807	11.0825	11.2633	10.6731	11.1032	11.1028	10.7979	11.3756	11.4291	11.583
AMPH_HUMAN	P49418		15	77	80	15	86	96	76	79	132	391	389	125	56	99	103	57	98	101	210	204	76	81	90	66	65	202	182	66	8.36723	9.42247	9.50174	8.53889	9.9627	9.65383	9.54268	9.91533	10.2496	10.4435	10.4567	10.2368	9.62349	9.72608	9.77235	9.70113	9.5115	9.65694	10.0708
PKP1_HUMAN	Q13835		5	0	0	3	0	2	1	1	4	3	4	2	3	0	0	2	7	5	0	0	5	0	0	2	0	0	0	0	7.81222			7.85443		7.03411	6.29853	7.66938	7.73392	7.65637	7.69496	7.1819	7.81436			7.68772	8.67002	8.7899
RNZ1_HUMAN	Q9H777		0	0	1	0	0	0	0	2	1	1	0	2	0	2	2	1	0	0	0	0	0	0	0	0	1	0	0	0			7.18259					7.54941	7.47708	7.34937		7.50686	6.79459	7.89721	7.78514	7.21814
VASP_HUMAN	P50552		0	0	0	0	2	0	0	1	2	0	0	1	0	1	0	0	0	0	0	0	0	0	0	0	0	0	0	0					6.52713			6.41303	6.79209			6.67244		7.10633
CNTP2_HUMAN	Q9UHC6		26	38	32	29	10	1	0	9	16	17	14	11	3	12	14	3	26	27	1	4	2	1	0	2	5	11	11	4	8.47169	8.99135	8.88203	8.44739	8.21269	6.98067		8.20129	8.41712	8.23307	8.2169	8.23724	7.65835	8.40291	8.40623	7.63289	8.87817	9.05488	7.12707
CRBB1_HUMAN	P53674		1	0	0	1	0	0	0	1	1	0	0	1	0	0	0	0	0	0	0	0	0	0	0	0	0	0	0	0	6.56831			7.11237				7.44706	7.40582			7.30033
GUAD_HUMAN	Q9Y2T3		45	85	93	50	89	51	53	73	93	202	185	93	37	113	107	34	85	72	92	84	55	63	59	60	37	94	101	41	9.36197	10.2128	10.3547	9.46833	10.3911	9.76598	9.6948	10.335	10.6557	10.6156	10.5502	10.6264	9.68024	10.2742	10.2505	9.69701	10.2724	10.3114	10.1488
ELAV2_HUMAN	Q12926		0	0	0	0	0	0	0	0	0	0	0	1	0	0	0	0	0	0	2	1	0	0	0	0	7	3	5	7									7.04289		8.36335	7.71048					7.62407		7.89033
OPCM_HUMAN	Q14982		17	8	10	13	6	0	0	6	4	3	3	2	1	5	3	1	5	4	1	1	1	1	1	2	4	2	3	4	8.53548	8.79457	8.82896	8.58163	8.63315			8.49763	8.35129	8.28643	8.39466	8.44318	7.22873	8.27834	8.26874	7.62027	8.61277	8.53131	7.2651
RBG10_HUMAN	B7ZAP0		0	0	0	0	5	3	1	4	1	0	0	0	6	0	0	6	0	0	3	1	4	2	2	6	0	5	6	0					7.9949	7.70888	7.09861	7.745	6.71409				8.09433			8.1867			7.64523
GPCP1_HUMAN	Q9NPB8		0	0	0	0	2	5	3	4	0	1	1	0	3	0	0	4	0	0	7	5	7	5	5	9	0	1	4	0					7.37763	7.61231	7.29614	7.40836		7.74235	6.87468		7.53338		6.69835	7.55219			7.82644
GMFB_HUMAN	P60983		0	0	0	0	2	0	0	2	2	6	5	2	0	1	1	0	1	1	2	2	0	0	0	0	0	0	0	0			7.49367		8.16545			8.26665	8.11494	8.79606	8.77632	8.12969		8.01916	7.94343			7.83967	7.61868
HD_HUMAN	P42858		0	0	0	0	60	33	27	51	58	0	1	62	52	3	3	53	9	17	19	12	59	29	21	66	5	23	29	3					8.71684	8.44702	8.09444	8.621	8.93316		6.66347	9.02934	8.8406	6.86128	7.16962	8.82519	7.79978	7.95779	8.08607
CRKL_HUMAN	P46109		0	0	0	0	6	4	7	6	5	4	3	7	6	3	4	2	0	0	11	10	6	5	4	6	2	3	5	3		7.03989			8.58912	8.33684	8.44124	8.62045	8.43947	8.38088	8.12756	8.56806	8.41948	8.05092	8.18307	7.75216			8.29254
PHKG1_HUMAN	Q16816		0	0	0	0	0	0	0	0	0	0	0	0	0	0	0	0	0	0	2	1	0	0	0	0	2	0	1	2																			7.42308
FSCN1_HUMAN	Q16658		3	6	4	9	20	4	4	19	29	135	130	26	5	68	64	4	7	5	4	3	4	11	12	3	0	5	5	0	7.73858	8.44202	8.35547	8.3612	9.31938	7.92008	8.18526	9.16185	9.60697	10.1469	10.1316	9.59601	8.07547	9.84053	9.85224	8.15573	8.60157	8.61759	8.00372
VP13C_HUMAN	Q709C8		1	19	24	1	40	10	7	42	41	26	32	54	43	29	27	49	63	103	14	17	16	2	0	17	0	17	21	1	7.45457	8.1417	8.25655	7.85443	8.36986	7.69298	7.37293	8.45536	8.68223	8.78799	8.7839	8.87533	8.557	8.2257	8.40924	8.63742	8.8237	9.13491	7.9057
CEBPB_HUMAN	P17676		3	7	8	3	1	0	2	1	0	3	4	0	0	3	2	0	4	4	1	2	0	0	0	0	0	2	1	0	8.47547	9.23282	9.49498	8.95509	9.5746		8.32023	9.37484		9.10023	9.03019			9.11464	8.9273		9.24361	9.37725	8.20658
SRGEF_HUMAN	Q9UGK8		0	0	0	0	1	0	0	1	1	0	0	0	1	0	1	1	0	0	0	0	0	1	1	0	0	0	0	0					7.21614			6.86139	6.5654				6.5541			6.57011
INO1_HUMAN	Q9NPH2		21	80	82	27	42	56	68	34	28	50	47	30	25	62	61	28	69	78	46	41	16	27	28	12	2	28	31	1	8.80807	9.81796	9.84804	8.95688	9.73048	9.45411	9.41481	9.53817	9.57937	9.54523	9.51128	9.5709	9.32644	9.52336	9.5204	9.46768	9.82027	9.90936	9.16394
GBG3_HUMAN	P63215		0	6	6	0	0	0	0	0	0	4	1	2	0	0	0	0	2	4	0	0	0	0	0	0	0	0	1	0		8.64959	8.72193							8.3506	8.13862	8.04092					8.40274	8.73239
PP1A_HUMAN	P62136		1	5	6	1	4	8	8	3	7	8	4	5	7	4	3	7	4	6	7	7	8	2	2	7	4	8	7	4	7.11621	8.03547	8.31626	7.19134	8.01364	8.5166	8.49639	8.19187	8.29973	8.50073	8.27522	8.39393	8.54435	8.11538	7.95461	8.61105	8.00479	8.47264	8.48352
GSTT1_HUMAN	P30711		0	1	0	0	17	0	0	19	0	0	0	0	0	2	2	0	0	0	0	0	0	0	0	0	0	0	0	0		7.50002			9.25705			9.27124						8.21128	7.82912
GSTM5_HUMAN	P46439		0	1	2	0	1	0	0	0	0	0	0	0	1	0	0	1	0	0	0	0	0	0	0	0	0	0	0	0		7.78915	8.08899		6.61949								7.05219			7.24753
STXB1_HUMAN	P61764		21	49	44	30	44	32	34	40	103	127	126	104	39	19	18	39	41	49	40	44	27	26	29	33	97	88	76	98	8.83361	9.39454	9.40078	8.78467	9.52613	9.11066	8.98496	9.43734	10.0743	9.76273	9.8117	10.1501	9.198	8.69366	8.90091	9.23109	9.40758	9.56512	9.29658
DHE4_HUMAN	P49448		3	1	2	5	5	1	0	8	3	0	0	1	4	2	2	5	3	5	1	1	3	3	1	2	0	0	1	0	7.54228	7.92874	8.15418	8.0389	8.69011	7.56452	7.51364	8.64429	8.48865	7.34484		7.93001	8.36845	8.2033	8.07074	8.47615	8.48027	8.67476	6.98731
ATG3_HUMAN	Q9NT62		0	0	0	0	0	2	2	0	0	0	0	0	0	0	0	1	0	0	0	0	4	2	2	3	0	1	1	0						7.09219	7.08962
RANG_HUMAN	P43487		2	2	2	1	1	2	4	2	2	0	0	1	5	3	1	4	2	2	4	4	2	1	1	3	10	5	5	9	7.98794	8.2826	8.20763	7.91578	8.04879	8.34553	8.53626	8.15311	8.22186			7.89665	8.71064	8.28957	7.72612	8.71141	8.51755	8.62748	8.56582
RENT1_HUMAN	Q92900		0	0	0	0	2	0	0	1	7	0	0	5	10	0	0	6	1	4	1	0	4	1	0	6	7	2	1	4					7.28242			6.36553	8.0162			7.93445	7.92561			7.89154	7.48295	7.69095	7.16752
IGSF8_HUMAN	Q969P0		36	24	28	33	12	1	1	11	14	10	9	15	11	6	4	10	22	26	7	7	4	1	1	3	24	5	4	23	9.06119	9.22173	9.3075	9.07529	8.74825	7.42027	7.2647	8.5382	9.14383	8.85734	8.96863	9.21083	8.29172	8.28314	8.30597	8.33129	9.31806	9.44696	8.60774
PLXB2_HUMAN	O15031		0	0	0	0	0	1	1	0	0	0	0	0	1	0	0	2	0	0	1	1	4	3	2	5	1	0	0	0						6.33076	6.29341						6.42307			7.16343			6.29119
RBG1L_HUMAN	Q5R372		0	0	0	0	7	11	5	8	1	0	0	0	11	2	1	11	0	2	3	6	13	8	6	11	1	4	7	0					8.00655	8.4455	8.04395	8.01536	7.0782			6.57409	8.22264	7.1724	7.06051	8.21107		6.71355	7.73023
TCPR1_HUMAN	Q7Z6L1		0	1	0	0	0	0	0	0	0	0	0	1	0	0	0	0	0	0	6	5	0	0	0	0	0	3	3	2		6.443										7.1891							7.75396
SYMM_HUMAN	Q96GW9		1	0	0	2	4	0	0	3	2	0	0	3	3	0	0	2	0	1	0	0	1	0	0	3	0	0	0	0	6.76739			7.16394	7.3865			7.30948	7.38052			7.75271	7.16041	6.73082	6.73362	7.36453	7.25964	7.09012
RADI_HUMAN	P35241		0	0	0	1	0	0	0	0	1	0	1	2	0	0	0	0	0	1	0	0	0	0	0	0	0	0	0	0				6.81659					7.09889		6.97528	7.00949						6.2017
CCNY_HUMAN	Q8ND76		12	20	20	14	9	7	5	9	14	2	5	16	8	11	9	9	16	14	11	10	5	0	2	3	2	14	12	1	8.39787	9.27713	9.47299	8.43946	8.89996	8.22272	7.98833	8.68872	9.17875	8.0958	8.43205	9.10473	8.52755	8.79023	8.84742	8.69554	9.2633	9.31823	8.66656
RAB3D_HUMAN	O95716		0	9	10	1	8	5	4	5	8	16	17	3	2	7	10	4	11	11	8	6	7	5	6	5	4	14	8	5		9.55482	9.72682	8.30025	9.26965	9.04564	8.95519	9.43553	9.60188	9.69602	9.61286	9.66876	8.91242	9.50682	9.53158	8.99536	9.63256	9.7158	9.59269
EPHA4_HUMAN	P54764		1	2	0	0	2	0	0	1	4	0	0	1	0	0	0	0	4	5	0	0	1	0	0	0	1	0	0	0	6.43486	7.48337			6.8763			7.09328	7.36726			6.59311					7.68556	7.81457
VTA1_HUMAN	Q9NP79		0	0	0	0	1	3	2	1	1	15	17	0	1	1	0	1	0	0	6	6	3	3	7	5	0	6	10	0					7.06763	7.13507	6.34943	7.17823	6.99351	7.96384	7.91175		7.21696	7.0735		7.33203			7.37297
SERA_HUMAN	O43175		29	44	53	35	76	146	156	72	50	80	80	46	69	137	127	72	83	86	70	68	59	130	121	68	67	81	79	68	9.0333	9.79736	9.99281	9.085	10.4525	10.6036	10.4654	10.3083	10.0561	9.79595	9.76322	10.1638	10.5431	10.4143	10.3121	10.6595	9.94173	10.0017	9.94389
VP26B_HUMAN	Q4G0F5		0	0	0	1	5	2	1	3	9	0	2	9	2	0	1	2	2	3	9	8	2	1	0	3	8	21	25	10				6.58353	8.29106	7.57893	7.49757	8.10459	8.64648	7.74896	7.65946	8.70443	7.76811		7.36711	7.9089	7.99053	7.95704	8.56245
PURA_HUMAN	Q00577		0	23	25	1	6	10	9	8	12	27	28	14	4	24	19	5	51	55	50	45	4	7	6	6	33	67	68	33		9.27128	9.31513	7.19151	8.83667	8.71179	8.4765	8.93559	9.50222	9.21535	9.30886	9.56885	8.35957	9.08429	9.10619	8.54617	9.74785	9.80907	9.51351
ACAD8_HUMAN	Q9UKU7		64	30	28	67	12	5	9	11	8	2	3	9	8	9	8	8	51	51	7	6	6	4	6	5	6	5	7	7	9.79472	9.56488	9.65544	9.93778	9.21251	8.48765	8.66285	9.18752	8.93903	7.5259	7.99181	8.91536	8.79564	8.93717	8.91563	8.81043	10.0055	10.1337	8.30244
MTMRC_HUMAN	Q9C0I1		0	0	0	0	17	0	0	15	13	0	1	14	0	1	0	0	0	0	0	0	0	0	0	1	0	0	0	0					8.81956			8.56464	8.45646		7.31404	8.60763		6.93172
OGDHL_HUMAN	Q9ULD0		0	2	3	0	9	7	7	10	40	39	39	36	17	5	2	16	2	5	5	6	24	8	9	20	22	10	10	24		7.35484	7.51583		8.18099	8.13363	8.13982	8.1602	9.30255	8.80698	8.74121	9.40802	8.61845	7.70981	7.42649	8.68342	6.44473	7.43072	7.66039
1433B_HUMAN	P31946		4	15	14	5	16	23	18	15	17	52	53	16	15	21	28	13	10	15	41	39	16	25	26	20	6	36	33	8	8.08504	9.33078	9.39296	8.23885	9.4098	9.63189	9.52377	9.51077	9.65485	10.0989	10.1315	9.67113	9.47499	9.44179	9.50198	9.42667	9.1088	9.46543	9.79078
EIF3I_HUMAN	Q13347		0	4	4	0	1	4	4	3	1	0	0	0	2	0	1	2	2	1	8	7	2	1	0	1	6	10	8	8		8.52192	8.38039		7.79966	8.20529	8.11727	7.96469					7.85327		7.47464	8.00026	8.23106	8.01296	8.47829
HIKES_HUMAN	Q53FT3		7	8	9	6	6	8	6	5	5	3	4	4	5	7	7	5	5	3	7	7	5	4	5	5	1	5	2	1	8.50263	8.89128	9.0456	8.5807	8.9583	8.67854	8.53655	8.97668	8.71716	8.69042	8.6055	8.88396	8.84758	8.79426	8.92827	8.91001	8.6264	8.49929	8.42975
ITA2B_HUMAN	P08514		1	0	0	1	0	0	0	0	0	0	0	0	0	0	0	0	5	6	2	1	0	0	0	0	5	3	2	5	6.63998			6.7725							6.87437						7.82997	8.07965	8.60974
PLCL2_HUMAN	Q9UPR0		0	0	0	0	0	0	0	0	0	0	0	0	1	0	0	0	0	0	0	0	0	0	0	2	1	6	12	0													7.14832
MYO6_HUMAN	Q9UM54		0	49	42	1	44	3	6	34	34	15	15	31	26	29	20	28	65	78	14	12	7	1	1	1	0	25	23	0		9.09493	9.09255	6.50367	9.14718	7.35116	7.78071	8.94639	8.86383	8.22712	8.31842	8.91614	8.7256	8.69994	8.50359	8.70119	9.21859	9.43881	8.091
PUR9_HUMAN	P31939		0	2	3	0	17	1	1	13	13	29	26	22	6	35	33	10	0	0	0	0	1	0	0	3	5	1	0	4		6.9511	7.13897		8.69142	6.33512	6.8518	8.60488	8.51228	8.9659	9.02735	8.69282	7.82122	9.0577	9.05442	8.11351
SYTC2_HUMAN	A2RTX5		26	15	20	27	28	8	8	31	29	19	27	28	7	22	24	10	8	13	21	24	7	3	4	5	12	15	14	12	8.69045	8.67956	8.81284	8.72982	9.1313	8.23305	8.15746	9.17374	9.27337	8.78532	8.82404	9.35286	8.20669	8.90074	8.89798	8.33407	8.39478	8.72355	8.70992
GLMN_HUMAN	Q92990		9	4	7	13	13	25	24	16	15	0	0	16	17	4	7	17	6	6	15	14	13	8	12	15	17	13	11	17	8.10785	8.00195	8.34199	8.18336	8.61592	8.85463	8.71188	8.5558	8.76505			8.79768	8.78352	8.00173	8.08081	8.83034	8.10496	8.22732	8.54205
GAS6_HUMAN	Q14393		0	0	0	0	1	0	0	1	0	1	0	2	0	1	0	0	0	0	0	0	0	0	0	0	0	0	0	0					6.91643			6.90929		6.67426		7.25414		6.34175
SAHH3_HUMAN	Q96HN2		10	31	36	12	20	16	18	12	25	25	26	20	13	19	18	9	36	43	15	15	8	9	16	11	13	20	22	12	8.43486	9.27103	9.35156	8.43613	8.96655	8.83091	8.7223	8.74974	9.30114	9.04163	9.05296	9.20426	8.77861	8.82865	10.1363	8.5886	9.39171	9.46315	8.72402
1433T_HUMAN	P27348		1	13	18	1	15	41	41	15	11	56	57	13	10	44	41	10	14	17	48	54	19	37	37	16	5	37	37	6	7.39124	9.21083	9.30604	7.97642	9.5805	9.85618	9.8237	9.56355	9.23439	9.9781	10.1144	9.35526	9.30268	9.74069	9.71965	9.35881	9.30315	9.39187	9.87501
SCAM5_HUMAN	Q8TAC9		0	2	2	0	0	0	0	0	0	0	0	1	0	0	0	0	0	0	0	1	0	0	0	0	2	3	1	6		8.31216	8.18532									7.64215							7.62076
PYRG2_HUMAN	Q9NRF8		33	10	16	32	29	29	26	32	15	13	15	29	30	24	22	28	18	21	14	13	21	16	15	27	16	5	6	14	8.93778	8.57663	8.79848	8.95766	9.47315	9.13338	8.89887	9.42723	9.00238	8.74776	8.8755	9.41405	9.29139	9.00501	8.97264	9.30445	9.04171	9.14473	8.58667
UBQL1_HUMAN	Q9UMX0		0	0	0	0	12	8	12	7	17	7	6	22	23	1	2	22	0	1	14	15	16	4	6	17	4	7	5	4					8.73654	8.54716	8.56066	8.54895	9.1778	8.16474	8.03965	9.24346	9.04159	7.57617	7.57479	9.05953		6.9385	8.56301
EPDR1_HUMAN	Q9UM22		41	18	20	43	18	13	12	16	14	21	19	13	8	38	24	11	36	30	22	22	12	8	8	9	24	17	14	15	9.35	9.71595	9.82319	9.49178	9.47865	9.03463	8.91148	9.38027	9.4911	9.67033	9.64744	9.63322	8.61498	9.59209	9.56958	8.98936	9.88941	9.97165	9.31112
CSRP1_HUMAN	P21291		7	6	7	8	8	10	10	8	4	49	45	6	4	15	18	4	21	16	5	4	6	6	7	6	3	4	3	2	8.4686	8.73861	8.75308	8.76499	8.99276	8.63358	8.64599	8.95627	8.48055	9.72274	9.78221	8.7617	8.36494	9.03627	9.30792	8.38577	9.52896	9.50942	8.24888
ADAP1_HUMAN	O75689		0	0	0	0	2	2	1	2	1	1	0	3	3	2	2	2	0	0	1	1	1	3	4	1	1	2	1	2					8.18298	7.8816	7.80398	8.10075	7.97901	7.64387		8.26333	8.31456	7.66807	7.70242	8.34327			7.54674
TBB3_HUMAN	Q13509		119	148	151	126	167	181	164	128	201	387	360	211	89	432	438	88	794	760	1053	996	86	112	118	88	1199	1421	1207	1183	9.62872	10.1864	10.286	9.6925	10.6683	10.1677	10.1257	10.4962	11.1302	10.7602	10.7809	11.1003	10.2292	10.8078	10.8103	10.3924	11.3243	11.3627	11.514
DYHC1_HUMAN	Q14204		9	111	119	11	531	916	823	500	292	21	21	333	717	446	428	672	560	590	807	725	643	630	584	661	80	567	551	74	7.69937	8.92113	8.9682	7.56934	10.3904	10.5713	10.3917	10.4255	10.0065	8.21793	8.26647	10.1083	10.8863	9.75028	9.83888	10.8545	10.1029	10.1905	10.4591
CNTP5_HUMAN	Q8WYK1		0	0	2	0	1	0	0	0	3	0	0	2	0	0	0	0	0	1	0	0	0	0	0	0	0	0	0	0			7.45824		6.27948				7.65178			7.26236						7.08207
FN3K_HUMAN	Q9H479		70	51	48	70	33	48	56	26	22	34	29	20	27	43	38	31	29	32	40	40	16	21	23	11	37	34	31	33	9.75236	9.9235	10.0271	9.88069	9.79779	9.76131	9.72526	9.82856	9.72151	9.65438	9.61249	9.68857	9.73105	9.57506	9.53046	9.85462	9.62402	9.74535	9.39566
UBE4B_HUMAN	O95155		0	0	0	0	16	19	14	14	22	0	0	14	29	1	0	24	0	0	41	32	26	16	21	20	1	14	13	0					8.35261	8.50694	8.24015	8.28488	8.58245			8.35253	8.82077	6.45594	7.38612	8.81519			8.77846
WDR26_HUMAN	Q9H7D7		0	0	0	0	5	0	0	5	7	1	0	11	0	1	0	0	0	0	0	0	1	0	0	0	0	0	0	0					7.8815			7.55813	8.3766	6.90829		8.49675		6.70653	7.0456
PDIA1_HUMAN	P07237		77	93	97	82	95	76	71	87	54	77	62	59	48	94	83	43	46	53	36	36	59	52	55	57	53	37	50	42	9.43911	10.1502	10.1711	9.44637	10.3215	9.93563	9.8161	10.144	10.1572	9.99795	9.99986	10.1675	9.85516	10.1005	10.0826	9.88771	9.84428	9.87686	9.42071
CSN5_HUMAN	Q92905		25	29	31	22	20	60	60	18	21	23	11	26	25	36	34	29	32	35	67	61	30	41	42	30	11	56	45	15	8.96509	9.55695	9.58495	9.12733	9.3618	9.80374	9.69788	9.25732	9.46135	9.30266	9.23533	9.42588	9.6994	9.5895	9.5946	9.75764	9.56679	9.70078	9.78565
SYCC_HUMAN	P49589		21	9	13	22	67	33	27	56	96	94	89	104	28	45	51	26	25	22	50	44	14	10	11	16	12	29	33	17	8.44982	8.41041	8.74081	8.52381	9.66026	8.88329	8.68434	9.59987	10.0109	9.73144	9.78962	10.0454	8.91019	9.346	9.35755	8.96352	9.06915	9.16334	9.09982
EFHD2_HUMAN	Q96C19		0	0	1	1	0	0	0	0	0	5	5	0	0	0	0	0	2	2	3	3	1	3	1	1	0	1	4	0			7.33407	6.57389				7.00805		8.46817	8.46401						8.15869	8.14529	7.9907
CP062_HUMAN	Q7Z3J2		0	0	0	0	1	7	6	0	1	0	0	1	12	0	0	10	1	1	2	2	8	2	4	5	0	6	2	0					6.5886	7.9589	7.73027		6.46978			6.44909	8.12136			7.91938	6.64058	6.64882	7.3605
CD14_HUMAN	P08571		2	9	8	1	1	0	0	0	0	0	0	0	0	0	0	0	0	0	0	0	0	0	0	0	0	0	0	0	7.24172	8.20566	8.32329	7.4008	6.38121
XPOT_HUMAN	O43592		63	69	63	52	59	145	132	44	33	5	4	39	86	84	69	88	108	128	90	95	57	71	71	60	69	104	95	66	9.33644	9.47243	9.44458	9.22	9.41384	9.74239	9.58492	9.24593	9.35809	7.17684	7.13351	9.43905	9.93463	9.32482	9.22755	9.92555	9.69648	9.85726	9.53969
JIP3_HUMAN	Q9UPT6		0	0	0	0	3	5	3	2	14	1	1	12	16	0	0	18	0	0	32	32	21	2	4	18	0	13	15	0					7.05046	7.83602	7.49249	6.94908	8.04571	6.9031	7.03667	8.11501	8.35191			8.41029			8.5014
CYB5B_HUMAN	O43169		0	2	1	0	1	0	0	1	1	0	0	1	0	0	0	0	1	2	1	1	0	0	0	0	0	0	0	0		8.18096	8.14761		7.74332			7.65842	7.86862			7.80323					7.83131	7.91675	6.99628
4F2_HUMAN	P08195		55	34	34	57	15	14	11	16	14	7	9	17	15	11	17	18	70	66	15	13	9	2	4	11	17	10	10	15	9.08743	9.24237	9.25452	9.12772	8.67128	8.34893	8.06307	8.5671	8.7704	7.7121	7.73209	8.74822	8.71162	8.39808	8.47084	8.7664	9.64213	9.74209	8.1117
TTYH1_HUMAN	Q9H313		15	14	17	16	6	5	15	7	2	0	5	4	10	7	2	12	8	13	2	2	6	3	3	3	1	5	5	0	8.80277	9.0486	9.27598	8.90519	8.23241	7.9971	8.34386	8.26148	7.57129	6.52857	7.82408	7.97633	8.39971	8.35216	8.27605	8.65204	8.86804	8.91246	7.75356
NTF2_HUMAN	P61970		1	3	6	1	5	3	3	7	5	4	2	6	6	9	3	5	2	4	0	2	7	3	2	4	0	1	1	0	7.41946	9.04848	9.10199	7.41901	8.23401	8.43093	8.26705	8.33118	8.56648	8.80727	8.55473	8.49381	8.29438	8.89375	8.72747	8.30014	8.73609	8.75458
TERA_HUMAN	P55072		499	761	792	507	301	162	173	278	438	774	722	458	137	688	685	132	956	1019	461	439	70	62	69	63	390	402	408	383	10.802	11.3939	11.385	10.8002	10.9629	10.0792	9.95974	10.8763	11.4291	11.2857	11.2141	11.4433	10.1296	11.0384	11.054	10.1873	11.4926	11.6378	10.7218
ATPF2_HUMAN	Q8N5M1		0	5	4	0	2	1	0	3	2	1	0	5	1	1	0	2	2	2	1	1	1	0	0	1	0	1	0	0	7.02637	8.10823	8.02967		7.92595	6.65888		8.28883	8.1024	6.36853		8.29944	7.5735	6.73859	7.21701	7.68247	7.95822	8.01068	6.6449
RO60_HUMAN	P10155		95	58	59	102	64	58	50	52	50	40	43	42	41	63	74	42	70	77	29	36	33	31	35	36	49	26	34	51	9.62359	9.98039	10.0465	9.64322	9.98978	9.87439	9.70607	9.85052	10.0404	9.60281	9.61148	9.87845	9.7788	9.88746	9.96393	9.91505	10.1337	10.2011	9.54474
RRAGA_HUMAN	Q7L523		0	7	8	1	4	2	3	6	4	5	4	4	2	9	5	1	9	10	3	2	1	1	3	3	0	2	1	0	7.1805	8.87185	8.88889	7.34852	8.59561	8.06032	8.17155	8.46376	8.45491	8.56437	8.65723	8.27621	7.93135	8.81281	8.7791	7.64483	8.99471	9.03443	7.87951
RRAGB_HUMAN	Q5VZM2		0	7	8	1	4	2	3	6	4	5	4	4	2	9	5	1	9	10	3	2	1	1	3	3	0	2	1	0	7.1805	8.87185	8.88889	7.34852	8.59561	8.06032	8.17155	8.46376	8.45491	8.56437	8.65723	8.27621	7.93135	8.81281	8.7791	7.64483	8.99471	9.03443	7.87951
FAS_HUMAN	P49327		69	237	230	82	408	856	830	366	268	467	494	266	480	551	545	459	286	309	544	502	380	588	560	390	249	530	498	242	8.8129	9.84514	9.81504	8.8387	10.8696	10.9394	10.7586	10.7624	10.5246	10.3497	10.4764	10.6496	11.0642	10.301	10.3722	11.1387	10.0831	10.2075	10.4282
SPT6H_HUMAN	Q7KZ85		0	0	0	0	0	0	2	0	0	1	0	0	0	0	1	0	0	0	1	3	0	1	0	0	2	4	6	3							7.61301			8.45536					7.89573				6.67855
GCYA2_HUMAN	P33402		14	25	30	16	22	6	6	25	33	1	1	30	19	8	5	19	24	36	39	37	23	7	6	21	64	28	41	59	8.41986	9.0974	9.20553	8.47949	8.87018	8.25765	8.20753	8.90942	9.32629	7.89577	7.93417	9.40002	8.74371	8.50838	8.3719	8.74498	9.2014	9.29539	9.23686
THY1_HUMAN	P04216		10	8	8	8	5	2	3	2	6	7	8	4	2	7	6	1	7	6	4	5	3	0	2	2	2	2	4	3	8.73611	9.19689	9.21877	8.76698	8.55588	7.98676	7.95297	8.52451	8.86047	9.11193	9.14866	8.78097	7.98306	8.9647	9.02061	7.60031	9.06741	9.13536	8.33995
SMG1_HUMAN	Q96Q15		0	0	1	0	0	0	0	0	0	0	1	1	9	2	2	7	1	1	0	0	3	0	0	5	0	0	0	0			8.2332								7.81614	7.67918	7.61719	8.65985	8.61628	7.43681	8.09444	8.31614
F120A_HUMAN	Q9NZB2		1	0	0	1	0	0	0	1	0	0	0	1	5	0	0	4	0	0	6	5	3	0	0	2	7	3	2	7	8.06807			7.98803				8.04918					8.06896			8.23328			7.79292
CAP1_HUMAN	Q01518		11	18	10	14	28	15	13	29	16	59	56	13	14	50	43	16	14	17	5	4	14	27	21	19	1	8	13	2	8.34908	8.75355	8.54499	8.37055	9.44372	8.74671	8.69	9.29024	8.95763	9.56197	9.53906	9.05084	8.78948	9.45841	9.46506	8.89434	8.82329	8.93701	8.02263
CK054_HUMAN	Q9H0W9		0	0	0	0	0	1	1	0	0	0	0	0	0	0	0	0	0	0	1	1	0	1	1	0	0	0	2	0						6.60109	6.62231												6.83222
GPC1_HUMAN	P35052		0	0	0	0	0	0	0	0	3	0	0	4	0	0	0	0	2	0	3	4	0	0	0	0	2	9	6	1									7.46294			7.80526					7.19365		7.40279
SEPT5_HUMAN	Q99719		14	21	22	12	16	11	10	17	20	132	120	22	4	40	27	5	23	22	13	13	7	11	9	5	14	26	32	13	8.29844	9.25532	9.4313	8.40228	9.3258	8.58529	8.57425	9.3043	9.58138	10.0757	10.0702	9.75456	8.50461	9.4721	9.38258	8.56628	9.36999	9.44799	8.71255
DRG2_HUMAN	P55039		0	0	0	0	0	0	0	0	0	0	0	0	1	0	0	1	0	0	0	0	3	2	4	6	0	1	0	0													7.08668			6.92773
EZRI_HUMAN	P15311		34	5	5	37	14	0	1	14	10	10	7	10	13	4	3	10	10	10	0	0	4	0	0	8	16	1	4	16	8.70224	8.2858	8.09311	8.79462	8.56971		7.26482	8.40836	8.38331	8.50318	8.3331	8.50424	8.22766	7.84208	7.94451	8.23593	8.46869	8.68832
GATA_HUMAN	Q9H0R6		0	0	0	0	2	0	0	1	1	0	0	1	5	0	0	4	0	0	0	0	0	0	0	0	0	0	0	0					7.85713		7.15345	7.20295	6.90798			6.94476	8.00303			7.99833
KGP1_HUMAN	Q13976		6	11	15	5	14	8	5	16	2	2	1	4	6	9	6	8	11	13	8	5	5	4	3	8	0	4	1	0	8.14983	8.59182	8.61962	7.80986	8.64883	8.23487	7.91323	8.50394	7.77997	7.5573	6.96523	8.06856	8.25761	8.41459	8.28583	8.25686	8.6215	8.89227	8.00732
UBQL2_HUMAN	Q9UHD9		0	0	0	0	2	2	3	4	6	0	1	4	7	1	1	7	0	1	4	4	5	1	2	10	2	2	1	2					7.07584	7.37742	7.6826	7.97149	8.41069		7.46969	8.52874	8.40261	7.06569	7.01569	7.95647		7.22029	7.77621
PP4C_HUMAN	P60510		0	1	1	0	0	4	3	1	0	1	2	0	1	0	0	1	0	1	3	2	1	1	1	1	1	1	1	1		7.50569	7.54163			7.98149	7.37311	6.96651		7.66296	7.77318		7.15363			7.72894		7.58895	8.04933
8ODP_HUMAN	P36639		0	5	5	1	4	3	2	2	2	1	2	3	4	5	5	3	3	4	3	3	3	0	0	2	0	0	0	0		8.52297	8.62643	7.61442	8.28276	8.14192	8.04324	8.04591	7.96984	8.00766	8.04661	8.10456	8.1522	8.57243	8.59535	8.02751	8.46139	8.51218	7.89117
HOOK3_HUMAN	Q86VS8		0	7	7	0	44	32	24	36	59	19	11	55	38	17	16	38	2	2	41	48	42	29	28	49	13	42	45	11	6.76788	8.28008	8.29037		9.3265	9.00788	8.82225	9.28133	9.51263	8.67188	8.41187	9.53274	9.01414	8.54492	8.62802	8.97752	7.15409	6.98693	9.07489
CAST1_HUMAN	Q8WTX7		0	0	0	0	0	0	0	0	0	0	0	0	0	0	0	0	0	0	1	2	1	0	0	0	0	0	0	0																			7.44554
PERM_HUMAN	P05164		0	0	0	0	0	0	0	0	0	0	0	0	0	0	0	0	0	0	0	0	0	0	0	0	1	1	1	1
HXK1_HUMAN	P19367		30	24	29	33	33	26	21	34	52	355	367	56	13	190	194	12	59	74	24	17	9	16	14	12	33	53	44	31	8.58388	8.80822	8.90684	8.66728	9.16498	8.82811	8.6312	9.02436	9.23421	10.4373	10.4888	9.28466	8.49681	10.105	10.1339	8.57685	9.51683	9.63469	8.73001
PREP_HUMAN	Q5JRX3		0	0	0	0	6	0	0	6	0	4	3	0	0	5	3	1	1	1	0	0	0	1	0	1	0	0	0	0					7.93133			7.75726		7.64249	7.17298			7.70595	7.44215	6.7803	6.86007	7.05239
ELP1_HUMAN	O95163		0	0	0	0	0	0	0	0	0	0	0	0	0	0	0	0	0	0	3	2	0	0	0	0	0	4	4	0																			7.31294
GUAA_HUMAN	P49915		0	1	3	0	3	6	4	3	16	19	24	11	10	9	6	7	1	7	12	9	9	3	7	11	6	12	10	7		6.42277	7.58669		7.33272	7.88554	7.65315	7.37348	8.58223	8.73796	8.86341	8.51544	8.11588	8.21067	7.84006	7.92779	7.36305	8.01858	8.28144
BPNT1_HUMAN	O95861		0	0	0	0	0	0	0	1	0	6	5	0	0	7	9	0	0	0	0	0	0	0	0	0	0	0	0	0								6.85018	7.66276	8.55938	8.48316	7.6659		8.47525	8.62986
SPT5H_HUMAN	O00267		0	0	0	0	0	0	0	0	0	0	0	0	0	0	0	0	0	0	4	4	0	0	0	0	0	3	2	0																			7.83599
XRCC5_HUMAN	P13010		0	25	27	0	26	28	35	27	4	6	4	8	32	41	40	31	40	51	35	34	21	31	31	25	29	43	45	29		8.92656	9.03675		9.26972	9.05388	9.04155	9.19819	7.85493	8.01498	7.67026	8.02772	9.14684	9.2104	9.19482	9.19813	9.25938	9.48062	9.07896
RHG01_HUMAN	Q07960		0	0	0	0	0	1	1	0	0	0	0	0	1	0	0	1	0	0	0	0	1	1	0	1	0	2	1	1						6.81401	6.71312						7.00762			6.92052
AGRIN_HUMAN	O00468		18	31	35	15	29	6	8	24	40	44	40	35	30	16	16	24	72	88	12	10	7	1	0	6	13	22	25	9	7.88956	8.48247	8.57742	7.84582	8.42369	7.70465	7.49008	8.38744	9.03201	8.76921	8.82469	9.04021	8.41186	8.07646	8.08443	8.33019	9.13056	9.29636	7.99808
GET4_HUMAN	Q7L5D6		0	0	0	0	0	0	0	0	0	0	0	0	0	0	0	0	0	0	1	1	0	0	0	0	0	1	2	0																			6.57762
HUWE1_HUMAN	Q7Z6Z7		7	34	29	7	243	183	166	222	163	39	52	170	285	81	91	277	97	118	354	308	176	106	102	203	34	191	192	32	8.16492	8.64408	8.58837	8.28454	9.87636	9.80214	9.63601	9.82105	9.59814	8.78367	8.90144	9.66522	10.134	9.2601	9.2727	10.1165	9.20447	9.22991	9.72331
LRC40_HUMAN	Q9H9A6		0	0	0	0	0	0	0	0	0	0	0	0	0	0	0	0	0	0	0	0	0	0	0	0	9	4	3	10
PSD3_HUMAN	Q9NYI0		0	0	0	0	0	0	0	0	0	0	0	0	0	0	0	0	0	0	1	2	0	0	0	0	1	0	1	0																			7.40598
CC124_HUMAN	Q96CT7		0	0	0	0	0	0	0	0	0	0	0	1	0	0	0	0	0	0	0	0	0	0	0	0	4	2	2	4
TB182_HUMAN	Q9C0C2		0	0	0	0	0	1	1	0	7	0	0	7	9	0	0	15	1	2	16	6	14	0	0	6	4	5	5	2						6.94783	6.71323		7.64688			7.92188	7.99839			8.18625	6.76706	6.952	7.97276
HPTR_HUMAN	P00739		1	0	0	1	1	3	2	1	1	0	0	2	3	0	0	3	0	0	0	0	1	0	0	1	0	0	0	0	7.42607			7.5382	7.3776	8.2072	7.80802	7.36974	7.85806			8.32954	8.45529			8.46728
TBB4B_HUMAN	P68371		56	61	62	60	89	102	90	75	113	227	231	113	56	246	257	57	355	359	498	469	41	51	60	47	430	463	418	470	9.29675	9.72675	9.80383	9.32907	10.4516	10.0011	9.95142	10.4872	10.8622	10.5498	10.575	10.905	9.99207	10.6375	10.6306	10.224	10.9306	10.986	11.2265
UBC12_HUMAN	P61081		0	0	0	0	0	2	3	0	2	6	2	1	3	1	0	2	1	0	2	2	3	2	2	3	0	2	2	0		7.57459				8.09715	8.11879		7.58184	8.33997	8.1498	7.36762	7.99393	6.95683		7.52735			7.70556
OSBL9_HUMAN	Q96SU4		0	0	0	0	0	0	1	0	0	0	0	0	0	0	0	0	0	0	0	0	4	1	1	1	0	0	1	0							6.65341
GSDMD_HUMAN	P57764		0	0	0	0	0	0	0	0	0	0	0	0	0	0	0	0	0	0	0	0	0	2	1	2	0	1	0	0
IPO7_HUMAN	O95373		80	76	77	83	64	96	100	58	38	9	11	33	91	83	65	101	113	127	88	87	38	40	48	39	71	91	93	73	9.26926	9.47172	9.50734	9.2823	9.62268	9.75526	9.67545	9.43707	9.13893	7.67002	7.86668	9.04474	10.0964	9.38514	9.32294	10.1048	9.73869	9.86326	9.70969
H2A1J_HUMAN	Q99878		6	3	3	7	1	1	1	1	6	0	0	7	4	0	1	3	12	13	5	3	6	7	8	7	2	5	3	2	8.34565	8.03318	8.13312	8.47718	6.71805	7.54657	7.70978	6.69929	8.41012			8.58578	8.31716		7.23674	8.30944	9.08668	9.17097	8.10585
H2A1H_HUMAN	Q96KK5		6	3	3	7	1	1	1	1	6	0	0	7	4	0	1	3	12	13	5	3	6	7	8	7	2	5	3	2	8.34565	8.03318	8.13312	8.47718	6.71805	7.54657	7.70978	6.69929	8.41012			8.58578	8.31716		7.23674	8.30944	9.08668	9.17097	8.10585
H2AJ_HUMAN	Q9BTM1		6	3	3	7	1	1	1	1	6	0	0	7	4	0	1	3	12	13	5	3	6	7	8	7	2	5	3	2	8.34565	8.03318	8.13312	8.47718	6.71805	7.54657	7.70978	6.69929	8.41012			8.58578	8.31716		7.23674	8.30944	9.08668	9.17097	8.10585
H2A2C_HUMAN	Q16777		6	3	3	7	1	1	1	1	6	0	0	7	4	0	1	3	12	13	5	3	6	7	8	7	2	5	3	2	8.34565	8.03318	8.13312	8.47718	6.71805	7.54657	7.70978	6.69929	8.41012			8.58578	8.31716		7.23674	8.30944	9.08668	9.17097	8.10585
H2A2A_HUMAN	Q6FI13		6	3	3	7	1	1	1	1	6	0	0	7	4	0	1	3	12	13	5	3	6	7	8	7	2	5	3	2	8.34565	8.03318	8.13312	8.47718	6.71805	7.54657	7.70978	6.69929	8.41012			8.58578	8.31716		7.23674	8.30944	9.08668	9.17097	8.10585
H2A1D_HUMAN	P20671		6	3	3	7	1	1	1	1	6	0	0	7	4	0	1	3	12	13	5	3	6	7	8	7	2	5	3	2	8.34565	8.03318	8.13312	8.47718	6.71805	7.54657	7.70978	6.69929	8.41012			8.58578	8.31716		7.23674	8.30944	9.08668	9.17097	8.10585
H2A1_HUMAN	P0C0S8		6	3	3	7	1	1	1	1	6	0	0	7	4	0	1	3	12	13	5	3	6	7	8	7	2	5	3	2	8.34565	8.03318	8.13312	8.47718	6.71805	7.54657	7.70978	6.69929	8.41012			8.58578	8.31716		7.23674	8.30944	9.08668	9.17097	8.10585
H2A1C_HUMAN	Q93077		6	3	3	7	1	1	1	1	6	0	0	7	4	0	1	3	12	13	5	3	6	7	8	7	2	5	3	2	8.34565	8.03318	8.13312	8.47718	6.71805	7.54657	7.70978	6.69929	8.41012			8.58578	8.31716		7.23674	8.30944	9.08668	9.17097	8.10585
H2A3_HUMAN	Q7L7L0		6	3	3	7	1	1	1	1	6	0	0	7	4	0	1	3	12	13	5	3	6	7	8	7	2	5	3	2	8.34565	8.03318	8.13312	8.47718	6.71805	7.54657	7.70978	6.69929	8.41012			8.58578	8.31716		7.23674	8.30944	9.08668	9.17097	8.10585
H2A1B_HUMAN	P04908		6	3	3	7	1	1	1	1	6	0	0	7	4	0	1	3	12	13	5	3	6	7	8	7	2	5	3	2	8.34565	8.03318	8.13312	8.47718	6.71805	7.54657	7.70978	6.69929	8.41012			8.58578	8.31716		7.23674	8.30944	9.08668	9.17097	8.10585
H2A1A_HUMAN	Q96QV6		6	3	3	7	1	1	1	1	6	0	0	7	4	0	1	3	12	13	5	3	6	7	8	7	2	5	3	2	8.34565	8.03318	8.13312	8.47718	6.71805	7.54657	7.70978	6.69929	8.41012			8.58578	8.31716		7.23674	8.30944	9.08668	9.17097	8.10585
H2AX_HUMAN	P16104		6	3	3	7	1	1	1	1	6	0	0	7	4	0	1	3	12	13	5	3	6	7	8	7	2	5	3	2	8.34565	8.03318	8.13312	8.47718	6.71805	7.54657	7.70978	6.69929	8.41012			8.58578	8.31716		7.23674	8.30944	9.08668	9.17097	8.10585
PGRC1_HUMAN	O00264		4	4	3	8	1	3	3	3	4	0	0	3	6	0	0	8	4	5	5	6	5	2	2	6	17	3	4	15	8.25876	8.42293	8.37853	8.23905	7.69581	8.02107	7.95269	8.1321	8.22876			8.18224	8.58713		7.53628	8.69583	8.49783	8.60718	8.22704
CLVS2_HUMAN	Q5SYC1		0	0	0	0	0	0	0	0	0	0	0	0	0	0	0	0	0	0	0	0	0	0	0	1	0	0	0	0																			7.10588
STOM_HUMAN	P27105		4	7	7	6	4	0	0	4	3	0	0	4	1	4	3	3	5	9	2	2	0	0	0	1	1	0	2	0	8.29957	8.30831	8.34044	8.4516	8.78551			8.85279	8.59905			8.71084	6.94604	8.68233	8.6465	7.78054	8.62163	8.67659	7.66254
L2GL1_HUMAN	Q15334		0	0	0	0	4	37	36	5	0	0	0	0	36	2	2	32	1	1	7	5	40	25	33	37	3	2	3	2					7.83767	9.159	9.01941	7.85443					9.3676	7.48002	7.39217	9.39881	7.12408	7.23452	7.97349
NU160_HUMAN	Q12769		0	0	0	0	0	0	0	0	0	0	0	0	0	2	0	0	1	1	2	0	0	0	0	0	9	5	4	9														7.88097			6.64176	6.75768	7.83253
CSN3_HUMAN	Q9UNS2		15	53	54	21	30	86	83	25	27	34	30	23	24	69	62	22	57	61	65	66	18	48	43	28	12	92	79	10	8.9185	9.56741	9.63518	9.00449	9.58682	9.70044	9.67297	9.71183	9.6275	8.93566	8.97543	9.68077	9.49536	9.43762	9.40283	9.71046	9.64547	9.69628	9.62844
UBXN7_HUMAN	O94888		0	0	0	0	0	4	2	0	1	0	0	0	0	0	0	2	0	0	2	1	2	1	1	2	0	0	0	0						7.38789	6.6958		6.81792							7.44725			7.25169
PRPS1_HUMAN	P60891		10	28	32	12	27	29	32	25	27	44	36	28	23	34	33	24	42	43	36	38	29	30	31	32	19	36	42	16	8.58763	9.59445	9.72668	8.86141	9.63997	9.49004	9.52755	9.72408	9.67861	9.74036	9.75295	9.80701	9.52489	9.73783	9.7725	9.75875	9.94453	9.97517	9.66948
OCRL_HUMAN	Q01968		0	0	0	0	0	0	0	0	0	0	0	0	0	0	0	0	0	0	0	0	0	1	0	0	0	3	5	0							6.69794												6.59859
IF2P_HUMAN	O60841		0	0	0	0	0	0	0	0	0	0	0	0	0	0	0	0	0	0	1	1	0	0	0	0	0	2	2	0																			7.16797
NENF_HUMAN	Q9UMX5		10	2	1	10	5	1	2	1	2	1	0	3	1	1	0	1	0	0	0	0	0	1	0	1	3	0	0	4	8.72143	7.97749	8.00651	8.77129	8.29996	7.7462	7.49164	7.50106	7.89592	7.5381		7.88867	7.27903	7.78357		7.63237	7.52935
FIBA_HUMAN	P02671		100	84	91	109	91	121	129	79	155	153	151	166	76	96	91	80	184	194	47	45	77	72	71	85	24	34	43	28	9.69282	9.91287	9.9587	9.77436	9.87679	10.1316	10.0505	9.76834	10.282	10.1406	10.1123	10.2749	9.98168	9.83202	9.82213	10.0174	10.2911	10.345	9.41106
CSDE1_HUMAN	O75534		0	0	0	0	0	0	0	0	0	0	0	0	2	0	0	4	0	0	0	0	3	2	2	4	0	0	2	0													7.60642			7.63358
QKI_HUMAN	Q96PU8		0	0	0	0	0	3	2	0	0	0	0	0	1	0	0	1	0	0	4	3	6	4	5	4	0	0	0	0						8.24497	8.00736						7.81441			7.70583			8.21331
DNJA1_HUMAN	P31689		0	0	0	0	0	0	0	0	0	0	0	0	0	0	0	0	0	0	0	0	0	0	0	0	1	2	1	2
CFA43_HUMAN	Q8NDM7		0	2	1	0	0	3	0	1	1	0	2	1	1	2	2	1	0	0	1	1	1	1	1	1	2	2	0	1		9.69423	9.09454			9.59851		9.15134	9.35792		9.25785	7.5668		8.93664	9.21064	9.81327			8.78092
PXDC2_HUMAN	Q6UX71		0	0	1	0	2	0	0	3	2	0	0	1	3	0	0	1	0	0	0	0	1	0	0	0	0	0	0	0			6.91642		7.55028			7.78112	7.20211			6.82089	7.30986			7.12434
RS28_HUMAN	P62857		0	2	1	0	0	0	0	0	0	1	0	0	0	0	0	0	6	6	1	1	2	0	0	0	5	2	2	5		7.84225								7.78822							8.8217	8.84792	7.60926
NOVA2_HUMAN	Q9UNW9		0	0	0	0	0	0	0	0	0	0	0	0	0	0	0	0	0	0	0	0	0	0	0	1	2	0	1	3
TYB4_HUMAN	P62328		0	0	0	0	0	0	0	0	0	0	0	0	0	0	0	0	0	0	0	0	0	2	4	0	1	0	0	1
CPNE1_HUMAN	Q99829		2	3	1	1	5	5	4	3	6	34	26	6	5	3	2	7	8	11	1	2	2	4	4	5	0	1	1	0	7.43273	7.15155	7.13232	7.28258	7.93244	7.77047	7.77352	7.54628	7.82821	8.97003	8.91765	8.13887	7.78231	7.40888	7.07922	7.88568	8.39152	8.78472	7.06681
PDCL3_HUMAN	Q9H2J4		0	0	0	0	1	1	0	0	0	0	0	0	1	0	0	1	0	0	1	1	0	1	1	0	0	1	0	0					6.95483	7.72546										7.74278			7.43704
CHST8_HUMAN	Q9H2A9		0	0	0	0	0	3	2	0	0	0	0	0	0	3	3	0	0	0	0	0	0	0	0	0	0	0	0	0						8.2559	8.21354							8.23704	8.32574
ODPA_HUMAN	P08559		51	66	71	55	29	28	29	27	50	71	72	47	20	54	44	20	45	41	16	16	26	39	42	23	3	16	19	3	9.43977	9.88057	9.9667	9.54417	9.49333	9.12934	9.02784	9.52811	10.1168	9.88034	9.92288	10.2057	9.05956	9.63014	9.47542	9.13881	9.51709	9.59292	8.63462
CNIPF_HUMAN	G9CGD6		0	0	0	0	0	0	0	0	0	1	1	0	0	0	0	0	1	1	0	0	0	0	0	0	0	0	0	0										7.45947	7.55123						7.60477	7.70418
ICEF1_HUMAN	Q8WWN9		0	0	0	0	0	0	0	0	0	1	1	0	0	0	0	0	1	1	0	0	0	0	0	0	0	0	0	0										7.45947	7.55123						7.60477	7.70418
APOH_HUMAN	P02749		0	0	0	0	0	0	0	0	0	1	1	0	0	0	0	0	1	1	0	0	0	0	0	0	0	0	0	0										7.6984	7.70754						7.62572	7.68576
ITIH1_HUMAN	P19827		0	0	0	0	3	0	0	2	7	2	1	6	0	0	1	0	2	3	0	0	0	0	0	1	0	0	0	0					6.75095			6.7958	7.81675	7.37005	7.02869	7.90838			6.68686		7.23137	7.40538
NPS3B_HUMAN	Q9BS92		0	0	0	0	0	0	0	0	0	2	2	0	0	0	0	0	2	3	0	0	0	0	0	0	0	0	0	0										8.26534	8.28087						8.07929	8.30125
SYUB_HUMAN	Q16143		0	0	0	0	0	0	0	0	0	4	2	0	0	0	0	0	1	1	0	0	0	0	0	0	0	0	0	0										8.38696	8.33949						8.16862	8.19543
BGLR_HUMAN	P08236		2	0	0	1	9	4	2	9	4	0	0	6	8	1	1	10	0	0	0	0	4	1	0	6	0	0	0	0	7.58355			7.20183	8.5051	8.09743	7.43968	8.42208	7.92453			8.08686	8.35071	6.99091	7.49856	8.33262
HBG2_HUMAN	P69892		0	0	0	0	0	0	0	0	1	2	1	1	0	0	0	0	0	0	0	0	0	0	0	0	0	0	0	0									7.94053	8.21315	7.90006	7.80619
SIAS_HUMAN	Q9NR45		0	0	0	0	0	0	0	0	0	3	2	0	0	4	1	0	0	0	0	0	0	0	0	0	0	0	0	0										7.96971	8.14903			8.08746	7.73436
RAB3B_HUMAN	P20337		0	0	0	0	0	0	0	0	1	1	1	1	0	1	0	0	0	0	0	0	0	0	0	0	0	0	0	0										7.05061	6.93306	6.9473		6.93378
MPPB_HUMAN	O75439		0	2	1	0	7	0	2	9	3	8	6	3	0	6	6	0	2	4	0	0	0	2	2	0	0	0	0	0		7.65734	7.07048		8.35251		7.41476	8.3622	8.22709	8.58816	8.16967	8.01745		8.37979	8.44037		8.2045	8.38157
CLD11_HUMAN	O75508		1	2	1	1	0	0	0	0	0	0	0	0	0	0	0	0	0	0	0	0	0	0	0	0	0	0	0	0	7.46904	8.0854	7.90336	7.58357
RAC3_HUMAN	P60763		0	1	2	0	0	0	0	0	0	2	2	0	0	0	0	0	0	0	0	0	0	0	0	0	0	0	0	0		7.77976	8.1285							8.30153	8.22912
ANM7_HUMAN	Q9NVM4		0	0	0	0	0	3	4	0	0	0	0	0	6	0	0	4	0	0	2	1	9	2	3	7	1	0	0	1						8.08764	7.94232						8.1487			8.04809			7.36573
COPE_HUMAN	O14579		0	1	1	0	0	0	0	0	0	1	1	0	0	0	0	0	0	0	0	0	0	0	0	0	0	0	0	0		6.93402	7.0664							7.27383	7.23322
C2D1B_HUMAN	Q5T0F9		0	2	0	0	0	0	0	0	0	0	0	1	0	1	1	0	1	0	0	0	0	0	0	0	0	0	0	0		8.06465										7.87163			7.51391		7.90948
RCCD1_HUMAN	A6NED2		1	6	5	0	5	4	1	8	4	3	1	6	8	6	7	7	0	0	2	1	2	0	0	5	0	1	0	0	7.35293	8.0117	8.0834		8.4644	7.95704	7.49233	8.41757	7.95706	7.90656	7.60933	8.34667	8.28167	8.12163	8.3768	8.31292			7.55051
KYNU_HUMAN	Q16719		0	1	1	0	0	0	0	0	0	0	0	0	0	1	1	0	0	0	0	0	0	0	0	0	0	0	0	0		6.62624	6.68648											6.62812	6.53585
S35G2_HUMAN	Q8TBE7		0	0	0	0	1	0	0	1	1	0	0	0	0	0	1	0	0	0	0	0	0	0	0	0	0	0	0	0					8.28217			7.77968	7.8285						7.83551
ERI3_HUMAN	O43414		2	2	3	2	3	1	1	3	4	1	2	3	2	1	1	1	5	5	2	4	1	0	1	1	1	1	1	1	7.47808	8.46985	8.62644	7.53963	8.10663	7.73671	7.74903	8.07258	8.36844	8.22	8.34052	8.35108	8.00428	8.18147	8.19598	7.90659	8.82962	8.9358	8.08203
AIMP2_HUMAN	Q13155		0	1	1	2	5	5	6	7	5	2	1	5	8	4	3	8	6	7	8	8	5	4	3	5	5	10	14	4		6.84048	7.73974	7.01837	8.50325	8.24988	8.16367	8.44885	8.6275	7.88337	7.56309	8.40422	8.51037	8.20615	8.02845	8.62974	8.57797	8.97344	8.57101
HV349_HUMAN	A0A0A0MS15		6	0	0	7	0	1	1	0	0	0	0	0	3	0	0	1	0	0	0	0	0	0	0	0	0	0	0	0	7.51452			7.86726			7.22789						7.51075
PEBP1_HUMAN	P30086		157	35	39	160	21	27	26	16	18	29	26	16	14	39	37	14	28	27	17	17	17	15	15	13	61	19	13	53	10.343	10.0727	10.1794	10.552	9.97508	9.64588	9.52938	9.83	9.87501	9.97517	10.001	9.85754	9.70731	10.0209	10.0276	9.82567	9.99588	10.0601	9.17511
THIL_HUMAN	P24752		22	40	40	26	18	11	14	12	25	78	74	22	9	51	39	8	56	59	9	7	13	22	23	14	10	19	13	7	9.10041	9.50927	9.58724	9.16014	9.36849	8.63626	8.65679	9.21269	9.75613	9.80691	9.84158	9.54339	8.6008	9.5032	9.3609	8.61476	9.90133	9.9331	8.39317
SMD3_HUMAN	P62318		0	1	0	1	2	2	4	1	2	2	2	3	1	3	4	1	3	2	4	3	2	3	3	1	4	6	4	4		8.33498		6.88151	7.73594	8.11163	8.08753	7.49215	8.2384	8.38507	8.41704	8.3625	7.06266	8.32919	8.30801	7.24378	8.76585	8.6197	8.43731
BRK1_HUMAN	Q8WUW1		1	0	1	0	0	2	2	0	0	0	0	1	1	1	0	0	2	2	7	7	0	2	1	0	3	1	2	3	7.47756		8.07722			7.79482	7.77062					7.01127	7.24405	7.85032			8.30908	8.23093	8.25813
ADRO_HUMAN	P22570		0	0	0	0	0	0	0	0	0	2	3	0	0	5	5	0	0	0	0	0	0	0	0	0	0	0	0	0										7.65326	7.69455			7.96046	7.9273
ACADL_HUMAN	P28330		3	3	3	1	1	0	0	0	0	0	0	0	0	0	0	0	0	0	0	0	0	0	0	0	0	0	0	0	7.55794	8.13162	8.33897	7.63305
CRYM_HUMAN	Q14894		58	114	128	55	62	77	78	53	56	287	297	54	31	144	168	27	215	226	166	163	37	73	72	39	48	167	155	40	9.58869	10.3301	10.4231	9.68779	10.5272	10.2371	10.1192	10.5039	10.495	10.8108	10.7732	10.4926	9.70259	10.4594	10.5272	9.70734	10.7552	10.8135	10.6659
1B40_HUMAN	Q04826		0	1	1	1	0	0	0	0	0	0	0	0	0	0	0	0	0	0	0	0	0	0	0	0	0	0	0	0		6.95168	7.22173	7.26152					7.02759
1B50_HUMAN	P30488		0	1	1	1	0	0	0	0	0	0	0	0	0	0	0	0	0	0	0	0	0	0	0	0	0	0	0	0		6.95168	7.22173	7.26152					7.02759
1B49_HUMAN	P30487		0	1	1	1	0	0	0	0	0	0	0	0	0	0	0	0	0	0	0	0	0	0	0	0	0	0	0	0		6.95168	7.22173	7.26152					7.02759
1B47_HUMAN	P30485		0	1	1	1	0	0	0	0	0	0	0	0	0	0	0	0	0	0	0	0	0	0	0	0	0	0	0	0		6.95168	7.22173	7.26152					7.02759
1B45_HUMAN	P30483		0	1	1	1	0	0	0	0	0	0	0	0	0	0	0	0	0	0	0	0	0	0	0	0	0	0	0	0		6.95168	7.22173	7.26152					7.02759
1B44_HUMAN	P30481		0	1	1	1	0	0	0	0	0	0	0	0	0	0	0	0	0	0	0	0	0	0	0	0	0	0	0	0		6.95168	7.22173	7.26152					7.02759
1B41_HUMAN	P30479		0	1	1	1	0	0	0	0	0	0	0	0	0	0	0	0	0	0	0	0	0	0	0	0	0	0	0	0		6.95168	7.22173	7.26152					7.02759
1B13_HUMAN	P30461		0	1	1	1	0	0	0	0	0	0	0	0	0	0	0	0	0	0	0	0	0	0	0	0	0	0	0	0		6.95168	7.22173	7.26152					7.02759
NIBL1_HUMAN	Q96TA1		0	0	0	0	2	0	0	2	3	0	0	1	0	0	0	0	0	0	0	0	0	0	0	0	0	0	0	0					6.88028			7.14214	7.35866			7.14783
NDUA6_HUMAN	P56556		0	0	0	0	0	0	0	0	2	2	1	1	0	0	0	0	0	0	0	0	0	0	0	0	0	0	0	0									8.0834	8.09219	7.74539	7.47098
DPP8_HUMAN	Q6V1X1		0	1	0	0	1	0	0	2	0	0	0	0	0	0	1	0	0	0	0	0	0	0	0	0	0	0	0	0					7.23007			7.28208			7.1115				7.37838
KLHL9_HUMAN	Q9P2J3		0	0	0	0	1	0	0	1	1	0	0	2	0	0	0	0	0	0	0	0	0	0	0	0	0	0	0	0					6.92546			6.76992	6.66957			7.00043
KLH13_HUMAN	Q9P2N7		0	0	0	0	1	0	0	1	1	0	0	2	0	0	0	0	0	0	0	0	0	0	0	0	0	0	0	0					6.92546			6.76992	6.66957			7.00043
LTBP1_HUMAN	Q14766		0	0	0	0	1	0	0	0	1	0	0	2	0	0	0	1	0	0	0	0	0	0	0	0	0	0	0	0					6.9677				7.04798			7.37455				6.79069
ARHG7_HUMAN	Q14155		0	0	0	0	0	0	0	0	0	0	0	0	2	0	0	0	0	0	0	0	3	2	2	1	0	0	1	0													7.18173			6.6588
HOT_HUMAN	Q8IWW8		0	0	0	0	1	0	0	1	0	0	0	0	0	1	1	0	0	0	0	0	0	0	0	0	0	0	0	0					7.0412			7.29146						7.46777	7.709
EPN3_HUMAN	Q9H201		0	0	0	0	3	1	1	2	2	0	0	3	2	2	0	1	0	0	0	0	0	0	0	1	0	0	0	0					7.1712	6.4914	6.57818	6.95368	7.13884			7.16152	7.06416	6.98967		6.82659
PSME4_HUMAN	Q14997		0	3	2	0	6	2	0	6	11	0	1	4	7	2	1	9	0	3	0	1	3	0	1	2	0	0	0	0		7.351	6.98342		7.63171	7.00355		7.64152	7.81952		6.76219	7.7583	7.59261	7.26919	6.8065	7.78188		7.34778
MA7D2_HUMAN	Q96T17		0	0	0	0	0	0	0	0	0	0	0	0	0	0	0	0	0	0	0	1	1	2	1	0	0	0	0	0
RO52_HUMAN	P19474		6	4	1	8	7	0	0	4	4	0	0	2	8	2	0	8	1	0	1	1	7	1	0	5	0	0	0	0	7.97385	8.19838	7.6165	8.16095	8.279		6.92334	7.70914	8.06763			7.28312	8.24125	7.61191	7.0664	8.3249	7.95276		6.91563
FBX44_HUMAN	Q9H4M3		5	11	10	6	8	4	2	11	4	5	5	5	6	12	9	6	1	1	2	3	5	2	1	4	1	3	3	0	8.08077	8.48443	8.6705	8.16176	8.76791	8.0202	7.65045	8.89702	8.4675	8.14513	8.09174	8.59665	8.397	8.72202	8.5004	8.50987	6.42034	6.58983	7.18831
VAMP3_HUMAN	Q15836		0	1	1	0	0	0	0	0	0	0	0	0	0	0	0	0	1	1	0	0	0	0	0	0	0	0	0	0		7.4746	7.42114														7.06202	7.34776
CELR2_HUMAN	Q9HCU4		0	3	1	0	2	0	0	3	2	0	0	4	0	0	1	2	0	0	0	0	0	0	0	2	0	0	0	0		7.1769	6.98982		7.17655			7.00191	6.97032			7.42522			6.53893	6.9615
PIP_HUMAN	P12273		0	0	0	0	0	0	0	0	0	0	0	0	0	0	0	0	0	0	2	4	1	0	0	1	0	0	0	0																			7.53689
VPS35_HUMAN	Q96QK1		2	16	19	1	30	21	23	25	36	13	11	44	28	18	20	23	29	31	43	36	13	13	10	13	30	74	67	32	7.33252	8.66392	8.79877	7.0966	9.2717	8.89488	8.80863	9.13091	9.51302	8.20548	8.10711	9.57617	8.92708	8.69767	8.75977	8.82023	9.07056	9.16426	9.27878
PLS3_HUMAN	Q9NRY6		1	2	2	1	0	0	0	0	0	0	0	0	0	0	0	0	0	0	0	0	0	0	0	0	0	0	0	0	7.60019	7.20968	7.43524	7.59764
CNO10_HUMAN	Q9H9A5		0	1	1	0	2	1	1	2	4	0	0	2	3	2	2	5	1	2	0	0	1	0	0	0	0	2	1	0		7.07298	6.73072		7.04552	7.05007	6.8669	6.75216	7.53759			7.06755	7.85423	6.93919	6.95496	7.68078	6.63444	7.27131
PP2BB_HUMAN	P16298		128	99	96	112	82	44	46	64	74	152	142	73	34	109	99	35	134	137	80	72	37	36	43	32	75	76	81	72	9.83322	10.2319	10.314	9.77179	10.2335	9.56961	9.44609	10.1356	10.4583	10.169	10.2422	10.4544	9.73368	9.99656	9.97018	9.8028	10.3566	10.4238	9.78759
FKBP5_HUMAN	Q13451		1	7	6	3	26	32	35	26	11	1	3	14	35	10	10	33	4	3	15	14	26	30	37	26	16	8	8	13	7.31836	8.55012	8.51983	7.66281	9.40245	9.33941	9.28946	9.29855	8.7956	7.54019	7.9054	8.78155	9.53857	8.78527	8.80839	9.57117	8.29015	8.18044	8.82293
KPB2_HUMAN	P46019		0	0	0	0	0	0	0	0	0	0	0	0	0	0	0	0	0	0	3	3	0	0	0	0	1	0	0	2																			7.2491
ZNT3_HUMAN	Q99726		0	1	1	0	0	0	0	0	1	0	0	0	0	0	0	0	1	1	1	2	0	0	0	0	3	5	7	5		7.71136	7.74459						7.06341								7.62286	7.741	7.25423
RAN_HUMAN	P62826		14	13	14	18	7	17	11	7	9	10	8	8	12	9	10	15	17	16	21	18	7	8	10	6	13	16	14	15	9.07617	9.32298	9.43626	9.19915	8.72648	9.29365	9.15945	8.80327	8.90859	9.05839	8.86294	8.81397	9.39527	8.95478	8.97849	9.56091	9.55264	9.55114	9.17178
MROH1_HUMAN	Q8NDA8		1	2	1	1	0	0	0	0	0	1	1	0	3	0	0	5	1	0	3	2	2	0	0	2	4	8	6	3	7.259	8.16071	8.07048	7.2625						7.75552	7.80651		7.24807			7.48601	8.09812		8.23495
SYNJ1_HUMAN	O43426		17	77	72	20	89	97	85	72	93	299	299	90	66	134	138	56	100	92	148	131	67	97	94	57	54	171	174	52	8.1738	9.30803	9.35025	8.17482	9.79466	9.54795	9.37245	9.63315	9.60496	10.165	10.2169	9.58227	9.6244	9.70602	9.74828	9.56343	9.4827	9.60813	9.66183
NB5R2_HUMAN	Q6BCY4		0	0	0	0	0	0	0	0	0	4	1	0	0	2	2	0	0	0	0	0	0	0	0	0	0	0	0	0										8.07361	7.66248			7.22152	7.41934
PLD3_HUMAN	Q8IV08		27	11	12	29	11	3	1	8	13	7	7	15	4	10	5	5	10	8	4	4	4	3	2	3	15	4	2	14	8.81184	8.89685	8.90975	8.74692	8.78409	7.82115	6.73329	8.70915	8.92756	8.84855	8.79603	9.01616	7.7745	8.6579	8.55132	8.02173	8.89483	8.7803	8.31936
KIF2A_HUMAN	O00139		0	0	0	0	0	0	0	0	0	0	0	0	0	0	0	0	0	0	0	0	0	0	0	0	1	4	1	1
GMPPB_HUMAN	Q9Y5P6		12	29	27	13	13	24	21	13	11	23	20	14	13	20	17	10	23	25	19	15	11	15	14	11	10	16	18	9	8.88832	9.51452	9.61385	8.90665	9.56153	9.28292	9.18256	9.4826	9.39712	9.37265	9.34649	9.40453	9.40401	9.4378	9.29059	9.43441	9.55647	9.63705	8.91999
PLM_HUMAN	O00168		2	1	1	0	0	0	0	0	0	0	0	0	0	0	0	0	1	0	0	0	0	0	0	0	0	0	0	0	6.99268	7.76566	7.86541														7.9361
RS27_HUMAN	P42677		0	0	0	0	0	0	0	0	1	0	0	0	0	0	0	0	10	8	1	1	0	0	0	0	7	3	5	7									7.01444								9.01022	9.06867	7.41212
USMG5_HUMAN	Q96IX5		0	1	0	0	0	0	0	0	2	0	0	1	0	0	0	1	0	0	0	0	0	0	0	0	0	0	0	0		7.64537							7.92448			7.6028				6.93796
JAM3_HUMAN	Q9BX67		0	0	0	1	0	1	0	0	0	0	0	0	0	0	0	0	0	0	0	0	0	0	0	0	0	0	0	0	7.59403	7.3476		7.91528		7.25655
H90B4_HUMAN	Q58FF6		4	2	0	4	0	6	5	2	4	1	2	4	2	11	11	2	2	1	22	21	2	10	14	2	7	6	5	6	8.13513	7.99172		8.06978	8.50527	8.73636	8.55888	8.42075	8.87387	7.66867	7.53043	8.01858	8.57568	9.12733	9.2199	8.58597	8.09244	8.11647	9.75263
IF4E_HUMAN	P06730		0	0	0	0	0	1	0	0	0	0	0	0	0	0	0	1	0	0	0	1	1	1	0	1	0	2	0	0						7.46866										7.45791
FMC1_HUMAN	Q96HJ9		0	2	2	0	1	0	0	0	3	0	0	1	0	1	1	0	5	3	0	1	0	0	0	0	0	0	0	0		8.08853	8.21032		7.57891				7.8757		7.56723	8.13001		7.47163			8.43643	8.45688	7.39664
RL22_HUMAN	P35268		0	1	1	0	0	0	0	0	2	0	0	1	0	0	0	0	4	6	0	1	0	0	0	1	3	3	4	3		7.97665	8.08554						8.29802			8.04258					9.02918	9.31477	7.52824
KPTN_HUMAN	Q9Y664		3	0	0	4	0	0	0	0	2	0	0	2	2	0	0	2	0	0	0	0	1	0	0	0	0	0	0	0	7.86122			7.9649					7.48071			7.3733	7.33272			7.42899
SPTCS_HUMAN	Q96JI7		0	1	1	0	0	0	0	1	0	0	1	0	0	0	0	0	0	0	0	0	0	0	0	0	0	0	0	0		6.96258	7.06251					7.37989			7.55387
HS904_HUMAN	Q58FG1		0	0	0	0	2	2	0	1	1	0	0	1	3	1	0	3	2	0	8	9	1	4	2	1	0	2	2	0					7.47409	8.22876		7.43899	7.14201			7.34347	7.68474	7.06307		7.71796	8.97943		8.80069
ACO13_HUMAN	Q9NPJ3		0	0	0	0	0	0	0	0	1	8	6	0	0	0	1	0	0	0	0	0	0	0	0	0	0	0	0	0									7.31737	9.14727	9.10044			7.82536	8.32646		7.55949
ECHD2_HUMAN	Q86YB7		12	5	5	13	3	0	0	0	1	0	0	0	2	0	0	1	5	5	0	0	3	0	0	2	0	0	0	0	8.58236	8.46654	8.48384	8.67076	7.78163				7.29135				7.62772			7.6787	8.4665	8.57146
MLC1_HUMAN	Q15049		1	1	1	1	0	0	0	0	0	0	0	0	0	0	0	0	0	0	0	0	0	0	0	0	0	0	0	0	6.83294	7.43872	7.57378	6.97402
MDR1_HUMAN	P08183		0	4	2	0	0	0	0	0	2	0	0	1	0	0	0	0	0	0	0	0	0	0	0	0	0	0	0	0		7.37179	7.0854						6.6807			7.11992
THIM_HUMAN	P42765		2	4	3	1	17	8	6	13	14	54	52	14	5	38	38	3	13	17	1	0	1	2	3	0	6	13	17	5	7.60156	7.87202	7.934	7.38881	9.17371	8.40819	8.19967	9.1667	9.1085	9.51339	9.49229	8.98024	7.85768	9.36629	9.34118	7.35251	8.92161	9.0389	7.32096
ADPRM_HUMAN	Q3LIE5		0	0	0	0	1	0	0	2	1	0	0	1	0	0	0	0	0	0	0	0	0	0	0	0	0	0	0	0					7.10281			7.8783	7.43462			7.24015
SENP8_HUMAN	Q96LD8		0	0	0	0	1	0	0	0	0	2	3	0	0	4	1	0	0	0	0	0	0	0	0	0	0	0	0	0					6.88324					6.83117	7.54523			8.13277	6.4687
RHG05_HUMAN	Q13017		0	0	0	0	0	0	0	0	0	0	0	0	8	0	0	10	0	0	0	0	11	4	3	9	0	1	2	0													8.03814			8.00975
HV551_HUMAN	A0A0C4DH38		3	0	1	3	0	0	0	0	0	0	0	1	0	0	0	0	0	0	0	0	0	0	0	0	0	0	0	0	7.39125		6.8953	7.31205								7.61861
HV5X1_HUMAN	A0A0J9YXX1		3	0	1	3	0	0	0	0	0	0	0	1	0	0	0	0	0	0	0	0	0	0	0	0	0	0	0	0	7.39125		6.8953	7.31205								7.61861
CBL_HUMAN	P22681		0	0	0	0	0	0	0	0	0	0	0	0	0	0	0	1	0	0	1	0	3	1	0	1	0	0	1	0																7.05656			7.08264
H4_HUMAN	P62805		25	4	7	25	0	0	0	0	13	0	0	14	6	1	0	4	27	25	5	5	9	8	8	10	3	2	7	2	8.658	8.33391	8.5504	8.67623					8.93766			8.89029	8.10302	7.56639		8.15421	9.57854	9.61707	8.33648
GNAQ_HUMAN	P50148		3	19	17	4	10	6	3	6	10	8	5	7	4	7	10	4	18	11	6	6	2	3	4	4	0	4	7	2	7.60587	8.79664	8.7492	8.12258	8.66974	8.02861	7.64535	8.5079	8.70063	8.46398	8.3733	8.73237	7.91831	8.24075	8.1914	8.03262	8.75692	8.79382	7.85955
DLG5_HUMAN	Q8TDM6		0	0	1	0	1	0	0	1	0	0	0	1	0	0	0	0	0	0	0	0	0	0	0	0	0	0	0	0			7.93694		8.38428			8.33624				8.0976
TMOD3_HUMAN	Q9NYL9		0	2	1	0	0	0	0	0	0	0	0	0	0	0	0	0	0	1	0	0	0	0	0	0	0	0	0	0		7.58281	7.11307					7.03306										6.8931
1433Z_HUMAN	P63104		19	58	66	18	53	97	101	41	54	184	184	57	46	95	103	47	62	56	146	137	65	107	108	62	27	151	141	27	8.85734	10.0962	10.2016	8.95589	10.372	10.4691	10.3614	10.2369	10.3492	10.9071	10.937	10.3465	10.1773	10.3909	10.4437	10.1523	10.2649	10.28	10.598
CADH2_HUMAN	P19022		2	2	2	2	3	0	1	4	3	0	0	5	4	1	0	2	0	0	0	0	2	0	0	2	0	0	0	0	7.36871	7.53375	7.48204	7.37411	8.00441	7.75331	7.63273	7.93825	8.32294			8.24428	8.28634	7.47651		8.33409
KAT1_HUMAN	Q16773		6	5	3	7	13	10	9	15	15	8	5	12	10	11	13	8	1	0	2	0	5	3	4	7	1	1	1	0	8.08575	8.30662	8.25394	8.05488	9.0548	8.40664	8.39902	8.9225	9.01595	8.53671	8.2724	8.89574	8.84436	8.71358	8.59844	8.75616	7.43133		7.43422
SAA1_HUMAN	P0DJI8		2	4	3	1	1	0	0	1	2	2	3	2	0	1	3	0	18	18	0	0	0	0	0	0	2	1	1	2	7.82405	8.0083	7.91779	7.78907	7.17292			6.92872	7.55972	7.85845	7.87254	7.4461		7.42431	7.84265	7.2441	9.13091	9.19019
FUK_HUMAN	Q8N0W3		0	0	0	0	33	43	35	38	30	9	11	35	63	11	11	65	42	41	25	23	41	7	9	41	34	13	7	28					9.04167	9.1328	8.87661	9.01883	9.14579	8.24356	8.31264	9.16059	9.58401	8.30535	8.32496	9.64305	9.10106	9.16403	8.82824
XCT_HUMAN	Q9UPY5		0	0	1	0	0	0	0	0	0	0	0	0	0	0	0	0	1	1	0	0	0	0	0	0	0	0	0	0		6.81978	7.67614														7.60353	7.85586
AUXI_HUMAN	O75061		0	0	0	0	1	4	3	2	8	9	8	6	9	0	0	11	0	0	8	9	12	5	5	14	0	6	7	1					7.18986	7.60757	7.36886	7.2589	8.21767	8.42038	8.42802	8.34455	8.05884	7.26512		8.15137			8.13599
DDX17_HUMAN	Q92841		1	4	5	0	25	48	46	20	33	11	13	37	50	7	6	54	4	2	13	14	39	35	38	40	31	14	19	30	6.94024	8.09531	8.12998	7.03306	9.01055	9.41649	9.28452	8.90159	9.32474	8.73296	8.81202	9.43766	9.48017	8.47072	8.41972	9.52222	8.26827	8.15348	8.58087
RYR2_HUMAN	Q92736		0	1	0	0	0	2	1	0	0	2	0	0	3	0	0	2	2	1	2	1	1	0	0	0	0	0	0	0		7.72761				7.6705	7.29992			8.29857			6.82427			6.65518	8.08034	8.1313	7.45997
GFPT1_HUMAN	Q06210		2	5	3	2	21	12	11	21	21	10	9	25	21	12	10	28	7	8	18	21	22	15	11	23	17	10	14	18	7.34477	8.13481	7.83812	7.25792	8.97474	8.68665	8.44739	8.87299	8.89656	8.63326	8.60987	9.09086	8.81194	8.58053	8.53014	8.80918	8.36318	8.6081	8.7248
LPPRC_HUMAN	P42704		0	0	0	0	0	10	10	0	0	0	0	0	17	0	0	16	13	16	16	11	6	0	0	4	6	23	27	2						8.23942	8.07835						8.5211			8.50485	8.23947	8.51384	8.19673
CPSM_HUMAN	P31327		0	8	13	3	11	9	12	8	0	5	8	0	6	16	13	6	28	43	4	1	3	7	4	3	0	1	2	1	6.57735	7.9324	8.07544	7.18355	8.07405	8.05362	7.95474	7.83062		7.63329	7.89618		7.74962	8.3012	8.07218	7.8271	8.77968	8.97419	7.08106
RPGF1_HUMAN	Q13905		0	0	0	0	0	0	0	0	0	0	0	0	0	0	0	0	0	0	1	1	1	0	0	2	0	0	1	0																			6.24944
RS21_HUMAN	P63220		0	0	1	0	0	0	0	0	0	0	0	0	0	0	0	0	9	2	2	2	0	0	0	0	2	3	4	2		6.99916	7.77452								6.96269						8.82055	8.62094	7.46978
ADA23_HUMAN	O75077		5	4	3	6	4	2	0	2	5	2	1	4	1	1	2	1	11	9	3	4	1	0	0	2	4	1	1	5	7.78939	8.32199	8.26312	7.89134	8.32081	7.31359		8.06318	8.45246	7.91656	7.74008	8.318	7.05142	7.3582	7.78106	7.60758	8.9045	8.83646	7.85421
AGRL3_HUMAN	Q9HAR2		2	14	10	1	6	2	2	4	2	11	7	4	2	5	6	2	5	3	4	6	4	1	0	3	1	4	5	0	7.11301	8.48837	8.4662	6.91654	8.17975	7.02539	7.01229	7.89876	7.63716	8.30096	8.25074	7.69435	7.36246	8.10257	8.22381	7.39742	7.96371	7.94754	7.37771
UBL7_HUMAN	Q96S82		0	0	0	0	1	0	1	0	1	0	0	1	0	0	0	1	0	0	3	1	5	1	1	4	0	0	1	0					7.33963		7.03695		7.65995			7.54204	7.31469			7.63714			7.5674
KPYR_HUMAN	P30613		0	0	0	0	0	0	0	0	0	0	0	0	1	0	0	1	0	0	0	0	0	0	0	1	1	1	1	0
HBA_HUMAN	P69905		202	195	217	193	130	83	78	118	147	599	585	124	99	303	296	97	181	215	100	99	79	77	73	94	117	101	138	101	10.3331	11.1114	11.1657	10.4017	10.84	10.1239	10.0349	10.8115	11.0089	11.6184	11.6748	10.9372	10.4145	11.0905	11.0838	10.4171	10.8487	10.9504	10.3674
DDX3X_HUMAN	O00571		0	1	1	0	9	35	39	9	2	0	0	2	49	4	1	44	0	0	5	3	18	20	18	27	6	4	4	4		7.26005	7.00719		8.22866	9.06017	8.99603	8.04774	6.82672			6.92691	9.3058	7.50861	6.58055	9.25775			7.59958
DDX3Y_HUMAN	O15523		0	1	1	0	9	35	39	9	2	0	0	2	49	4	1	44	0	0	5	3	18	20	18	27	6	4	4	4		7.26005	7.00719		8.22866	9.06017	8.99603	8.04774	6.82672			6.92691	9.3058	7.50861	6.58055	9.25775			7.59958
WDFY1_HUMAN	Q8IWB7		0	0	0	0	0	0	0	0	0	0	0	1	0	0	0	1	0	0	0	0	0	0	0	0	4	5	3	4																7.04234
HGS_HUMAN	O14964		0	5	4	0	69	69	60	54	59	54	50	47	66	40	31	62	6	6	74	65	67	63	63	65	11	58	59	11		7.98066	8.09223		9.63053	9.57134	9.30537	9.48512	9.65986	9.36879	9.35999	9.60198	9.7175	9.11267	9.03639	9.74868	8.1617	8.42615	9.49463
PCYOX_HUMAN	Q9UHG3		1	2	2	0	2	0	0	3	4	0	0	6	2	0	0	3	2	3	0	0	2	0	0	2	0	0	0	0	7.12405	7.88803	8.22266		7.69811			7.70145	8.41878			8.45802	7.54025			7.7517	7.88059	8.08214	7.06202
KCC2B_HUMAN	Q13554		0	2	1	1	0	1	1	0	1	1	1	1	1	1	0	1	4	2	0	0	1	1	1	1	0	0	0	0		8.30259	8.20224	6.8965		7.76356	7.49998		8.06592	7.92263	7.93878	8.03599	7.04603	7.86083		7.4621	8.5607	8.54523
UAP1_HUMAN	Q16222		4	23	19	5	27	0	1	30	30	20	18	24	10	30	22	11	7	10	9	11	19	11	13	18	0	0	0	0	8.09527	9.04056	9.09871	8.10684	9.24299	7.748	7.48461	9.18898	9.49905	9.02082	8.99279	9.4288	8.40021	9.07332	9.06911	8.51358	8.55658	8.66906	8.57639
TKFC_HUMAN	Q3LXA3		9	5	3	9	27	8	9	29	15	19	13	17	5	32	31	4	4	5	3	2	9	22	22	15	1	0	4	0	8.20874	7.77396	7.8257	8.20615	9.10633	7.99791	8.239	8.97316	8.78565	8.62685	8.67057	8.8638	7.71538	9.08153	9.07306	7.63758	7.83012	8.221	7.1259
P85A_HUMAN	P27986		1	0	0	1	20	19	19	18	12	1	0	14	36	5	3	30	0	0	15	8	29	17	23	25	1	12	12	2	7.55077			7.49777	8.81836	8.88125	8.79312	8.87059	8.26576	8.01038		8.45643	9.12908	7.76583	7.8313	9.10971		6.80059	8.40742
CATZ_HUMAN	Q9UBR2		2	7	8	1	2	5	6	2	0	3	5	1	2	5	3	4	8	8	2	3	2	1	3	1	0	1	2	0	7.71523	8.92516	8.97818	7.93555	8.27989	8.79194	8.6782	8.57705		8.37576	8.56828	8.22256	8.61136	8.82487	8.76498	8.80359	9.0677	8.92335	8.09795
CCD40_HUMAN	Q4G0X9		0	0	0	0	0	1	2	0	0	1	2	0	0	0	0	0	0	0	0	0	0	0	0	0	0	0	0	0						7.56123	7.81798			6.87186	7.6247
AL1L2_HUMAN	Q3SY69		0	0	0	0	0	0	0	3	0	0	0	0	0	1	2	0	0	2	0	0	0	0	0	0	0	0	0	0								7.01695						6.4707	6.64832			6.97199
IF4A2_HUMAN	Q14240		10	45	48	12	40	46	46	34	37	59	50	35	31	59	57	34	33	37	48	48	29	31	32	33	36	95	94	34	8.13149	9.92934	10.0414	8.37763	9.53023	9.6638	9.55213	9.54486	9.69853	9.94298	9.96667	9.69501	9.43136	9.87435	9.93349	9.45258	9.75873	9.85648	9.71654
MBP_HUMAN	P02686		50	22	19	53	30	104	80	37	26	120	101	25	52	30	32	54	43	48	87	88	59	82	74	60	30	35	31	35	9.41943	9.47715	9.43466	9.52055	9.63013	10.2935	10.1519	9.38329	9.61195	10.0189	10.028	9.58556	10.1639	9.5246	9.49215	10.2543	9.58345	9.71406	9.8255
SCRN3_HUMAN	Q0VDG4		5	10	14	6	11	3	9	11	11	12	11	10	10	13	9	10	12	18	8	6	8	9	6	3	0	3	6	1	8.29677	8.73367	8.87878	8.38668	8.7925	7.96037	8.44191	8.67962	8.8706	8.6814	8.71209	8.82563	8.62398	8.83457	8.57419	8.48349	9.02135	9.09146	8.21535
ZY11B_HUMAN	Q9C0D3		0	0	0	0	12	1	1	9	6	0	0	5	12	0	0	11	0	0	7	6	9	4	2	11	0	3	2	0					8.17287	7.42586	6.64687	8.23216	7.79392			7.76257	8.16265			8.08322			7.93896
C1QC_HUMAN	P02747		0	0	0	0	0	0	0	0	1	0	0	0	0	0	0	0	0	0	0	0	0	0	0	0	2	0	0	1									6.94832
S100B_HUMAN	P04271		4	15	19	5	19	18	15	15	21	20	16	22	13	33	34	15	22	21	10	7	13	6	7	13	0	4	2	0	8.01326	9.22495	9.44654	7.93963	8.8085	9.03201	8.93791	8.70889	9.2108	9.48917	9.4068	9.22188	8.52482	9.4813	9.63855	8.60532	9.49117	9.53377	8.79798
NUDC3_HUMAN	Q8IVD9		0	1	0	0	5	9	10	5	18	2	2	16	14	0	0	9	0	0	5	4	12	18	18	17	1	5	4	2		6.8059			8.24472	8.54512	8.42705	7.9999	8.7598	7.49567	7.73031	8.71718	8.65159			8.64267			8.01753
TALDO_HUMAN	P37837		0	0	0	1	2	0	1	2	1	2	1	3	2	0	0	1	0	0	0	0	0	1	2	0	0	0	0	0				7.59051	7.77836		6.82349	7.54025	7.76106	7.01657		8.10418	7.29385			7.07657
BGH3_HUMAN	Q15582		0	4	3	0	0	2	2	3	3	1	0	2	1	0	1	0	8	9	2	5	0	0	0	0	1	0	3	1		7.7314	7.72151			6.66684	7.15966	7.40756	7.30073	6.78316		7.2615	7.15204		6.81056	6.641	8.41057	8.48674	6.59096
KLC1_HUMAN	Q07866		0	9	7	0	43	69	66	53	39	55	51	43	52	34	19	55	9	12	39	44	46	68	65	57	13	27	35	12		8.25399	8.24457		9.41579	9.53998	9.37251	9.43642	9.33742	9.32762	9.40145	9.39533	9.45935	9.09618	8.99579	9.48673	8.55768	8.70639	9.20656
NDUS3_HUMAN	O75489		0	1	0	0	0	0	0	0	0	0	0	0	0	0	0	0	8	4	0	0	0	0	0	0	0	0	0	0		6.85485	7.28594														8.09499	8.15339
ATPO_HUMAN	P48047		0	2	0	0	0	0	0	0	0	0	0	0	0	0	0	1	13	15	0	0	5	1	1	5	1	0	1	1		6.43466	7.74443													7.27662	9.01296	9.071
EIF3A_HUMAN	Q14152		0	27	29	0	2	6	5	1	14	0	0	24	10	1	0	11	38	47	64	62	1	0	1	2	60	105	128	59		8.50416	8.68333		7.11005	7.66829	7.48093	6.63129	8.34945			8.54229	8.06243	6.82174		8.12189	8.62116	8.92105	8.85256
HXK2_HUMAN	P52789		0	1	2	0	0	1	1	0	0	0	0	0	5	1	0	1	4	3	0	0	1	1	0	0	0	0	0	0		7.556	7.7668				7.0242						7.91498	7.39116		6.69532	7.86446	7.60109
NUP85_HUMAN	Q9BW27		0	0	0	0	0	0	0	0	0	0	0	1	0	0	0	0	0	0	0	0	0	0	0	0	6	1	0	6												6.09527
LBP_HUMAN	P18428		2	0	0	3	0	2	0	1	4	0	0	6	4	1	0	4	5	8	0	0	0	0	0	0	3	0	0	4	6.96831			7.19764		7.09587		6.58264	7.66843			7.76069	7.53734	7.39723		7.7331	7.80216	8.22381
GSDMA_HUMAN	Q96QA5		0	0	0	0	0	0	0	1	0	0	0	1	0	2	2	0	2	3	2	0	1	4	4	1	1	1	0	0								6.81175				6.84662		7.17944	7.19857	7.11378	7.45941	7.60584	7.24155
COPG1_HUMAN	Q9Y678		0	0	0	0	0	1	0	0	0	0	0	0	2	0	0	4	0	1	3	1	1	0	0	1	0	4	2	1						6.17984							6.73458			7.52278		6.49529	7.64978
GBG7_HUMAN	O60262		5	0	2	4	0	0	1	1	0	0	1	0	0	0	0	0	1	0	0	0	1	0	0	0	0	0	0	0	8.8357		8.32654	8.96325			6.88989	8.34571			7.8268						7.85065
ELP3_HUMAN	Q9H9T3		0	0	0	0	0	0	0	0	0	0	0	0	0	0	0	0	0	0	0	0	0	0	0	0	1	1	1	1
NDRG2_HUMAN	Q9UN36		14	71	68	15	34	73	79	31	28	82	79	29	19	90	88	22	75	73	43	38	19	40	44	20	8	30	33	9	8.9357	9.96018	10.0255	8.9923	9.90812	9.95763	9.86355	9.88689	9.82004	10.0224	10.0244	9.72636	9.77739	10.0917	10.1211	9.81033	10.0943	10.1857	9.39365
ADSV_HUMAN	Q9Y6U3		1	12	10	0	17	17	21	10	0	0	0	0	23	3	1	29	5	6	12	14	1	0	0	2	0	0	0	0	6.68281	8.40507	8.50796		8.6124	8.70393	8.64463	8.38888					8.91006	7.48451	7.29515	9.01237	8.25169	8.54793	8.29248
GCSH_HUMAN	P23434		0	3	2	0	0	0	1	0	0	5	4	0	0	2	2	0	0	1	1	1	0	0	0	0	0	0	0	0		8.32168	8.34469				7.4327			8.54747	8.51234			8.2055	8.19794			7.91175	7.39863
S10A9_HUMAN	P06702		2	1	2	2	12	1	3	18	7	3	5	4	12	1	0	14	0	0	2	0	6	8	10	12	9	3	3	8	7.12163	7.07295	7.31927	7.19571	8.14023	6.96935	7.44314	8.46078	8.10578	8.28499	8.54294	7.87967	8.35668	6.41417		8.48068			7.70874
MTNB_HUMAN	Q96GX9		0	0	2	0	3	3	3	3	1	3	2	0	1	9	7	1	0	1	0	0	1	2	7	0	0	0	0	0			9.02759		7.77988	7.425	7.93282	7.90428	8.63731	9.0503	9.08296		7.42542	8.79645	8.33391	7.42641		8.70278
THUM1_HUMAN	Q9NXG2		0	2	3	0	21	1	3	20	11	6	3	11	7	15	17	10	8	10	11	13	0	0	0	0	0	7	5	1		7.33476	7.49849		8.99891	6.50767	7.17464	8.93553	8.66868	7.94481	7.4869	8.7643	8.21232	8.6263	8.62895	8.33401	8.36953	8.51294	7.92403
PBLD_HUMAN	P30039		2	18	14	4	16	7	7	15	8	6	2	9	6	18	12	9	9	13	2	2	10	5	6	12	0	1	1	0	7.57701	9.04774	9.09426	8.0839	9.00325	8.3816	8.50206	9.02086	8.47044	8.52884	8.51359	8.41133	8.55278	9.08856	9.03387	8.77675	8.91834	9.02596	7.90336
ETFD_HUMAN	Q16134		0	0	0	0	0	0	0	0	4	0	0	4	0	0	0	0	1	1	0	0	0	0	0	0	0	0	0	0									7.9611			8.00954					6.86741	7.43479
ELAV3_HUMAN	Q14576		0	0	0	0	4	1	1	3	4	0	0	5	3	1	1	4	0	0	2	2	6	1	4	7	2	0	0	3					7.65796	7.58875	7.6416	7.73753	8.38807			8.40909	7.53194	6.54894	6.62607	7.75116			7.71878
SEPT2_HUMAN	Q15019		12	75	72	10	20	40	44	21	24	72	52	26	16	58	59	14	71	57	27	32	13	15	18	8	9	48	46	11	8.46063	9.89817	9.97629	8.54818	9.59111	9.35054	9.27616	9.63183	9.58045	9.79111	9.74134	9.65183	9.41047	9.60754	9.64081	9.29513	9.92061	9.97045	9.13405
PDK1_HUMAN	Q15118		0	0	0	0	0	2	1	0	0	0	0	0	0	0	0	0	0	0	0	0	2	1	0	1	0	2	2	0						7.01284	6.67199		6.84634
DHR11_HUMAN	Q6UWP2		3	14	13	4	8	7	8	6	8	7	8	4	5	14	15	5	12	13	13	8	6	3	4	6	3	7	8	1	8.35805	9.15033	9.19745	8.31875	8.89474	8.56336	8.42904	8.94072	9.12208	8.91346	8.97831	8.80325	8.56481	9.07033	9.14576	8.66877	9.2051	9.29574	8.70094
PLXA2_HUMAN	O75051		0	0	0	0	3	0	0	2	6	0	0	4	0	0	0	0	0	0	0	0	0	0	0	0	0	0	0	0					8.42308			6.70598	7.697			7.47277
TM102_HUMAN	Q8N9M5		0	0	0	0	1	0	0	0	0	0	0	0	2	0	0	2	0	0	0	0	0	0	0	0	0	0	0	0					6.37711	7.06269							7.34027			6.99712
TPC2B_HUMAN	P0DI82		0	1	1	0	0	0	0	0	0	1	0	2	0	0	0	0	0	0	0	0	0	0	0	0	0	0	0	0		6.636	6.79448							6.96824		7.49471
TPC2A_HUMAN	P0DI81		0	1	1	0	0	0	0	0	0	1	0	2	0	0	0	0	0	0	0	0	0	0	0	0	0	0	0	0		6.636	6.79448							6.96824		7.49471
PPGB_HUMAN	P10619		2	3	1	2	1	0	0	3	2	1	1	2	2	2	2	1	1	2	2	2	1	0	1	1	0	0	0	0	7.89353	8.17984	8.38998	7.99145	7.51708			8.25986	7.58261	8.24986	8.29343	7.30127	7.56869	8.41462	8.16832	7.46507	8.15996	8.2511	7.68553
PRP8_HUMAN	Q6P2Q9		0	0	0	0	0	0	0	0	1	1	0	2	0	0	0	0	0	0	0	0	0	0	0	0	4	2	4	4									6.33068			6.57386
ACTN1_HUMAN	P12814		572	529	571	551	204	47	44	187	276	392	385	291	67	355	380	77	800	783	211	203	8	0	0	9	341	288	282	300	10.6531	10.884	10.9133	10.704	10.597	9.14476	9.13672	10.5314	11.1411	10.6574	10.629	11.1173	9.64504	10.425	10.4552	9.59901	11.2192	11.3428	10.063
PRKDC_HUMAN	P78527		0	0	0	0	34	100	67	25	39	0	0	42	151	18	17	149	75	86	89	85	25	3	0	25	77	162	178	70					8.16539	9.08001	8.7823	8.08009	8.40768			8.4994	9.50457	7.78187	7.95199	9.5166	8.91413	9.00247	9.02942
AL3A2_HUMAN	P51648		1	0	0	1	1	5	3	1	0	0	0	0	7	0	0	8	0	0	0	0	7	1	4	6	3	0	2	3	7.12218			7.70413	7.41599	7.82954	8.01636	7.34088					8.3325			8.52381			7.15403
TICN1_HUMAN	Q08629		0	0	0	0	3	0	0	4	3	0	0	2	3	2	0	3	0	0	0	0	0	0	0	3	0	0	0	0					8.17438			8.0758	8.11817			8.20952	7.5987	6.84499		7.70159
ACTZ_HUMAN	P61163		13	34	34	10	25	24	25	22	31	34	29	29	13	33	31	12	39	47	83	83	13	16	15	12	27	62	68	29	8.66759	9.63066	9.78512	8.77395	9.40649	9.17158	9.2921	9.30014	9.91716	9.51121	9.49471	9.85727	9.32313	9.49947	9.37458	9.22536	9.8071	9.87779	9.84877
NXN_HUMAN	Q6DKJ4		0	4	3	0	2	1	1	0	0	0	0	1	3	1	1	3	2	1	3	3	4	2	2	3	0	2	2	0		7.8367	7.81061		7.50215	6.62991	6.57473					7.42506	7.66204	6.8628	6.89181	7.8192	7.7027	7.2536	7.70043
S4A4_HUMAN	Q9Y6R1		11	3	11	12	9	0	0	11	4	0	0	2	11	5	3	12	20	30	0	0	7	1	1	11	0	0	1	0	8.067	7.63801	8.44297	8.08146	8.28675			8.19764	7.64943			7.00719	8.23424	7.77379	7.64746	8.25397	8.68084	8.92793
CSK21_HUMAN	P68400		0	0	0	0	0	0	0	1	3	2	0	2	0	0	0	0	4	4	4	5	0	0	0	0	6	11	18	5								7.00681	7.99307	7.49507		7.66879					8.19349	8.26729	8.04116
CSK23_HUMAN	Q8NEV1		0	0	0	0	0	0	0	1	3	2	0	2	0	0	0	0	4	4	4	5	0	0	0	0	6	11	18	5								7.00681	7.99307	7.49507		7.66879					8.19349	8.26729	8.04116
THIO_HUMAN	P10599		2	4	3	8	5	6	6	2	2	6	8	3	2	5	5	1	8	9	12	7	5	14	9	5	6	11	9	5	7.86829	8.65691	8.53677	8.25428	8.10391	8.56126	8.43308	7.28425	7.76103	9.16388	9.12859	8.36777	7.3875	8.72018	8.71739	7.81107	9.06401	9.10921	8.92302
WASF1_HUMAN	Q92558		6	12	19	4	11	12	12	9	30	0	1	33	11	3	8	12	19	23	29	31	7	5	6	6	19	26	29	20	7.93068	8.63864	8.7844	7.80552	8.49769	8.65571	8.32321	8.40028	9.33923		7.15709	9.27932	8.61517	7.95809	8.24358	8.75581	9.02983	9.10517	9.03603
MET7A_HUMAN	Q9H8H3		1	1	0	1	3	1	1	1	3	0	0	3	3	0	0	2	2	2	2	3	3	0	1	1	3	4	1	2	7.69488	6.55416	7.97551	7.84123	8.00078	7.75484	7.45725	7.07247	8.04618			8.10697	7.76617			7.6598	8.29159	8.24509	8.02111
DLG2_HUMAN	Q15700		0	4	6	0	29	12	11	23	41	26	25	47	22	17	14	27	1	2	43	37	36	17	20	24	3	39	41	2		7.94876	8.13631		8.96282	8.33461	8.20669	8.85104	9.29977	8.97456	8.81994	9.407	8.69534	8.49686	8.52133	8.76921	7.69758	7.70974	8.91307
PLST_HUMAN	P13797		2	1	1	2	32	14	13	33	27	88	74	27	13	53	47	10	3	7	9	8	11	16	13	16	0	0	5	1	7.38469	7.40674	7.27344	7.5228	9.39978	8.44304	8.53171	9.27014	9.05177	9.51532	9.5608	9.06565	8.40291	9.44179	9.38586	8.19396	7.93501	8.47392	8.05907
UBA5_HUMAN	Q9GZZ9		0	0	0	0	0	2	1	0	0	0	0	1	2	0	0	3	0	0	0	0	1	0	0	1	2	2	2	2						6.97019	6.93417					7.19363	7.79408			8.026
RAP2A_HUMAN	P10114		3	17	18	4	5	3	3	3	10	15	12	13	1	7	7	1	12	13	7	4	0	0	0	1	1	7	7	0	8.17855	9.17327	9.09174	8.24175	8.28178	8.09999	8.02796	8.20747	8.98629	8.95672	8.83179	9.05419	6.88136	8.61083	8.58942	6.30737	8.84328	8.88546	8.6384
RAP2C_HUMAN	Q9Y3L5		3	17	18	4	5	3	3	3	10	15	12	13	1	7	7	1	12	13	7	4	0	0	0	1	1	7	7	0	8.17855	9.17327	9.09174	8.24175	8.28178	8.09999	8.02796	8.20747	8.98629	8.95672	8.83179	9.05419	6.88136	8.61083	8.58942	6.30737	8.84328	8.88546	8.6384
GGA1_HUMAN	Q9UJY5		0	0	0	0	3	0	1	2	4	1	0	3	4	0	0	1	0	0	1	2	5	3	3	4	0	2	2	0					7.50767		7.14151	7.39305	7.89988	7.61759		7.8235	7.77123			7.17324			7.76886
SOS1_HUMAN	Q07889		0	0	0	0	0	1	2	0	0	0	0	0	2	0	0	2	0	0	0	2	2	3	4	4	0	1	2	0					7.06674	6.79895	6.88825						7.33195			7.1543
WDR13_HUMAN	Q9H1Z4		0	0	0	0	0	0	0	0	0	0	0	0	3	0	0	3	0	0	1	3	4	0	0	3	0	2	1	0													7.61187			7.75718			6.62291
SELPL_HUMAN	Q14242		2	2	2	2	2	0	0	3	1	0	0	1	3	1	1	3	0	0	0	0	2	0	0	2	0	0	0	1	6.82151	7.26571	7.21368	7.02477	7.17719		6.74271	7.19134	6.70938			6.77736	7.30112	6.90288	6.49502	7.41367
ELOC_HUMAN	Q15369		0	1	0	1	0	1	1	1	0	0	0	0	1	0	1	2	0	0	2	2	1	1	1	2	0	1	1	0		7.98818	7.75965	6.88917		7.98558	7.73414	6.95689		7.33216	7.95368				8.11069	7.88054			8.1357
LEG3_HUMAN	P17931		53	22	27	44	11	16	16	13	6	2	5	6	11	21	21	10	25	23	16	18	4	1	1	3	13	10	8	11	9.52898	9.6771	9.81224	9.44422	9.25744	9.20796	9.15906	9.20658	8.51808	8.32891	8.54014	8.43149	9.11803	9.52805	9.55007	9.1401	9.73895	9.72107	9.15709
TNG2_HUMAN	Q6ICL3		0	9	9	0	3	1	2	3	4	8	6	1	3	9	4	4	5	6	4	2	4	1	0	8	0	3	1	0		8.69807	8.82966		8.14792	7.80729	8.05827	8.28641	8.14339	8.83688	8.63454	7.45361	8.02825	8.70802	8.21008	8.00988	8.63111	8.43403	8.16524
TPC11_HUMAN	Q7Z392		0	0	0	0	0	0	0	0	0	0	0	0	2	0	0	1	0	0	0	0	3	0	1	2	0	0	1	1													6.88732			6.84936
KCD21_HUMAN	Q4G0X4		2	3	3	2	3	3	3	3	1	0	0	1	5	1	2	4	0	0	1	0	2	0	1	2	0	0	0	0	7.23274	7.29673	7.92821	7.2606	7.72274	8.19251	8.04968	8.04218	7.00911			6.93685	8.32356	7.52377	7.56798	8.22596			6.56346
CH60_HUMAN	P10809		84	296	291	92	131	169	156	112	106	271	257	104	107	140	145	109	272	275	77	69	70	49	59	68	99	136	130	87	9.56016	10.698	10.7446	9.67419	10.3982	10.3724	10.2762	10.2698	10.3363	10.3428	10.36	10.365	10.2853	9.98446	9.96345	10.4064	10.3825	10.4311	9.7635
KCTD6_HUMAN	Q8NC69		0	0	0	0	0	0	0	0	1	0	0	0	0	0	0	0	0	0	1	0	0	0	0	0	0	2	2	0									6.90697										7.00651
NTRK2_HUMAN	Q16620		3	1	1	5	2	0	1	0	3	1	1	2	1	1	2	1	1	3	1	0	1	0	0	1	0	3	2	0	7.70169	6.72089	6.62476	7.88391	7.87776		7.2026		7.99714	7.21059	7.35879	7.90482	7.44361	6.729	7.63663	7.43693	7.66112	8.0782	6.84972
SRP54_HUMAN	P61011		0	0	0	0	0	1	0	0	7	1	1	6	1	0	0	0	0	0	5	4	0	0	0	0	25	6	10	29						8.30805			8.40114	7.52547	7.41474	8.34551	6.94764						8.13491
1433E_HUMAN	P62258		29	105	120	27	88	256	251	68	75	276	262	79	82	189	199	82	118	121	234	226	109	237	241	104	33	298	283	30	9.15594	10.3763	10.4511	9.3009	10.3924	10.7674	10.6535	10.2763	10.3626	10.9239	10.9358	10.4308	10.3659	10.5809	10.6235	10.406	10.4285	10.5076	10.793
THNS1_HUMAN	Q8IYQ7		1	2	2	1	2	3	1	5	4	0	0	8	6	0	0	4	9	7	0	1	3	2	2	2	0	0	0	0	6.96499	8.78176	7.54332	7.28594	7.66211	7.19468	7.34543	8.05614	8.02296			8.37212	8.06659			7.8641	8.30957	8.34266
ATP6_HUMAN	P00846		0	0	0	0	0	0	0	0	0	0	0	0	1	0	0	0	2	2	0	0	1	1	1	1	0	1	1	0													7.09349				8.16143	8.20271
KCNA2_HUMAN	P16389		2	1	2	2	2	0	0	1	2	0	0	1	2	0	0	2	0	0	0	0	2	0	0	2	0	0	0	0	7.30177	7.33232	7.44206	7.24645	7.46039			6.8361	7.278			6.88879	7.20804			7.09128
KCNA1_HUMAN	Q09470		2	1	2	2	2	0	0	1	2	0	0	1	2	0	0	2	0	0	0	0	2	0	0	2	0	0	0	0	7.30177	7.33232	7.44206	7.24645	7.46039			6.8361	7.278			6.88879	7.20804			7.09128
KCA10_HUMAN	Q16322		2	1	2	2	2	0	0	1	2	0	0	1	2	0	0	2	0	0	0	0	2	0	0	2	0	0	0	0	7.30177	7.33232	7.44206	7.24645	7.46039			6.8361	7.278			6.88879	7.20804			7.09128
KCNA3_HUMAN	P22001		2	1	2	2	2	0	0	1	2	0	0	1	2	0	0	2	0	0	0	0	2	0	0	2	0	0	0	0	7.30177	7.33232	7.44206	7.24645	7.46039			6.8361	7.278			6.88879	7.20804			7.09128
NCEH1_HUMAN	Q6PIU2		0	2	3	0	0	0	0	0	0	0	0	1	0	0	0	0	1	1	0	0	0	0	0	0	0	0	1	0		7.08468	7.70296									6.97634				6.62407	6.94896	7.11301
CPNE4_HUMAN	Q96A23		0	0	0	0	0	0	0	1	3	0	0	3	0	0	0	1	0	0	0	0	0	0	0	0	0	0	0	0								6.60326	7.58453			7.40209				6.42488
ARBK1_HUMAN	P25098		0	0	0	0	1	0	0	5	6	1	0	2	0	0	0	0	0	0	0	0	0	0	0	0	0	0	0	1					7.55324			7.42757	7.89463	7.78793		7.54422
LGI1_HUMAN	O95970		5	1	0	5	1	0	0	2	9	0	0	10	0	0	0	0	4	1	0	0	0	0	0	0	3	0	0	2	7.87931	7.73934		7.7773	6.95096			7.4304	8.57751			8.51915	7.00886				8.4347	7.74988
CE290_HUMAN	O15078		0	4	1	0	0	2	1	0	0	0	1	0	0	0	1	2	2	2	0	0	2	2	0	0	0	1	0	0		9.87504	9.74613			9.59851	8.84484				8.8933				9.01481	8.79993	8.07962	8.9763
PFKAL_HUMAN	P17858		38	21	21	36	84	113	112	77	71	35	26	78	106	42	39	105	64	80	100	99	73	38	34	80	113	63	73	117	9.40173	9.09947	9.09628	9.38922	10.1074	10.0668	10.0147	10.1033	10.1299	9.11338	9.08243	10.0928	10.2554	9.38545	9.47128	10.2596	9.74707	9.80294	9.98031
HECD3_HUMAN	Q5T447		3	5	5	3	17	12	16	17	11	0	0	13	24	6	6	25	12	14	0	0	18	5	5	13	0	1	2	0	7.71278	8.02861	8.21328	7.58392	8.64876	8.4868	8.54513	8.57522	8.5875			8.56444	8.87769	8.14706	8.16247	8.92125	8.36466	8.68045
STRAA_HUMAN	Q7RTN6		0	0	0	0	0	0	0	0	1	1	1	2	0	0	0	0	0	0	0	0	0	0	0	0	0	0	0	0									7.56677	6.78687	6.71303	7.78409
ARPC5_HUMAN	O15511		2	7	6	2	3	1	0	3	4	1	2	5	3	3	1	3	0	1	1	3	3	0	0	4	0	2	0	0	7.6674	8.75903	8.8615	7.72235	8.57262	7.87168	7.94629	8.33341	8.50841	8.53021	8.29772	8.5325	7.88021	8.37444	8.32836	7.92802	8.48776	8.59539	8.0202
LOX5_HUMAN	P09917		0	0	0	0	0	1	1	0	0	0	0	0	1	0	0	3	0	0	0	0	0	0	0	0	0	0	0	0						6.88153	6.21479						6.89544			7.13513
TEN1_HUMAN	Q9UKZ4		1	0	0	0	0	0	0	0	2	0	0	2	0	0	0	0	0	1	0	0	0	0	0	0	0	0	0	0	6.2743								6.81544			7.16301						6.85301
SART3_HUMAN	Q15020		1	3	3	0	1	10	12	2	3	0	0	1	14	0	0	16	7	7	47	37	1	2	1	1	96	26	43	109	6.50703	7.71298	7.63635		7.70814	8.26228	8.16584	7.27932	7.78409			7.6018	8.81153			8.797	8.22817	8.3185	9.02975
RELN_HUMAN	P78509		0	0	1	0	2	0	0	2	9	1	0	11	0	0	0	0	0	1	0	0	0	0	0	0	0	0	1	0			6.20569	6.53116	7.05542			6.68557	7.56853	6.6197		7.73672						7.08835
RABEK_HUMAN	Q7Z6M1		2	1	1	2	1	1	4	2	2	0	0	0	3	5	1	2	0	1	0	0	2	0	0	1	0	1	0	0	7.79293	7.80271	7.86129	7.64822	7.82139	6.50702	7.96131	8.08607	7.76672	7.57695			7.94218	8.54363	8.07639	8.00864		7.83524
SPB3_HUMAN	P29508		0	0	0	0	2	0	0	1	0	0	0	0	1	0	0	0	0	0	0	0	3	22	21	1	0	0	0	1					7.05869			6.60708					6.87775
EAA1_HUMAN	P43003		17	21	26	20	9	22	20	6	5	16	13	4	16	18	17	11	88	89	24	21	3	6	7	5	12	9	9	7	8.3977	9.00398	9.12519	8.43091	8.75155	8.64514	8.44406	8.56189	8.4814	8.35386	8.38686	8.38839	8.91231	8.77554	8.77919	8.8977	9.72886	9.73792	8.87606
SRP68_HUMAN	Q9UHB9		0	2	3	0	0	0	0	0	10	0	0	12	0	0	1	0	3	3	10	12	0	0	0	0	45	18	16	44		7.20661	7.24596						8.37229			8.46534			6.97741	7.24286	7.4595	7.18144	8.23393
ITPA_HUMAN	Q9BY32		2	7	7	5	3	1	2	4	5	5	3	2	6	5	8	6	7	6	2	4	5	2	0	6	0	1	0	0	8.10998	8.54718	8.68271	8.35112	8.16826	7.78232	7.81964	8.26283	8.35752	8.20599	8.01473	8.01246	8.42949	8.5628	8.66285	8.4375	8.64935	8.67079	8.27168
PEX7_HUMAN	O00628		2	0	0	2	0	0	0	0	0	0	0	0	1	0	0	1	0	0	0	0	1	0	0	0	0	0	0	0	7.75011			7.97767	7.31723								7.65767			7.35866		7.62941
RLA2_HUMAN	P05387		0	0	0	0	0	0	0	0	3	0	0	4	0	0	0	0	1	2	0	0	3	1	0	4	4	0	0	6									7.87245			8.06322	7.48639				7.7588	7.91107
SAA4_HUMAN	P35542		0	1	1	0	0	0	1	0	0	1	1	1	0	0	0	0	3	4	0	0	1	0	0	0	0	0	1	0		7.96949	7.97348				7.46583			8.09826	8.16026	7.85339					8.46564	8.42983
GLO2_HUMAN	Q16775		12	5	7	11	7	0	2	3	8	8	7	8	3	3	3	3	7	9	5	4	5	1	1	2	6	3	2	4	8.95959	8.66103	8.77782	8.96772	8.66137		7.94333	8.22773	8.88141	8.87566	8.87829	8.66645	8.08146	8.45436	8.46397	8.14548	8.88738	9.10411	8.20404
CLPP_HUMAN	Q16740		0	0	0	0	3	0	0	3	1	0	0	1	1	0	0	0	0	0	0	0	0	0	0	1	0	0	0	0					7.97288			8.01351	7.82205			7.56369	6.34145		7.24222
ARK73_HUMAN	O95154		2	13	17	2	12	7	12	10	8	16	15	7	9	12	14	10	20	18	13	12	8	7	8	8	1	7	5	1	8.13586	8.87577	9.09216	8.19758	8.88485	8.58322	8.62922	8.92074	8.76354	8.9888	8.90898	8.73283	8.69462	8.92472	8.96988	8.82309	9.14724	9.1672	8.55615
LANC2_HUMAN	Q9NS86		1	5	8	1	6	6	5	6	13	7	7	6	5	7	6	4	6	7	4	6	5	8	8	3	11	18	13	10	7.38423	8.47769	8.66738	7.43193	8.54525	8.44888	8.14709	8.60499	8.94916	8.76175	8.70947	8.74039	8.40453	8.57792	8.60841	8.22914	8.75564	8.89131	8.17846
MT3_HUMAN	P25713		0	1	1	0	0	1	1	2	2	8	6	2	0	1	2	0	2	2	0	0	0	1	0	1	0	1	1	0		7.46832	7.49474			7.28724	7.28278	6.64441	7.01009	8.54777	8.7061	6.9443		7.43773	7.48531		7.99181	8.09061
ATP5S_HUMAN	Q99766		1	1	1	1	2	4	4	1	2	0	0	4	3	0	0	4	0	1	1	2	3	3	3	3	2	2	1	2	6.76924	7.13213	7.34009	6.75089	7.53856	8.00043	7.78813	7.4709	8.13988			8.14557	7.98906			8.07372		7.26435	7.2294
GDE_HUMAN	P35573		1384	583	643	1335	402	233	223	373	426	483	502	420	263	550	537	265	804	812	309	296	160	183	187	160	544	364	370	496	11.1377	10.8909	10.9254	11.1674	10.8544	10.1238	9.98587	10.7266	10.7246	10.382	10.5376	10.7112	10.386	10.6193	10.6547	10.4461	11.0429	11.148	10.157
PITC1_HUMAN	Q9UKF7		0	0	0	0	0	3	1	0	0	0	0	0	2	0	0	3	0	0	0	0	2	1	1	2	0	2	0	1						7.83884	7.18969						7.74508			8.01178
PCDH1_HUMAN	Q08174		0	3	2	0	0	0	0	1	2	0	0	0	0	0	0	0	0	0	2	1	0	1	1	0	0	3	1	0		7.74628	7.35268					6.80809	6.87937										7.18407
SPS1_HUMAN	P49903		4	15	13	8	11	10	15	9	10	8	11	9	8	16	7	6	11	8	7	6	6	5	7	6	0	5	8	2	8.0323	8.99966	9.05373	8.3067	8.64036	8.46878	8.5837	8.71924	8.79508	8.71542	8.79879	8.78824	8.62862	8.85258	8.67812	8.53404	8.94746	8.82307	8.39773
UEVLD_HUMAN	Q8IX04		0	0	0	0	0	1	0	0	0	0	0	0	2	1	0	2	0	0	1	1	2	2	3	4	0	0	0	0						7.39487							7.30356	6.66562		7.07192			6.74259
M3K5_HUMAN	Q99683		0	1	1	0	0	7	4	0	0	2	2	0	2	7	2	2	0	7	26	30	2	8	6	3	0	9	9	0		7.4569	7.54876			8.30114	8.12749			7.69794	7.76515		7.72105	8.39957	8.35017	7.66327		8.44891	10.402
T106B_HUMAN	Q9NUM4		1	0	0	1	1	0	0	2	1	0	0	0	1	0	0	0	0	0	0	0	0	0	0	0	0	0	0	1	7.55914			7.72397	7.75286			8.14295	7.65404				7.40766
IGLC3_HUMAN	P0DOY3		46	27	30	48	4	43	24	2	8	32	31	6	8	18	20	7	38	29	38	41	3	8	8	3	11	10	5	8	8.92825	9.42187	9.51138	9.13363	8.49538	9.27942	9.21368	7.90728	9.00509	9.44772	9.63983	8.9741	8.59232	9.1717	9.06141	8.53931	9.48204	9.589	9.14339
IGLC2_HUMAN	P0DOY2		46	27	30	48	4	43	24	2	8	32	31	6	8	18	20	7	38	29	38	41	3	8	8	3	11	10	5	8	8.92825	9.42187	9.51138	9.13363	8.49538	9.27942	9.21368	7.90728	9.00509	9.44772	9.63983	8.9741	8.59232	9.1717	9.06141	8.53931	9.48204	9.589	9.14339
IGLC6_HUMAN	P0CF74		46	27	30	48	4	43	24	2	8	32	31	6	8	18	20	7	38	29	38	41	3	8	8	3	11	10	5	8	8.92825	9.42187	9.51138	9.13363	8.49538	9.27942	9.21368	7.90728	9.00509	9.44772	9.63983	8.9741	8.59232	9.1717	9.06141	8.53931	9.48204	9.589	9.14339
APOA2_HUMAN	P02652		0	0	0	0	0	0	0	0	0	1	2	0	0	0	0	0	5	5	0	0	0	0	0	0	0	0	0	0										7.29092	6.5866						8.47135	8.4098
GGH_HUMAN	Q92820		0	1	1	0	3	0	0	1	3	0	0	3	2	0	1	0	3	5	2	2	0	0	0	0	0	0	0	0		6.91615	6.99597		7.51542			6.87439	8.02563			7.91478	7.14201		7.01557		8.09625	8.19529	7.36644
STAM1_HUMAN	Q92783		0	6	6	0	22	40	46	23	22	24	25	21	20	16	20	26	2	3	41	38	30	33	36	23	9	26	32	5		8.22342	8.2283		9.28659	9.38008	9.28466	9.23967	9.35771	9.18344	9.18969	9.42257	9.36691	8.75112	8.8452	9.50237	7.89091	8.19479	9.23358
AL1L1_HUMAN	O75891		127	218	247	119	210	212	209	198	146	257	242	158	136	282	285	130	179	190	223	201	136	125	124	138	19	92	94	16	9.76749	10.526	10.5421	9.7704	10.5457	10.1599	10.0444	10.4717	10.4804	10.3748	10.3364	10.5458	10.146	10.4705	10.4699	10.2049	10.3085	10.4549	10.1354
BZW2_HUMAN	Q9Y6E2		0	0	0	0	0	5	6	0	0	0	0	0	2	0	0	2	0	0	0	0	1	5	5	0	1	4	2	1						8.06168	8.06863						7.18084			7.78909
VAS1_HUMAN	Q15904		0	0	0	0	0	0	0	0	0	0	0	0	0	0	0	0	4	3	1	0	0	0	0	0	4	2	6	5																	8.67111	8.65673	7.13912
TOLIP_HUMAN	Q9H0E2		2	18	16	1	12	25	22	10	14	26	26	16	14	19	14	14	14	10	45	45	11	19	18	13	5	46	44	6	7.27268	9.26131	9.36301	6.96071	9.0613	9.17571	8.9837	9.08824	9.19487	9.52933	9.57899	9.31626	9.09146	9.23722	9.09033	9.2065	9.04995	9.08458	9.56184
IGHG3_HUMAN	P01860		7	0	0	9	2	3	1	2	8	8	7	9	5	0	0	3	0	2	0	0	1	0	0	1	2	1	0	2	8.46708			8.57765	8.05637	8.4825	7.37989	7.37601	9.18631	9.02657	9.11334	9.27367	8.45655			8.09381		8.39608
GLYC_HUMAN	P34896		0	0	0	0	0	0	0	0	0	0	0	0	1	0	0	1	0	0	1	0	2	2	1	1	0	0	0	0							7.00741						7.10752			7.12179			7.07445
NCKP1_HUMAN	Q9Y2A7		75	115	124	76	85	82	85	91	101	10	8	107	72	101	100	71	237	243	140	130	58	48	41	53	103	157	146	93	9.04466	9.78278	9.8368	9.09667	9.86459	9.50729	9.49905	9.74326	9.77785	8.07166	8.16767	9.74871	9.6965	9.55847	9.56723	9.75366	10.2575	10.3652	9.97262
LIPA1_HUMAN	Q13136		0	0	0	0	0	0	0	0	0	0	0	0	1	0	0	1	0	0	0	0	4	2	2	2	0	0	0	0													6.72899			6.70653
GBG2_HUMAN	P59768		1	12	11	3	0	0	0	1	2	8	8	3	0	2	2	0	7	7	3	4	1	0	0	0	0	1	4	0	7.55636	9.02755	9.05503	8.05108				7.30227	7.94411	8.73647	8.80066	8.36177		7.91307	8.03019		8.81869	8.93352	7.86295
ASTN1_HUMAN	O14525		7	10	10	8	3	1	1	3	3	14	12	4	3	6	3	3	9	15	1	1	6	2	0	6	0	5	2	0	7.88914	8.2492	8.3322	8.08675	7.68139	7.23272		7.7655	7.81568	8.35568	8.15235	8.07107	7.21077	7.88517	7.56017	7.82093	8.38702	8.47573	7.04462
STRN3_HUMAN	Q13033		0	0	0	0	0	0	0	0	0	0	0	0	2	0	0	1	0	0	0	1	0	0	0	1	0	3	3	0													7.24601			6.93054			6.80449
CPLX3_HUMAN	Q8WVH0		1	3	3	2	0	0	0	0	0	3	3	0	0	0	2	0	2	3	1	1	0	0	0	0	0	0	0	0	8.47114	8.51793	8.68027	8.72348						8.6222	8.87258				8.42948		8.21072	8.43197	7.9913
IPO11_HUMAN	Q9UI26		0	0	0	0	0	2	1	0	0	0	0	0	4	0	0	2	3	6	4	4	0	0	0	0	13	11	9	8						7.27335	7.01662						7.73609			7.70958	7.6197	8.17834	7.8628
LYPA1_HUMAN	O75608		8	12	9	8	4	4	3	3	4	5	6	4	2	6	6	1	8	9	7	8	2	2	3	4	4	5	5	1	8.77641	8.98399	9.14925	8.88061	9.01102	8.31808	8.3069	8.88364	9.00966	8.82592	8.6982	8.96383	8.41157	8.74911	8.78413	8.40905	9.27811	9.29037	8.58834
SYT2_HUMAN	Q8N9I0		0	0	0	0	0	0	0	0	1	0	0	0	0	0	0	0	0	0	0	0	0	0	0	0	3	1	1	3									7.16444
AL1A2_HUMAN	O94788		0	3	4	1	2	0	0	4	0	0	0	1	1	2	1	0	10	7	0	1	1	1	1	2	2	1	1	2		7.6821	8.08336	7.28255	8.81854			8.54208				7.42813	7.34433	8.43096	8.64776		8.68667	8.56724
AT1B3_HUMAN	P54709		2	6	3	2	1	0	0	0	0	0	0	0	1	0	0	1	15	15	4	3	1	0	0	1	3	4	6	1	7.47427	8.6004	8.3322	7.64747	7.42318								7.54092			7.58965	9.06009	9.23646	7.90884
SEM4B_HUMAN	Q9NPR2		1	0	1	1	7	0	1	3	3	0	0	2	7	3	1	4	0	0	0	0	5	0	0	6	0	0	0	0	7.54491		7.36513	7.50636	8.31029		7.00604	7.78388	7.74349			7.61651	8.09423	7.90376	7.42597	7.85709
PLCD1_HUMAN	P51178		29	56	66	26	33	65	54	26	24	64	61	25	29	81	66	34	91	108	23	18	25	42	42	26	1	28	28	1	8.60048	9.38032	9.45484	8.54841	9.39543	9.41108	9.30397	9.23185	8.85929	9.44606	9.39986	8.86469	9.2352	9.44627	9.49474	9.26834	9.72532	9.88673	8.67211
IF5_HUMAN	P55010		0	0	0	0	0	0	0	0	0	0	0	0	1	0	0	1	0	0	0	0	0	1	1	1	0	0	1	0													6.27939			6.52218
RPGP2_HUMAN	Q684P5		0	0	0	0	0	0	0	0	0	0	0	0	5	0	0	4	0	0	0	0	12	4	2	10	0	0	2	0													7.83031			7.85509
CNOT1_HUMAN	A5YKK6		1	3	4	1	17	13	9	14	28	0	0	33	45	3	2	47	3	7	21	13	18	1	1	20	23	21	21	18	6.84946	8.02272	7.45169	6.32619	8.73943	8.47	7.80753	8.64037	8.49432			8.61983	8.76471	6.99	6.91422	8.89518	7.0758	7.523	8.12516
ADA_HUMAN	P00813		1	0	0	0	1	1	1	1	1	8	5	0	0	2	3	0	0	0	0	0	0	0	1	0	0	1	0	0	7.11714				7.02743	7.35093	7.33189	7.28619	7.59563	8.69685	8.44329			8.02731	7.76257
LRSM1_HUMAN	Q6UWE0		0	0	0	0	0	0	1	0	1	0	2	0	3	1	0	4	0	0	0	0	1	0	0	1	0	0	0	0							8.77469		6.9807		10.1395		7.49093	10.2977		8.8679
U520_HUMAN	O75643		0	0	0	0	0	0	0	0	0	0	0	0	0	0	0	0	0	0	0	1	0	0	0	0	0	6	6	1
GMPR1_HUMAN	P36959		0	0	3	0	0	0	0	0	0	0	0	0	0	2	1	0	1	1	0	0	0	0	0	0	0	0	0	0			6.77151											7.22337	7.13184		6.11793
AEDO_HUMAN	Q96SZ5		2	7	7	0	5	4	3	4	3	0	0	5	2	6	6	3	1	0	1	4	1	1	2	3	0	1	0	0	7.71934	8.51932	8.69752		8.43943	8.00979	8.16107	8.31934	8.2953			8.3523	7.98176	8.67744	8.56787	8.28883	7.79361	8.18645	6.97747
RPTOR_HUMAN	Q8N122		0	0	0	0	0	0	0	0	0	0	0	0	1	0	0	1	0	0	4	4	0	0	0	0	2	2	0	1													7.03209			7.07813			7.5725
UBA6_HUMAN	A0AVT1		0	0	0	0	5	18	20	3	0	0	1	0	14	6	6	17	1	1	4	7	18	22	25	13	0	6	5	0					7.63304	8.60864	8.46386	7.23457			6.51949		8.45906	7.88381	7.78397	8.55515	6.5574	6.70234	7.39884
RS30_HUMAN	P62861		0	0	0	0	0	0	0	0	0	0	0	1	0	0	0	0	2	3	0	0	0	0	0	0	7	1	6	7												7.33891					7.83513	7.92047
ATCAY_HUMAN	Q86WG3		0	3	2	0	4	0	0	3	10	14	19	11	2	1	2	1	2	2	13	14	2	0	2	4	12	20	29	15		8.17056	8.05162		7.7013			7.80978	8.80304	9.07357	9.15785	8.76836	7.18789	7.5817	7.90906	6.70794	8.30062	8.30978	8.81545
ERG24_HUMAN	O76062		0	2	1	0	0	0	0	0	0	0	0	0	0	0	0	0	0	1	0	0	0	0	0	0	0	0	0	0	7.69565	6.63114	6.75831															6.73949
XRCC6_HUMAN	P12956		0	31	30	0	31	45	47	32	9	4	4	8	31	37	44	32	49	64	44	37	21	16	15	19	37	45	42	43		9.16634	9.22045		9.30005	9.37157	9.25607	9.3108	8.27644	8.11783	7.85284	8.32658	9.27212	9.26064	9.24797	9.30365	9.44325	9.6447	9.26416
MK09_HUMAN	P45984		11	19	14	14	25	14	6	19	27	8	7	29	14	22	17	14	11	18	19	17	19	8	11	10	29	20	11	31	8.6933	8.72874	8.79173	8.81224	9.03483	8.67689	8.19687	8.91095	9.24182	8.39442	8.21208	9.25493	8.9324	8.67341	8.64814	8.97808	8.13488	8.53624	8.73815
UGGG1_HUMAN	Q9NYU2		43	58	67	43	55	12	13	53	71	58	63	60	33	46	45	37	61	65	34	32	10	11	12	7	49	45	53	37	8.81981	9.1865	9.25885	8.8413	9.22866	8.40649	8.11584	9.16212	9.49351	9.14783	9.26647	9.59202	8.80684	9.07838	9.09999	8.88667	9.28142	9.43887	8.72451
H10_HUMAN	P07305		1	1	3	0	0	0	0	0	3	1	0	2	1	0	0	1	4	3	0	0	0	0	0	0	0	2	3	0	7.00091	7.80575	8.14154						7.35413	7.59804	7.41394	7.74716	7.18013	7.29206		7.29927	8.09857	8.07547
SARDH_HUMAN	Q9UL12		0	0	0	0	0	0	0	0	0	0	0	0	3	0	0	0	0	0	0	0	0	0	0	0	2	4	5	1													7.4866
VATL_HUMAN	P27449		0	2	2	0	0	0	0	0	0	0	0	0	0	0	0	0	6	6	3	5	0	0	0	0	1	2	1	2		8.39247	8.45968														8.92011	8.9091	8.1656
XPO5_HUMAN	Q9HAV4		0	0	0	0	0	1	2	0	0	0	0	0	3	0	0	5	0	0	0	0	0	0	0	0	0	0	0	0						6.49571	6.53164						6.97159			7.7866
SYWC_HUMAN	P23381		12	13	15	16	59	15	14	58	49	32	23	41	32	62	53	33	16	16	34	31	40	28	28	41	26	29	38	26	8.20041	8.80215	8.80794	8.3527	9.89056	8.81318	8.73623	9.72859	9.85784	9.27896	9.08739	9.8081	9.25816	9.58828	9.59252	9.32288	8.91849	8.97353	9.20126
FAK2_HUMAN	Q14289		0	0	0	0	1	5	6	0	0	0	0	0	5	0	0	4	0	0	0	0	5	1	2	5	1	3	1	0					6.53037	7.76169	7.30322						7.9112			7.53555
PLS4_HUMAN	Q9NRQ2		5	3	3	3	3	1	1	2	0	0	0	0	3	1	0	2	1	3	0	0	1	1	1	3	0	1	0	0	7.73953	8.27017	8.28287	8.13938	8.02833	7.30643	7.35633	7.90561					7.81494	7.64395		7.74063	7.59966	8.0754
FUCO2_HUMAN	Q9BTY2		18	8	8	16	10	2	1	6	0	0	0	1	5	10	7	7	7	7	0	0	7	6	3	6	4	1	0	4	9.37326	10.1903	10.2228	9.47137	9.50378	9.22277	7.54965	9.25568	7.36451			7.16664	8.2352	10.0279	9.61144	9.17205	10.1325	10.1905
BABA2_HUMAN	Q9NXR7		5	18	18	5	12	8	8	8	16	15	14	15	3	18	17	7	30	33	15	18	3	1	2	2	9	19	10	9	8.14529	8.96775	9.18378	8.23608	8.76764	8.20685	8.08275	8.62904	9.2538	8.48186	8.60236	9.21064	8.30718	8.89991	8.70555	8.4743	9.32852	9.43751	8.56411
SWP70_HUMAN	Q9UH65		0	0	0	0	0	0	1	0	0	1	0	0	4	0	0	4	0	0	1	0	3	3	2	3	0	1	0	0							6.83455			7.17817			7.62229			7.83329			7.08607
RBP1_HUMAN	Q15311		0	0	0	0	0	2	1	0	0	0	0	0	1	0	0	0	0	0	0	0	0	1	0	3	0	3	3	0						7.38178	7.15869						7.13975
SPART_HUMAN	Q8N0X7		0	0	0	0	0	0	0	0	4	0	0	5	4	0	0	2	0	0	2	3	2	0	0	3	1	3	2	0								7.05599	7.87352			7.95917	7.7014			7.55807			7.36244
PLMN_HUMAN	P00747		11	2	1	10	4	4	5	2	12	3	2	12	10	0	0	11	3	8	1	0	4	0	0	5	5	2	3	4	8.14523	7.57345	7.36875	8.17484	7.75522	8.23563	8.15975	7.10735	8.74596	7.85241	7.68846	8.81893	8.53433		6.72754	8.55583	8.1659	8.67135	7.13287
SEPT6_HUMAN	Q14141		4	9	8	2	4	2	1	4	4	20	17	8	1	2	4	1	4	5	3	3	3	2	2	1	1	5	3	1	8.17199	8.821	8.86865	8.0228	8.00204	7.81956	7.48524	8.1036	8.72921	9.19482	9.16498	8.70521	7.27467	8.3451	8.51787	7.40195	8.63787	8.7359	8.26586
MAP1S_HUMAN	Q66K74		0	0	0	0	3	0	5	2	0	0	0	0	11	0	0	13	0	0	4	3	14	2	1	7	0	2	4	0					7.65351	7.31698	7.60605	7.42904					8.30533			8.43553			7.11297
VP13A_HUMAN	Q96RL7		0	0	2	0	3	2	3	1	17	2	3	14	10	0	0	12	2	4	8	4	6	1	3	8	1	11	11	0			6.98554		6.88483	7.12979	7.23845	6.14625	8.09297	7.27926	7.47612	8.25064	7.82359			7.81021	6.8678	7.68266	7.69089
OFUT2_HUMAN	Q9Y2G5		1	1	1	2	6	1	1	4	2	0	0	3	3	1	1	4	2	2	1	1	2	0	0	1	0	0	0	0	7.31078	7.60627	7.59586	7.65162	8.13139	7.77977	6.91221	8.09353	7.72077			7.72706	7.84822	6.8396	7.20241	8.04813	7.90636	8.00333	8.2647
CNTP4_HUMAN	Q9C0A0		11	4	7	11	12	6	5	8	3	8	6	0	10	11	13	7	8	9	4	3	6	8	6	6	0	1	5	0	8.12392	7.93628	8.11687	8.07438	8.47988	7.98505	7.67473	8.19287	7.27671	7.8873	7.95251	6.323	8.3619	8.13862	8.45235	8.12493	8.22966	8.18161	7.43035
PHIPL_HUMAN	Q96FC7		2	8	11	2	15	33	31	15	6	37	33	9	13	43	27	12	2	2	11	13	13	23	22	15	6	21	21	9	8.00333	8.94137	9.03169	8.09019	9.30688	9.18375	9.23129	9.33903	8.62634	9.4924	9.49089	8.99791	9.23707	9.41186	9.32679	9.32383	8.35417	8.23035	8.77118
VIAAT_HUMAN	Q9H598		0	0	0	0	0	0	0	0	0	0	0	0	0	0	0	0	0	0	0	1	0	0	0	0	0	1	1	0
PHYD1_HUMAN	Q5SRE7		0	0	0	0	0	0	0	0	0	0	0	0	0	0	0	0	0	0	0	0	0	1	2	1	0	0	0	0
SEPT7_HUMAN	Q16181		99	109	118	96	55	79	79	44	58	195	166	56	43	107	97	50	100	95	48	50	38	67	72	39	36	72	84	33	9.46997	10.1404	10.2236	9.52996	9.86169	9.82347	9.74187	9.67186	10.0163	10.2783	10.259	9.92322	9.65719	9.93168	9.92851	9.74493	10.1415	10.1619	9.30162
PTMA_HUMAN	P06454		0	0	0	0	0	0	0	0	0	0	0	0	0	0	0	0	0	0	0	0	3	2	3	0	0	0	0	0
TXND5_HUMAN	Q8NBS9		0	1	2	1	3	5	3	3	1	0	0	1	7	0	0	7	2	1	0	0	0	2	1	1	0	1	1	0	6.56888	7.8306	7.95839	6.72216	7.59714	7.72075	7.65669	7.35185	7.22152			7.288	8.12629			8.15975	8.13367	7.90601
TADBP_HUMAN	Q13148		0	0	0	0	0	3	3	0	0	0	0	1	1	0	0	2	0	0	0	0	2	2	2	2	1	1	0	0						7.56257	7.54946					6.1503	7.54433			7.74402
EPN4_HUMAN	Q14677		0	0	0	0	0	0	0	0	0	0	0	0	0	0	0	0	0	0	0	0	1	0	0	1	0	0	0	0
UN45A_HUMAN	Q9H3U1		0	0	0	0	0	1	2	0	0	0	0	0	5	0	0	4	0	0	0	0	6	1	3	5	1	2	4	1						6.94125	7.24957						7.7873			7.68972
NU107_HUMAN	P57740		0	0	0	0	0	0	0	0	0	0	0	0	0	0	0	0	0	0	0	0	0	0	0	0	6	6	0	9
SEMG1_HUMAN	P04279		0	0	0	0	1	11	12	1	0	0	0	0	0	0	0	0	0	0	0	0	0	0	0	0	0	0	0	0					6.5869	8.19995	8.19811	6.55904
CELF2_HUMAN	O95319		0	0	0	0	0	0	0	0	0	0	0	0	0	0	0	0	0	0	0	0	0	0	0	0	2	1	0	2
IGJ_HUMAN	P01591		6	1	1	5	1	2	0	1	2	2	2	1	1	1	1	0	1	1	2	1	1	1	2	0	1	0	0	0	8.4178	7.91127	7.88752	8.48299	6.76133	7.97058		6.75964	8.14653	8.11783	8.18887	7.32443	6.88416	7.66385	7.69265		8.06513	8.14563	7.66955
PADI2_HUMAN	Q9Y2J8		73	163	189	76	158	198	192	137	87	189	185	94	119	249	260	108	222	235	79	83	82	112	116	73	108	128	136	91	9.4507	10.2963	10.3775	9.38582	10.653	10.3329	10.3005	10.5668	10.4201	10.3787	10.4142	10.4499	10.3415	10.5076	10.4732	10.3394	10.4768	10.6092	9.68688
TSN14_HUMAN	Q8NG11		0	1	1	1	0	0	0	0	0	0	0	0	0	0	0	0	0	0	0	0	0	0	0	0	0	0	0	0		7.38019	7.43943	7.2442
DSC3_HUMAN	Q14574		2	0	0	2	0	0	0	0	0	0	0	0	0	0	2	0	0	0	0	0	0	0	0	0	0	0	0	0	7.34772			7.34618											7.51315
OLIG1_HUMAN	Q8TAK6		1	0	0	1	0	0	0	0	0	0	0	0	0	0	0	1	0	0	0	0	0	0	0	0	0	0	0	0	7.97876			8.10185												7.82892
B2CL2_HUMAN	Q92843		0	0	0	0	0	0	0	0	2	0	0	0	2	0	0	2	0	0	0	0	0	0	0	1	0	0	0	0									7.53764				7.47509			7.41757
WFKN2_HUMAN	Q8TEU8		0	1	1	0	0	0	0	0	0	0	0	0	0	0	0	0	0	1	0	0	0	0	0	0	0	0	0	0		7.32707	7.3757															7.62972
SNAPN_HUMAN	O95295		0	0	0	0	0	0	0	1	0	1	0	0	0	0	0	1	0	0	0	0	0	0	0	0	0	0	0	0								7.22678		7.60167						7.241
SFT2B_HUMAN	O95562		0	0	1	0	0	0	0	0	0	0	0	0	0	0	0	0	1	1	0	0	0	0	0	0	0	0	0	0			7.2417														7.2036	7.16803
SHOC2_HUMAN	Q9UQ13		0	0	0	0	0	0	0	0	0	0	0	0	0	0	0	0	0	0	0	0	0	0	0	0	0	0	0	0
PLLP_HUMAN	Q9Y342		0	2	2	0	0	0	0	0	0	0	0	0	0	0	0	0	0	1	0	0	0	0	0	0	0	0	0	0		7.82178	7.83876															7.77893
NCHL1_HUMAN	O00533		27	17	15	26	23	6	5	19	22	9	8	15	14	16	19	14	8	13	9	4	7	6	10	11	0	5	13	0	8.59928	8.14445	8.25818	8.44223	8.50729	7.70972	7.62633	8.39714	8.61531	8.12509	8.16785	8.70907	8.21184	8.53869	8.43363	8.31074	7.82705	8.26069	7.88161
MIA40_HUMAN	Q8N4Q1		0	0	0	0	0	0	0	0	0	1	1	0	0	1	0	0	0	0	0	0	0	0	0	0	0	0	0	0										7.91244	7.99382			7.63131
HDDC2_HUMAN	Q7Z4H3		0	0	0	0	0	0	0	0	0	1	0	1	0	0	0	0	0	0	0	0	0	0	0	0	0	0	0	0										7.20545	7.42106	7.18449
LYRM2_HUMAN	Q9NU23		0	0	0	0	0	0	0	0	0	1	0	0	0	1	0	0	0	1	0	0	0	0	0	0	0	0	0	0										7.26993				7.06744				7.12762
IGLL1_HUMAN	P15814		0	0	0	0	0	0	0	0	1	1	1	0	0	0	0	0	0	0	0	0	0	0	0	0	0	0	0	0									7.73789	7.79831	7.6988
INSRR_HUMAN	P14616		0	0	0	0	0	0	0	0	0	0	0	0	0	0	0	0	0	0	0	0	1	0	1	1	0	0	0	0
UBP10_HUMAN	Q14694		0	0	0	0	0	0	0	0	0	0	0	0	1	0	0	1	0	0	0	0	6	2	2	3	0	0	0	0													6.69045			6.86104
ELMO1_HUMAN	Q92556		0	0	1	0	19	95	89	21	4	0	0	7	61	5	3	67	0	0	8	9	36	39	38	51	2	1	2	2			7.68913		8.75635	9.58435	9.46635	8.49336	8.10493			7.99975	9.5286	8.0929	7.79519	9.62264			8.18656
PPT2_HUMAN	Q9UMR5		0	0	0	0	0	0	0	0	1	0	0	1	0	0	0	0	0	0	0	0	0	0	0	0	0	0	0	0	7.17216								7.4102			7.3449
DPYL4_HUMAN	O14531		17	13	15	15	97	15	10	87	81	156	141	87	22	78	76	15	14	16	19	19	21	16	10	23	25	20	21	30	8.78923	8.67306	8.79269	8.75069	10.0686	8.7968	8.51702	9.97876	10.0789	10.0888	10.1055	10.0941	8.82194	9.74792	9.7585	8.71114	8.99154	9.01068	8.89406
BORC5_HUMAN	Q969J3		0	0	0	0	1	0	0	0	1	0	1	0	0	0	0	0	0	0	0	0	0	0	0	0	0	0	0	0					7.24321				7.5484		7.69197
PKHH1_HUMAN	Q9ULM0		0	0	0	0	0	0	0	0	1	0	1	0	0	1	0	0	0	0	0	0	0	0	0	0	0	0	0	0									8.06919		8.02193			7.74991
PCKGM_HUMAN	Q16822		0	0	0	0	0	0	0	1	3	0	0	2	0	0	0	0	0	0	0	0	0	0	0	0	0	0	0	0								7.19921	7.52682			7.42442
KV224_HUMAN	A0A0C4DH68		0	0	0	0	0	0	0	0	1	1	0	0	0	0	0	0	0	0	0	0	0	0	0	0	0	0	0	0									7.96596	8.01439			7.3733
ECH1_HUMAN	Q13011		48	32	31	50	16	20	19	14	17	7	3	17	8	16	12	13	20	21	20	21	9	10	10	7	11	6	4	13	9.27339	9.51234	9.67636	9.46246	9.21248	9.149	9.13341	9.3322	9.39394	8.73727	8.67617	9.31996	9.18515	9.08091	9.07762	9.35843	9.45655	9.51996	9.12097
CALL5_HUMAN	Q9NZT1		3	1	1	3	2	1	1	1	0	1	1	0	0	0	0	0	0	0	10	6	0	35	42	0	2	0	1	3	7.7163	7.18495	6.95725	7.82786	7.239	7.35353	7.17557	6.94488		7.40771	7.34788								8.17152
FAK1_HUMAN	Q05397		1	0	0	2	6	10	7	9	5	0	0	13	14	1	0	15	4	2	7	8	12	2	1	7	7	5	8	7	6.58336			6.59958	8.2655	7.97546	7.85486	8.2679	8.27219			8.4502	8.37544	7.04852	6.9353	8.40012	7.87675	7.82155	7.87475
BCAS3_HUMAN	Q9H6U6		0	0	0	0	0	0	1	0	2	1	0	2	1	0	0	0	0	0	1	3	7	1	0	1	0	0	1	0							6.65385		7.30062	6.63445		7.45378	7.35183						7.18566
AMRP_HUMAN	P30533		0	0	0	0	0	0	0	0	0	0	0	0	0	1	1	1	0	0	0	0	0	0	0	0	0	0	0	0														7.2399	7.18543	7.2651
FGD5_HUMAN	Q6ZNL6		0	0	0	0	1	0	0	1	0	0	0	1	0	0	0	0	0	0	0	0	0	0	0	0	0	0	0	0					7.79767			8.33644				8.15278
CSN8_HUMAN	Q99627		6	12	13	8	6	14	16	4	5	4	5	6	7	7	10	7	12	13	20	19	8	15	14	7	4	17	19	4	8.28506	9.11304	8.99303	8.46118	8.96139	8.9583	8.88617	8.92047	8.95835	8.36318	8.60234	8.89517	9.01858	8.84812	8.91302	9.08824	9.10435	8.91315	9.17817
WAC2A_HUMAN	Q641Q2		0	0	0	0	0	1	0	0	0	0	0	0	3	0	0	2	0	0	0	0	0	0	0	0	0	0	0	0						7.51311							7.75756			7.72842
WAC2C_HUMAN	Q9Y4E1		0	0	0	0	0	1	0	0	0	0	0	0	3	0	0	2	0	0	0	0	0	0	0	0	0	0	0	0						7.51311							7.75756			7.72842
ODO2_HUMAN	P36957		18	28	28	19	16	26	22	18	20	32	27	25	15	29	21	14	29	31	20	21	24	35	34	27	30	19	16	32	8.85452	9.42113	9.40766	8.86694	9.49422	9.26834	9.1702	9.42038	9.4136	9.44531	9.45341	9.54841	9.29265	9.38065	9.3558	9.13306	9.54445	9.61887	9.15897
HXK3_HUMAN	P52790		0	0	0	0	0	0	0	0	0	0	1	0	0	1	1	0	0	0	0	0	0	0	0	0	0	0	0	0											7.26247			7.39676	7.46241
RAB21_HUMAN	Q9UL25		0	1	3	0	1	0	1	1	0	1	1	2	0	1	1	0	1	3	1	1	0	1	1	0	0	0	1	0		7.66105	8.21378		7.40782		7.35795	7.97997		7.62584	7.74878	7.81552	7.16152	7.39097	7.57322		7.76283	8.15192	7.15351
SYN2_HUMAN	Q92777		220	267	288	205	112	89	77	97	140	313	295	130	53	249	262	52	239	224	158	161	50	51	57	51	127	157	161	122	10.2391	10.7681	10.881	10.2881	10.6088	9.85077	9.71538	10.5417	10.9234	10.8698	10.8503	10.8513	9.79673	10.6569	10.7236	9.79511	10.6899	10.736	10.2228
EPB42_HUMAN	P16452		0	0	0	0	0	0	0	0	0	0	0	2	0	0	0	0	3	2	0	0	0	0	0	0	0	0	0	0												7.36747					8.03511	8.07504
SPEB_HUMAN	Q9BSE5		0	0	0	0	0	0	0	0	3	1	0	3	0	0	0	0	0	0	0	0	0	0	0	0	0	0	0	0									7.9158	7.60291		7.97828
PLBL1_HUMAN	Q6P4A8		2	0	1	2	0	0	0	0	0	0	0	0	1	0	0	0	0	0	0	0	0	0	0	0	0	0	0	0	7.24504			7.19106									6.86414
NDUF5_HUMAN	Q5TEU4		0	0	0	0	0	0	0	1	1	1	0	0	0	0	0	0	0	0	0	0	0	0	0	0	0	0	0	0								6.80573	7.14433	7.37638
IRPL1_HUMAN	Q9NZN1		1	0	0	1	0	0	0	1	0	0	0	0	0	0	0	0	0	0	0	0	0	0	0	0	0	0	0	0	7.97174			8.09906				8.83096
CC146_HUMAN	Q8IYE0		0	0	1	0	0	0	0	0	0	0	0	0	0	0	0	1	1	0	0	0	0	0	0	0	0	0	0	0			7.32899													7.44818	7.47446
ICLN_HUMAN	P54105		0	0	0	0	0	0	0	0	0	0	0	0	0	0	0	0	0	0	0	0	1	0	0	1	0	0	0	0																			7.0329
APEX1_HUMAN	P27695		0	0	0	0	0	0	0	0	0	1	1	0	0	0	0	0	1	0	0	0	0	0	0	0	0	0	0	0										6.96103	7.12264						6.68553
GNB5_HUMAN	O14775		7	10	9	8	7	1	0	7	5	11	12	7	3	11	8	5	8	5	1	2	3	0	2	1	9	6	7	9	8.66942	8.96568	9.04595	8.75192	9.12284	7.32638		9.03993	8.86372	8.90258	8.99712	9.01657	8.14839	8.8862	8.91454	8.25251	8.74729	8.66971	7.50852
PPM1G_HUMAN	O15355		0	0	0	0	0	0	1	0	0	0	0	0	0	0	0	0	0	0	4	5	0	0	0	0	0	3	2	0							7.18721			6.87538		6.30509							7.86461
LORF2_HUMAN	O00370		0	0	0	0	0	0	0	0	0	2	0	0	0	1	0	0	0	1	0	0	0	0	0	0	0	0	0	0										8.9198				8.44397				8.13551
MPI_HUMAN	P34949		0	0	0	0	0	0	0	0	1	1	1	0	0	0	0	0	0	0	0	0	0	0	0	0	0	0	0	0									7.28065	7.31328	7.87569
GSHR_HUMAN	P00390		9	10	11	10	10	4	3	11	15	8	9	14	6	8	6	6	7	8	5	4	7	6	4	7	1	4	6	3	8.49025	8.94869	9.07199	8.66412	8.86195	8.36696	8.0735	8.78143	9.31538	8.97013	8.98221	9.25105	8.39072	8.73021	8.67846	8.47518	8.95097	9.01435	8.55627
ATG4B_HUMAN	Q9Y4P1		0	0	0	0	2	6	4	3	1	1	2	0	6	3	2	6	0	0	4	4	6	4	4	8	0	5	3	0					7.41047	8.11641	7.74229	7.772	7.02028	7.35249	7.37978		7.98505	7.49351	7.52643	7.9762			7.89173
IPO13_HUMAN	O94829		0	0	0	0	0	0	0	0	0	0	0	0	5	0	0	3	0	0	0	2	0	0	0	0	6	1	2	4													8.04887			8.16164
DCMC_HUMAN	O95822		5	2	3	5	4	2	0	4	3	1	2	4	4	2	3	5	2	1	4	3	4	2	3	3	2	2	2	3	8.79339	8.84088	8.89307	8.84957	9.28276	8.48646		9.15797	9.28294	7.95534	8.87709	9.17624	9.12189	8.80509	8.90697	9.08906	8.11853	8.35274	8.87342
F162A_HUMAN	Q96A26		0	1	1	0	0	0	0	0	0	0	0	0	0	0	0	0	0	0	0	0	0	0	0	0	0	0	0	0		7.83748	7.86183											7.15183
TIF1B_HUMAN	Q13263		0	0	0	0	0	1	0	0	0	0	0	0	1	0	0	0	0	0	0	0	5	2	2	3	0	0	0	0						6.83761							7.05732
KIF5A_HUMAN	Q12840		0	0	0	0	2	19	17	4	0	1	1	1	18	1	2	19	0	0	4	3	27	12	18	14	0	2	4	0					7.43128	8.63017	8.55201	7.39679		6.74575	6.42715	6.91328	8.70024	6.90712	6.74571	8.69235			7.72409
SKIL_HUMAN	P12757		0	0	0	0	0	0	0	0	0	0	0	0	0	0	0	0	0	0	0	0	0	0	0	0	0	0	0	0								7.79262				8.15023	7.17733
RUVB2_HUMAN	Q9Y230		0	0	0	0	1	0	0	2	1	0	0	0	0	0	0	1	3	5	1	2	0	0	0	2	7	12	6	10		7.23213	7.71701		7.44638			7.33492	7.70214					6.83256		7.20925	8.31769	8.23935	7.2994
AFAD_HUMAN	P55196		0	7	11	0	9	0	0	12	8	1	2	12	6	1	0	4	6	5	1	1	2	0	0	3	0	2	0	0		8.28253	8.51659		8.28742			8.27245	7.9454	6.72447	7.1185	8.25773	7.53432	7.48161	6.94849	7.56436	8.1717	8.12775	7.28686
AAK1_HUMAN	Q2M2I8		0	0	0	0	0	0	0	0	0	0	0	0	0	0	0	0	0	0	0	0	3	1	1	1	0	0	0	0
DHCR7_HUMAN	Q9UBM7		0	0	0	0	0	0	0	0	0	0	0	0	0	0	0	0	0	0	0	0	1	0	0	3	1	0	0	1
DESP_HUMAN	P15924		30	1	1	30	1	11	9	3	19	30	27	21	12	7	5	12	21	24	4	5	26	42	31	18	10	15	12	8	8.58602	6.12126	6.34145	8.60692		7.97804	7.72918	7.09142	8.24015	8.79758	8.72726	8.37791	8.46204	7.25933	7.1903	8.43516	8.85103	8.89427	7.73135
DPOD1_HUMAN	P28340		0	0	0	0	2	0	0	0	0	0	0	0	2	0	0	2	0	0	0	0	2	0	0	0	0	0	0	0					6.84964								6.85188			7.15721
COMD3_HUMAN	Q9UBI1		0	0	0	0	0	2	2	0	0	1	0	0	1	1	1	1	0	0	2	2	1	1	1	1	0	2	3	0						6.58086	7.74485			8.25135			7.19623	7.83758	7.74114	7.23183			7.11143
COMD7_HUMAN	Q86VX2		0	0	0	0	0	0	1	0	0	0	0	0	0	0	0	1	0	0	0	0	0	0	0	0	0	0	0	0							7.26701		6.92643							6.88871
AMOL2_HUMAN	Q9Y2J4		0	0	0	0	0	0	0	0	1	0	1	0	0	0	0	1	0	0	0	0	0	0	0	0	0	0	0	0									7.44727		7.9556					8.11793
SDCB1_HUMAN	O00560		0	1	1	0	0	0	0	0	0	0	0	0	0	0	0	0	0	1	0	0	0	0	0	0	0	0	0	0		6.75309	6.82175															6.5004
DP13A_HUMAN	Q9UKG1		0	4	5	0	34	17	19	35	36	34	29	39	21	21	17	18	1	1	23	26	32	17	17	33	4	23	19	7		8.1384	7.98699		9.36487	8.89092	8.67288	9.34978	9.32681	9.07496	8.97498	9.38941	8.97135	8.80633	8.77452	8.99484	7.63929	7.64419	8.79264
HKDC1_HUMAN	Q2TB90		0	0	0	0	0	0	0	0	1	0	0	1	0	0	1	0	0	0	0	0	0	0	0	0	0	0	0	0									7.29863			8.09072			8.17926
LAT1_HUMAN	Q01650		0	1	1	0	0	0	0	0	0	0	0	0	1	0	0	2	0	0	0	0	1	0	0	0	0	0	0	0		7.95062	8.06558				7.4009						7.42721			7.54461	8.02268
YLAT1_HUMAN	Q9UM01		0	1	1	0	0	0	0	0	0	0	0	0	1	0	0	2	0	0	0	0	1	0	0	0	0	0	0	0		7.95062	8.06558				7.4009						7.42721			7.54461	8.02268
YLAT2_HUMAN	Q92536		0	1	1	0	0	0	0	0	0	0	0	0	1	0	0	2	0	0	0	0	1	0	0	0	0	0	0	0		7.95062	8.06558				7.4009						7.42721			7.54461	8.02268
AGM1_HUMAN	O95394		0	2	1	0	53	6	7	49	28	44	34	26	4	44	41	4	5	4	4	2	5	7	5	3	1	1	3	0		7.3387	7.85019		9.8953	8.29301	8.2559	9.8677	9.44121	9.31161	9.34266	9.30151	7.69726	9.38374	9.40012	7.60592	8.21458	8.11214	7.81049
CSTN1_HUMAN	O94985		4	37	43	4	21	10	7	25	16	25	29	15	5	29	25	8	16	18	20	17	15	13	14	10	12	22	20	11	7.55537	9.20483	9.27932	7.6813	9.28221	8.58817	8.16206	9.1328	8.48247	9.14392	9.18167	8.48151	8.35614	9.17287	9.18182	8.36732	8.85205	8.9868	9.01423
PPR21_HUMAN	Q6ZMI0		0	4	6	0	21	32	36	18	17	30	27	19	29	10	7	29	2	5	25	27	31	29	27	32	2	17	23	3		7.55771	7.95093		8.84674	9.02465	9.01418	8.76441	8.68208	8.72669	8.59782	8.75448	9.12297	8.25549	8.12629	9.14913	7.6772	7.95831	8.78827
RAP1A_HUMAN	P62834		0	0	0	1	0	0	0	0	0	0	0	2	0	0	0	0	0	0	0	0	0	0	0	0	0	0	0	0				8.13379	7.3017							7.8029
NXF1_HUMAN	Q9UBU9		0	1	2	0	0	0	2	1	1	2	2	0	0	2	1	1	1	1	2	3	1	2	2	1	1	2	2	0		8.20957	8.25722				8.20895	8.28504	8.3841	8.96217	8.9119	8.54394		8.08027	8.19207	8.29469	8.31298	8.46682	8.73221
NDRG4_HUMAN	Q9ULP0		2	4	5	0	5	0	0	6	5	15	10	8	0	8	4	2	5	3	2	1	1	2	3	0	0	0	2	0	7.96923	8.44162	8.42888	7.84467	8.19243			8.68262	8.62509	8.96926	8.96702	8.91259		8.54891	8.31739	8.01439	8.64934	8.51805	7.81825
ZFY16_HUMAN	Q7Z3T8		0	0	0	0	0	0	1	0	0	0	0	0	7	0	0	5	0	0	1	1	9	2	1	7	0	0	0	0							6.49081						7.724			7.69335			6.79945
CAPZB_HUMAN	P47756		3	20	15	3	13	19	14	8	16	30	30	15	10	16	14	6	17	20	30	29	12	13	12	12	8	23	18	7	8.05649	9.19454	9.21725	8.07159	9.10846	9.06092	9.05687	8.94315	9.3064	9.60252	9.61421	9.25806	8.74224	9.23895	9.20371	8.96616	9.34221	9.24878	9.28389
CCD71_HUMAN	Q8IV32		0	0	0	0	0	2	1	0	0	0	0	0	2	1	1	1	2	2	0	0	1	0	0	1	0	0	0	0						8.26307	7.69894						8.31416	7.35363	7.46431	8.05162	8.13555	7.94674
RS3_HUMAN	P23396		0	15	16	0	0	0	0	0	10	8	11	8	0	1	0	0	49	50	17	20	2	0	0	1	52	36	47	49		9.18495	9.23188						8.92018	8.92881	8.88676	8.87838		7.67885			10.077	10.1152	8.94217
RL27_HUMAN	P61353		0	0	2	0	0	0	0	0	1	0	0	1	0	0	0	0	8	9	1	0	0	0	0	1	14	9	10	14			8.05812						8.05812			7.82844					9.22178	9.34001	7.27464
DOC10_HUMAN	Q96BY6		0	0	0	0	0	0	0	0	0	0	0	3	0	1	0	0	0	1	0	0	0	0	0	0	0	0	0	0												7.21256		7.80799				7.36399
SMYD5_HUMAN	Q6GMV2		0	1	0	1	4	5	7	3	10	5	4	8	3	2	2	6	0	0	1	4	2	6	5	4	3	6	6	2		6.11504		7.02193	8.2251	8.57869	8.50668	8.00834	8.59536	8.39761	8.31376	8.51525	8.33752	7.90769	7.94021	8.71047			6.99742
NRBP2_HUMAN	Q9NSY0		0	0	0	0	0	0	0	0	0	0	0	0	0	0	0	0	0	0	0	0	2	0	0	4	0	1	0	0
FACE1_HUMAN	O75844		0	1	1	0	0	1	0	0	0	0	0	0	0	0	0	0	0	0	0	0	0	0	0	0	0	0	0	0		6.99266	7.11661			7.4691
IGBP1_HUMAN	P78318		0	0	0	0	0	0	0	1	0	1	1	0	1	1	1	2	1	0	1	0	0	1	0	0	0	0	0	0					7.27866			7.63811		6.68525	6.6521	7.41492	7.32681	6.94434	6.98048	7.54563	6.56506		6.50537
ADAS_HUMAN	O00116		0	1	0	0	0	0	0	0	2	0	0	5	1	0	0	0	0	0	0	0	0	0	0	0	0	0	0	0		6.60715							7.30151			8.04689	6.19948
ACADM_HUMAN	P11310		71	20	25	76	23	29	31	25	13	18	11	16	14	37	34	16	21	23	13	9	9	10	11	11	15	28	30	15	9.60126	9.28814	9.42617	9.71466	9.51218	9.24937	9.25734	9.41191	9.07551	8.97926	8.70107	9.09349	9.03246	9.45384	9.37669	9.10462	9.43734	9.47013	8.62767
SC6A1_HUMAN	P30531		8	24	20	6	1	0	0	0	0	0	0	0	0	1	0	0	20	25	1	1	0	0	0	0	0	0	0	1	8.46907	8.98922	8.95306	8.52497	7.13628									6.43805			9.0484	9.15555	6.02383
OBSCN_HUMAN	Q5VST9		0	0	0	0	0	0	0	0	0	1	0	0	0	1	0	0	0	1	0	0	0	0	0	0	0	0	0	0										7.16625				7.84474				7.65258
EXOS9_HUMAN	Q06265		0	0	0	0	0	0	1	0	2	0	0	1	1	0	0	1	0	0	0	0	0	0	0	1	0	0	0	0							6.62271		7.22233			6.93496	6.64722			6.52179
TRFM_HUMAN	P08582		0	1	2	0	1	0	0	0	0	0	0	0	0	0	0	0	0	0	0	0	0	0	0	0	0	0	0	0		7.17383	7.31071		6.62737
CAH1_HUMAN	P00915		0	0	0	0	0	0	0	1	1	0	0	1	0	0	0	0	0	0	0	0	0	0	0	0	0	0	0	0								7.45023	6.91088			7.72983
TPPC3_HUMAN	O43617		1	4	5	1	3	4	0	5	4	3	3	4	4	5	6	4	3	3	0	3	3	3	2	2	0	3	2	0	8.04673	8.564	8.70675	7.59665	8.27349	8.11015		8.4096	8.38063	8.34447	8.32062	8.44837	8.28033	8.53303	8.50383	8.29846	8.50822	8.57312
PBIP1_HUMAN	Q96AQ6		0	0	0	0	0	0	0	0	0	0	0	0	3	0	0	2	0	0	0	0	6	1	1	6	0	0	0	0													7.37643			7.43564			6.88858
RL36L_HUMAN	Q969Q0		0	0	0	0	0	0	0	0	0	0	0	0	0	0	0	0	2	3	0	0	0	0	1	0	3	3	3	4																	8.01895	8.4181
MTMR1_HUMAN	Q13613		0	0	0	0	1	1	1	0	3	0	0	2	4	0	0	4	0	0	0	0	7	1	1	9	2	1	0	2					6.45602	7.40846	6.15204		7.30324			7.30782	7.60445			7.74616
SKIV2_HUMAN	Q15477		0	0	0	0	0	0	1	0	0	0	0	0	2	0	0	3	0	0	0	0	0	0	0	0	0	0	0	0							6.8328						7.55235			7.38193
YKT6_HUMAN	O15498		0	0	0	0	0	0	0	0	0	0	0	1	0	0	0	0	0	1	0	0	0	0	0	0	3	3	4	3												7.10779						8.76879
IGM_HUMAN	P0DOX6		0	0	0	0	0	1	1	0	1	0	0	0	1	0	0	1	0	0	0	0	0	1	0	0	0	0	0	0						7.77506	7.6574		7.45231				7.74007			7.85148
S13A3_HUMAN	Q8WWT9		0	1	0	0	0	0	0	0	0	0	0	0	0	0	0	0	1	2	0	0	0	0	0	0	0	0	0	0		6.82448															7.1835	7.70612
RL28_HUMAN	P46779		0	0	1	0	0	0	0	0	1	0	0	0	0	0	0	0	12	15	1	0	0	0	0	0	13	12	10	14			7.67274						7.57132								9.21397	9.23686	7.13792
LGMN_HUMAN	Q99538		0	6	5	0	3	1	1	2	1	1	2	2	0	4	2	1	8	7	3	4	0	0	0	0	0	4	4	0		7.90083	7.98318		7.92873	8.715	6.33361	7.79285	7.51302	7.35982	7.55593	7.72405		8.79348	7.50645	7.00381	8.45629	8.29003	7.17803
PPM1J_HUMAN	Q5JR12		0	0	0	0	0	0	0	0	1	0	0	1	0	0	1	0	0	0	0	0	0	0	0	0	0	0	0	0									7.18656			7.04112			6.64086
CTBP2_HUMAN	P56545		1	8	6	1	5	2	3	5	7	9	9	5	3	9	7	4	8	5	2	4	2	1	0	1	2	4	4	0	7.03547	8.63712	8.62112		8.44012	7.48176	7.68205	8.55705	8.67886	8.77099	8.72362	8.72111	8.02202	8.50137	8.55311	8.19667	8.59752	8.6289	7.80237
OXR1_HUMAN	Q8N573		0	8	6	0	14	5	5	8	31	94	103	28	7	8	12	5	14	15	32	32	19	14	16	14	4	27	36	4		7.95108	8.16578		8.35087	7.99426	7.78109	8.1719	8.81093	9.4391	9.48339	8.76491	8.16545	8.21043	8.35648	8.09255	8.54925	8.74509	8.68665
PA2G4_HUMAN	Q9UQ80		1	0	0	0	0	0	0	0	2	0	0	0	0	0	0	0	4	6	0	0	1	0	0	0	14	11	11	17	7.01448								7.3618								8.32521	8.46106
SCFD1_HUMAN	Q8WVM8		0	0	0	0	7	4	5	8	13	2	1	10	2	0	0	3	0	0	6	1	5	4	0	3	4	5	8	3					8.21157	7.5684	7.59282	8.08504	8.43726	7.20325	7.28076	8.40004	7.31393			7.47468			7.72004
VPS29_HUMAN	Q9UBQ0		0	1	1	0	0	1	1	0	9	5	7	4	0	0	0	0	0	0	4	7	1	2	0	0	0	5	3	1		7.60607	7.76591			7.70555	7.96158		8.79607	8.72798	8.75601	8.51959	7.00847						8.46881
APOE_HUMAN	P02649		29	41	54	30	11	0	0	14	17	36	33	14	0	12	9	0	16	16	16	14	0	0	0	1	2	4	8	2	9.28031	9.78888	9.93389	9.34846	9.08718			9.18983	9.43032	9.24358	9.22626	9.39078		8.95832	8.8933		9.33802	9.41079	8.85754
SMG9_HUMAN	Q9H0W8		0	0	1	0	0	0	0	0	2	0	0	1	0	0	0	0	0	0	0	0	0	0	0	0	0	0	0	0			6.77199						7.44546			7.35081
HEXA_HUMAN	P06865		21	36	33	24	27	24	27	26	14	20	13	18	18	37	29	26	35	30	21	16	18	27	26	17	4	12	15	3	8.8024	9.49653	9.56318	8.79362	9.55742	9.08275	9.20753	9.46096	9.34635	9.14659	9.10123	9.3126	9.26869	9.44872	9.42162	9.40187	9.53375	9.57974	9.09819
NIF3L_HUMAN	Q9GZT8		0	1	2	0	8	1	3	10	0	5	5	0	4	7	7	3	0	0	0	0	4	2	1	3	0	1	1	0		7.19354	8.02148		8.47577	7.14894	7.35966	8.61861	7.62521	8.18898	8.23947		7.72368	8.59798	8.56195	7.51695
VTNC_HUMAN	P04004		4	3	2	3	2	5	9	0	6	4	5	6	4	1	2	5	9	11	0	0	0	1	1	0	9	5	5	6	8.0228	7.35972	6.8081	8.20949	7.13155	7.6153	8.16891		8.27464	7.96737	8.04474	8.51336	8.30253	6.93083	6.9202	8.55698	8.34471	8.57934
FCGBP_HUMAN	Q9Y6R7		57	55	62	60	63	291	282	70	5	9	6	4	139	88	72	143	7	10	26	24	32	45	53	38	0	11	13	0	8.90098	9.49839	9.53992	8.95674	9.58206	10.4937	10.4019	9.47661	8.14907	8.36717	8.17912	7.87591	10.3102	9.61769	9.60248	10.315	8.18076	8.3788	8.77762
ERC2_HUMAN	O15083		1	0	0	1	0	0	0	0	0	1	0	0	0	0	0	0	0	0	0	0	0	0	0	0	0	0	0	0	6.5902			6.66832						7.2821
HV335_HUMAN	P0DP03		1	0	0	0	0	0	0	0	1	1	0	0	0	0	0	0	0	0	0	0	0	0	0	0	0	0	0	0	6.94795								8.18616	7.72625
HVC33_HUMAN	P0DP02		1	0	0	0	0	0	0	0	1	1	0	0	0	0	0	0	0	0	0	0	0	0	0	0	0	0	0	0	6.94795								8.18616	7.72625
HV333_HUMAN	P01772		1	0	0	0	0	0	0	0	1	1	0	0	0	0	0	0	0	0	0	0	0	0	0	0	0	0	0	0	6.94795								8.18616	7.72625
HV330_HUMAN	P01768		1	0	0	0	0	0	0	0	1	1	0	0	0	0	0	0	0	0	0	0	0	0	0	0	0	0	0	0	6.94795								8.18616	7.72625
PITH1_HUMAN	Q9GZP4		1	6	6	0	6	5	6	5	7	18	17	8	5	10	9	5	8	8	15	13	4	4	4	5	5	11	11	5	7.24993	8.55866	8.67232		8.66795	8.5514	8.52564	8.55201	8.79766	9.28816	9.25592	8.71292	8.39401	8.69086	8.84065	8.43807	8.9062	8.85901	8.9211
KDM1A_HUMAN	O60341		0	0	0	0	2	1	1	3	0	1	1	0	2	2	1	4	0	0	0	0	1	0	0	1	0	0	1	0					7.34846	7.08102	6.82113	7.40092	6.83612	7.0959	6.86299		7.4268	7.43391	7.31729	7.50301
1A69_HUMAN	P10316		0	2	0	0	0	0	1	0	0	0	0	0	0	0	0	1	0	0	0	0	0	0	0	0	0	0	0	0		8.26855					6.86081									7.29128
1A68_HUMAN	P01891		0	2	0	0	0	0	1	0	0	0	0	0	0	0	0	1	0	0	0	0	0	0	0	0	0	0	0	0		8.26855					6.86081									7.29128
TCAL3_HUMAN	Q969E4		0	0	0	0	0	0	0	0	0	0	0	0	0	0	0	0	0	0	0	1	0	0	0	0	0	0	2	0
TCAL6_HUMAN	Q6IPX3		0	0	0	0	0	0	0	0	0	0	0	0	0	0	0	0	0	0	0	1	0	0	0	0	0	0	2	0
TCAL5_HUMAN	Q5H9L2		0	0	0	0	0	0	0	0	0	0	0	0	0	0	0	0	0	0	0	1	0	0	0	0	0	0	2	0
SRSF3_HUMAN	P84103		0	0	0	0	1	1	0	1	3	0	0	3	1	0	0	1	1	1	0	0	1	0	0	0	0	0	0	0					6.32434	7.32253		6.27159	7.21693			7.34614	6.02747			6.16164	6.94654	7.83068
P66B_HUMAN	Q8WXI9		0	0	0	0	0	0	0	0	0	0	1	0	1	0	0	1	0	0	0	0	0	0	0	0	0	0	0	0											9.23206		7.46486			7.34094
GAS7_HUMAN	O60861		0	0	0	0	0	0	0	0	4	0	0	5	0	0	0	0	0	0	0	0	0	0	0	0	0	0	0	0									7.62794	6.85348		7.88388
CACP_HUMAN	P43155		3	0	1	1	8	0	0	9	8	12	6	9	2	2	0	1	2	2	0	0	2	0	0	2	8	0	1	6	7.59879		7.34145	7.12574	8.18825			7.96488	8.5123	8.76185	8.5137	8.31479	7.14551	7.41711		6.98188	7.66942	7.88325
MDC1_HUMAN	Q14676		0	0	0	0	0	0	0	0	0	0	0	0	0	0	0	0	0	0	1	0	0	1	1	0	0	0	0	0																			8.34751
EPM2A_HUMAN	O95278		2	7	7	4	16	9	11	18	13	6	5	15	12	14	10	7	9	7	7	6	8	3	3	12	1	5	5	3	8.0089	8.91005	9.02926	8.38385	9.2588	8.82893	8.72974	9.19667	9.26816	8.69517	8.69237	9.21338	8.97887	9.06187	8.91562	8.97984	9.13624	9.15646	8.69885
VIME_HUMAN	P08670		55	335	342	58	133	296	281	118	142	245	235	144	141	246	246	133	825	856	430	422	92	173	176	103	237	575	573	228	9.4141	11.0275	11.1561	9.51218	10.3603	10.6665	10.5996	10.3458	10.7048	10.681	10.7334	10.7211	10.6303	10.6093	10.5669	10.6719	11.6272	11.6306	10.8763
FINC_HUMAN	P02751		6	34	29	10	33	63	55	28	59	62	66	69	52	28	28	54	36	49	4	7	27	11	12	24	16	17	22	11	7.54555	8.52362	8.48244	7.74365	8.82431	9.20156	9.03818	8.77314	9.48525	9.06024	9.21801	9.64677	9.40855	8.39056	8.41025	9.4334	8.6334	8.86843	7.48965
COG3_HUMAN	Q96JB2		0	0	0	0	0	3	0	0	0	0	0	0	1	0	0	0	0	1	1	1	6	1	1	4	0	2	0	0						6.26682							6.7609					5.98886	5.86558
KIF5C_HUMAN	O60282		4	30	37	6	75	156	133	70	47	153	149	48	100	108	106	99	49	44	113	107	111	124	144	105	15	99	104	15	7.71101	8.93376	9.02873	7.83915	9.63949	9.8637	9.70136	9.55222	9.08228	9.72861	9.73288	9.07806	9.84512	9.58998	9.5959	9.90323	9.16349	9.24418	9.56336
BSDC1_HUMAN	Q9NW68		0	0	0	0	0	0	0	0	0	0	0	1	1	0	0	1	0	0	2	1	2	0	0	1	0	1	0	0												7.3166	6.56048			6.82776			7.70382
NUCL_HUMAN	P19338		2	3	1	1	0	3	2	0	3	0	0	5	2	0	1	2	5	7	1	1	0	1	0	0	82	53	71	86	6.73625	7.32976	7.07243	6.48528		7.55946	7.48659		7.97066			7.91937	7.12218		6.31078	6.66399	7.99809	8.16673	7.15259
UBP24_HUMAN	Q9UPU5		0	0	0	2	4	9	5	6	2	0	0	6	48	1	1	47	7	9	24	21	8	0	0	9	38	31	28	37				7.81129	7.3293	8.09677	8.06956	7.49991	6.90859			7.68843	8.86717	8.29785	6.4754	8.90739	7.80459	7.88165	8.45422
LONM_HUMAN	P36776		0	0	0	0	0	6	10	0	0	0	0	0	6	1	0	7	4	2	5	4	1	1	1	0	6	12	18	4					6.30287	7.69128	7.91683						8.00527	6.13162		7.91536	7.46052	7.36309	7.52105
CHKA_HUMAN	P35790		0	2	2	0	3	0	0	0	0	0	0	0	2	2	1	1	2	2	2	0	1	1	0	2	0	0	0	0	6.93908	7.42898	7.53125	7.27816	7.69145			7.04813	7.06066				7.57498	7.35313	7.38799	7.45808	7.62345	7.72462	6.9628
ENOPH_HUMAN	Q9UHY7		0	0	0	0	0	0	0	0	0	1	1	0	0	1	0	0	0	0	0	0	0	0	0	0	0	0	0	0										7.70414	7.3875			6.55497
CBPM_HUMAN	P14384		7	0	0	8	6	2	1	5	1	0	0	3	3	2	2	2	0	0	0	0	4	1	1	3	0	0	0	0	8.03238			8.20101	8.31256	7.53298	7.02674	7.91015	7.38566			7.76029	7.98131	7.72016	7.72632	7.72854
SMR3B_HUMAN	P02814		0	0	0	0	0	2	2	0	0	0	0	0	0	0	0	0	0	0	0	0	0	3	3	0	0	6	4	0						6.76395	6.39189
HAP1_HUMAN	P54257		0	1	2	0	0	0	1	0	0	0	1	0	0	0	0	1	3	2	1	0	0	1	0	0	0	0	0	0		9.50113	9.61254				9.19401				8.49435					9.48406	9.49786	9.23902	8.27969
2ABG_HUMAN	Q9Y2T4		0	0	0	0	0	0	0	0	0	0	0	0	0	0	0	0	0	0	1	1	0	0	0	0	0	1	0	0																			6.22256
ATG7_HUMAN	O95352		57	73	76	57	79	65	68	77	47	77	76	53	63	90	74	67	75	116	52	52	53	41	33	57	35	35	41	32	9.16173	9.66122	9.66817	9.19457	9.93419	9.59164	9.53547	9.84425	9.67515	9.55212	9.58449	9.85405	9.69273	9.68021	9.6091	9.66453	9.61436	9.86146	9.32406
SRRT_HUMAN	Q9BXP5		0	0	0	0	5	10	9	3	2	0	1	3	10	1	1	11	0	0	5	4	4	5	5	4	0	7	8	0					7.75749	8.24475	8.24573	7.27254	6.89704		6.55933	7.06651	8.32625	6.68678	6.71197	8.39562			7.52315
KR87P_HUMAN	A6NCN2		0	0	0	0	0	0	0	0	0	0	0	0	10	0	0	11	1	0	0	0	0	0	0	0	0	0	0	0													8.18986			8.19106	7.07529
NAAA_HUMAN	Q02083		0	2	2	0	1	1	1	1	1	0	0	0	3	0	0	3	2	2	0	1	1	0	0	1	0	1	0	0		7.55449	7.70795		6.93747	7.5878	7.30038	6.9361	6.94732				8.07522			7.95485	7.341	7.44113	7.04941
KPBB_HUMAN	Q93100		0	3	4	0	1	0	0	1	1	0	0	1	4	0	0	6	9	14	28	20	0	0	0	0	42	24	28	40		7.67081	7.87059		7.23827			7.05169	7.12798			6.81409	7.54337			7.85657	8.24319	8.62272	8.79621
HSP72_HUMAN	P54652		43	36	38	44	80	113	121	73	45	64	59	52	51	102	88	50	37	37	35	37	46	70	74	52	18	11	19	16	9.24856	9.40216	9.4293	9.25025	10.2006	10.1253	10.0335	10.0848	9.91125	9.80811	9.85568	9.98444	9.95465	9.95665	9.91457	9.95315	9.39079	9.55118	9.10363
TMED2_HUMAN	Q15363		0	1	2	0	0	0	1	0	0	1	0	0	0	2	0	0	0	0	0	0	0	0	0	0	0	0	1	0		7.881	8.11062				8.13884			8.12866				8.47445
SPRL1_HUMAN	Q14515		0	0	0	0	3	0	0	3	6	0	0	1	1	0	0	0	0	0	1	1	8	0	1	6	0	0	1	0					7.43266			7.46972	7.62129			6.60635	6.56545						6.9435
MBD3_HUMAN	O95983		0	0	0	0	0	0	0	0	0	0	0	0	0	0	0	0	0	0	1	0	1	0	0	1	0	0	0	0																			6.21556
TMM33_HUMAN	P57088		1	2	1	2	0	2	1	0	0	0	0	0	4	0	0	4	1	1	0	0	3	2	2	3	3	2	1	3	7.50146	7.7466	7.74393	7.54019		7.49014	7.4625						8.06273			8.12946	7.61933	7.75064
TTC37_HUMAN	Q6PGP7		0	0	0	0	0	4	1	0	0	0	0	0	12	0	0	12	0	1	0	0	6	1	1	7	4	1	4	0						7.52146							8.1745			8.26145		6.32999
RL8_HUMAN	P62917		0	4	3	0	0	0	0	0	5	2	0	3	0	0	0	0	21	22	1	1	1	0	0	1	24	15	17	26		8.55012	8.5398						8.58097	8.11474		8.50094					9.6421	9.68247	7.47407
CNDP1_HUMAN	Q96KN2		15	30	38	16	75	118	112	66	39	45	46	34	53	121	132	60	16	19	12	17	54	89	87	60	1	4	3	1	8.71533	9.19764	9.29438	8.69139	10.2284	10.1235	10.0152	10.1324	9.51131	9.43902	9.47963	9.50692	10.0568	10.0451	10.0958	10.0948	8.92515	9.02403	8.57623
PRB3_HUMAN	Q04118		0	1	0	0	1	0	0	0	0	0	0	2	0	0	0	1	0	0	5	3	3	0	0	1	0	0	0	0		6.41196			6.39003							7.03415				6.77417			7.44567
THTPA_HUMAN	Q9BU02		0	3	2	0	1	4	6	2	1	0	1	0	2	1	1	1	1	2	3	4	1	0	1	0	0	0	0	0		8.15485	8.10762		7.69773	8.20077	8.10673	7.99867	7.4232		7.65947		7.72249	7.7551	7.68504	7.81004	7.73886	7.98454	8.00749
MOG_HUMAN	Q16653		0	1	1	0	0	0	0	0	0	0	0	0	0	0	0	0	2	3	0	1	0	0	0	0	0	0	0	0		7.50466	7.87815														7.72423	7.86344
CRAC1_HUMAN	Q9NQ79		50	15	20	49	17	4	5	16	8	2	3	10	8	5	5	9	10	15	10	7	4	4	2	3	23	3	4	18	9.12195	8.76791	8.85905	9.19877	8.78165	8.05196	8.2601	8.59347	8.37449	8.01498	8.10867	8.66392	8.33492	8.31099	8.36418	8.39092	8.88551	9.01397	8.40187
FNTA_HUMAN	P49354		6	9	9	8	21	10	14	24	14	21	21	12	13	30	30	15	6	7	10	9	7	8	7	13	0	3	3	0	8.13143	7.88745	8.01745	8.17038	9.00715	8.71633	8.54214	9.06311	8.73156	8.634	8.69396	8.56971	8.76522	8.81735	8.90722	8.87265	8.09033	7.829	8.29887
OPTN_HUMAN	Q96CV9		0	0	0	0	0	0	0	0	0	0	0	0	1	0	0	1	0	0	0	0	6	1	2	2	0	0	0	0													6.5153			6.94249
MOB1A_HUMAN	Q9H8S9		0	0	0	1	2	0	1	0	0	1	1	2	1	1	1	1	1	1	0	0	1	1	1	0	0	1	2	0				6.8563	7.77368		7.26644		7.20796	7.6049	7.59272	7.93117	7.15779	7.56333	7.68945	7.29048	7.57813	7.6953
MOB1B_HUMAN	Q7L9L4		0	0	0	1	2	0	1	0	0	1	1	2	1	1	1	1	1	1	0	0	1	1	1	0	0	1	2	0				6.8563	7.77368		7.26644		7.20796	7.6049	7.59272	7.93117	7.15779	7.56333	7.68945	7.29048	7.57813	7.6953
SHLB1_HUMAN	Q9Y371		0	0	0	0	0	2	0	0	4	4	4	3	3	1	2	1	0	0	5	4	5	2	5	2	0	5	4	0					7.04964	7.69963	7.26633	7.10582	8.05189	7.99314	7.79632	7.94907	7.82729	6.83477	7.42116	7.26219			7.80048
CTNA3_HUMAN	Q9UI47		0	0	0	0	0	0	0	0	0	0	0	0	6	0	0	6	0	0	0	0	0	0	0	0	0	0	0	0							6.40083						7.45427			7.46669
SYK_HUMAN	Q15046		1	11	11	1	40	21	25	35	29	1	2	30	38	11	11	36	16	12	42	41	18	5	8	24	58	25	27	54	7.10061	8.53092	8.59595	7.05457	9.34506	8.86659	8.81692	9.27293	9.26383	7.49356	7.68062	9.31201	9.26827	8.49175	8.63844	9.2872	8.84294	8.86753	9.22657
PDPK1_HUMAN	O15530		0	0	0	0	1	0	0	0	0	0	0	0	1	0	0	2	0	0	0	0	1	0	0	0	0	0	0	0					6.57763								6.45711			7.12064
PDPK2_HUMAN	Q6A1A2		0	0	0	0	1	0	0	0	0	0	0	0	1	0	0	2	0	0	0	0	1	0	0	0	0	0	0	0					6.57763								6.45711			7.12064
NDUA9_HUMAN	Q16795		0	0	2	0	0	0	0	0	0	0	0	0	0	0	0	0	2	1	0	0	0	0	0	0	0	0	0	0			7.18955														7.35566	6.30841
MIER1_HUMAN	Q8N108		0	0	0	0	2	0	0	2	1	0	0	1	1	0	0	2	0	0	0	0	1	0	0	1	0	0	0	0					7.18814			7.01225	6.98463			7.09114	7.08998			7.18256
HS105_HUMAN	Q92598		22	57	57	24	76	33	47	72	92	341	330	81	32	184	171	32	60	65	54	50	35	31	34	35	18	54	60	15	8.41848	9.36299	9.42643	8.4204	9.68246	9.01582	9.01758	9.62322	9.73977	10.3157	10.3548	9.70985	9.1903	10.0665	10.0492	9.24237	9.38913	9.61431	9.23251
SORC3_HUMAN	Q9UPU3		0	4	3	1	2	0	0	4	4	2	3	2	1	3	2	1	0	1	0	1	1	0	2	1	1	3	2	0		7.77086	7.75069	6.74774	7.76483		6.58828	7.76332	7.59103	7.73823	7.82121	7.41959	6.6233	7.66774	7.53538	6.73133		7.25537
IDHC_HUMAN	O75874		1	5	4	1	4	3	5	3	10	19	12	8	3	6	4	2	4	6	0	0	4	5	6	4	0	6	7	0	7.38074	7.98664	7.83827	7.62151	7.80201	7.95914	8.09493	7.93078	8.70764	8.91344	8.67582	8.62195	7.64974	8.15812	7.59015	7.41704	7.94068	8.2055
TBCB_HUMAN	Q99426		0	0	0	0	3	7	8	2	2	4	6	1	1	2	1	1	1	1	9	8	3	6	5	3	0	6	9	0					8.44654	8.61758	8.31014	8.36758	7.68925	8.26501	8.34531	7.82552	8.02792	7.89692		8.26062	7.60363	7.6019	8.77322
SYCM_HUMAN	Q9HA77		0	0	0	0	1	0	0	1	1	1	0	0	0	0	0	0	0	0	0	0	1	0	0	0	0	0	0	0					7.61028			7.1873	7.59807	7.83595		7.75034				6.69206
STX1A_HUMAN	Q16623		0	14	14	0	5	0	1	4	6	3	5	5	2	1	1	1	10	10	9	8	2	1	1	2	3	10	7	4		8.96884	9.05019		8.13922		7.55241	8.00552	8.60686	8.3184	8.46446	8.79245	7.67181	7.69503	7.57089	7.39442	8.82011	8.92173	8.49877
COMT_HUMAN	P21964		0	1	2	0	3	5	9	3	2	2	3	2	10	3	3	10	2	2	6	6	9	4	2	8	1	3	3	0		7.33104	8.0658		8.14613	8.62117	8.5989	7.89526	8.36195	8.44293	7.9719	7.88779	8.68063	8.3078	8.24655	8.75409	8.32354	8.01599	8.22544
XPO7_HUMAN	Q9UIA9		128	88	98	118	88	102	105	69	51	1	4	49	93	74	75	101	147	157	123	118	36	27	30	35	150	128	145	145	9.59064	9.53143	9.53291	9.62183	9.67607	9.80093	9.69036	9.48406	9.6909	7.16277	7.38748	9.69128	10.0566	9.43789	9.48555	10.0653	9.93578	10.0594	9.91027
AOFA_HUMAN	P21397		22	17	16	23	2	0	0	1	3	0	0	2	1	0	1	3	4	3	2	1	0	0	0	0	3	2	1	5	8.96392	8.9569	8.87558	8.96355	7.96145			7.74002	7.62896			7.67924	7.14148	7.19463	7.42178	7.57143	8.3476	8.30608	7.37009
RS8_HUMAN	P62241		0	5	9	0	0	0	0	0	6	3	2	8	0	0	0	0	25	21	7	10	1	0	0	1	40	18	16	31		8.67966	8.94052						8.80872	8.31144	8.10792	8.89212					9.71951	9.83038	8.53014
PP2BA_HUMAN	Q08209		314	365	373	327	178	212	199	162	157	519	497	170	110	377	398	107	465	478	270	259	99	179	200	101	287	336	320	281	10.5774	11.1157	11.1511	10.6249	11.0396	10.6601	10.5537	10.9761	11.1749	11.1194	11.135	11.1382	10.6161	10.99	10.9994	10.7209	11.2665	11.3196	10.6365
CHLE_HUMAN	P06276		1	0	0	1	2	1	0	3	2	0	0	1	3	0	0	2	0	0	0	0	1	0	0	1	0	0	0	0	6.70089			6.85986	7.32303	6.95991		7.30969	7.3243			7.11714	7.18407			7.25498
RS4X_HUMAN	P62701		0	9	11	0	0	0	0	0	5	8	6	10	0	0	0	0	36	39	16	17	1	0	0	1	43	38	27	38		8.8033	8.9837						8.63145	8.63124	8.55039	8.85147					9.95555	10.004	8.81923
F136A_HUMAN	Q96C01		0	0	0	0	0	0	0	0	0	0	0	0	0	0	0	0	0	1	0	0	0	0	0	0	2	1	2	1																		8.46682
DRG1_HUMAN	Q9Y295		0	0	0	0	0	0	0	1	0	0	0	1	0	0	0	0	0	0	1	0	1	0	0	1	1	0	0	0								6.72628				6.77023							6.43072
KDM8_HUMAN	Q8N371		0	0	0	0	2	2	1	2	1	0	0	2	2	1	1	2	0	0	0	0	0	1	1	0	0	1	0	0					7.56885	7.7912	7.31859	7.32104	7.40543			7.94017	7.52744	7.19078	7.37096	7.57518
KCAB2_HUMAN	Q13303		2	9	8	5	6	4	0	5	9	4	5	5	9	5	5	7	17	20	6	7	6	2	2	5	0	2	1	0	7.43618	8.7395	8.87047	7.69894	8.2594	8.09047	7.14158	8.05683	8.44492	8.23497	8.15051	8.06479	8.4269	8.4247	8.27662	8.40829	9.17733	9.24197	8.18044
DNJA2_HUMAN	O60884		0	0	0	0	0	0	0	0	0	0	0	0	0	0	0	0	0	0	0	0	0	0	0	0	0	2	1	1
PLTP_HUMAN	P55058		19	13	14	22	2	0	0	3	4	2	1	7	4	6	6	4	5	8	2	0	4	2	2	2	1	1	2	1	8.6242	8.56819	8.77009	8.66647	8.09608			8.06123	8.08034	7.1602	6.48961	8.25392	7.94962	7.58082	7.79547	7.97666	8.01578	8.14245	7.56496
ODBA_HUMAN	P12694		0	5	3	0	18	29	26	16	20	28	22	15	19	23	24	20	6	6	16	17	21	26	17	21	5	15	12	3		8.41047	8.27662		8.9442	9.05553	8.99304	8.91132	9.20153	9.09093	9.11538	9.05706	9.02837	9.10806	9.10503	9.21291	8.52633	8.62261	8.80812
MYOME_HUMAN	Q5VU43		0	0	0	0	0	0	0	0	0	1	0	0	2	0	0	1	0	0	0	0	0	0	0	0	0	0	0	0										10.2639			7.60133			7.4711
KLC2_HUMAN	Q9H0B6		0	0	0	0	2	2	5	1	0	0	0	0	9	0	0	9	0	0	1	0	13	12	10	13	0	0	2	0					7.62445	7.88694	8.00941	7.57521					8.21585			8.19095			6.8297
TANC1_HUMAN	Q9C0D5		0	0	0	0	4	0	0	1	0	0	0	0	0	0	0	1	0	0	0	0	0	0	0	0	0	0	0	0					7.38927			6.85786								6.34147
DCTN3_HUMAN	O75935		1	7	6	1	4	9	6	4	5	9	7	6	9	4	4	8	4	3	14	13	5	6	5	4	7	11	11	6	7.42323	8.97641	9.04817	7.5155	8.58162	8.8048	8.65859	8.62082	9.05557	9.10006	9.12898	8.96579	8.98515	8.46969	8.63778	8.91124	8.71171	8.74009	9.09992
P85B_HUMAN	O00459		0	0	0	0	1	1	1	0	0	0	0	0	2	0	0	1	0	0	0	0	1	0	0	1	0	0	0	0					7.12542	6.98204	6.93623						7.05614			6.2097
KV315_HUMAN	P01624		1	1	2	2	2	3	2	1	1	2	2	1	1	1	0	1	2	1	9	8	1	1	1	1	0	1	0	0	8.16221	8.10938	8.17058	8.29563	7.47887	8.35062	8.30382	7.57518	8.23058	8.54768	8.4759	8.34553	8.04587	7.74472		8.02759	8.4546	8.45189	8.68531
KVD07_HUMAN	A0A0C4DH55		1	1	2	2	2	3	2	1	1	2	2	1	1	1	0	1	2	1	9	8	1	1	1	1	0	1	0	0	8.16221	8.10938	8.17058	8.29563	7.47887	8.35062	8.30382	7.57518	8.23058	8.54768	8.4759	8.34553	8.04587	7.74472		8.02759	8.4546	8.45189	8.68531
PPM1K_HUMAN	Q8N3J5		0	0	0	0	1	0	0	1	1	0	0	1	1	0	0	1	0	0	0	0	1	0	0	0	0	0	0	0					7.78239			7.65989	7.73113			7.62714	7.19234			7.36487
BRE1A_HUMAN	Q5VTR2		0	0	0	0	0	2	3	0	0	0	0	0	3	0	0	2	0	0	0	0	3	5	5	3	0	0	1	0						7.53663	7.52158						7.56832			7.58467
HS74L_HUMAN	O95757		0	3	5	0	15	8	9	13	19	71	64	15	11	44	35	8	1	1	12	15	15	18	15	18	10	20	17	8		7.71945	7.82841		8.61373	8.25638	8.29804	8.46081	8.85814	9.34139	9.23555	8.75461	8.44682	9.16104	9.08091	8.31873	7.13213	7.10479	8.39637
CA2D4_HUMAN	Q7Z3S7		0	0	0	0	0	0	0	0	0	0	0	0	1	0	1	0	0	0	1	2	0	0	0	0	0	2	0	0															7.01013				7.54692
TPC12_HUMAN	Q8WVT3		0	0	0	0	0	0	0	1	0	0	0	0	0	0	0	0	0	0	1	0	2	2	2	4	0	0	0	0								9.23409	6.82512										9.3686
SHPK_HUMAN	Q9UHJ6		0	0	0	0	5	0	0	6	1	2	0	1	0	5	5	0	0	0	0	0	0	0	0	2	0	0	0	0					8.155			8.22786	7.07485	7.69834		7.14173		8.22167	8.07218
GAN_HUMAN	Q9H2C0		10	5	5	11	12	2	1	14	19	1	2	21	5	1	2	5	2	4	11	11	1	0	0	2	4	6	2	2	8.42465	8.19918	8.09318	8.32406	8.62424	7.93952	7.24306	8.61995	8.92641	6.90221	7.80259	9.0141	7.71266	7.519	7.42503	7.95771	8.02784	8.31909	8.39548
PPM1F_HUMAN	P49593		0	1	0	0	4	4	4	4	7	6	6	6	5	2	1	7	0	1	4	6	5	6	7	4	1	4	2	0		6.91031			8.15345	8.23656	8.20142	7.98618	8.32089	8.42903	8.31538	8.27441	7.93773	7.53242	7.23917	8.04724		6.71801	8.24773
SAE1_HUMAN	Q9UBE0		0	1	2	1	8	13	9	6	6	2	1	3	9	6	4	9	3	1	6	4	7	6	6	9	1	3	2	1		6.71192	7.07558	6.99317	8.45864	8.45136	8.42503	8.34406	8.48374	7.47998	6.83318	8.40422	8.5722	8.133	7.67897	8.61994	7.28126	6.9635	7.9444
MMAB_HUMAN	Q96EY8		0	0	0	0	0	0	0	1	1	3	0	1	0	0	0	0	0	0	0	1	1	1	1	2	0	1	1	0								7.33724	7.31557	8.08073		7.2571
ELMO2_HUMAN	Q96JJ3		0	0	0	0	2	3	3	0	2	0	0	1	9	0	0	6	0	0	0	0	3	2	1	5	1	0	1	1					7.04269	7.98216	7.26769		7.09103			6.68419	8.12044			7.92222
MON1B_HUMAN	Q7L1V2		0	0	0	0	5	0	1	1	2	0	0	2	2	0	0	0	0	0	0	0	1	0	0	2	0	0	0	0					7.55989		6.68928	6.40059	7.31141			7.91845	6.98432
CP070_HUMAN	Q9BSU1		0	0	0	0	0	1	1	0	0	0	0	0	0	0	0	0	0	0	0	1	0	2	1	0	0	0	1	0						7.00732	7.29261
TSNAX_HUMAN	Q99598		0	1	4	0	11	0	1	12	6	8	8	5	2	10	6	2	1	1	1	2	3	1	1	2	0	0	0	0		7.66188	8.23004		8.90619		7.46235	8.84322	8.42434	8.53771	8.46235	8.35818	7.62884	8.58642	8.52574	7.73617	7.55872	7.64626	7.50926
PSB6_HUMAN	P28072		1	7	6	1	1	2	2	1	3	12	8	1	2	6	6	3	3	3	6	4	2	2	4	2	1	1	3	0	7.58405	8.63146	8.7906	7.58212	8.41662	8.12366	8.20183	8.33467	8.30715	9.02309	8.89777	8.52894	7.86958	8.67207	8.63463	8.01178	8.54678	8.60968	8.32071
ENPP6_HUMAN	Q6UWR7		65	21	27	64	32	45	40	30	19	11	10	16	33	42	51	33	18	19	13	12	28	33	33	29	7	2	1	7	9.46016	9.07682	9.20766	9.35151	9.41486	9.40775	9.25753	9.39099	9.08892	8.645	8.60292	9.10554	9.36509	9.3716	9.47338	9.53429	8.80985	8.84139	8.40418
SAMH1_HUMAN	Q9Y3Z3		1	3	2	0	10	33	24	16	6	0	0	7	30	3	1	25	2	4	5	7	16	8	7	18	10	5	8	9	7.19396	7.79432	7.54512		8.72584	9.06498	8.76211	8.83031	8.31458			8.75498	9.30088	7.88607	7.75884	9.20577	8.17237	8.1823	8.09499
KITM_HUMAN	O00142		5	3	2	5	8	6	7	11	8	2	1	8	6	4	4	7	9	9	5	4	3	1	2	3	7	4	5	5	8.22513	8.36823	8.41133	8.18244	8.90796	8.51175	8.35818	8.87362	8.61416	7.87737	7.8225	8.77492	8.72593	8.43862	8.4257	8.80465	9.14631	9.12856	8.14298
TNPO2_HUMAN	O14787		1	1	2	1	2	0	2	2	1	0	0	4	5	0	0	4	2	3	3	2	2	0	0	2	10	9	9	12	7.39182	7.60049	7.57484	7.55618	6.68829		7.47188	7.13271	6.66149			7.53062	8.01267			7.8815	7.78404	8.0911	7.63533
ITB8_HUMAN	P26012		0	1	1	0	0	0	0	0	0	0	0	0	0	0	0	0	0	1	0	0	0	0	0	0	0	0	0	0		6.71517	7.17528			6.83503	7.00368											6.52925
SODE_HUMAN	P08294		3	13	10	1	5	10	10	5	1	5	4	3	4	9	8	3	13	12	12	9	3	3	5	4	4	10	11	4	7.93469	9.17243	9.07346	7.52263	8.71659	8.80909	8.69558	8.61094	7.92952	8.27602	8.06763	7.87146	8.66484	8.76353	8.76657	8.75968	9.08959	9.15996	8.87193
HACD3_HUMAN	Q9P035		0	0	0	1	1	0	1	1	0	0	0	0	7	0	0	4	0	0	3	3	5	2	0	4	2	0	0	1				7.52173	7.49024		7.15731	7.01355					8.33321			8.26281			7.43431
PSMD8_HUMAN	P48556		10	12	10	9	9	8	8	5	9	4	6	9	6	6	7	7	7	6	15	15	6	8	8	7	4	10	7	6	8.63045	9.16879	9.19593	8.59732	8.89516	8.92376	8.85163	8.72623	8.84068	8.37778	8.70472	8.91989	8.76525	8.75598	8.71413	8.81019	8.91505	8.96038	9.03104
GLI2_HUMAN	P10070		0	0	2	0	0	0	0	0	0	0	0	0	1	0	0	1	0	0	1	2	1	0	0	1	0	0	1	0			7.84327										7.23007			7.12261			7.34254
FBX21_HUMAN	O94952		0	1	1	0	2	0	0	2	5	2	1	9	1	0	0	2	1	0	1	3	1	0	0	1	14	5	7	14		7.54938	7.36873		7.56693			7.80173	8.47524	7.11035	6.72748	8.81535	7.34713			7.86086	7.01628		7.58024
RALA_HUMAN	P11233		23	22	26	26	13	7	8	12	15	14	11	13	6	13	14	6	18	15	13	15	7	4	3	7	13	11	13	12	9.24072	9.67535	9.7577	9.29734	9.19212	8.64649	8.57199	9.3243	9.50081	9.15488	9.09089	9.35803	8.44871	9.17635	9.23058	8.54852	9.39986	9.42359	9.12359
NEUS_HUMAN	Q99574		0	0	0	0	1	0	0	1	2	0	0	5	0	0	0	0	0	0	0	0	0	0	0	1	0	0	0	0					7.02301			7.14513	7.28829			7.44669
GNPI1_HUMAN	P46926		2	9	8	2	4	2	4	4	3	2	1	4	4	3	3	2	2	2	1	2	4	3	4	3	0	0	1	0	7.83317	8.76072	8.80517	7.93381	8.3295	7.99504	8.12727	8.51286	8.2136	8.19465	7.91873	8.33887	7.95905	8.21508	8.31647	7.70857	8.24224	8.17574	7.60785
HMGB1_HUMAN	P09429		6	0	0	6	0	0	1	0	0	0	1	0	0	1	0	1	1	0	1	4	1	1	1	2	5	0	0	6	8.00924			8.08948			7.40596				7.7321			7.5972		7.34819	7.05177		6.79165
HGB1A_HUMAN	B2RPK0		6	0	0	6	0	0	1	0	0	0	1	0	0	1	0	1	1	0	1	4	1	1	1	2	5	0	0	6	8.00924			8.08948			7.40596				7.7321			7.5972		7.34819	7.05177		6.79165
GAPD1_HUMAN	Q14C86		0	0	0	0	0	4	1	0	0	0	0	0	5	0	0	5	0	0	1	0	6	3	4	8	0	0	0	0						7.69578	6.7143						7.81662			7.81877			7.28393
NP1L4_HUMAN	Q99733		0	8	11	1	11	11	16	11	11	25	23	11	10	12	12	7	6	8	19	20	8	14	12	5	2	21	18	3		8.48002	8.32278	6.69087	8.79249	8.80366	8.84089	8.43959	8.89714	9.16086	9.08207	8.85744	8.827	8.70818	8.56293	8.77116	8.18173	8.32021	8.94089
RTKN_HUMAN	Q9BST9		0	0	0	0	0	0	0	0	0	0	0	0	0	0	0	1	0	0	0	0	2	2	1	3	0	0	0	0																6.95943
NQO2_HUMAN	P16083		65	54	53	63	37	63	59	23	28	43	43	25	29	65	73	25	9	12	59	64	22	34	35	27	30	56	52	31	9.82216	10.1743	10.2769	9.96104	10.1232	9.91737	9.84903	10.0424	10.0467	10.0689	10.0415	10.0289	10.0431	10.1987	10.1899	10.086	9.02674	9.10585	9.95833
KS6A3_HUMAN	P51812		0	0	0	0	0	1	0	0	0	0	0	0	4	0	0	8	0	0	0	0	4	3	1	4	0	0	1	0						7.40223							7.91165			8.17354
TPC6B_HUMAN	Q86SZ2		0	1	2	0	1	0	0	1	1	0	0	1	0	3	0	0	1	1	1	0	0	0	0	0	0	0	1	0		6.94399	7.40557		6.94551			6.87095	7.04618			6.94761		8.21176			6.39851	7.6653	6.69929
KTN1_HUMAN	Q86UP2		9	45	43	10	52	55	60	47	31	47	44	18	60	62	53	55	37	41	79	76	71	62	66	57	12	67	66	10	7.91675	9.14823	9.13532	7.99315	9.27667	9.28271	9.1113	9.14891	8.74435	9.05065	9.05115	8.61143	9.27286	9.24207	9.22706	9.34181	9.05323	9.19465	9.44467
DCUP_HUMAN	P06132		0	0	1	0	0	0	0	0	1	0	0	0	0	1	0	0	0	0	0	0	0	0	0	0	0	0	0	0			6.21566						6.73998					6.53363
DDX6_HUMAN	P26196		6	0	0	4	2	3	2	3	1	1	0	3	3	1	1	4	1	0	2	1	3	2	2	3	4	5	4	4	7.64843	7.3619		7.36549	7.84218	7.57786	7.17298	7.94356	7.86279	7.19092		7.96221	8.03591	7.26865	7.21026	8.13226	7.23124		7.35656
SBSN_HUMAN	Q6UWP8		18	2	2	15	4	0	0	4	5	3	3	14	4	6	3	6	2	1	1	0	3	5	6	4	1	1	0	1	8.37985	7.43148	7.61097	8.52031	6.97416			7.03076	8.10394	7.15057	7.33272	8.35784	7.22699	7.93261	8.87503	7.48203	6.90212	6.98801	6.37433
PA1B2_HUMAN	P68402		3	0	1	5	1	0	1	1	1	7	6	0	1	2	1	1	2	1	0	0	2	2	1	2	0	1	1	0	7.52418		7.30073	7.35543	7.2528		7.01034	7.12804	7.1702	8.58105	8.53224		6.98264	7.88805	7.58731	6.96676	7.90137	7.63989
PDK3_HUMAN	Q15120		1	2	4	1	3	10	9	6	9	5	4	5	4	7	4	4	3	7	3	2	5	4	2	1	1	4	5	0	7.37614	8.34895	8.50002	7.81301	8.02391	8.33086	8.30029	8.39582	8.61698	8.33945	8.05042	8.49453	8.07004	8.45706	8.35978	8.17479	8.18665	8.49631	7.9586
DD19A_HUMAN	Q9NUU7		0	0	0	0	0	0	0	0	0	0	0	0	0	0	0	0	0	0	0	0	0	0	0	0	0	2	2	1
DD19B_HUMAN	Q9UMR2		0	0	0	0	0	0	0	0	0	0	0	0	0	0	0	0	0	0	0	0	0	0	0	0	0	2	2	1
TXNL1_HUMAN	O43396		0	2	2	0	1	3	3	3	1	7	7	1	5	2	2	5	2	2	3	4	6	3	3	6	1	3	4	1		8.24773	8.29319		7.36601	8.2538	8.13165	7.63637	7.14476	8.83371	8.76245	7.54177	8.1514	8.24957	8.20235	8.31061	8.19582	8.35984	8.21402
AP2B1_HUMAN	P63010		136	238	228	131	126	84	91	100	151	126	113	147	70	179	181	71	252	239	109	100	59	55	56	57	85	136	117	85	9.79136	10.1857	10.2272	9.80817	9.9526	9.71258	9.55777	9.88845	10.2969	9.79315	9.76652	10.3266	9.5761	9.93619	9.93813	9.58349	10.2509	10.3241	9.75208
SAHH2_HUMAN	O43865		60	152	160	65	65	77	78	66	80	101	91	79	69	76	63	68	159	163	76	68	45	45	45	40	53	87	84	57	10.4475	10.4378	10.549	10.5268	10.2132	10.0043	9.93068	10.2356	10.3091	10.3187	10.0877	10.3851	10.3412	10.5967	10.4055	10.2946	10.5643	10.5189	10.2115
PAXI_HUMAN	P49023		0	0	0	0	0	0	0	0	0	0	0	0	1	0	0	1	0	0	2	0	1	1	0	2	0	0	0	0													7.1498			7.20483			7.38799
FBF1_HUMAN	Q8TES7		0	0	0	0	1	0	0	0	0	0	0	0	0	0	0	0	0	0	2	1	1	0	0	0	0	0	0	0					6.82162														7.64683
S6A11_HUMAN	P48066		2	2	3	3	0	0	0	0	0	0	0	0	1	0	0	0	6	8	0	0	0	0	0	1	1	0	0	1	7.58437	7.67656	7.92548	7.865	6.96425								6.71059			6.61249	8.21569	8.13405
TPP2_HUMAN	P29144		142	188	195	140	125	139	126	135	99	227	213	109	104	236	248	104	246	269	135	129	79	112	105	79	57	117	105	56	9.45073	10.0425	10.0716	9.45853	10.1137	9.83239	9.65355	10.0252	9.68886	9.81924	9.91521	9.68344	10.0061	9.98292	10.0456	10.0312	10.2111	10.3383	9.67717
BRNP3_HUMAN	Q76B58		1	2	3	0	1	0	0	0	2	1	0	5	0	0	0	1	1	0	0	0	1	0	0	0	0	0	0	0		6.61953	6.83974		7.34524				7.65595	6.25254		8.06108				7.05892	6.44532
MPPA_HUMAN	Q10713		0	1	1	0	5	0	0	5	4	4	4	6	3	3	1	2	0	0	0	0	3	1	1	6	0	0	0	0		7.34038	7.35738		8.03703			8.1599	8.11167	8.21269	8.22126	8.17214	7.40966	7.71838	6.97706	7.56146
GPX3_HUMAN	P22352		0	0	1	0	0	0	0	0	0	0	0	1	0	0	0	1	0	1	1	0	0	0	0	0	0	0	0	0			7.77561			6.69527			6.96156			7.08987				7.28493		7.75694	7.06996
AP1S1_HUMAN	P61966		0	0	0	0	0	0	0	0	0	0	0	0	1	0	0	0	0	0	1	1	1	0	0	0	0	0	0	0											7.17837								7.23742
STAM2_HUMAN	O75886		0	0	0	0	2	6	6	0	2	0	1	1	7	0	0	6	0	0	6	5	6	5	7	7	0	1	1	0					7.59729	8.35755	8.34153	7.52769	7.48959		8.01595	7.26621	8.43114			8.3448			8.15497
ADT1_HUMAN	P12235		0	3	2	0	0	0	0	0	0	0	0	0	1	0	0	0	1	1	0	0	0	0	0	0	0	0	0	0		8.21951	8.16767										6.58066				7.85058	7.91083
F13B_HUMAN	P05160		0	0	0	0	0	0	0	0	0	0	1	2	1	0	0	0	0	0	0	0	0	0	0	0	0	0	0	0											7.44878	7.90885	6.21762
APC4_HUMAN	Q9UJX5		0	0	0	0	1	0	0	0	1	0	0	1	0	0	0	0	0	0	0	0	0	0	0	0	0	0	0	0					5.97742				6.53404			6.58345
REEP5_HUMAN	Q00765		2	6	5	2	1	3	2	2	3	7	5	3	3	3	7	6	9	9	5	5	3	2	3	3	1	6	5	0	7.87966	8.48097	8.54544	7.87044	7.81419	7.83081	6.84566	8.04618	8.40851	8.40068	8.45034	8.32968	7.9452	8.13742	8.39282	8.23096	8.98488	8.9053	7.8673
TINAL_HUMAN	Q9GZM7		0	0	0	0	2	0	0	1	3	0	0	3	1	0	0	1	0	0	0	0	1	0	0	0	0	0	0	0					7.26326			6.79372	8.0023			8.01439	6.84137			6.90822
VWF_HUMAN	P04275		5	5	5	7	12	10	8	6	17	7	4	16	22	4	7	18	7	9	9	6	26	11	12	30	21	18	20	17	7.92497	8.50295	8.45286	8.23885	8.17534	8.36459	8.18732	7.95046	8.91286	8.61455	8.40005	8.96309	8.78004	7.8918	8.08418	8.72429	8.56916	8.80226	8.09283
MYH10_HUMAN	P35580		0	0	0	0	0	0	0	0	1	0	0	2	0	0	0	0	7	7	8	9	0	0	0	0	1	8	5	0									6.72796			7.39041					7.8846	7.94473	7.7077
GLTP_HUMAN	Q9NZD2		2	0	1	1	10	5	6	11	7	33	28	5	6	17	13	7	6	5	3	4	6	5	6	4	0	1	1	0	7.58372		7.5811	7.46477	9.08307	8.29442	8.27994	8.9373	8.84029	9.43431	9.3553	8.81424	8.3483	9.04914	9.14261	8.59682	8.90059	9.05404	8.0221
OAT_HUMAN	P04181		4	11	16	5	14	13	11	12	16	10	9	15	9	14	13	12	6	6	8	6	10	6	6	10	3	7	8	1	7.75516	8.86323	8.98495	7.85881	8.92553	8.76902	8.55123	8.79074	9.06194	8.63533	8.65681	8.94759	8.85892	8.90009	8.56875	8.95942	8.39468	8.49035	8.34784
RSSA_HUMAN	P08865		2	13	14	0	0	0	0	0	11	11	8	7	1	1	0	1	45	44	10	10	5	0	0	4	31	40	37	30	7.55619	8.91837	9.12186						8.96899	8.77017	8.76268	8.9197	7.84518	7.35089		7.47525	9.88537	9.95297	8.60898
CADH4_HUMAN	P55283		0	0	1	1	4	0	0	2	2	0	0	3	3	0	1	3	0	0	0	0	0	0	0	2	0	1	1	0			7.70104	6.88033	7.8835			7.52033	7.77905			7.86633	7.71979		7.05998	7.79171
NECA1_HUMAN	Q8N987		0	0	1	0	7	13	12	7	9	26	20	11	5	10	10	4	0	0	23	24	10	12	13	12	1	28	34	0			7.49411		8.36547	8.72584	8.52714	8.49992	8.60052	9.16233	9.14894	8.758	8.33011	8.68235	8.63571	8.21141			9.22126
PSA5_HUMAN	P28066		2	11	13	2	5	4	4	6	4	9	12	6	5	7	5	3	7	7	9	10	4	3	2	4	0	4	3	0	7.87273	8.89251	9.02567	8.13846	8.72931	8.38184	8.28461	8.49358	8.31408	8.92154	9.01339	8.5945	8.40169	8.841	8.76163	8.4681	8.75559	8.74701	8.54529
EXOC7_HUMAN	Q9UPT5		0	0	0	0	0	1	0	0	0	0	0	0	14	0	0	15	0	0	1	0	5	2	0	5	11	0	0	10							6.98975						8.37851			8.40647
AAMP_HUMAN	Q13685		0	0	0	0	0	1	0	0	0	0	0	0	2	0	0	1	0	0	0	0	2	1	1	2	0	1	0	0						7.76166							7.72999			7.16414
UFL1_HUMAN	O94874		0	0	0	0	0	0	0	0	0	0	0	0	6	0	0	5	0	0	0	0	9	7	1	7	0	0	0	0													7.76127			7.73134
CYTB_HUMAN	P04080		4	5	4	5	1	7	4	2	0	6	7	2	2	4	3	2	4	5	8	9	1	2	4	4	5	5	4	4	8.42211	8.8619	8.7517	8.55352	7.5755	8.75877	8.34236	8.01553		9.19376	9.12824	8.04961	7.9379	8.8012	8.47241	7.95173	9.03767	9.12762	8.83598
ICAM5_HUMAN	Q9UMF0		23	44	45	26	13	0	0	13	22	59	57	23	0	32	33	2	61	69	15	12	1	0	0	1	13	31	34	11	8.31269	9.17409	9.25489	8.36773	8.80318			8.51976	8.90015	9.08235	9.15226	8.76745	6.73367	8.72911	8.8455	7.32469	9.3692	9.51521	8.14644
DTNA_HUMAN	Q9Y4J8		0	0	0	0	2	3	5	1	0	0	0	0	2	0	0	3	0	0	2	0	4	2	4	2	0	2	2	0					7.18187	7.7675	8.08696	6.84874				6.8789	7.72069			7.8336			7.45911
UCHL5_HUMAN	Q9Y5K5		0	0	0	0	0	0	0	0	0	0	0	0	0	0	0	0	0	0	0	0	1	2	1	1	0	0	0	0							7.16265
HEXB_HUMAN	P07686		13	30	37	13	19	22	22	21	21	23	16	20	14	34	29	17	36	31	30	29	14	16	15	15	2	15	16	0	8.64721	9.56705	9.61812	8.73837	9.27782	9.08899	9.03926	9.21751	9.16325	9.223	9.21806	9.06435	9.14195	9.48454	9.48051	9.18549	9.66032	9.71483	9.20512
NU133_HUMAN	Q8WUM0		0	0	0	0	0	0	0	0	0	0	0	0	0	0	0	0	0	1	0	0	0	0	0	0	1	0	1	2																		6.74334
SNG1_HUMAN	O43759		3	4	6	3	1	0	0	0	1	0	0	2	0	0	0	0	10	7	8	6	0	0	0	1	11	14	14	9	8.03479	9.01469	9.14482	8.20925	7.47254				8.33746			8.4786					8.94627	8.52934	8.83167
GPX4_HUMAN	P36969		1	6	8	0	3	4	7	3	5	36	33	4	5	8	7	4	25	32	9	7	7	6	6	4	10	9	13	7	7.44264	8.71396	8.95016		7.95735	8.48582	8.48844	8.31649	8.72613	9.65917	9.58469	8.7206	8.5932	8.82405	8.8222	8.25971	9.88601	9.92907	8.7747
PEPD_HUMAN	P12955		34	26	30	33	33	55	56	31	19	20	20	16	21	39	39	23	19	22	24	20	17	32	35	19	10	26	20	9	9.05503	9.61223	9.66215	9.03133	9.81552	9.88224	9.79711	9.68981	9.54996	9.14345	9.24306	9.484	9.83668	9.65008	9.66276	9.91395	9.36625	9.35852	9.18949
PCDH9_HUMAN	Q9HC56		0	0	1	0	0	0	0	0	1	0	0	0	0	0	0	0	0	0	0	0	0	1	1	0	0	0	1	0									6.32677
CDC37_HUMAN	Q16543		4	22	25	1	27	45	48	23	25	116	104	24	28	45	35	30	39	40	54	56	35	54	55	33	8	53	57	7	8.03371	9.0162	9.11919	7.37201	9.3049	9.39589	9.36461	9.13969	9.17846	9.76699	9.73905	9.2651	9.21659	9.26243	9.14718	9.33516	9.47881	9.49389	9.48055
FGF1_HUMAN	P05230		0	1	2	0	1	1	1	0	1	3	0	1	1	1	3	1	3	0	4	1	0	0	0	0	0	2	2	0		6.99605	7.31063		6.9846	6.6457	6.62278		7.00604	7.26795		7.01127		6.40596	7.69561	7.15106	7.40644	7.77939	7.25086
PPID_HUMAN	Q08752		0	0	0	0	0	1	0	0	0	0	0	0	0	0	0	0	0	0	0	0	0	2	1	1	0	0	0	0						7.17513
GRB2_HUMAN	P62993		5	20	16	12	16	14	10	15	17	15	12	14	10	16	14	12	15	13	14	15	12	9	9	11	12	11	8	7	8.65689	9.2737	9.35453	8.81898	9.29528	9.02268	8.83126	9.19137	9.42857	9.3001	9.11059	9.35342	8.95412	9.22663	9.18489	9.05782	9.36388	9.36086	8.95879
S10A7_HUMAN	P31151		0	0	0	0	7	1	1	9	0	0	0	1	6	0	0	8	0	0	0	0	3	18	19	2	1	0	0	1					7.73886	7.10254	6.92171	7.86869					7.65369			7.67343
AGO2_HUMAN	Q9UKV8		1	7	7	1	3	0	0	4	9	0	0	9	4	4	4	6	8	17	1	1	0	0	1	1	2	4	5	2	7.14189	8.20935	8.0525	7.42794	7.90206			7.75295	8.36775			8.42915	7.58804	7.9068	7.79873	7.83366	8.42521	8.78711	6.80838
RL38_HUMAN	P63173		0	0	0	0	0	0	0	0	0	0	0	0	0	0	0	0	4	3	0	0	0	0	0	0	3	3	2	5																	8.7564	8.66141
GSTK1_HUMAN	Q9Y2Q3		0	0	0	0	1	0	0	1	0	1	1	1	0	1	0	0	0	1	0	0	0	0	0	1	0	1	1	0					7.70976			7.65331		7.473	7.62669	7.48625		7.85644				7.67799
LEG1_HUMAN	P09382		3	9	9	6	2	10	10	2	2	13	13	3	4	11	8	5	17	18	13	12	4	7	8	3	10	14	13	9	7.6616	8.89932	8.90981	8.11468	7.48616	8.75546	8.61078	7.4232	7.70327	9.19997	9.24142	8.04466	8.07515	8.74641	8.7955	8.23639	9.49657	9.52912	8.84432
DEOC_HUMAN	Q9Y315		2	3	3	3	3	8	6	4	3	0	0	5	7	2	1	10	7	5	1	2	6	6	6	5	0	0	0	0	7.5058	7.96955	8.14176	7.85165	8.17105	8.20014	8.06111	8.14473	7.94579			8.11982	8.41556	7.69614	7.47747	8.52026	8.69905	8.52731	6.65112
AMPL_HUMAN	P28838		15	0	1	10	1	0	0	1	1	0	0	0	2	0	0	2	1	2	0	0	3	0	0	4	1	0	0	0	8.39062		7.42648	8.47969	7.35543			6.98842	7.00949			6.28874	7.23877			7.35932	7.97088	8.04364
DCK_HUMAN	P27707		0	0	0	0	0	1	2	0	0	0	0	0	3	0	0	3	0	0	0	0	6	0	1	6	1	0	0	3						7.87525	7.77256						7.77262			7.6176
TPM1_HUMAN	P09493		1	6	7	2	0	0	0	3	4	2	1	4	0	1	2	1	5	6	4	4	0	0	0	0	1	3	2	0	7.70409	8.65021	8.71917	7.85313				8.28174	8.43891	8.14248	7.87685	8.48346		7.65093	7.89162	7.04501	8.83716	9.01473	8.10833
COG4_HUMAN	Q9H9E3		0	0	0	0	0	0	0	0	0	0	0	0	2	0	0	2	0	0	0	0	5	0	2	5	0	0	0	0													7.21285			7.62649
LRP2_HUMAN	P98164		1	0	0	3	16	4	4	14	7	0	0	9	15	8	5	16	0	1	0	0	7	2	1	8	0	0	0	0	6.86126			6.67135	8.09559	7.93607	7.86168	8.15942	7.66701			7.95418	8.45228	7.57315	7.61351	8.53031		7.19885
PSB4_HUMAN	P28070		2	8	3	1	4	3	2	6	5	11	7	4	1	5	6	1	3	4	9	8	4	1	2	5	0	2	1	0	7.83976	8.82622	8.56239	7.89703	8.44686	8.39127	8.13991	8.40899	8.44048	8.92748	8.84874	8.1878	7.67157	8.60093	8.6088	7.64191	8.50151	8.5102	8.56585
RFA3_HUMAN	P35244		0	3	4	0	0	0	1	0	1	1	1	1	0	3	4	1	1	1	2	2	1	0	0	1	0	0	0	0		7.95608	8.10161	6.95188			7.45005		7.71133	8.05744	8.06915	7.53217	7.21909	8.19756	7.99977	7.65002	7.74532	7.75132	7.93409
ELOB_HUMAN	Q15370		1	1	1	0	0	3	2	0	0	1	0	1	1	1	3	1	0	1	4	6	1	4	5	0	1	3	6	0	7.33844	7.5921	7.59677			7.96213	8.10466			7.91506		7.66956	6.30539	7.82574	8.3721	6.44775		7.8058	8.27376
COAC_HUMAN	Q96CD2		0	2	2	0	0	0	0	2	1	1	0	1	1	1	1	1	2	2	1	0	1	0	0	1	0	0	0	0		7.41546	7.32681					7.66826	7.59137	6.87656		7.18284	6.87863	6.93968	7.34368	6.4264	6.90625	7.14482	6.5216
APJ_HUMAN	P35414		1	0	1	2	0	0	0	0	0	0	0	0	1	0	0	2	0	0	0	0	1	0	0	0	0	0	0	0	7.3356		7.14996	7.76194									7.17135			7.58427
CPPED_HUMAN	Q9BRF8		2	13	12	2	5	10	13	5	3	9	8	3	4	17	11	4	9	5	8	10	5	7	10	5	0	2	1	0	7.8751	8.81105	8.99333	8.04999	8.68964	8.93266	9.02193	8.76314	8.50814	8.6559	8.63063	8.15524	8.81916	8.85349	8.75558	8.81803	8.70663	8.77708	8.51617
P2Y12_HUMAN	Q9H244		3	0	1	6	3	0	0	4	1	0	0	2	5	0	0	6	0	0	0	0	2	0	0	4	1	0	0	0	7.49552		7.71478	7.53362	7.64525	7.28466		7.77223	7.24949			7.53491	8.06524			8.17531
MATN2_HUMAN	O00339		0	0	0	0	1	2	1	0	0	0	0	0	3	0	0	1	0	0	0	0	10	6	7	6	0	0	0	0					6.92444	7.43823							7.425			7.10329
ORN_HUMAN	Q9Y3B8		0	0	0	0	0	0	0	0	1	0	0	1	0	0	0	0	0	0	0	0	0	1	1	1	0	0	0	0									6.21964			6.06494					7.38516
CPT2_HUMAN	P23786		1	2	6	2	11	26	21	11	9	1	1	7	24	4	3	24	2	1	13	11	14	8	7	17	5	2	4	8	7.3329	7.12603	7.94554	7.16376	8.48153	8.95044	8.7893	8.374	8.27142	6.95406	7.37718	8.17178	9.01849	7.92175	7.63638	9.08286	7.48272	7.16729	8.37245
EVL_HUMAN	Q9UI08		0	0	0	0	0	0	0	2	1	0	0	3	3	0	0	3	0	0	2	3	5	1	1	5	0	0	0	0								6.95546	6.79621			7.09656	7.48367			7.41191			6.60092
TIPRL_HUMAN	O75663		13	39	48	11	26	22	23	25	30	41	43	28	18	56	47	16	38	39	30	29	13	15	15	15	6	26	23	7	8.91266	9.67799	9.81135	8.7332	9.64003	9.31488	9.22154	9.57951	9.75995	9.74801	9.75862	9.69308	9.31582	9.66576	9.62082	9.31798	9.66243	9.73985	9.33439
BDH2_HUMAN	Q9BUT1		3	2	3	3	2	0	0	1	1	1	0	0	2	3	4	1	2	4	1	1	1	0	0	2	1	0	0	0	7.98951	8.08888	8.17479	8.40618	7.66239			7.37905	6.87002	7.90518			7.44287	7.71144	8.16652	7.46003	7.78004	8.31679	7.24165
NQO1_HUMAN	P15559		59	45	38	64	29	12	8	26	16	6	4	15	10	34	33	10	40	38	23	23	14	8	8	11	14	8	5	12	9.95168	9.95061	9.9804	10.0198	10.0455	8.80472	8.34807	9.95866	9.45466	8.63232	8.39347	9.42838	9.03659	9.67657	9.67784	9.22259	9.91356	9.97231	9.22126
SUV3_HUMAN	Q8IYB8		0	0	0	0	1	0	0	2	2	0	0	3	9	0	0	8	0	1	0	0	1	0	0	1	0	0	0	0					6.59208				7.46866			7.66244	7.85265			7.68132		7.13146
AT1B1_HUMAN	P05026		61	66	71	59	11	14	14	15	10	20	18	10	7	31	35	10	90	105	19	21	10	19	17	9	13	20	20	13	9.73981	10.0109	10.0662	9.80796	9.13335	8.71128	8.65846	9.17803	8.98537	8.97237	8.87559	8.96666	8.84109	9.37623	9.44337	8.92598	10.0937	10.1998	8.90807
OMGP_HUMAN	P23515		2	1	3	1	2	0	0	3	0	0	0	0	0	2	1	0	0	0	0	0	0	1	1	0	0	0	0	0	7.19731	7.19299	7.83894	7.02942	7.70495			7.76662						7.55938	7.17458
TRFE_HUMAN	P02787		5	0	0	6	4	0	0	7	3	0	1	4	5	0	0	4	0	0	0	0	1	0	1	2	0	0	0	0	7.87103			7.97687	7.6578			7.88715	7.72382		6.76658	7.96523	7.59193			7.5606
WBP2_HUMAN	Q969T9		5	7	7	7	8	19	22	6	7	18	19	8	7	24	17	6	10	8	18	19	7	21	19	9	10	16	13	8	8.58271	8.97952	9.04937	8.7436	9.19813	9.23421	9.28515	9.20344	9.29905	9.37645	9.46848	9.54023	9.15177	9.33019	9.1823	9.17886	9.03794	8.95392	8.98256
COF2_HUMAN	Q9Y281		0	0	0	0	2	0	0	2	2	20	21	2	0	7	4	0	0	0	5	4	0	0	0	0	0	0	0	0					7.85626			7.98927	7.84711	9.25244	9.20063	7.84912		8.78066	8.76948				8.068
SH3L2_HUMAN	Q9UJC5		2	6	5	2	1	1	2	2	3	0	1	2	2	3	2	4	6	7	5	3	1	0	0	3	1	2	1	1	7.10006	8.80938	8.96981	7.16185	7.62131	7.37947	7.55868	7.7632	7.96984		7.72099	7.98889	7.45593	8.15076	8.15782	7.65085	9.00069	9.02584	8.25259
STMN2_HUMAN	Q93045		1	0	0	0	0	0	0	0	2	2	2	3	0	0	0	1	0	0	3	2	0	0	0	0	1	1	3	2	7.23588								8.21927	7.89347	7.95392	8.31194	6.96606			7.00156			7.82534
HS90A_HUMAN	P07900		1520	953	1010	1483	773	1702	1516	695	616	961	965	634	758	1224	1242	751	989	950	1290	1216	770	1115	1159	729	1529	1147	1119	1471	11.5378	11.613	11.583	11.556	11.8727	11.8829	11.7581	11.7856	11.735	11.4298	11.3841	11.7382	11.8426	11.5676	11.583	11.855	11.5281	11.6847	11.6439
CATB_HUMAN	P07858		13	21	19	11	18	5	8	15	18	19	13	14	11	11	11	10	17	18	13	12	10	2	4	8	6	8	8	5	9.07544	9.44268	9.35782	9.34893	9.36808	8.44063	8.68793	9.35734	9.53962	9.31952	9.16313	9.48384	9.0133	8.94744	9.03898	8.94074	9.50427	9.57475	9.06625
RAE1_HUMAN	P24386		0	0	0	0	4	0	0	2	7	4	8	7	2	5	2	0	1	1	3	5	7	4	3	6	0	8	7	0			6.95203		7.9089		7.15524	7.70973	8.20863	8.35422	8.33921	8.31545	7.38876	8.18375	7.62046		7.28235	7.61323	7.90867
RAB3A_HUMAN	P20336		28	50	56	26	21	16	16	20	23	86	78	24	15	59	58	13	56	60	48	48	11	16	15	15	24	53	46	23	9.43141	10.0807	10.1241	9.58482	9.75325	9.29283	9.29246	9.75167	9.90442	10.189	10.1832	9.99683	9.27768	10.0459	10.043	9.41293	10.234	10.2787	9.87916
HYEP_HUMAN	P07099		127	77	77	133	45	47	51	40	40	25	22	30	47	54	46	43	121	118	52	55	41	47	47	42	56	41	41	51	10.0102	10.1217	10.1988	10.0727	9.77539	9.79851	9.72458	9.66553	9.76813	9.30486	9.29539	9.64968	9.88093	9.70487	9.63922	9.90831	10.3081	10.3595	9.6216
HIP1_HUMAN	O00291		0	0	0	0	0	27	16	0	0	0	0	0	14	0	1	19	0	0	2	3	30	31	29	30	0	0	0	0						8.83936	8.56818						8.58113		7.54949	8.61781			7.0917
RABE2_HUMAN	Q9H5N1		0	1	0	0	12	9	10	5	2	0	0	4	11	0	0	11	0	0	8	10	14	7	10	11	0	1	4	0		6.91386			8.47392	8.49069	8.66311	8.19515	7.60331			7.93703	8.40521		7.60909	8.31366			8.12228
RAE2_HUMAN	P26374		0	0	0	0	2	0	0	2	2	1	1	2	0	0	0	1	0	0	1	1	2	1	1	2	0	2	0	0					7.38632			7.25469	7.76057	7.65897	7.42962	7.71619	7.15223			6.60556			7.47435
PEA15_HUMAN	Q15121		0	0	0	0	0	0	0	0	0	1	1	0	0	0	0	0	0	0	0	0	1	1	1	1	0	0	0	0										8.0146	8.03699
IAH1_HUMAN	Q2TAA2		0	5	5	0	6	2	2	3	2	2	1	3	3	5	6	2	7	9	8	5	1	1	1	3	0	2	0	0		8.28384	8.31439		8.34537	7.71287	7.65369	8.12678	7.56641	7.67424	7.62388	7.87738	8.16551	8.15011	8.27056	7.46241	8.56521	8.7613	8.41499
SF3B1_HUMAN	O75533		0	1	0	0	0	2	0	1	5	0	0	4	3	0	0	2	9	8	9	8	0	0	0	0	16	13	14	12		7.29853	7.03977			7.40235		6.15537	7.57915			7.40401	7.3538			6.80238	8.25537	8.28711	8.04131
RS11_HUMAN	P62280		0	5	5	0	0	0	0	0	3	0	1	1	0	0	0	0	14	16	6	8	0	0	0	0	18	13	9	20		8.51171	8.68561						8.14176		7.59945	7.76116					9.52675	9.54245	8.37201
RBP56_HUMAN	Q92804		0	0	0	0	4	0	0	2	4	0	0	2	3	0	0	3	0	0	0	0	1	0	0	2	0	0	0	0					7.91177			7.44478	8.2831			7.98912	7.66269			7.67238
CRP_HUMAN	P02741		6	2	2	6	4	3	2	5	1	5	4	2	1	2	0	1	2	3	4	5	0	1	1	1	0	6	5	0	8.64242	8.59203	8.04899	8.55188	8.33181	8.17219	8.06307	8.36175	7.38748	8.93127	8.87696	7.87464	7.29363	8.0893		7.41959	8.34858	8.49018	8.26651
ANR44_HUMAN	Q8N8A2		0	0	0	0	0	1	2	0	0	0	0	0	3	0	0	5	1	2	3	2	0	0	0	0	4	1	2	4						7.20006	7.16959						7.5294			7.99276	6.33296	7.15275	7.44322
FRIL_HUMAN	P02792		139	114	131	135	134	138	122	114	94	116	112	88	95	140	136	98	132	135	98	88	93	64	59	87	34	70	70	32	9.93798	10.6503	10.6782	9.90923	10.7043	10.2955	10.1348	10.5583	10.4611	10.4954	10.487	10.5765	10.3889	10.4846	10.5552	10.414	10.5914	10.6565	10.0878
TBC13_HUMAN	Q9NVG8		0	0	1	0	1	1	3	4	1	4	3	3	1	5	6	1	0	0	1	0	2	1	1	1	0	1	1	0			7.44868		7.6261	7.04159	7.52286	7.99581	7.52123	8.06584	8.08778	7.93417	7.19921	8.28679	8.44495	7.27186			7.17097
RL32_HUMAN	P62910		0	0	0	0	0	0	0	0	0	0	0	1	0	0	0	0	2	2	0	0	0	0	0	0	4	4	2	6												7.34596					8.50732	8.53777
NLGN2_HUMAN	Q8NFZ4		25	31	29	25	20	11	12	22	34	33	33	41	14	25	27	15	26	27	17	15	14	6	4	14	26	27	27	26	8.54289	9.14308	9.1084	8.65122	8.98873	8.22058	8.10833	9.05026	9.51398	9.14638	9.14576	9.503	8.41986	8.88751	8.82387	8.45936	8.96536	9.08629	8.55719
IF4A1_HUMAN	P60842		0	0	0	0	0	0	3	0	0	0	0	0	0	0	0	1	2	1	0	0	2	1	0	2	0	1	4	0						7.50269	8.02383									7.59459	8.07994	8.30079	7.1176
SEM7A_HUMAN	O75326		1	0	0	0	5	0	0	5	4	0	0	6	1	1	1	1	0	0	0	0	2	0	0	1	0	0	0	0	6.46225				7.87101			7.83998	7.63398			7.90981	6.8465	7.09694	7.09892	6.90914
RANB9_HUMAN	Q96S59		0	0	0	0	0	1	0	0	6	0	1	5	0	0	0	0	0	0	0	0	0	0	0	0	0	0	0	0						6.42218			7.89829		7.01313	7.81692	6.70398
CSTN3_HUMAN	Q9BQT9		0	2	2	0	7	0	1	4	13	12	11	12	2	6	5	2	1	2	3	0	2	0	0	2	2	4	3	2		7.53671	7.45491		8.05873		6.74116	7.89076	8.56037	8.37267	8.23586	8.55625	7.30724	7.9467	8.09226	7.18119	7.34745	7.58982	7.41925
SMRC2_HUMAN	Q8TAQ2		0	0	0	0	1	0	1	0	0	0	0	0	4	0	0	6	0	0	1	0	1	4	3	3	0	0	2	0					6.54689		6.89532						7.71092			7.82317			6.07317
NUCB2_HUMAN	P80303		1	1	0	0	3	0	1	3	4	0	0	2	1	2	1	2	0	0	0	0	4	0	1	3	0	0	0	0	6.7351	7.24802			8.17298		7.05736	8.16563	8.18053			7.74756	7.21484	7.76881	7.49541	7.71988	7.01745
MTSSL_HUMAN	Q765P7		0	0	0	0	2	0	0	2	2	0	0	3	0	0	0	0	1	1	0	0	0	0	0	0	0	1	1	0					7.31612			7.26129	7.37925			7.23388					6.4595	6.70593
GOGA3_HUMAN	Q08378		0	1	1	0	0	0	0	0	1	1	0	0	0	1	0	1	0	1	12	15	0	1	3	0	0	1	3	0		7.78772	8.36695							6.51816			6.14774	10.0572		7.10995	6.94795	7.21672	8.10816
RAB5A_HUMAN	P20339		0	3	2	0	1	1	0	1	3	13	15	1	1	0	2	1	10	8	2	1	2	0	2	1	0	0	0	0		8.10291	7.13745		7.75798	7.55111		7.7115	8.14457	8.64625	8.64014	8.01296	7.54495		7.60507	7.65828	8.45703	8.60093	7.6949
CA198_HUMAN	Q9H425		0	0	0	0	0	0	0	0	0	0	0	0	0	0	0	1	0	0	0	0	1	1	0	1	0	0	0	0																6.77647
THADA_HUMAN	Q6YHU6		4	1	1	5	5	2	0	5	4	0	1	7	10	1	0	16	2	3	2	1	2	0	0	2	1	1	1	1	7.78656	7.8333	7.94256	7.80144	7.48965	6.97524		7.3836	7.26771		7.98767	7.66714	7.92128	6.36222		8.00017	8.22935	8.4901	7.64996
PP2AA_HUMAN	P67775		5	2	2	4	1	2	2	0	1	2	3	2	1	2	3	2	2	2	3	3	1	3	2	0	0	3	2	0	7.49277	8.8184	8.72096	7.96476	9.09961	8.8189	8.72177	7.8677	8.85834	9.03274	9.07229	9.03937	9.0389	8.9185	8.81686	9.09573	8.7947	8.78007	8.87943
PSB2_HUMAN	P49721		1	10	13	1	8	3	5	10	7	17	15	5	3	11	7	6	3	6	7	5	3	4	4	3	0	3	4	0	7.37007	8.73373	8.86769	7.40205	8.6003	8.15204	8.13865	8.65153	8.63912	8.94991	9.0114	8.48544	8.06468	8.57514	8.72403	8.35793	8.25655	8.43973	8.34553
RRP1_HUMAN	P56182		0	0	0	0	0	0	0	0	0	0	0	0	0	0	0	0	5	5	0	0	0	0	0	0	0	0	0	0																	10.6354	10.6771
DAPP1_HUMAN	Q9UN19		0	0	0	0	0	0	0	0	0	0	0	0	0	0	0	0	10	10	0	0	0	0	0	0	0	0	0	0																	9.98634	10.0389
S18B1_HUMAN	Q6NT16		0	0	1	0	0	0	0	0	0	0	0	0	1	0	0	1	0	0	0	0	0	0	0	0	0	0	0	0			7.68089										7.2771
STUM_HUMAN	Q69YW2		0	1	1	0	0	0	0	0	0	0	0	0	0	0	0	0	0	0	0	0	0	0	0	0	0	0	0	0		7.79199	7.88915
CLIC6_HUMAN	Q96NY7		0	2	1	0	0	0	0	0	0	1	0	0	0	0	0	0	0	0	0	0	0	0	0	0	0	0	0	0		8.06115	8.08001
IGE_HUMAN	P0DOX4		0	0	0	0	0	0	0	0	0	0	0	0	2	0	0	2	0	0	0	0	0	0	0	0	0	0	0	0													7.70869			7.75502
CLIC2_HUMAN	O15247		0	2	2	0	0	0	0	0	1	0	0	0	0	0	0	0	0	0	0	0	0	0	0	0	0	0	0	0		7.71245	7.79503
HV64D_HUMAN	A0A0J9YX35		0	0	0	0	0	0	0	0	0	0	0	1	0	0	0	0	0	0	0	0	0	0	0	0	0	0	0	0									7.41286			7.41101
FCERG_HUMAN	P30273		0	2	3	0	0	0	0	0	0	0	0	0	0	0	0	0	0	0	0	0	0	0	0	0	0	0	0	0		8.10853	8.10462
LV140_HUMAN	P01703		1	0	0	1	0	0	0	0	0	0	0	0	0	0	0	0	0	0	0	0	0	0	0	0	0	0	0	0	7.57975			7.68053
SPHM_HUMAN	P51688		3	0	0	3	0	0	0	0	0	0	0	0	0	0	0	0	0	0	0	0	0	0	0	0	0	0	0	0	7.26496			7.33636
AAA1_HUMAN	Q9NS82		0	1	1	0	0	0	0	0	0	0	0	0	0	0	0	0	0	0	0	0	0	0	0	0	0	0	0	0		6.85891	6.83521
ATGA1_HUMAN	Q9BSB4		0	0	1	0	0	0	0	0	0	0	0	0	0	1	0	0	0	0	0	0	0	0	0	0	0	0	0	0			8.45582											8.34684
OXSM_HUMAN	Q9NWU1		0	0	0	0	0	0	0	0	0	0	1	0	0	0	0	0	1	0	0	0	0	0	0	0	0	0	0	0											7.20626						7.16906
S22A6_HUMAN	Q4U2R8		0	0	0	0	0	0	0	0	0	0	0	0	0	0	0	0	0	2	0	0	0	0	0	0	0	0	0	0																	7.51692	7.64325
NAR4_HUMAN	Q93070		3	0	0	1	0	0	0	0	0	0	0	0	0	0	0	0	0	0	0	0	0	0	0	0	0	0	0	0	7.60145			7.73954
FSTL5_HUMAN	Q8N475		0	0	0	0	0	0	0	0	1	0	0	1	0	0	0	0	0	0	0	0	0	0	0	0	0	0	0	0									7.25873			7.32642
FBLN4_HUMAN	O95967		3	0	0	2	0	0	0	0	0	0	0	0	0	0	0	0	0	0	0	0	0	0	0	0	0	0	0	0	7.614			7.61369
SAA2_HUMAN	P0DJI9		0	0	0	0	0	0	0	0	0	0	0	0	0	0	0	0	2	2	0	0	0	0	0	0	0	0	0	0																	8.04856	8.17696
ANM6_HUMAN	Q96LA8		0	0	0	0	0	0	0	0	0	0	0	0	1	0	0	1	0	0	0	0	0	0	0	0	0	0	0	0													7.21237			7.17788
PAK2_HUMAN	Q13177		0	0	0	0	0	0	0	0	0	1	1	0	0	0	0	0	0	0	0	0	1	0	0	0	0	0	0	0										7.0929	7.07929
MARC2_HUMAN	Q969Z3		0	1	2	0	0	0	0	0	0	0	0	0	0	0	0	0	0	0	0	0	0	0	0	0	0	0	0	0		7.6385	7.7675
EMC4_HUMAN	Q5J8M3		2	0	0	3	0	0	0	0	0	0	0	0	0	0	0	0	0	0	0	0	0	0	0	0	0	0	0	0	8.11697			8.27538
TAGL2_HUMAN	P37802		0	0	0	0	0	0	0	0	0	7	8	0	0	0	0	0	0	0	0	0	0	0	0	0	0	0	0	0										8.26569	8.39709
HV309_HUMAN	P01782		0	0	0	0	0	0	0	0	1	0	0	1	0	0	0	0	0	0	0	0	0	0	0	0	0	0	0	0									7.1503			7.25746
HV43D_HUMAN	P0DP04		0	0	0	0	0	0	0	0	1	0	0	1	0	0	0	0	0	0	0	0	0	0	0	0	0	0	0	0									7.1503			7.25746
CD34_HUMAN	P28906		0	1	1	0	0	0	0	0	0	0	0	0	0	0	0	0	0	0	0	0	0	0	0	0	0	0	0	0		7.18492	7.16447
HEP2_HUMAN	P05546		0	0	0	0	0	0	0	0	3	0	0	5	0	0	0	0	0	0	0	0	0	0	0	0	0	0	0	0									7.50168			7.63843
S12A9_HUMAN	Q9BXP2		0	0	0	0	0	0	0	1	0	0	0	0	0	0	1	0	0	0	0	0	0	0	0	0	0	0	0	0								7.28704							7.37796
PLPP3_HUMAN	O14495		0	0	0	0	0	0	0	0	0	0	0	0	0	0	0	0	3	2	0	0	0	0	0	0	0	0	0	0																	8.28659	8.21762
SEMG2_HUMAN	Q02383		0	0	0	0	0	1	4	0	0	0	0	0	0	0	0	0	0	0	0	0	0	0	0	0	0	0	0	0						7.84091	7.84608
PRS33_HUMAN	Q8NF86		0	0	0	0	1	0	0	1	0	0	0	0	0	0	0	0	0	0	0	0	0	0	0	0	0	0	0	0					7.92469			7.75594
1A03_HUMAN	P04439		0	0	0	0	0	0	0	0	0	0	0	0	0	0	0	0	0	0	0	0	0	0	0	0	0	0	0	0	7.221				7.13915
1A36_HUMAN	P30455		0	0	0	0	0	0	0	0	0	0	0	0	0	0	0	0	0	0	0	0	0	0	0	0	0	0	0	0	7.221				7.13915
1A01_HUMAN	P30443		0	0	0	0	0	0	0	0	0	0	0	0	0	0	0	0	0	0	0	0	0	0	0	0	0	0	0	0	7.221				7.13915
1A80_HUMAN	Q09160		0	0	0	0	0	0	0	0	0	0	0	0	0	0	0	0	0	0	0	0	0	0	0	0	0	0	0	0	7.221				7.13915
1A30_HUMAN	P16188		0	0	0	0	0	0	0	0	0	0	0	0	0	0	0	0	0	0	0	0	0	0	0	0	0	0	0	0	7.221				7.13915
NDUS6_HUMAN	O75380		0	0	0	0	0	0	0	0	0	1	1	0	0	0	0	0	0	0	0	0	0	0	0	0	0	0	0	0										7.52638	7.67168
RB8NL_HUMAN	Q8NC74		0	0	0	0	0	0	0	1	0	0	0	1	0	0	0	0	0	0	0	0	0	0	0	0	0	0	0	0								7.57497				7.87028
VASN_HUMAN	Q6EMK4		0	1	1	0	0	0	0	0	0	0	0	0	0	0	0	0	0	0	0	0	0	0	0	0	0	0	0	0		6.81196	6.87781
PP4R1_HUMAN	Q8TF05		0	0	0	0	0	0	0	0	0	0	0	0	4	0	0	5	0	0	0	0	0	0	0	0	0	0	0	0													7.42654			7.55068
C1QT5_HUMAN	Q9BXJ0		0	2	2	0	0	0	0	0	0	0	0	0	0	0	0	0	0	0	0	0	0	0	0	0	0	0	0	0		8.17231	8.32599
NCOA5_HUMAN	Q9HCD5		0	0	0	0	0	0	0	0	0	0	0	0	2	0	0	1	0	0	0	0	0	0	0	0	0	0	0	0													6.86331			6.8833
ACBP_HUMAN	P07108		1	0	0	1	0	0	0	0	0	0	0	0	0	0	0	0	0	0	0	0	0	0	0	0	0	0	0	0	7.77857			7.7324
ADA19_HUMAN	Q9H013		0	0	0	0	0	0	0	0	0	0	0	0	0	0	0	0	0	0	0	0	0	0	0	0	0	0	0	0					7.42127													7.65555
CAMP_HUMAN	P49913		0	0	0	0	0	0	0	0	1	0	0	1	0	0	0	0	0	0	0	0	0	0	0	0	0	0	0	0									6.83015			6.94131
MESH1_HUMAN	Q8N4P3		0	0	0	0	0	0	0	0	0	0	1	0	0	0	0	0	0	1	0	0	0	0	0	0	0	0	0	0											6.83656							6.87107
HIS3_HUMAN	P15516		0	1	3	0	0	0	0	0	0	0	0	0	0	0	0	0	0	0	0	0	0	0	0	0	0	0	0	0		7.40729	7.63478
S10A1_HUMAN	P23297		0	8	2	0	0	1	0	0	0	16	14	0	0	5	5	0	7	8	2	1	1	0	0	0	0	2	2	0		8.17621	8.11089			6.41546				8.83877	8.78718			8.18159	8.08357		8.36765	8.5053	7.18113
SYHM_HUMAN	P49590		0	0	0	0	3	1	1	2	0	0	0	0	4	0	0	9	2	1	1	2	2	0	0	0	2	3	4	3					7.62394	7.47	7.34199	7.30224	7.05591				7.74286			8.191	7.94352	7.63364	7.85422
AMPN_HUMAN	P15144		0	5	5	0	0	0	0	0	1	0	0	0	0	0	0	0	0	0	0	0	0	0	0	0	0	0	0	0		7.55283	7.77677
AFAM_HUMAN	P43652		0	0	0	0	0	0	0	0	1	0	0	0	0	0	0	1	0	0	0	0	0	0	0	0	0	0	0	0									7.00655							6.77579
ADH1G_HUMAN	P00326		0	0	0	0	0	0	0	0	0	0	0	0	0	0	0	0	1	1	0	0	0	0	0	0	0	0	0	0																	7.41105	7.34663
BORC6_HUMAN	Q96GS4		0	0	0	0	0	0	0	0	1	0	0	2	0	0	0	0	0	0	0	0	0	0	0	0	0	0	0	0									7.7493			7.60685
VWA3B_HUMAN	Q502W6		0	1	0	0	0	0	0	0	0	0	0	1	0	0	0	0	0	0	0	0	0	0	0	0	0	0	0	0		7.82405										7.55496
HCFC1_HUMAN	P51610		0	0	0	0	0	0	0	0	0	0	2	0	0	1	0	0	0	0	0	0	0	0	0	0	0	0	0	0											6.89159			6.62931
GID8_HUMAN	Q9NWU2		0	0	0	0	0	0	0	0	1	0	0	1	0	0	0	0	0	0	0	0	0	0	0	0	0	0	0	0									7.18932			7.08764
CATL3_HUMAN	Q5NE16		0	1	0	0	0	0	0	0	0	0	0	0	0	0	0	0	1	0	0	0	0	0	0	0	0	0	0	0		8.22858															8.14392
TIM10_HUMAN	P62072		0	0	0	0	0	0	0	0	0	0	0	0	0	0	0	0	1	2	0	0	0	0	0	0	0	0	0	0																	8.12356	7.95738
BCAS1_HUMAN	O75363		0	0	0	0	1	10	12	2	2	19	14	2	9	1	0	8	2	3	0	0	6	6	6	5	0	0	0	0					7.54616	8.63732	8.67012	7.81463	7.70068	8.87509	8.82497	7.58388	8.34181	8.0092	7.66485	8.36851	7.961	8.09524
S31C2_HUMAN	B4DYI2		0	0	0	0	0	0	0	0	0	0	0	0	0	0	0	0	0	1	0	0	0	0	0	0	0	0	0	0																	7.62673	7.88735
S31C1_HUMAN	P0DKV0		0	0	0	0	0	0	0	0	0	0	0	0	0	0	0	0	0	1	0	0	0	0	0	0	0	0	0	0																	7.62673	7.88735
S31A6_HUMAN	Q5VVP1		0	0	0	0	0	0	0	0	0	0	0	0	0	0	0	0	0	1	0	0	0	0	0	0	0	0	0	0																	7.62673	7.88735
S31A7_HUMAN	Q8IWB4		0	0	0	0	0	0	0	0	0	0	0	0	0	0	0	0	0	1	0	0	0	0	0	0	0	0	0	0																	7.62673	7.88735
S31A3_HUMAN	Q5VYP0		0	0	0	0	0	0	0	0	0	0	0	0	0	0	0	0	0	1	0	0	0	0	0	0	0	0	0	0																	7.62673	7.88735
[truncated: 1,769 more rows]
[truncated: 36 more columns]

## Sheet: iPSCneuronAPPdp
Entry.name	Entry (UniProtAC)	MS.MS.count.APP.1	MS.MS.count.APP.2	MS.MS.count.CV40.1	MS.MS.count.CV40.2	Intensity.APP.1	Intensity.APP.2	Intensity.CV40.1	Intensity.CV40.2		Raw.p	Raw.FC	SC.p	SC.FC		Protein.names	Gene.names	Gene.names...primary..	Function..CC.	Length	Gene.ontology..biological.process.	Gene.ontology..cellular.component.	Gene.ontology..molecular.function.	Domain..CC.	Domain..FT.	Protein.families	Sequence.similarities	EC.number	Organism	Repeat	Region	Zinc.finger	Motif	Coiled.coil	Compositional.bias	Cross.reference..MGI.	Cross.reference..GeneCards.	Status
COCA1_HUMAN	Q99715	0	0	34	34			8.97353	8.96994		9.08912e-06	0.657635		0		Collagen alpha-1(XII) chain	COL12A1 COL12A1L	COL12A1	FUNCTION: Type XII collagen interacts with type I collagen-containing fibrils, the COL1 domain could be associated with the surface of the fibrils, and the COL2 and NC3 domains may be localized in the perifibrillar matrix. {ECO:0000250}.	3063	cell adhesion [GO:0007155]; collagen catabolic process [GO:0030574]; collagen fibril organization [GO:0030199]; endodermal cell differentiation [GO:0035987]; skeletal system development [GO:0001501]	collagen type XII trimer [GO:0005595]; endoplasmic reticulum lumen [GO:0005788]; extracellular exosome [GO:0070062]; extracellular matrix [GO:0031012]; extracellular region [GO:0005576]; extracellular space [GO:0005615]; extracellular vesicle [GO:1903561]	extracellular matrix structural constituent conferring tensile strength [GO:0030020]		DOMAIN 27 117 Fibronectin type-III 1. {ECO:0000255|PROSITE-ProRule:PRU00316}.; DOMAIN 140 316 VWFA 1. {ECO:0000255|PROSITE-ProRule:PRU00219}.; DOMAIN 336 426 Fibronectin type-III 2. {ECO:0000255|PROSITE-ProRule:PRU00316}.; DOMAIN 440 616 VWFA 2. {ECO:0000255|PROSITE-ProRule:PRU00219}.; DOMAIN 634 722 Fibronectin type-III 3. {ECO:0000255|PROSITE-ProRule:PRU00316}.; DOMAIN 725 816 Fibronectin type-…	Fibril-associated collagens with interrupted helices (FACIT) family	SIMILARITY: Belongs to the fibril-associated collagens with interrupted helices (FACIT) family. {ECO:0000305}.		Homo sapiens (Human)		REGION 2451 2746 Nonhelical region (NC3).; REGION 2747 2898 Triple-helical region (COL2) with 1 imperfection.; REGION 2899 2941 Nonhelical region (NC2).; REGION 2942 3044 Triple-helical region (COL1) with 2 imperfections.; REGION 3045 3063 Nonhelical region (NC1).		MOTIF 862 864 Cell attachment site. {ECO:0000255}.; MOTIF 2779 2781 Cell attachment site. {ECO:0000255}.; MOTIF 2895 2897 Cell attachment site. {ECO:0000255}.				COL12A1;	reviewed
CHERP_HUMAN	Q8IWX8	1	1	0	0	7.77937	7.7788				1.14133e-05	1.32249		Inf		Calcium homeostasis endoplasmic reticulum protein (ERPROT 213-21) (SR-related CTD-associated factor 6)	CHERP DAN26 SCAF6	CHERP	FUNCTION: Involved in calcium homeostasis, growth and proliferation. {ECO:0000269|PubMed:10794731, ECO:0000269|PubMed:12656674}.	916	cellular calcium ion homeostasis [GO:0006874]; mRNA splicing, via spliceosome [GO:0000398]; negative regulation of cell proliferation [GO:0008285]; nervous system development [GO:0007399]; positive regulation of NFAT protein import into nucleus [GO:0051533]; release of sequestered calcium ion into cytosol [GO:0051209]	cytoplasm [GO:0005737]; membrane [GO:0016020]; nucleoplasm [GO:0005654]; perinuclear region of cytoplasm [GO:0048471]; sarcoplasmic reticulum membrane [GO:0033017]	ion channel binding [GO:0044325]; RNA binding [GO:0003723]		DOMAIN 149 289 CID. {ECO:0000255|PROSITE-ProRule:PRU00724}.; DOMAIN 841 891 G-patch. {ECO:0000255|PROSITE-ProRule:PRU00092}.				Homo sapiens (Human)	REPEAT 15 57 SURP motif. {ECO:0000255}.					COMPBIAS 279 346 Gln-rich. {ECO:0000255}.; COMPBIAS 355 682 Pro-rich. {ECO:0000255}.; COMPBIAS 718 816 Arg-rich. {ECO:0000255}.		CHERP;	reviewed
TBC25_HUMAN	Q3MII6	0	0	1	1			7.23032	7.1692		9.92691e-05	0.825511		0		TBC1 domain family member 25	TBC1D25 OATL1	TBC1D25	FUNCTION: Acts as a GTPase-activating protein specific for RAB33B. Involved in the regulation of autophagosome maturation, the process in which autophagosomes fuse with endosomes and lysosomes. {ECO:0000269|PubMed:21383079}.	688	activation of GTPase activity [GO:0090630]; autophagy [GO:0006914]; intracellular protein transport [GO:0006886]; regulation of autophagosome maturation [GO:1901096]; regulation of vesicle fusion [GO:0031338]	autophagosome [GO:0005776]; cytoplasmic vesicle [GO:0031410]; endomembrane system [GO:0012505]	GTPase activator activity [GO:0005096]; Rab GTPase binding [GO:0017137]		DOMAIN 228 434 Rab-GAP TBC. {ECO:0000255|PROSITE-ProRule:PRU00163}.				Homo sapiens (Human)						COMPBIAS 22 28 Poly-Ala.; COMPBIAS 29 34 Poly-Glu.; COMPBIAS 494 499 Poly-Gly.; COMPBIAS 559 564 Poly-Ser.		TBC1D25;	reviewed
FLOT2_HUMAN	Q14254	0	0	0	1			7.72394	7.68842		0.000143434	0.767637	0.5	0		Flotillin-2 (Epidermal surface antigen) (ESA) (Membrane component chromosome 17 surface marker 1)	FLOT2 ESA1 M17S1	FLOT2	FUNCTION: May act as a scaffolding protein within caveolar membranes, functionally participating in formation of caveolae or caveolae-like vesicles. May be involved in epidermal cell adhesion and epidermal structure and function.	428	cell adhesion [GO:0007155]; epidermis development [GO:0008544]; membrane raft assembly [GO:0001765]; negative regulation of amyloid precursor protein catabolic process [GO:1902992]; negative regulation of gene expression [GO:0010629]; positive regulation of establishment of T cell polarity [GO:1903905]; protein localization to plasma membrane [GO:0072659]; protein localization to plasma membrane …	acrosomal membrane [GO:0002080]; basolateral plasma membrane [GO:0016323]; caveola [GO:0005901]; cell-cell adherens junction [GO:0005913]; cell-cell contact zone [GO:0044291]; cytoplasmic vesicle [GO:0031410]; endocytic vesicle [GO:0030139]; endosome [GO:0005768]; extracellular exosome [GO:0070062]; flotillin complex [GO:0016600]; focal adhesion [GO:0005925]; lamellipodium [GO:0030027]; membrane …	ionotropic glutamate receptor binding [GO:0035255]; protease binding [GO:0002020]; protein heterodimerization activity [GO:0046982]			Band 7/mec-2 family, Flotillin subfamily	SIMILARITY: Belongs to the band 7/mec-2 family. Flotillin subfamily. {ECO:0000305}.		Homo sapiens (Human)								FLOT2;	reviewed
UBXN6_HUMAN	Q9BZV1	2	2	0	0	7.88252	7.86914				0.000146789	1.33902		Inf		UBX domain-containing protein 6 (UBX domain-containing protein 1)	UBXN6 UBXD1 UBXDC2	UBXN6	FUNCTION: May negatively regulate the ATPase activity of VCP, an ATP-driven segregase that associates with different cofactors to control a wide variety of cellular processes (PubMed:26475856). As a cofactor of VCP, it may play a role in the transport of CAV1 to lysosomes for degradation (PubMed:21822278, PubMed:23335559). It may also play a role in endoplasmic reticulum-associated degradation (E…	441	endosome to lysosome transport via multivesicular body sorting pathway [GO:0032510]; ERAD pathway [GO:0036503]; macroautophagy [GO:0016236]	cytoplasm [GO:0005737]; cytosol [GO:0005829]; early endosome membrane [GO:0031901]; extracellular exosome [GO:0070062]; extrinsic component of membrane [GO:0019898]; late endosome membrane [GO:0031902]; lysosomal membrane [GO:0005765]; microtubule organizing center [GO:0005815]; nucleus [GO:0005634]; protein complex [GO:0043234]		DOMAIN: The UBX domain lacks key residues critical for VCP binding. {ECO:0000269|PubMed:21896481}.	DOMAIN 175 244 PUB. {ECO:0000255}.; DOMAIN 332 408 UBX. {ECO:0000255|PROSITE-ProRule:PRU00215}.				Homo sapiens (Human)		REGION 1 10 Mediates interaction with LMAN1. {ECO:0000269|PubMed:22337587}.; REGION 51 63 VCP/p97-interacting motif (VIM). {ECO:0000269|PubMed:21896481}.						UBXN6;	reviewed
COR1B_HUMAN	Q9BR76	0	0	2	1			8.29791	8.30527		0.000178974	0.712176	0.204833	0		Coronin-1B (Coronin-2)	CORO1B	CORO1B	FUNCTION: Regulates leading edge dynamics and cell motility in fibroblasts. May be involved in cytokinesis and signal transduction (By similarity). {ECO:0000250, ECO:0000269|PubMed:16027158}.	489	actin cytoskeleton organization [GO:0030036]; actin filament branching [GO:0090135]; actin filament bundle assembly [GO:0051017]; cell migration [GO:0016477]; cellular response to platelet-derived growth factor stimulus [GO:0036120]; endothelial cell chemotaxis [GO:0035767]; negative regulation of Arp2/3 complex-mediated actin nucleation [GO:0034316]; negative regulation of smooth muscle cell che…	actin filament [GO:0005884]; cell leading edge [GO:0031252]; cell periphery [GO:0071944]; cytoplasm [GO:0005737]; cytosol [GO:0005829]; extracellular exosome [GO:0070062]; focal adhesion [GO:0005925]; lamellipodium [GO:0030027]; perinuclear region of cytoplasm [GO:0048471]; plasma membrane [GO:0005886]; stress fiber [GO:0001725]	actin filament binding [GO:0051015]; Arp2/3 complex binding [GO:0071933]; cadherin binding [GO:0045296]; identical protein binding [GO:0042802]			WD repeat coronin family	SIMILARITY: Belongs to the WD repeat coronin family. {ECO:0000305}.		Homo sapiens (Human)	REPEAT 18 72 WD 1.; REPEAT 73 122 WD 2.; REPEAT 123 166 WD 3.; REPEAT 167 210 WD 4.; REPEAT 211 256 WD 5.; REPEAT 257 296 WD 6.				COILED 449 474 {ECO:0000255}.			CORO1B;	reviewed
FR1L4_HUMAN	A9Z1Z3	0	0	2	1			8.29791	8.30527		0.000178974	0.712176	0.204833	0		Fer-1-like protein 4	FER1L4 C20orf124	FER1L4		1794		integral component of membrane [GO:0016021]			DOMAIN 13 117 C2 1. {ECO:0000255|PROSITE-ProRule:PRU00041}.; DOMAIN 176 298 C2 2. {ECO:0000255|PROSITE-ProRule:PRU00041}.; DOMAIN 748 853 C2 3. {ECO:0000255|PROSITE-ProRule:PRU00041}.; DOMAIN 1236 1334 C2 4. {ECO:0000255|PROSITE-ProRule:PRU00041}.; DOMAIN 1479 1608 C2 5. {ECO:0000255|PROSITE-ProRule:PRU00041}.	Ferlin family	SIMILARITY: Belongs to the ferlin family. {ECO:0000305}.		Homo sapiens (Human)								FER1L4;	reviewed
GRWD1_HUMAN	Q9BQ67	0	0	1	1			7.23001	7.16584		0.000336239	0.825759		0		Glutamate-rich WD repeat-containing protein 1	GRWD1 GRWD KIAA1942 WDR28	GRWD1	FUNCTION: Histone binding-protein that regulates chromatin dynamics and minichromosome maintenance (MCM) loading at replication origins, possibly by promoting chromatin openness (PubMed:25990725). {ECO:0000269|PubMed:25990725}.	446	DNA replication [GO:0006260]; nucleosome assembly [GO:0006334]; nucleosome disassembly [GO:0006337]	chromosome [GO:0005694]; cytosol [GO:0005829]; nucleolus [GO:0005730]; nucleus [GO:0005634]; protein complex [GO:0043234]	chromatin binding [GO:0003682]; DNA replication origin binding [GO:0003688]; histone binding [GO:0042393]; RNA binding [GO:0003723]						Homo sapiens (Human)	REPEAT 54 110 WD 1.; REPEAT 163 204 WD 2.; REPEAT 205 250 WD 3.; REPEAT 251 297 WD 4.; REPEAT 298 343 WD 5.; REPEAT 344 405 WD 6.; REPEAT 406 442 WD 7.					COMPBIAS 123 136 Asp/Glu-rich (acidic).		GRWD1;	reviewed
DAAM1_HUMAN	Q9Y4D1	0	0	1	1			7.69848	7.64746		0.000460092	0.771204		0		Disheveled-associated activator of morphogenesis 1	DAAM1 KIAA0666	DAAM1	FUNCTION: Binds to disheveled (Dvl) and Rho, and mediates Wnt-induced Dvl-Rho complex formation. May play a role as a scaffolding protein to recruit Rho-GDP and Rho-GEF, thereby enhancing Rho-GTP formation. Can direct nucleation and elongation of new actin filaments. Involved in building functional cilia (PubMed:16630611, PubMed:17482208). Involved in the organization of the subapical actin netwo…	1078	actin cytoskeleton organization [GO:0030036]; Wnt signaling pathway, planar cell polarity pathway [GO:0060071]	ciliary basal body [GO:0036064]; cytosol [GO:0005829]; membrane [GO:0016020]; motile cilium [GO:0031514]; plasma membrane [GO:0005886]; stress fiber [GO:0001725]	actin binding [GO:0003779]; identical protein binding [GO:0042802]; Rho GTPase binding [GO:0017048]	DOMAIN: The C-terminal DAD domain may participate in intramolecular interactions with the N-terminus.; DOMAIN: The DAD domain regulates activation via by an autoinhibitory interaction with the GBD/FH3 domain. This autoinhibition is released upon competitive binding of an activated GTPase. The release of DAD allows the FH2 domain to then nucleate and elongate nonbranched actin filaments (By simila…	DOMAIN 45 420 GBD/FH3. {ECO:0000255|PROSITE-ProRule:PRU00579}.; DOMAIN 528 599 FH1.; DOMAIN 600 1009 FH2. {ECO:0000255|PROSITE-ProRule:PRU00774}.; DOMAIN 1027 1058 DAD. {ECO:0000255|PROSITE-ProRule:PRU00577}.	Formin homology family	SIMILARITY: Belongs to the formin homology family. {ECO:0000305}.		Homo sapiens (Human)		REGION 693 702 Actin-binding.			COILED 437 526 {ECO:0000255}.	COMPBIAS 528 593 Pro-rich.		DAAM1;	reviewed
NDUBA_HUMAN	O96000	1	0	1	0	7.99027	7.94472				0.000492471	1.35472	1	1		NADH dehydrogenase [ubiquinone] 1 beta subcomplex subunit 10 (Complex I-PDSW) (CI-PDSW) (NADH-ubiquinone oxidoreductase PDSW subunit)	NDUFB10	NDUFB10	FUNCTION: Accessory subunit of the mitochondrial membrane respiratory chain NADH dehydrogenase (Complex I), that is believed not to be involved in catalysis. Complex I functions in the transfer of electrons from NADH to the respiratory chain. The immediate electron acceptor for the enzyme is believed to be ubiquinone. {ECO:0000269|PubMed:27626371}.	172	mitochondrial electron transport, NADH to ubiquinone [GO:0006120]; mitochondrial respiratory chain complex I assembly [GO:0032981]	extracellular exosome [GO:0070062]; mitochondrial inner membrane [GO:0005743]; mitochondrial respiratory chain complex I [GO:0005747]	NADH dehydrogenase (ubiquinone) activity [GO:0008137]			Complex I NDUFB10 subunit family	SIMILARITY: Belongs to the complex I NDUFB10 subunit family. {ECO:0000305}.		Homo sapiens (Human)								NDUFB10;	reviewed
ATX2_HUMAN	Q99700	0	0	1	1			7.59045	7.54981		0.000554182	0.782129		0		Ataxin-2 (Spinocerebellar ataxia type 2 protein) (Trinucleotide repeat-containing gene 13 protein)	ATXN2 ATX2 SCA2 TNRC13	ATXN2	FUNCTION: Involved in EGFR trafficking, acting as negative regulator of endocytic EGFR internalization at the plasma membrane. {ECO:0000269|PubMed:18602463}.	1313	cytoplasmic mRNA processing body assembly [GO:0033962]; negative regulation of receptor internalization [GO:0002091]; regulation of cytoplasmic mRNA processing body assembly [GO:0010603]; regulation of translation [GO:0006417]; RNA metabolic process [GO:0016070]; RNA transport [GO:0050658]; stress granule assembly [GO:0034063]	cytoplasm [GO:0005737]; cytoplasmic stress granule [GO:0010494]; Golgi apparatus [GO:0005794]; intracellular ribonucleoprotein complex [GO:0030529]; membrane [GO:0016020]; perinuclear region of cytoplasm [GO:0048471]; polysome [GO:0005844]; trans-Golgi network [GO:0005802]	epidermal growth factor receptor binding [GO:0005154]; protein C-terminus binding [GO:0008022]; RNA binding [GO:0003723]			Ataxin-2 family	SIMILARITY: Belongs to the ataxin-2 family. {ECO:0000305}.		Homo sapiens (Human)						COMPBIAS 47 158 Pro-rich.; COMPBIAS 55 64 Poly-Pro.; COMPBIAS 166 187 Poly-Gln.; COMPBIAS 213 223 Poly-Ser.; COMPBIAS 551 734 Pro-rich.; COMPBIAS 929 1085 Pro-rich.		ATXN2;	reviewed
CAB45_HUMAN	Q9BRK5	9	9	17	16	9.19351	9.20317	9.54089	9.52861		0.000610214	0.965856	0.0423786	0.545455		45 kDa calcium-binding protein (Cab45) (Stromal cell-derived factor 4) (SDF-4)	SDF4 CAB45 PSEC0034	SDF4	FUNCTION: May regulate calcium-dependent activities in the endoplasmic reticulum lumen or post-ER compartment. {ECO:0000250}.; FUNCTION: Isoform 5 may be involved in the exocytosis of zymogens by pancreatic acini.	362	calcium ion regulated exocytosis [GO:0017156]; cerebellum development [GO:0021549]; fat cell differentiation [GO:0045444]; response to ethanol [GO:0045471]; UV protection [GO:0009650]; zymogen granule exocytosis [GO:0070625]	bleb [GO:0032059]; cytoplasm [GO:0005737]; extracellular exosome [GO:0070062]; Golgi apparatus [GO:0005794]; Golgi lumen [GO:0005796]; late endosome [GO:0005770]; membrane [GO:0016020]; plasma membrane [GO:0005886]	calcium ion binding [GO:0005509]; identical protein binding [GO:0042802]	DOMAIN: Binds calcium via its EF-hands (By similarity). Isoform 5 binds calcium. {ECO:0000250}.	DOMAIN 98 133 EF-hand 1. {ECO:0000255|PROSITE-ProRule:PRU00448}.; DOMAIN 137 172 EF-hand 2. {ECO:0000255|PROSITE-ProRule:PRU00448}.; DOMAIN 197 232 EF-hand 3. {ECO:0000255|PROSITE-ProRule:PRU00448}.; DOMAIN 233 268 EF-hand 4. {ECO:0000255|PROSITE-ProRule:PRU00448}.; DOMAIN 278 313 EF-hand 5. {ECO:0000255|PROSITE-ProRule:PRU00448}.; DOMAIN 314 349 EF-hand 6. {ECO:0000255|PROSITE-ProRule:PRU00448}.	CREC family	SIMILARITY: Belongs to the CREC family. {ECO:0000305}.		Homo sapiens (Human)		REGION 309 362 Necessary for intracellular retention in Golgi apparatus lumen. {ECO:0000250}.						SDF4;	reviewed
TPSN_HUMAN	O15533	4	3	0	0	8.76959	8.77887				0.000612133	1.48848	0.0903345	Inf		Tapasin (TPN) (TPSN) (NGS-17) (TAP-associated protein) (TAP-binding protein)	TAPBP NGS17 TAPA	TAPBP	FUNCTION: Involved in the association of MHC class I with transporter associated with antigen processing (TAP) and in the assembly of MHC class I with peptide (peptide loading). {ECO:0000269|PubMed:10636848}.	448	antigen processing and presentation of endogenous peptide antigen via MHC class I [GO:0019885]; antigen processing and presentation of exogenous peptide antigen via MHC class I, TAP-dependent [GO:0002479]; antigen processing and presentation of peptide antigen via MHC class I [GO:0002474]; immune response [GO:0006955]; peptide antigen stabilization [GO:0050823]; protein complex assembly [GO:00064…	endoplasmic reticulum [GO:0005783]; endoplasmic reticulum-Golgi intermediate compartment membrane [GO:0033116]; endoplasmic reticulum membrane [GO:0005789]; Golgi membrane [GO:0000139]; integral component of lumenal side of endoplasmic reticulum membrane [GO:0071556]; integral component of membrane [GO:0016021]; MHC class I peptide loading complex [GO:0042824]; phagocytic vesicle membrane [GO:003…	MHC class I protein binding [GO:0042288]; peptide antigen binding [GO:0042605]; peptide antigen-transporting ATPase activity [GO:0015433]; TAP1 binding [GO:0046978]; TAP2 binding [GO:0046979]; unfolded protein binding [GO:0051082]	DOMAIN: The N-terminus is required for efficient association with MHC class I molecule and for a stable interaction between MHC I and calreticulin. Binding to TAP is mediated by the C-terminal region. {ECO:0000269|PubMed:10382748}.	DOMAIN 292 399 Ig-like C1-type.				Homo sapiens (Human)								TAPBP;	reviewed
TBB1_HUMAN	Q9H4B7	0	0	1	1			7.68838	7.63478		0.00113315	0.772509		0		Tubulin beta-1 chain	TUBB1	TUBB1	FUNCTION: Tubulin is the major constituent of microtubules. It binds two moles of GTP, one at an exchangeable site on the beta chain and one at a non-exchangeable site on the alpha chain (By similarity). {ECO:0000250}.	451	spindle assembly [GO:0051225]	cytoplasm [GO:0005737]; extracellular exosome [GO:0070062]; microtubule [GO:0005874]; microtubule cytoskeleton [GO:0015630]	GTPase activity [GO:0003924]; GTP binding [GO:0005525]; structural constituent of cytoskeleton [GO:0005200]			Tubulin family	SIMILARITY: Belongs to the tubulin family. {ECO:0000305}.		Homo sapiens (Human)								TUBB1;	reviewed
SNX4_HUMAN	O95219	1	1	0	0	7.54494	7.53507				0.00117208	1.28296		Inf		Sorting nexin-4	SNX4	SNX4	FUNCTION: May be involved in several stages of intracellular trafficking. Plays a role in recycling endocytosed transferrin receptor and prevent its degradation. {ECO:0000269|PubMed:17994011}.	450	endocytic recycling [GO:0032456]; endocytosis [GO:0006897]; positive regulation of histamine secretion by mast cell [GO:1903595]; protein transport [GO:0015031]; vesicle organization [GO:0016050]	cytoplasm [GO:0005737]; cytoplasmic dynein complex [GO:0005868]; early endosome membrane [GO:0031901]; extrinsic component of membrane [GO:0019898]; membrane [GO:0016020]; plasma membrane [GO:0005886]; protein complex [GO:0043234]; SNARE complex [GO:0031201]	epidermal growth factor receptor binding [GO:0005154]; insulin receptor binding [GO:0005158]; leptin receptor binding [GO:1990460]; phosphatidylinositol binding [GO:0035091]; transferrin receptor binding [GO:1990459]	DOMAIN: The PX domain binds phosphatidylinositol 3-phosphate which is necessary for peripheral membrane localization.	DOMAIN 61 187 PX. {ECO:0000255|PROSITE-ProRule:PRU00147}.	Sorting nexin family	SIMILARITY: Belongs to the sorting nexin family. {ECO:0000305}.		Homo sapiens (Human)								SNX4;	reviewed
GPSM1_HUMAN	Q86YR5	0	0	1	2			7.9957	7.97593		0.00134644	0.740705	0.204833	0		G-protein-signaling modulator 1 (Activator of G-protein signaling 3)	GPSM1 AGS3	GPSM1	FUNCTION: Guanine nucleotide dissociation inhibitor (GDI) which functions as a receptor-independent activator of heterotrimeric G-protein signaling. Keeps G(i/o) alpha subunit in its GDP-bound form thus uncoupling heterotrimeric G-proteins signaling from G protein-coupled receptors. Controls spindle orientation and asymmetric cell fate of cerebral cortical progenitors. May also be involved in mac…	675	cell differentiation [GO:0030154]; negative regulation of GTPase activity [GO:0034260]; negative regulation of guanyl-nucleotide exchange factor activity [GO:1905098]; nervous system development [GO:0007399]; positive regulation of macroautophagy [GO:0016239]	cytosol [GO:0005829]; endoplasmic reticulum membrane [GO:0005789]; Golgi membrane [GO:0000139]; plasma membrane [GO:0005886]; protein complex [GO:0043234]	GDP-dissociation inhibitor activity [GO:0005092]	DOMAIN: The GoLoco domains mediate interaction with G(i/o) alpha (By similarity). The GoLoco domains are essential for the GDI activity toward G(i/o) alpha. {ECO:0000250}.	DOMAIN 495 517 GoLoco 1. {ECO:0000255|PROSITE-ProRule:PRU00097}.; DOMAIN 548 570 GoLoco 2. {ECO:0000255|PROSITE-ProRule:PRU00097}.; DOMAIN 596 618 GoLoco 3. {ECO:0000255|PROSITE-ProRule:PRU00097}.; DOMAIN 630 652 GoLoco 4. {ECO:0000255|PROSITE-ProRule:PRU00097}.	GPSM family	SIMILARITY: Belongs to the GPSM family. {ECO:0000305}.		Homo sapiens (Human)	REPEAT 28 61 TPR 1.; REPEAT 66 99 TPR 2.; REPEAT 106 139 TPR 3.; REPEAT 146 181 TPR 4.; REPEAT 183 202 TPR 5.; REPEAT 209 242 TPR 6.; REPEAT 249 282 TPR 7.; REPEAT 289 322 TPR 8.; REPEAT 329 362 TPR 9.	REGION 1 509 Mediates association with membranes. {ECO:0000250}.; REGION 364 487 Interaction with STK11/LKB1. {ECO:0000250}.						GPSM1;	reviewed
NDKM_HUMAN	O00746	0	0	2	1			8.13561	8.11126		0.00145524	0.72797	0.204833	0		Nucleoside diphosphate kinase, mitochondrial (NDK) (NDP kinase, mitochondrial) (EC 2.7.4.6) (Nucleoside diphosphate kinase D) (NDPKD) (nm23-H4)	NME4 NM23D	NME4	FUNCTION: Major role in the synthesis of nucleoside triphosphates other than ATP. The ATP gamma phosphate is transferred to the NDP beta phosphate via a ping-pong mechanism, using a phosphorylated active-site intermediate. Through the catalyzed exchange of gamma-phosphate between di- and triphosphonucleosides participates in regulation of intracellular nucleotide homeostasis (PubMed:10799505). Bi…	187	CTP biosynthetic process [GO:0006241]; GTP biosynthetic process [GO:0006183]; lipid transport [GO:0006869]; nucleobase-containing small molecule interconversion [GO:0015949]; nucleoside metabolic process [GO:0009116]; regulation of apoptotic process [GO:0042981]; UTP biosynthetic process [GO:0006228]	intracellular [GO:0005622]; mitochondrial inner membrane [GO:0005743]; mitochondrial intermembrane space [GO:0005758]; mitochondrial matrix [GO:0005759]; mitochondrion [GO:0005739]	ATP binding [GO:0005524]; cardiolipin binding [GO:1901612]; metal ion binding [GO:0046872]; nucleoside diphosphate kinase activity [GO:0004550]			NDK family	SIMILARITY: Belongs to the NDK family. {ECO:0000305}.	2.7.4.6	Homo sapiens (Human)								NME4;	reviewed
PRUN2_HUMAN	Q8WUY3	16	21	1	1	8.52773	8.62029	6.82887	6.89434		0.00150567	1.26248	0.0903345	18.5		Protein prune homolog 2 (BNIP2 motif-containing molecule at the C-terminal region 1)	PRUNE2 BMCC1 BNIPXL C9orf65 KIAA0367	PRUNE2	FUNCTION: May play an important role in regulating differentiation, survival and aggressiveness of the tumor cells. {ECO:0000269|PubMed:16288218}.	3088	apoptotic process [GO:0006915]	cytoplasm [GO:0005737]	metal ion binding [GO:0046872]; pyrophosphatase activity [GO:0016462]		DOMAIN 2895 3056 CRAL-TRIO. {ECO:0000255|PROSITE-ProRule:PRU00056}.	PPase class C family, Prune subfamily	SIMILARITY: Belongs to the PPase class C family. Prune subfamily. {ECO:0000305}.		Homo sapiens (Human)				MOTIF 109 111 DHH motif. {ECO:0000250}.		COMPBIAS 550 553 Poly-Ser.		PRUNE2;	reviewed
TB182_HUMAN	Q9C0C2	45	44	33	28	9.59975	9.59435	9.30869	9.2816		0.0016284	1.0339	0.101662	1.45902		182 kDa tankyrase-1-binding protein	TNKS1BP1 KIAA1741 TAB182	TNKS1BP1		1729	cellular response to ionizing radiation [GO:0071479]; DNA damage response, signal transduction by p53 class mediator resulting in cell cycle arrest [GO:0006977]; double-strand break repair [GO:0006302]; nuclear-transcribed mRNA poly(A) tail shortening [GO:0000289]; positive regulation of peptidyl-serine phosphorylation [GO:0033138]; positive regulation of peptidyl-threonine phosphorylation [GO:00…	CCR4-NOT complex [GO:0030014]; cell-cell adherens junction [GO:0005913]; cytoplasm [GO:0005737]; cytoskeleton [GO:0005856]; cytosol [GO:0005829]; nuclear heterochromatin [GO:0005720]; nucleus [GO:0005634]	ankyrin repeat binding [GO:0071532]; cadherin binding [GO:0045296]; enzyme binding [GO:0019899]; macromolecular complex binding [GO:0044877]						Homo sapiens (Human)		REGION 210 1572 Acidic.; REGION 1450 1542 Tankyrase-binding.		MOTIF 1629 1635 Nuclear localization signal. {ECO:0000255}.; MOTIF 1723 1729 Nuclear localization signal. {ECO:0000255}.		COMPBIAS 2 103 Arg/Glu/Lys/Pro-rich (charged).; COMPBIAS 127 767 Pro-rich.; COMPBIAS 1010 1340 Gly-rich.; COMPBIAS 1572 1729 Arg/Glu/Lys-rich (charged).		TNKS1BP1;	reviewed
PRKRA_HUMAN	O75569	10	9	4	4	9.22753	9.20028	8.70593	8.71798		0.00164809	1.05943	0.0577159	2.375		Interferon-inducible double-stranded RNA-dependent protein kinase activator A (PKR-associated protein X) (PKR-associating protein X) (Protein activator of the interferon-induced protein kinase) (Protein kinase, interferon-inducible double-stranded RNA-dependent activator)	PRKRA PACT RAX HSD-14 HSD14	PRKRA	FUNCTION: Activates EIF2AK2/PKR in the absence of double-stranded RNA (dsRNA), leading to phosphorylation of EIF2S1/EFI2-alpha and inhibition of translation and induction of apoptosis. Required for siRNA production by DICER1 and for subsequent siRNA-mediated post-transcriptional gene silencing. Does not seem to be required for processing of pre-miRNA to miRNA by DICER1. Promotes UBC9-p53/TP53 ass…	313	cellular response to oxidative stress [GO:0034599]; immune response [GO:0006955]; middle ear morphogenesis [GO:0042474]; miRNA metabolic process [GO:0010586]; negative regulation of cell proliferation [GO:0008285]; outer ear morphogenesis [GO:0042473]; positive regulation of intrinsic apoptotic signaling pathway [GO:2001244]; pre-miRNA processing [GO:0031054]; production of miRNAs involved in gen…	cytoplasm [GO:0005737]; cytosol [GO:0005829]; membrane [GO:0016020]; nucleoplasm [GO:0005654]; perinuclear region of cytoplasm [GO:0048471]; RISC-loading complex [GO:0070578]	double-stranded RNA binding [GO:0003725]; enzyme activator activity [GO:0008047]; enzyme binding [GO:0019899]; identical protein binding [GO:0042802]; pre-miRNA binding [GO:0070883]; protein homodimerization activity [GO:0042803]; RNA binding [GO:0003723]	DOMAIN: Self-association may occur via interactions between DRBM domains as follows: DRBM 1/DRBM 1, DRBM 1/DRBM 2, DRBM 2/DRBM 2 or DRBM 3/DRBM3.	DOMAIN 34 101 DRBM 1. {ECO:0000255|PROSITE-ProRule:PRU00266}.; DOMAIN 126 194 DRBM 2. {ECO:0000255|PROSITE-ProRule:PRU00266}.; DOMAIN 240 308 DRBM 3. {ECO:0000255|PROSITE-ProRule:PRU00266}.	PRKRA family	SIMILARITY: Belongs to the PRKRA family. {ECO:0000305}.		Homo sapiens (Human)		REGION 1 103 Sufficient for self-association and interaction with TARBP2.; REGION 102 195 Sufficient for self-association and interaction with TARBP2.; REGION 195 313 Sufficient for self-association and interaction with TARBP2.						PRKRA;	reviewed
[truncated: 3,779 more rows]

## Sheet: PS19
Entry.name	Entry (UniProtAC)	MS.MS.count.PS19.1	MS.MS.count.PS19.2	MS.MS.count.beads.3	MS.MS.count.beads.4	MS.MS.count.WT.1	MS.MS.count.WT.2	Intensity.PS19.1	Intensity.PS19.2	Intensity.beads.3	Intensity.beads.4	Intensity.WT.1	Intensity.WT.2		Raw.p	Raw.FC	SC.p	SC.FC		Protein.names	Gene.names	Gene.names...primary..	Function..CC.	Length	Gene.ontology..biological.process.	Gene.ontology..cellular.component.	Gene.ontology..molecular.function.	Domain..CC.	Domain..FT.	Protein.families	Sequence.similarities	EC.number	Organism	Repeat	Region	Zinc.finger	Motif	Coiled.coil	Compositional.bias	Cross.reference..MGI.	Cross.reference..GeneCards.	Status
[truncated: 4,361 more rows]

[truncated: 3 more sheets: N2a-tau, Chaperome members, Note]
