# Supplementary material for: The epichaperome is a mediator of toxic hippocampal stress and leads to protein connectivity-based dysfunction
Source: Nat Commun. 2020 Jan 16;11:319. doi: 10.1038/s41467-019-14082-5 (PMC6965647; doi:10.1038/s41467-019-14082-5)
Supplement: Supplementary file 6 — Supplementary Data 2 [file 41467_2019_14082_MOESM6_ESM.xlsx]

## Sheet: Description
	Column name	Description
	ID	Gene Ontology ID
	Description	Gene Ontology name
	GeneRatio	Gene Ratio
	BgRatio	Background Gene Ratio
	pvalue	Enrichment p-value
	p.adjust	Enrichment adjusted p-value (by Benjamini Hochberg)
	log10.p.adjust	log10 transformed adjusted p-value
	qvalue	q-value
	geneID	Proteins (Gene names) annoated with the GO (column "ID","Description) and connected to the Chaperome member (column "Chaperome_ID")
	Count	Proteins counts
	Chaperome_ID	The Chaperome members that is connected to the proteins in column "geneID"
	Status	Up: Up-regulated (AD>Normal) | Down: Down-regulated (AD<Normal)
	Workflow:														GO	p.value	adjusted.p.value
	Chaperome X	interacts with	Protein A	GO:1 | GO:2 | GO:3		]			GO:1	p.value 1				Chaperome X	GO:1	p.value 1	adj.p.value 1
	Chaperome X	interacts with	Protein B	GO:2 | GO:3		] -> GO enrichment analysis ->			GO:2	p.value 2	] -> FDR ------->		Final results:	Chaperome X	GO:2	p.value 2	adj.p.value 2
	Chaperome X	interacts with	Protein C	GO:2		]			GO:3	p.value 3				Chaperome X	GO:3	p.value 3	adj.p.value 3

## Sheet: Full
ID	Description	GeneRatio	BgRatio	pvalue	p.adjust	qvalue	geneID	Count	Chaperome_ID	log10.p.adjust	Status
GO:0006457	protein folding	5/14	233/16992	8.40621e-07	0.000536316	0.000252186	HSPA9/HSPA1B/HSPA1A/HSPA5/HSPH1	5	DNJA2_HUMAN	-3.27058	AD-specific
GO:0090084	negative regulation of inclusion body assembly	3/10	11/16992	2.41594e-08	8.35914e-06	3.30602e-06	HSPA1B/HSPA1A/HSPA2	3	BAG4_HUMAN	-5.07784	AD-specific
GO:0090083	regulation of inclusion body assembly	3/10	16/16992	8.18688e-08	1.41633e-05	5.60155e-06	HSPA1B/HSPA1A/HSPA2	3	BAG4_HUMAN	-4.84884	AD-specific
GO:0070841	inclusion body assembly	3/10	22/16992	2.24722e-07	2.55319e-05	1.00978e-05	HSPA1B/HSPA1A/HSPA2	3	BAG4_HUMAN	-4.59292	AD-specific
GO:0042026	protein refolding	3/10	24/16992	2.95166e-07	2.55319e-05	1.00978e-05	HSPA1B/HSPA1A/HSPA2	3	BAG4_HUMAN	-4.59292	AD-specific
GO:0009408	response to heat	4/10	161/16992	1.5598e-06	0.000107938	4.26894e-05	HSPA1B/HSPA1A/HSPA2/PDCD6	4	BAG4_HUMAN	-3.96682	AD-specific
GO:0009266	response to temperature stimulus	4/10	221/16992	5.5001e-06	0.000317173	0.000125441	HSPA1B/HSPA1A/HSPA2/PDCD6	4	BAG4_HUMAN	-3.4987	AD-specific
GO:0031396	regulation of protein ubiquitination	4/10	260/16992	1.04629e-05	0.000517167	0.000204538	HSPA1B/HSPA1A/PDCD6/PEF1	4	BAG4_HUMAN	-3.28637	AD-specific
GO:1903320	regulation of protein modification by small protein conjugation or removal	4/10	282/16992	1.44151e-05	0.000623452	0.000246574	HSPA1B/HSPA1A/PDCD6/PEF1	4	BAG4_HUMAN	-3.2052	AD-specific
GO:0070431	nucleotide-binding oligomerization domain containing 2 signaling pathway	2/10	11/16992	1.70968e-05	0.000657277	0.000259951	HSPA1B/HSPA1A	2	BAG4_HUMAN	-3.18225	AD-specific
GO:0014029	neural crest formation	2/10	12/16992	2.05097e-05	0.000709636	0.000280659	PDCD6/PEF1	2	BAG4_HUMAN	-3.14896	AD-specific
GO:1901673	regulation of mitotic spindle assembly	2/10	14/16992	2.82608e-05	0.00088893	0.00035157	HSPA1B/HSPA1A	2	BAG4_HUMAN	-3.05113	AD-specific
GO:0034605	cellular response to heat	3/10	114/16992	3.4104e-05	0.000983331	0.000388905	HSPA1B/HSPA1A/PDCD6	3	BAG4_HUMAN	-3.0073	AD-specific
GO:0090169	regulation of spindle assembly	2/10	16/16992	3.72436e-05	0.000991252	0.000392038	HSPA1B/HSPA1A	2	BAG4_HUMAN	-3.00382	AD-specific
GO:0019362	pyridine nucleotide metabolic process	5/21	135/16992	5.39883e-07	0.000205666	0.000110741	LDHA/LDHB/ALDOA/ENO1/PGD	5	AHSA1_HUMAN	-3.68684	AD-specific
GO:0046496	nicotinamide nucleotide metabolic process	5/21	135/16992	5.39883e-07	0.000205666	0.000110741	LDHA/LDHB/ALDOA/ENO1/PGD	5	AHSA1_HUMAN	-3.68684	AD-specific
GO:0072524	pyridine-containing compound metabolic process	5/21	140/16992	6.46747e-07	0.000205666	0.000110741	LDHA/LDHB/ALDOA/ENO1/PGD	5	AHSA1_HUMAN	-3.68684	AD-specific
GO:0006733	oxidoreduction coenzyme metabolic process	5/21	151/16992	9.40851e-07	0.000224393	0.000120825	LDHA/LDHB/ALDOA/ENO1/PGD	5	AHSA1_HUMAN	-3.64899	AD-specific
GO:0019674	NAD metabolic process	4/21	69/16992	1.41448e-06	0.000269883	0.000145319	LDHA/LDHB/ALDOA/ENO1	4	AHSA1_HUMAN	-3.56882	AD-specific
GO:0042026	protein refolding	3/21	24/16992	3.23822e-06	0.000514878	0.000277237	HSPD1/HSPA1B/HSPA1A	3	AHSA1_HUMAN	-3.2883	AD-specific
GO:0006090	pyruvate metabolic process	4/21	104/16992	7.31515e-06	0.000753611	0.000405784	LDHA/LDHB/ALDOA/ENO1	4	AHSA1_HUMAN	-3.12285	AD-specific
GO:0006979	response to oxidative stress	6/21	409/16992	7.48675e-06	0.000753611	0.000405784	APP/LDHA/HSPD1/HSPA1B/HSPA1A/GSR	6	AHSA1_HUMAN	-3.12285	AD-specific
GO:0046034	ATP metabolic process	5/21	231/16992	7.57534e-06	0.000753611	0.000405784	LDHA/ALDOA/ENO1/HSPA1B/HSPA1A	5	AHSA1_HUMAN	-3.12285	AD-specific
GO:0006457	protein folding	5/21	233/16992	7.89949e-06	0.000753611	0.000405784	HSPA5/HSPD1/HSPA1B/HSPA1A/CHORDC1	5	AHSA1_HUMAN	-3.12285	AD-specific
GO:0090263	positive regulation of canonical Wnt signaling pathway	6/11	122/16992	5.42942e-11	2.4043e-08	1.19605e-08	PSMA5/LRRK2/PSMB4/PSMB1/PSMB2/PSMA1	6	PSMG1_HUMAN	-7.61901	AD-specific
GO:0043488	regulation of mRNA stability	6/11	140/16992	1.25442e-10	2.4043e-08	1.19605e-08	APEX1/PSMA5/PSMB4/PSMB1/PSMB2/PSMA1	6	PSMG1_HUMAN	-7.61901	AD-specific
GO:0043487	regulation of RNA stability	6/11	149/16992	1.83098e-10	2.4043e-08	1.19605e-08	APEX1/PSMA5/PSMB4/PSMB1/PSMB2/PSMA1	6	PSMG1_HUMAN	-7.61901	AD-specific
GO:0030177	positive regulation of Wnt signaling pathway	6/11	154/16992	2.23663e-10	2.4043e-08	1.19605e-08	PSMA5/LRRK2/PSMB4/PSMB1/PSMB2/PSMA1	6	PSMG1_HUMAN	-7.61901	AD-specific
GO:0006521	regulation of cellular amino acid metabolic process	5/11	61/16992	2.29162e-10	2.4043e-08	1.19605e-08	PSMA5/PSMB4/PSMB1/PSMB2/PSMA1	5	PSMG1_HUMAN	-7.61901	AD-specific
GO:1903052	positive regulation of proteolysis involved in cellular protein catabolic process	6/11	176/16992	5.01794e-10	2.4043e-08	1.19605e-08	PSMA5/LRRK2/PSMB4/PSMB1/PSMB2/PSMA1	6	PSMG1_HUMAN	-7.61901	AD-specific
GO:0031331	positive regulation of cellular catabolic process	7/11	358/16992	5.33583e-10	2.4043e-08	1.19605e-08	PSMA5/LRRK2/PSMB4/PSMB1/PSMB2/PSMA1/PAFAH1B2	7	PSMG1_HUMAN	-7.61901	AD-specific
GO:0031146	SCF-dependent proteasomal ubiquitin-dependent protein catabolic process	5/11	72/16992	5.3721e-10	2.4043e-08	1.19605e-08	PSMA5/PSMB4/PSMB1/PSMB2/PSMA1	5	PSMG1_HUMAN	-7.61901	AD-specific
GO:0051436	negative regulation of ubiquitin-protein ligase activity involved in mitotic cell cycle	5/11	72/16992	5.3721e-10	2.4043e-08	1.19605e-08	PSMA5/PSMB4/PSMB1/PSMB2/PSMA1	5	PSMG1_HUMAN	-7.61901	AD-specific
GO:0051439	regulation of ubiquitin-protein ligase activity involved in mitotic cell cycle	5/11	73/16992	5.76541e-10	2.4043e-08	1.19605e-08	PSMA5/PSMB4/PSMB1/PSMB2/PSMA1	5	PSMG1_HUMAN	-7.61901	AD-specific
GO:0031398	positive regulation of protein ubiquitination	6/11	182/16992	6.14414e-10	2.4043e-08	1.19605e-08	PSMA5/LRRK2/PSMB4/PSMB1/PSMB2/PSMA1	6	PSMG1_HUMAN	-7.61901	AD-specific
GO:0045862	positive regulation of proteolysis	7/11	367/16992	6.34593e-10	2.4043e-08	1.19605e-08	PSMA5/LRRK2/PSMB4/FN1/PSMB1/PSMB2/PSMA1	7	PSMG1_HUMAN	-7.61901	AD-specific
GO:0002479	antigen processing and presentation of exogenous peptide antigen via MHC class I, TAP-dependent	5/11	76/16992	7.0851e-10	2.4043e-08	1.19605e-08	PSMA5/PSMB4/PSMB1/PSMB2/PSMA1	5	PSMG1_HUMAN	-7.61901	AD-specific
GO:0051437	positive regulation of ubiquitin-protein ligase activity involved in regulation of mitotic cell cycle transition	5/11	77/16992	7.57489e-10	2.4043e-08	1.19605e-08	PSMA5/PSMB4/PSMB1/PSMB2/PSMA1	5	PSMG1_HUMAN	-7.61901	AD-specific
GO:0033238	regulation of cellular amine metabolic process	5/11	78/16992	8.09133e-10	2.4043e-08	1.19605e-08	PSMA5/PSMB4/PSMB1/PSMB2/PSMA1	5	PSMG1_HUMAN	-7.61901	AD-specific
GO:1904667	negative regulation of ubiquitin protein ligase activity	5/11	78/16992	8.09133e-10	2.4043e-08	1.19605e-08	PSMA5/PSMB4/PSMB1/PSMB2/PSMA1	5	PSMG1_HUMAN	-7.61901	AD-specific
GO:1903364	positive regulation of cellular protein catabolic process	6/11	191/16992	8.22164e-10	2.4043e-08	1.19605e-08	PSMA5/LRRK2/PSMB4/PSMB1/PSMB2/PSMA1	6	PSMG1_HUMAN	-7.61901	AD-specific
GO:0042590	antigen processing and presentation of exogenous peptide antigen via MHC class I	5/11	79/16992	8.63549e-10	2.4043e-08	1.19605e-08	PSMA5/PSMB4/PSMB1/PSMB2/PSMA1	5	PSMG1_HUMAN	-7.61901	AD-specific
GO:0061418	regulation of transcription from RNA polymerase II promoter in response to hypoxia	5/11	79/16992	8.63549e-10	2.4043e-08	1.19605e-08	PSMA5/PSMB4/PSMB1/PSMB2/PSMA1	5	PSMG1_HUMAN	-7.61901	AD-specific
GO:0031145	anaphase-promoting complex-dependent catabolic process	5/11	81/16992	9.81139e-10	2.49567e-08	1.24151e-08	PSMA5/PSMB4/PSMB1/PSMB2/PSMA1	5	PSMG1_HUMAN	-7.60281	AD-specific
GO:1903322	positive regulation of protein modification by small protein conjugation or removal	6/11	197/16992	9.90721e-10	2.49567e-08	1.24151e-08	PSMA5/LRRK2/PSMB4/PSMB1/PSMB2/PSMA1	6	PSMG1_HUMAN	-7.60281	AD-specific
GO:0010972	negative regulation of G2/M transition of mitotic cell cycle	5/11	83/16992	1.11117e-09	2.65473e-08	1.32063e-08	PSMA5/PSMB4/PSMB1/PSMB2/PSMA1	5	PSMG1_HUMAN	-7.57598	AD-specific
GO:0051444	negative regulation of ubiquitin-protein transferase activity	5/11	84/16992	1.18115e-09	2.65473e-08	1.32063e-08	PSMA5/PSMB4/PSMB1/PSMB2/PSMA1	5	PSMG1_HUMAN	-7.57598	AD-specific
GO:1902750	negative regulation of cell cycle G2/M phase transition	5/11	85/16992	1.2546e-09	2.65473e-08	1.32063e-08	PSMA5/PSMB4/PSMB1/PSMB2/PSMA1	5	PSMG1_HUMAN	-7.57598	AD-specific
GO:1904668	positive regulation of ubiquitin protein ligase activity	5/11	85/16992	1.2546e-09	2.65473e-08	1.32063e-08	PSMA5/PSMB4/PSMB1/PSMB2/PSMA1	5	PSMG1_HUMAN	-7.57598	AD-specific
GO:0009896	positive regulation of catabolic process	7/11	412/16992	1.42152e-09	2.89225e-08	1.43879e-08	PSMA5/LRRK2/PSMB4/PSMB1/PSMB2/PSMA1/PAFAH1B2	7	PSMG1_HUMAN	-7.53876	AD-specific
GO:2000060	positive regulation of protein ubiquitination involved in ubiquitin-dependent protein catabolic process	5/11	91/16992	1.77556e-09	3.47879e-08	1.73057e-08	PSMA5/PSMB4/PSMB1/PSMB2/PSMA1	5	PSMG1_HUMAN	-7.45857	AD-specific
GO:1904666	regulation of ubiquitin protein ligase activity	5/11	93/16992	1.98312e-09	3.74667e-08	1.86383e-08	PSMA5/PSMB4/PSMB1/PSMB2/PSMA1	5	PSMG1_HUMAN	-7.42635	AD-specific
GO:0002474	antigen processing and presentation of peptide antigen via MHC class I	5/11	95/16992	2.20958e-09	4.03059e-08	2.00507e-08	PSMA5/PSMB4/PSMB1/PSMB2/PSMA1	5	PSMG1_HUMAN	-7.39463	AD-specific
GO:1903050	regulation of proteolysis involved in cellular protein catabolic process	6/11	236/16992	2.93677e-09	5.1785e-08	2.57611e-08	PSMA5/LRRK2/PSMB4/PSMB1/PSMB2/PSMA1	6	PSMG1_HUMAN	-7.2858	AD-specific
GO:0060828	regulation of canonical Wnt signaling pathway	6/11	239/16992	3.16814e-09	5.40629e-08	2.68943e-08	PSMA5/LRRK2/PSMB4/PSMB1/PSMB2/PSMA1	6	PSMG1_HUMAN	-7.2671	AD-specific
GO:0010608	posttranscriptional regulation of gene expression	7/11	469/16992	3.50097e-09	5.78754e-08	2.87909e-08	APEX1/PSMA5/ACO1/PSMB4/PSMB1/PSMB2/PSMA1	7	PSMG1_HUMAN	-7.23751	AD-specific
GO:0051443	positive regulation of ubiquitin-protein transferase activity	5/11	105/16992	3.67151e-09	5.88554e-08	2.92784e-08	PSMA5/PSMB4/PSMB1/PSMB2/PSMA1	5	PSMG1_HUMAN	-7.23021	AD-specific
GO:2000058	regulation of protein ubiquitination involved in ubiquitin-dependent protein catabolic process	5/11	106/16992	3.85213e-09	5.99346e-08	2.98152e-08	PSMA5/PSMB4/PSMB1/PSMB2/PSMA1	5	PSMG1_HUMAN	-7.22232	AD-specific
GO:0060071	Wnt signaling pathway, planar cell polarity pathway	5/11	110/16992	4.6468e-09	7.00186e-08	3.48316e-08	PSMA5/PSMB4/PSMB1/PSMB2/PSMA1	5	PSMG1_HUMAN	-7.15479	AD-specific
GO:0090175	regulation of establishment of planar polarity	5/11	111/16992	4.86455e-09	7.00186e-08	3.48316e-08	PSMA5/PSMB4/PSMB1/PSMB2/PSMA1	5	PSMG1_HUMAN	-7.15479	AD-specific
GO:0045732	positive regulation of protein catabolic process	6/11	257/16992	4.89733e-09	7.00186e-08	3.48316e-08	PSMA5/LRRK2/PSMB4/PSMB1/PSMB2/PSMA1	6	PSMG1_HUMAN	-7.15479	AD-specific
GO:0031396	regulation of protein ubiquitination	6/11	260/16992	5.25006e-09	7.12124e-08	3.54255e-08	PSMA5/LRRK2/PSMB4/PSMB1/PSMB2/PSMA1	6	PSMG1_HUMAN	-7.14744	AD-specific
GO:1903362	regulation of cellular protein catabolic process	6/11	260/16992	5.25006e-09	7.12124e-08	3.54255e-08	PSMA5/LRRK2/PSMB4/PSMB1/PSMB2/PSMA1	6	PSMG1_HUMAN	-7.14744	AD-specific
GO:0010389	regulation of G2/M transition of mitotic cell cycle	5/11	114/16992	5.56704e-09	7.18285e-08	3.5732e-08	PSMA5/PSMB4/PSMB1/PSMB2/PSMA1	5	PSMG1_HUMAN	-7.1437	AD-specific
GO:0043618	regulation of transcription from RNA polymerase II promoter in response to stress	5/11	114/16992	5.56704e-09	7.18285e-08	3.5732e-08	PSMA5/PSMB4/PSMB1/PSMB2/PSMA1	5	PSMG1_HUMAN	-7.1437	AD-specific
GO:0043620	regulation of DNA-templated transcription in response to stress	5/11	119/16992	6.9157e-09	8.71049e-08	4.33315e-08	PSMA5/PSMB4/PSMB1/PSMB2/PSMA1	5	PSMG1_HUMAN	-7.05996	AD-specific
GO:0038061	NIK/NF-kappaB signaling	5/11	120/16992	7.21425e-09	8.84368e-08	4.3994e-08	PSMA5/PSMB4/PSMB1/PSMB2/PSMA1	5	PSMG1_HUMAN	-7.05337	AD-specific
GO:0001736	establishment of planar polarity	5/11	121/16992	7.52298e-09	8.84368e-08	4.3994e-08	PSMA5/PSMB4/PSMB1/PSMB2/PSMA1	5	PSMG1_HUMAN	-7.05337	AD-specific
GO:0007164	establishment of tissue polarity	5/11	121/16992	7.52298e-09	8.84368e-08	4.3994e-08	PSMA5/PSMB4/PSMB1/PSMB2/PSMA1	5	PSMG1_HUMAN	-7.05337	AD-specific
GO:1902749	regulation of cell cycle G2/M phase transition	5/11	122/16992	7.84216e-09	9.01848e-08	4.48636e-08	PSMA5/PSMB4/PSMB1/PSMB2/PSMA1	5	PSMG1_HUMAN	-7.04487	AD-specific
GO:0044106	cellular amine metabolic process	5/11	123/16992	8.17203e-09	9.03328e-08	4.49372e-08	PSMA5/PSMB4/PSMB1/PSMB2/PSMA1	5	PSMG1_HUMAN	-7.04415	AD-specific
GO:0002223	stimulatory C-type lectin receptor signaling pathway	5/11	124/16992	8.51288e-09	9.03328e-08	4.49372e-08	PSMA5/PSMB4/PSMB1/PSMB2/PSMA1	5	PSMG1_HUMAN	-7.04415	AD-specific
GO:0051438	regulation of ubiquitin-protein transferase activity	5/11	124/16992	8.51288e-09	9.03328e-08	4.49372e-08	PSMA5/PSMB4/PSMB1/PSMB2/PSMA1	5	PSMG1_HUMAN	-7.04415	AD-specific
GO:1903320	regulation of protein modification by small protein conjugation or removal	6/11	282/16992	8.53807e-09	9.03328e-08	4.49372e-08	PSMA5/LRRK2/PSMB4/PSMB1/PSMB2/PSMA1	6	PSMG1_HUMAN	-7.04415	AD-specific
GO:0002220	innate immune response activating cell surface receptor signaling pathway	5/11	126/16992	9.22855e-09	9.57235e-08	4.76189e-08	PSMA5/PSMB4/PSMB1/PSMB2/PSMA1	5	PSMG1_HUMAN	-7.01898	AD-specific
GO:0060070	canonical Wnt signaling pathway	6/11	290/16992	1.00928e-08	1.02675e-07	5.10768e-08	PSMA5/LRRK2/PSMB4/PSMB1/PSMB2/PSMA1	6	PSMG1_HUMAN	-6.98854	AD-specific
GO:0009308	amine metabolic process	5/11	131/16992	1.1229e-08	1.12078e-07	5.57548e-08	PSMA5/PSMB4/PSMB1/PSMB2/PSMA1	5	PSMG1_HUMAN	-6.95048	AD-specific
GO:0001738	morphogenesis of a polarized epithelium	5/11	132/16992	1.16676e-08	1.143e-07	5.68599e-08	PSMA5/PSMB4/PSMB1/PSMB2/PSMA1	5	PSMG1_HUMAN	-6.94195	AD-specific
GO:0031397	negative regulation of protein ubiquitination	5/11	136/16992	1.35608e-08	1.3043e-07	6.4884e-08	PSMA5/PSMB4/PSMB1/PSMB2/PSMA1	5	PSMG1_HUMAN	-6.88462	AD-specific
GO:0030111	regulation of Wnt signaling pathway	6/11	311/16992	1.53245e-08	1.44762e-07	7.20138e-08	PSMA5/LRRK2/PSMB4/PSMB1/PSMB2/PSMA1	6	PSMG1_HUMAN	-6.83934	AD-specific
GO:1901990	regulation of mitotic cell cycle phase transition	6/11	316/16992	1.68549e-08	1.56426e-07	7.7816e-08	APEX1/PSMA5/PSMB4/PSMB1/PSMB2/PSMA1	6	PSMG1_HUMAN	-6.80569	AD-specific
GO:1903321	negative regulation of protein modification by small protein conjugation or removal	5/11	145/16992	1.87196e-08	1.70736e-07	8.49349e-08	PSMA5/PSMB4/PSMB1/PSMB2/PSMA1	5	PSMG1_HUMAN	-6.76767	AD-specific
GO:0035567	non-canonical Wnt signaling pathway	5/11	151/16992	2.29501e-08	2.05773e-07	1.02365e-07	PSMA5/PSMB4/PSMB1/PSMB2/PSMA1	5	PSMG1_HUMAN	-6.68661	AD-specific
GO:1901987	regulation of cell cycle phase transition	6/11	337/16992	2.4737e-08	2.18098e-07	1.08496e-07	APEX1/PSMA5/PSMB4/PSMB1/PSMB2/PSMA1	6	PSMG1_HUMAN	-6.66135	AD-specific
GO:0010565	regulation of cellular ketone metabolic process	5/11	160/16992	3.06897e-08	2.66145e-07	1.32397e-07	PSMA5/PSMB4/PSMB1/PSMB2/PSMA1	5	PSMG1_HUMAN	-6.57488	AD-specific
GO:0090090	negative regulation of canonical Wnt signaling pathway	5/11	164/16992	3.47353e-08	2.96371e-07	1.47434e-07	PSMA5/PSMB4/PSMB1/PSMB2/PSMA1	5	PSMG1_HUMAN	-6.52816	AD-specific
GO:0033209	tumor necrosis factor-mediated signaling pathway	5/11	167/16992	3.80393e-08	3.1941e-07	1.58894e-07	PSMA5/PSMB4/PSMB1/PSMB2/PSMA1	5	PSMG1_HUMAN	-6.49565	AD-specific
GO:0002478	antigen processing and presentation of exogenous peptide antigen	5/11	169/16992	4.03776e-08	3.33746e-07	1.66026e-07	PSMA5/PSMB4/PSMB1/PSMB2/PSMA1	5	PSMG1_HUMAN	-6.47658	AD-specific
GO:0050852	T cell receptor signaling pathway	5/11	173/16992	4.5397e-08	3.69461e-07	1.83793e-07	PSMA5/PSMB4/PSMB1/PSMB2/PSMA1	5	PSMG1_HUMAN	-6.43243	AD-specific
GO:0043161	proteasome-mediated ubiquitin-dependent protein catabolic process	6/11	378/16992	4.89858e-08	3.90652e-07	1.94335e-07	PSMA5/LRRK2/PSMB4/PSMB1/PSMB2/PSMA1	6	PSMG1_HUMAN	-6.40821	AD-specific
GO:0019884	antigen processing and presentation of exogenous antigen	5/11	176/16992	4.94776e-08	3.90652e-07	1.94335e-07	PSMA5/PSMB4/PSMB1/PSMB2/PSMA1	5	PSMG1_HUMAN	-6.40821	AD-specific
GO:0042176	regulation of protein catabolic process	6/11	382/16992	5.21478e-08	4.05679e-07	2.0181e-07	PSMA5/LRRK2/PSMB4/PSMB1/PSMB2/PSMA1	6	PSMG1_HUMAN	-6.39182	AD-specific
GO:1905330	regulation of morphogenesis of an epithelium	5/11	179/16992	5.38449e-08	4.12811e-07	2.05358e-07	PSMA5/PSMB4/PSMB1/PSMB2/PSMA1	5	PSMG1_HUMAN	-6.38425	AD-specific
GO:0038095	Fc-epsilon receptor signaling pathway	5/11	180/16992	5.5367e-08	4.18416e-07	2.08146e-07	PSMA5/PSMB4/PSMB1/PSMB2/PSMA1	5	PSMG1_HUMAN	-6.37839	AD-specific
GO:0048002	antigen processing and presentation of peptide antigen	5/11	182/16992	5.85136e-08	4.35968e-07	2.16878e-07	PSMA5/PSMB4/PSMB1/PSMB2/PSMA1	5	PSMG1_HUMAN	-6.36055	AD-specific
GO:0071456	cellular response to hypoxia	5/11	186/16992	6.52336e-08	4.79286e-07	2.38427e-07	PSMA5/PSMB4/PSMB1/PSMB2/PSMA1	5	PSMG1_HUMAN	-6.31941	AD-specific
GO:0010498	proteasomal protein catabolic process	6/11	407/16992	7.59783e-08	5.50583e-07	2.73894e-07	PSMA5/LRRK2/PSMB4/PSMB1/PSMB2/PSMA1	6	PSMG1_HUMAN	-6.25918	AD-specific
GO:0036294	cellular response to decreased oxygen levels	5/11	193/16992	7.84606e-08	5.60887e-07	2.79021e-07	PSMA5/PSMB4/PSMB1/PSMB2/PSMA1	5	PSMG1_HUMAN	-6.25112	AD-specific
GO:0030178	negative regulation of Wnt signaling pathway	5/11	198/16992	8.91505e-08	6.28808e-07	3.12809e-07	PSMA5/PSMB4/PSMB1/PSMB2/PSMA1	5	PSMG1_HUMAN	-6.20148	AD-specific
GO:1901991	negative regulation of mitotic cell cycle phase transition	5/11	200/16992	9.37374e-08	6.52461e-07	3.24575e-07	PSMA5/PSMB4/PSMB1/PSMB2/PSMA1	5	PSMG1_HUMAN	-6.18545	AD-specific
GO:0071453	cellular response to oxygen levels	5/11	202/16992	9.85099e-08	6.76776e-07	3.36671e-07	PSMA5/PSMB4/PSMB1/PSMB2/PSMA1	5	PSMG1_HUMAN	-6.16955	AD-specific
GO:0042787	protein ubiquitination involved in ubiquitin-dependent protein catabolic process	5/11	204/16992	1.03474e-07	7.01764e-07	3.49102e-07	PSMA5/PSMB4/PSMB1/PSMB2/PSMA1	5	PSMG1_HUMAN	-6.15381	AD-specific
GO:1901988	negative regulation of cell cycle phase transition	5/11	208/16992	1.13998e-07	7.63351e-07	3.79739e-07	PSMA5/PSMB4/PSMB1/PSMB2/PSMA1	5	PSMG1_HUMAN	-6.11728	AD-specific
GO:0042180	cellular ketone metabolic process	5/11	225/16992	1.68616e-07	1.11497e-06	5.54658e-07	PSMA5/PSMB4/PSMB1/PSMB2/PSMA1	5	PSMG1_HUMAN	-5.95274	AD-specific
GO:0016055	Wnt signaling pathway	6/11	470/16992	1.78168e-07	1.14991e-06	5.72037e-07	PSMA5/LRRK2/PSMB4/PSMB1/PSMB2/PSMA1	6	PSMG1_HUMAN	-5.93934	AD-specific
GO:0019882	antigen processing and presentation	5/11	228/16992	1.80107e-07	1.14991e-06	5.72037e-07	PSMA5/PSMB4/PSMB1/PSMB2/PSMA1	5	PSMG1_HUMAN	-5.93934	AD-specific
GO:0198738	cell-cell signaling by wnt	6/11	471/16992	1.8042e-07	1.14991e-06	5.72037e-07	PSMA5/LRRK2/PSMB4/PSMB1/PSMB2/PSMA1	6	PSMG1_HUMAN	-5.93934	AD-specific
GO:0000086	G2/M transition of mitotic cell cycle	5/11	233/16992	2.00634e-07	1.26352e-06	6.28553e-07	PSMA5/PSMB4/PSMB1/PSMB2/PSMA1	5	PSMG1_HUMAN	-5.89842	AD-specific
GO:0044839	cell cycle G2/M phase transition	5/11	242/16992	2.42238e-07	1.50757e-06	7.49962e-07	PSMA5/PSMB4/PSMB1/PSMB2/PSMA1	5	PSMG1_HUMAN	-5.82172	AD-specific
GO:0038093	Fc receptor signaling pathway	5/11	246/16992	2.62797e-07	1.59792e-06	7.94908e-07	PSMA5/PSMB4/PSMB1/PSMB2/PSMA1	5	PSMG1_HUMAN	-5.79644	AD-specific
GO:0050851	antigen receptor-mediated signaling pathway	5/11	246/16992	2.62797e-07	1.59792e-06	7.94908e-07	PSMA5/PSMB4/PSMB1/PSMB2/PSMA1	5	PSMG1_HUMAN	-5.79644	AD-specific
GO:2000027	regulation of organ morphogenesis	5/11	248/16992	2.73582e-07	1.6446e-06	8.18129e-07	PSMA5/PSMB4/PSMB1/PSMB2/PSMA1	5	PSMG1_HUMAN	-5.78394	AD-specific
GO:0071356	cellular response to tumor necrosis factor	5/11	270/16992	4.17109e-07	2.47922e-06	1.23332e-06	PSMA5/PSMB4/PSMB1/PSMB2/PSMA1	5	PSMG1_HUMAN	-5.60568	AD-specific
GO:0010948	negative regulation of cell cycle process	5/11	271/16992	4.24823e-07	2.49701e-06	1.24217e-06	PSMA5/PSMB4/PSMB1/PSMB2/PSMA1	5	PSMG1_HUMAN	-5.60258	AD-specific
GO:0045930	negative regulation of mitotic cell cycle	5/11	274/16992	4.48646e-07	2.60806e-06	1.29741e-06	PSMA5/PSMB4/PSMB1/PSMB2/PSMA1	5	PSMG1_HUMAN	-5.58368	AD-specific
GO:0002758	innate immune response-activating signal transduction	5/11	277/16992	4.73517e-07	2.72272e-06	1.35445e-06	PSMA5/PSMB4/PSMB1/PSMB2/PSMA1	5	PSMG1_HUMAN	-5.565	AD-specific
GO:0002218	activation of innate immune response	5/11	284/16992	5.35813e-07	3.0478e-06	1.51617e-06	PSMA5/PSMB4/PSMB1/PSMB2/PSMA1	5	PSMG1_HUMAN	-5.51601	AD-specific
GO:0000209	protein polyubiquitination	5/11	287/16992	5.64423e-07	3.17638e-06	1.58013e-06	PSMA5/PSMB4/PSMB1/PSMB2/PSMA1	5	PSMG1_HUMAN	-5.49807	AD-specific
GO:0034612	response to tumor necrosis factor	5/11	288/16992	5.74224e-07	3.19752e-06	1.59065e-06	PSMA5/PSMB4/PSMB1/PSMB2/PSMA1	5	PSMG1_HUMAN	-5.49519	AD-specific
GO:0016579	protein deubiquitination	5/11	289/16992	5.8416e-07	3.21896e-06	1.60131e-06	PSMA5/PSMB4/PSMB1/PSMB2/PSMA1	5	PSMG1_HUMAN	-5.49228	AD-specific
GO:0070646	protein modification by small protein removal	5/11	304/16992	7.5027e-07	4.09168e-06	2.03546e-06	PSMA5/PSMB4/PSMB1/PSMB2/PSMA1	5	PSMG1_HUMAN	-5.3881	AD-specific
GO:0045089	positive regulation of innate immune response	5/11	327/16992	1.07553e-06	5.80569e-06	2.88811e-06	PSMA5/PSMB4/PSMB1/PSMB2/PSMA1	5	PSMG1_HUMAN	-5.23615	AD-specific
GO:0001666	response to hypoxia	5/11	332/16992	1.15912e-06	6.1937e-06	3.08113e-06	PSMA5/PSMB4/PSMB1/PSMB2/PSMA1	5	PSMG1_HUMAN	-5.20805	AD-specific
GO:0036293	response to decreased oxygen levels	5/11	340/16992	1.30349e-06	6.89545e-06	3.43023e-06	PSMA5/PSMB4/PSMB1/PSMB2/PSMA1	5	PSMG1_HUMAN	-5.16144	AD-specific
GO:0051348	negative regulation of transferase activity	5/11	353/16992	1.5681e-06	8.21313e-06	4.08573e-06	PSMA5/PSMB4/PSMB1/PSMB2/PSMA1	5	PSMG1_HUMAN	-5.08549	AD-specific
GO:0070482	response to oxygen levels	5/11	355/16992	1.61233e-06	8.36197e-06	4.15977e-06	PSMA5/PSMB4/PSMB1/PSMB2/PSMA1	5	PSMG1_HUMAN	-5.07769	AD-specific
GO:0006520	cellular amino acid metabolic process	5/11	364/16992	1.82371e-06	9.36642e-06	4.65945e-06	PSMA5/PSMB4/PSMB1/PSMB2/PSMA1	5	PSMG1_HUMAN	-5.02843	AD-specific
GO:0045088	regulation of innate immune response	5/11	391/16992	2.59213e-06	1.31849e-05	6.55902e-06	PSMA5/PSMB4/PSMB1/PSMB2/PSMA1	5	PSMG1_HUMAN	-4.87992	AD-specific
GO:0002429	immune response-activating cell surface receptor signaling pathway	5/11	414/16992	3.43088e-06	1.72851e-05	8.5987e-06	PSMA5/PSMB4/PSMB1/PSMB2/PSMA1	5	PSMG1_HUMAN	-4.76233	AD-specific
GO:0031349	positive regulation of defense response	5/11	420/16992	3.68146e-06	1.83726e-05	9.13968e-06	PSMA5/PSMB4/PSMB1/PSMB2/PSMA1	5	PSMG1_HUMAN	-4.73583	AD-specific
GO:0002768	immune response-regulating cell surface receptor signaling pathway	5/11	446/16992	4.93936e-06	2.44198e-05	1.2148e-05	PSMA5/PSMB4/PSMB1/PSMB2/PSMA1	5	PSMG1_HUMAN	-4.61226	AD-specific
GO:0031396	regulation of protein ubiquitination	12/83	260/16992	4.72649e-09	8.9567e-06	6.73152e-06	RAB1A/PSMB1/UBE2N/PSMA5/HSPA1A/HSPA1B/PDCD6/PSME2/PSME1/PSMB4/PEF1/LRRK2	12	BAG3_HUMAN	-5.04785	AD-specific
GO:1903320	regulation of protein modification by small protein conjugation or removal	12/83	282/16992	1.17345e-08	9.09298e-06	6.83394e-06	RAB1A/PSMB1/UBE2N/PSMA5/HSPA1A/HSPA1B/PDCD6/PSME2/PSME1/PSMB4/PEF1/LRRK2	12	BAG3_HUMAN	-5.04129	AD-specific
GO:0002446	neutrophil mediated immunity	15/83	498/16992	1.59729e-08	9.09298e-06	6.83394e-06	ATG7/CPNE1/PSMB1/PSAP/GPI/PSMA5/MVP/HSPA1A/HSPA1B/ALDOC/GDI2/WDR1/PAFAH1B2/CTSA/PGM2	15	BAG3_HUMAN	-5.04129	AD-specific
GO:0031398	positive regulation of protein ubiquitination	10/83	182/16992	1.91936e-08	9.09298e-06	6.83394e-06	RAB1A/PSMB1/UBE2N/PSMA5/PDCD6/PSME2/PSME1/PSMB4/PEF1/LRRK2	10	BAG3_HUMAN	-5.04129	AD-specific
GO:1903322	positive regulation of protein modification by small protein conjugation or removal	10/83	197/16992	4.07353e-08	1.39745e-05	1.05027e-05	RAB1A/PSMB1/UBE2N/PSMA5/PDCD6/PSME2/PSME1/PSMB4/PEF1/LRRK2	10	BAG3_HUMAN	-4.85466	AD-specific
GO:0009226	nucleotide-sugar biosynthetic process	5/83	21/16992	4.71023e-08	1.39745e-05	1.05027e-05	UGDH/NANS/PGM3/TSTA3/GMDS	5	BAG3_HUMAN	-4.85466	AD-specific
GO:0071453	cellular response to oxygen levels	10/83	202/16992	5.16209e-08	1.39745e-05	1.05027e-05	ATG7/P4HB/PSMB1/PSMA5/PGK1/PSME2/PSME1/S100B/AIFM1/PSMB4	10	BAG3_HUMAN	-4.85466	AD-specific
GO:0002283	neutrophil activation involved in immune response	14/83	485/16992	8.61526e-08	1.61402e-05	1.21304e-05	ATG7/CPNE1/PSMB1/PSAP/GPI/PSMA5/MVP/HSPA1A/HSPA1B/ALDOC/GDI2/PAFAH1B2/CTSA/PGM2	14	BAG3_HUMAN	-4.79209	AD-specific
GO:0043312	neutrophil degranulation	14/83	485/16992	8.61526e-08	1.61402e-05	1.21304e-05	ATG7/CPNE1/PSMB1/PSAP/GPI/PSMA5/MVP/HSPA1A/HSPA1B/ALDOC/GDI2/PAFAH1B2/CTSA/PGM2	14	BAG3_HUMAN	-4.79209	AD-specific
GO:0009896	positive regulation of catabolic process	13/83	412/16992	9.41217e-08	1.61402e-05	1.21304e-05	PABPC1/ATG7/PSMB1/EZR/PSMA5/HSPA1A/PSME2/CUL4B/PSME1/PAFAH1B2/BAX/PSMB4/LRRK2	13	BAG3_HUMAN	-4.79209	AD-specific
GO:0042119	neutrophil activation	14/83	490/16992	9.77421e-08	1.61402e-05	1.21304e-05	ATG7/CPNE1/PSMB1/PSAP/GPI/PSMA5/MVP/HSPA1A/HSPA1B/ALDOC/GDI2/PAFAH1B2/CTSA/PGM2	14	BAG3_HUMAN	-4.79209	AD-specific
GO:0033238	regulation of cellular amine metabolic process	7/83	78/16992	1.02449e-07	1.61402e-05	1.21304e-05	PSMB1/PSMA5/PSME2/PSME1/PSMB4/NQO1/ABAT	7	BAG3_HUMAN	-4.79209	AD-specific
GO:0036230	granulocyte activation	14/83	495/16992	1.10724e-07	1.61402e-05	1.21304e-05	ATG7/CPNE1/PSMB1/PSAP/GPI/PSMA5/MVP/HSPA1A/HSPA1B/ALDOC/GDI2/PAFAH1B2/CTSA/PGM2	14	BAG3_HUMAN	-4.79209	AD-specific
GO:0031331	positive regulation of cellular catabolic process	12/83	358/16992	1.60837e-07	2.17704e-05	1.63618e-05	PABPC1/ATG7/PSMB1/EZR/PSMA5/HSPA1A/PSME2/PSME1/PAFAH1B2/BAX/PSMB4/LRRK2	12	BAG3_HUMAN	-4.66213	AD-specific
GO:0036294	cellular response to decreased oxygen levels	9/83	193/16992	4.15883e-07	5.25399e-05	3.9487e-05	P4HB/PSMB1/PSMA5/PGK1/PSME2/PSME1/S100B/AIFM1/PSMB4	9	BAG3_HUMAN	-4.27951	AD-specific
GO:0045732	positive regulation of protein catabolic process	10/83	257/16992	4.85328e-07	5.64733e-05	4.24432e-05	ATG7/PSMB1/EZR/PSMA5/HSPA1A/PSME2/CUL4B/PSME1/PSMB4/LRRK2	10	BAG3_HUMAN	-4.24816	AD-specific
GO:0006521	regulation of cellular amino acid metabolic process	6/83	61/16992	5.06621e-07	5.64733e-05	4.24432e-05	PSMB1/PSMA5/PSME2/PSME1/PSMB4/NQO1	6	BAG3_HUMAN	-4.24816	AD-specific
GO:0009225	nucleotide-sugar metabolic process	5/83	34/16992	6.12813e-07	6.45155e-05	4.84874e-05	UGDH/NANS/PGM3/TSTA3/GMDS	5	BAG3_HUMAN	-4.19034	AD-specific
GO:0051443	positive regulation of ubiquitin-protein transferase activity	7/83	105/16992	7.94008e-07	7.91918e-05	5.95176e-05	RAB1A/PSMB1/UBE2N/PSMA5/PSME2/PSME1/PSMB4	7	BAG3_HUMAN	-4.10132	AD-specific
GO:0070482	response to oxygen levels	11/83	355/16992	1.19379e-06	0.000113112	8.50103e-05	ATG7/P4HB/PSMB1/PSMA5/PGK1/PSME2/PSME1/S100B/AIFM1/PSMB4/ABAT	11	BAG3_HUMAN	-3.94649	AD-specific
GO:0006520	cellular amino acid metabolic process	11/83	364/16992	1.52363e-06	0.000128097	9.62731e-05	P4HB/PSMB1/PSMA5/PSME2/PSME1/PSMB4/PSAT1/NQO1/ASL/ENOPH1/ABAT	11	BAG3_HUMAN	-3.89246	AD-specific
GO:0033209	tumor necrosis factor-mediated signaling pathway	8/83	167/16992	1.55209e-06	0.000128097	9.62731e-05	CPNE1/PSMB1/PSMA5/HSPA1A/HSPA1B/PSME2/PSME1/PSMB4	8	BAG3_HUMAN	-3.89246	AD-specific
GO:0031334	positive regulation of protein complex assembly	9/83	226/16992	1.55474e-06	0.000128097	9.62731e-05	GRB2/HSPA1A/HSPA1B/CUL4B/ARPC2/BID/BAX/ARPC1A/SCIN	9	BAG3_HUMAN	-3.89246	AD-specific
GO:0045862	positive regulation of proteolysis	11/83	367/16992	1.65014e-06	0.000130293	9.79229e-05	PSMB1/PSMA5/HSPA1A/PDCD6/PSME2/PSME1/AIFM1/BID/BAX/PSMB4/LRRK2	11	BAG3_HUMAN	-3.88508	AD-specific
GO:0044106	cellular amine metabolic process	7/83	123/16992	2.30904e-06	0.000171085	0.000128581	PSMB1/PSMA5/PSME2/PSME1/PSMB4/NQO1/ABAT	7	BAG3_HUMAN	-3.76679	AD-specific
GO:0042176	regulation of protein catabolic process	11/83	382/16992	2.43169e-06	0.000171085	0.000128581	ATG7/PSMB1/EZR/PSMA5/HSPA1A/PSME2/CUL4B/PSME1/CTSA/PSMB4/LRRK2	11	BAG3_HUMAN	-3.76679	AD-specific
GO:0051438	regulation of ubiquitin-protein transferase activity	7/83	124/16992	2.43762e-06	0.000171085	0.000128581	RAB1A/PSMB1/UBE2N/PSMA5/PSME2/PSME1/PSMB4	7	BAG3_HUMAN	-3.76679	AD-specific
GO:0038093	Fc receptor signaling pathway	9/83	246/16992	3.12359e-06	0.0002114	0.00015888	GRB2/PSMB1/UBE2N/PSMA5/PSME2/PSME1/ARPC2/PSMB4/ARPC1A	9	BAG3_HUMAN	-3.67489	AD-specific
GO:0071456	cellular response to hypoxia	8/83	186/16992	3.47128e-06	0.000222108	0.000166928	P4HB/PSMB1/PSMA5/PGK1/PSME2/PSME1/S100B/PSMB4	8	BAG3_HUMAN	-3.65344	AD-specific
GO:0009308	amine metabolic process	7/83	131/16992	3.51621e-06	0.000222108	0.000166928	PSMB1/PSMA5/PSME2/PSME1/PSMB4/NQO1/ABAT	7	BAG3_HUMAN	-3.65344	AD-specific
GO:1904668	positive regulation of ubiquitin protein ligase activity	6/83	85/16992	3.63524e-06	0.000222219	0.000167011	RAB1A/PSMB1/PSMA5/PSME2/PSME1/PSMB4	6	BAG3_HUMAN	-3.65322	AD-specific
GO:0010035	response to inorganic substance	12/83	485/16992	3.92869e-06	0.000232652	0.000174852	ATG7/CPNE1/PSAP/GPI/PDCD6/CPNE2/AIFM1/GNAO1/NQO1/PEF1/ABAT/LRRK2	12	BAG3_HUMAN	-3.63329	AD-specific
GO:1903364	positive regulation of cellular protein catabolic process	8/83	191/16992	4.22543e-06	0.000242642	0.000182361	PSMB1/EZR/PSMA5/HSPA1A/PSME2/PSME1/PSMB4/LRRK2	8	BAG3_HUMAN	-3.61503	AD-specific
GO:0031397	negative regulation of protein ubiquitination	7/83	136/16992	4.50911e-06	0.000251316	0.00018888	PSMB1/PSMA5/HSPA1A/HSPA1B/PSME2/PSME1/PSMB4	7	BAG3_HUMAN	-3.59978	AD-specific
GO:0002429	immune response-activating cell surface receptor signaling pathway	11/83	414/16992	5.25441e-06	0.000284489	0.000213811	GRB2/PSMB1/UBE2N/EZR/PSMA5/PSME2/PSME1/ARPC2/BAX/PSMB4/ARPC1A	11	BAG3_HUMAN	-3.54594	AD-specific
GO:0043488	regulation of mRNA stability	7/83	140/16992	5.46249e-06	0.000287539	0.000216104	PABPC1/PSMB1/PSMA5/HSPA1A/PSME2/PSME1/PSMB4	7	BAG3_HUMAN	-3.5413	AD-specific
GO:0036293	response to decreased oxygen levels	10/83	340/16992	6.00625e-06	0.000306289	0.000230196	P4HB/PSMB1/PSMA5/PGK1/PSME2/PSME1/S100B/AIFM1/PSMB4/ABAT	10	BAG3_HUMAN	-3.51387	AD-specific
GO:1904666	regulation of ubiquitin protein ligase activity	6/83	93/16992	6.14195e-06	0.000306289	0.000230196	RAB1A/PSMB1/PSMA5/PSME2/PSME1/PSMB4	6	BAG3_HUMAN	-3.51387	AD-specific
GO:1903321	negative regulation of protein modification by small protein conjugation or removal	7/83	145/16992	6.8847e-06	0.000334526	0.000251417	PSMB1/PSMA5/HSPA1A/HSPA1B/PSME2/PSME1/PSMB4	7	BAG3_HUMAN	-3.47557	AD-specific
GO:0002758	innate immune response-activating signal transduction	9/83	277/16992	8.18082e-06	0.000380519	0.000285984	PSMB1/UBE2N/PSMA5/HSPA1A/HSPA1B/PSME2/PSME1/PSMB4/S100A1	9	BAG3_HUMAN	-3.41962	AD-specific
GO:0043487	regulation of RNA stability	7/83	149/16992	8.23287e-06	0.000380519	0.000285984	PABPC1/PSMB1/PSMA5/HSPA1A/PSME2/PSME1/PSMB4	7	BAG3_HUMAN	-3.41962	AD-specific
GO:0002218	activation of innate immune response	9/83	284/16992	9.99512e-06	0.00045097	0.000338932	PSMB1/UBE2N/PSMA5/HSPA1A/HSPA1B/PSME2/PSME1/PSMB4/S100A1	9	BAG3_HUMAN	-3.34585	AD-specific
GO:0002768	immune response-regulating cell surface receptor signaling pathway	11/83	446/16992	1.06113e-05	0.000467636	0.000351457	GRB2/PSMB1/UBE2N/EZR/PSMA5/PSME2/PSME1/ARPC2/BAX/PSMB4/ARPC1A	11	BAG3_HUMAN	-3.33009	AD-specific
GO:0007006	mitochondrial membrane organization	6/83	105/16992	1.23775e-05	0.000533078	0.000400641	HSPA4/HSPA1A/TIMM9/BID/BAX/TIMM10	6	BAG3_HUMAN	-3.27321	AD-specific
GO:0042180	cellular ketone metabolic process	8/83	225/16992	1.40235e-05	0.000590544	0.00044383	PSMB1/GPI/PSMA5/PSME2/PSME1/PSMB4/NQO1/HAGH	8	BAG3_HUMAN	-3.22875	AD-specific
GO:0032273	positive regulation of protein polymerization	6/83	112/16992	1.79071e-05	0.000711686	0.000534876	GRB2/HSPA1A/HSPA1B/ARPC2/ARPC1A/SCIN	6	BAG3_HUMAN	-3.14771	AD-specific
GO:1902905	positive regulation of supramolecular fiber organization	7/83	168/16992	1.79983e-05	0.000711686	0.000534876	GRB2/HSPA1A/HSPA1B/WDR1/ARPC2/ARPC1A/SCIN	7	BAG3_HUMAN	-3.14771	AD-specific
GO:0090084	negative regulation of inclusion body assembly	3/83	11/16992	1.80269e-05	0.000711686	0.000534876	HSPA2/HSPA1A/HSPA1B	3	BAG3_HUMAN	-3.14771	AD-specific
GO:0043618	regulation of transcription from RNA polymerase II promoter in response to stress	6/83	114/16992	1.98076e-05	0.000766029	0.000575719	PSMB1/PSMA5/HSPA1A/PSME2/PSME1/PSMB4	6	BAG3_HUMAN	-3.11575	AD-specific
GO:0050852	T cell receptor signaling pathway	7/83	173/16992	2.17521e-05	0.000824404	0.000619591	PSMB1/UBE2N/EZR/PSMA5/PSME2/PSME1/PSMB4	7	BAG3_HUMAN	-3.08386	AD-specific
GO:1903052	positive regulation of proteolysis involved in cellular protein catabolic process	7/83	176/16992	2.42991e-05	0.000885322	0.000665374	PSMB1/PSMA5/HSPA1A/PSME2/PSME1/PSMB4/LRRK2	7	BAG3_HUMAN	-3.0529	AD-specific
GO:0043620	regulation of DNA-templated transcription in response to stress	6/83	119/16992	2.5278e-05	0.000885322	0.000665374	PSMB1/PSMA5/HSPA1A/PSME2/PSME1/PSMB4	6	BAG3_HUMAN	-3.0529	AD-specific
GO:0038061	NIK/NF-kappaB signaling	6/83	120/16992	2.65054e-05	0.000885322	0.000665374	CPNE1/PSMB1/PSMA5/PSME2/PSME1/PSMB4	6	BAG3_HUMAN	-3.0529	AD-specific
GO:0031146	SCF-dependent proteasomal ubiquitin-dependent protein catabolic process	5/83	72/16992	2.66481e-05	0.000885322	0.000665374	PSMB1/PSMA5/PSME2/PSME1/PSMB4	5	BAG3_HUMAN	-3.0529	AD-specific
GO:0051436	negative regulation of ubiquitin-protein ligase activity involved in mitotic cell cycle	5/83	72/16992	2.66481e-05	0.000885322	0.000665374	PSMB1/PSMA5/PSME2/PSME1/PSMB4	5	BAG3_HUMAN	-3.0529	AD-specific
GO:0050851	antigen receptor-mediated signaling pathway	8/83	246/16992	2.6652e-05	0.000885322	0.000665374	PSMB1/UBE2N/EZR/PSMA5/PSME2/PSME1/BAX/PSMB4	8	BAG3_HUMAN	-3.0529	AD-specific
GO:0034599	cellular response to oxidative stress	8/83	247/16992	2.7436e-05	0.000885322	0.000665374	ATG7/P4HB/PSAP/HSPA1A/HSPA1B/AIFM1/NQO1/LRRK2	8	BAG3_HUMAN	-3.0529	AD-specific
GO:0001736	establishment of planar polarity	6/83	121/16992	2.77804e-05	0.000885322	0.000665374	PSMB1/PSMA5/PSME2/PSME1/WDR1/PSMB4	6	BAG3_HUMAN	-3.0529	AD-specific
GO:0007164	establishment of tissue polarity	6/83	121/16992	2.77804e-05	0.000885322	0.000665374	PSMB1/PSMA5/PSME2/PSME1/WDR1/PSMB4	6	BAG3_HUMAN	-3.0529	AD-specific
GO:0038095	Fc-epsilon receptor signaling pathway	7/83	180/16992	2.80732e-05	0.000885322	0.000665374	GRB2/PSMB1/UBE2N/PSMA5/PSME2/PSME1/PSMB4	7	BAG3_HUMAN	-3.0529	AD-specific
GO:0051439	regulation of ubiquitin-protein ligase activity involved in mitotic cell cycle	5/83	73/16992	2.84985e-05	0.000885322	0.000665374	PSMB1/PSMA5/PSME2/PSME1/PSMB4	5	BAG3_HUMAN	-3.0529	AD-specific
GO:0090263	positive regulation of canonical Wnt signaling pathway	6/83	122/16992	2.91042e-05	0.000889555	0.000668556	PSMB1/PSMA5/PSME2/PSME1/PSMB4/LRRK2	6	BAG3_HUMAN	-3.05083	AD-specific
GO:0045089	positive regulation of innate immune response	9/83	327/16992	3.05251e-05	0.000918176	0.000690066	PSMB1/UBE2N/PSMA5/HSPA1A/HSPA1B/PSME2/PSME1/PSMB4/S100A1	9	BAG3_HUMAN	-3.03707	AD-specific
GO:0002223	stimulatory C-type lectin receptor signaling pathway	6/83	124/16992	3.19041e-05	0.00094466	0.000709971	PSMB1/UBE2N/PSMA5/PSME2/PSME1/PSMB4	6	BAG3_HUMAN	-3.02472	AD-specific
GO:0001666	response to hypoxia	9/83	332/16992	3.43674e-05	0.000986653	0.000741531	P4HB/PSMB1/PSMA5/PGK1/PSME2/PSME1/S100B/PSMB4/ABAT	9	BAG3_HUMAN	-3.00584	AD-specific
GO:0002479	antigen processing and presentation of exogenous peptide antigen via MHC class I, TAP-dependent	5/83	76/16992	3.46537e-05	0.000986653	0.000741531	PSMB1/PSMA5/PSME2/PSME1/PSMB4	5	BAG3_HUMAN	-3.00584	AD-specific
GO:0002220	innate immune response activating cell surface receptor signaling pathway	6/83	126/16992	3.49165e-05	0.000986653	0.000741531	PSMB1/UBE2N/PSMA5/PSME2/PSME1/PSMB4	6	BAG3_HUMAN	-3.00584	AD-specific
GO:0009205	purine ribonucleoside triphosphate metabolic process	8/83	256/16992	3.5405e-05	0.000986653	0.000741531	GPI/PGK1/HSPA1A/HSPA1B/ALDOC/GNAI3/BID/LRRK2	8	BAG3_HUMAN	-3.00584	AD-specific
GO:0042744	hydrogen peroxide catabolic process	3/15	22/16992	8.48503e-07	0.000878201	0.000464444	SNCA/HBA2/HBA1	3	CRYAB_HUMAN	-3.05641	AD-specific
GO:0006457	protein folding	11/31	233/16992	1.69275e-13	2.34107e-10	1.61435e-10	VCP/PDIA4/P4HB/HSPD1/PDIA6/ERO1A/PRKCSH/CALR/GANAB/HSPA5/PRDX4	11	PDIA1_HUMAN	-9.63058	AD-specific
GO:0019471	4-hydroxyproline metabolic process	4/31	12/16992	4.44017e-09	3.07037e-06	2.11726e-06	P4HB/ERO1A/P4HA1/PRDX4	4	PDIA1_HUMAN	-5.51281	AD-specific
GO:0045454	cell redox homeostasis	5/31	72/16992	1.8499e-07	8.52802e-05	5.88072e-05	PDIA4/P4HB/PDIA6/ERO1A/PRDX4	5	PDIA1_HUMAN	-4.06915	AD-specific
GO:0051604	protein maturation	7/31	258/16992	3.30365e-07	0.000104034	7.17392e-05	HSPD1/ERO1A/CALR/ENO1/UQCRC2/PRDX4/F3	7	PDIA1_HUMAN	-3.98283	AD-specific
GO:0034976	response to endoplasmic reticulum stress	7/31	263/16992	3.76116e-07	0.000104034	7.17392e-05	VCP/PDIA4/P4HB/PDIA6/ERO1A/CALR/HSPA5	7	PDIA1_HUMAN	-3.98283	AD-specific
GO:0006986	response to unfolded protein	6/31	168/16992	5.12412e-07	0.000118111	8.14466e-05	VCP/HSPD1/PDIA6/ERO1A/CALR/HSPA5	6	PDIA1_HUMAN	-3.92771	AD-specific
GO:1903651	positive regulation of cytoplasmic transport	3/31	10/16992	6.54102e-07	0.000129232	8.91153e-05	MSN/EZR/RDX	3	PDIA1_HUMAN	-3.88863	AD-specific
GO:0035966	response to topologically incorrect protein	6/31	186/16992	9.30603e-07	0.000160878	0.000110938	VCP/HSPD1/PDIA6/ERO1A/CALR/HSPA5	6	PDIA1_HUMAN	-3.7935	AD-specific
GO:0036010	protein localization to endosome	3/31	13/16992	1.55317e-06	0.000238671	0.000164582	MSN/EZR/RDX	3	PDIA1_HUMAN	-3.6222	AD-specific
GO:0034975	protein folding in endoplasmic reticulum	3/31	14/16992	1.97432e-06	0.000273049	0.000188288	ERO1A/CALR/HSPA5	3	PDIA1_HUMAN	-3.56376	AD-specific
GO:0030968	endoplasmic reticulum unfolded protein response	5/31	125/16992	2.8978e-06	0.000364333	0.000251235	VCP/PDIA6/ERO1A/CALR/HSPA5	5	PDIA1_HUMAN	-3.4385	AD-specific
GO:0034620	cellular response to unfolded protein	5/31	130/16992	3.51421e-06	0.000389943	0.000268896	VCP/PDIA6/ERO1A/CALR/HSPA5	5	PDIA1_HUMAN	-3.409	AD-specific
GO:2000641	regulation of early endosome to late endosome transport	3/31	17/16992	3.67464e-06	0.000389943	0.000268896	MSN/EZR/RDX	3	PDIA1_HUMAN	-3.409	AD-specific
GO:0019362	pyridine nucleotide metabolic process	5/31	135/16992	4.22932e-06	0.000389943	0.000268896	VCP/PGD/PDHA1/ENO1/TKT	5	PDIA1_HUMAN	-3.409	AD-specific
GO:0046496	nicotinamide nucleotide metabolic process	5/31	135/16992	4.22932e-06	0.000389943	0.000268896	VCP/PGD/PDHA1/ENO1/TKT	5	PDIA1_HUMAN	-3.409	AD-specific
GO:0072524	pyridine-containing compound metabolic process	5/31	140/16992	5.05406e-06	0.00043686	0.000301248	VCP/PGD/PDHA1/ENO1/TKT	5	PDIA1_HUMAN	-3.35966	AD-specific
GO:0061077	chaperone-mediated protein folding	4/31	65/16992	5.67711e-06	0.00046185	0.000318481	PDIA4/HSPD1/ERO1A/CALR	4	PDIA1_HUMAN	-3.3355	AD-specific
GO:0035967	cellular response to topologically incorrect protein	5/31	146/16992	6.2049e-06	0.000476743	0.000328751	VCP/PDIA6/ERO1A/CALR/HSPA5	5	PDIA1_HUMAN	-3.32172	AD-specific
GO:1903649	regulation of cytoplasmic transport	3/31	21/16992	7.15171e-06	0.00050568	0.000348705	MSN/EZR/RDX	3	PDIA1_HUMAN	-3.29612	AD-specific
GO:0006733	oxidoreduction coenzyme metabolic process	5/31	151/16992	7.3128e-06	0.00050568	0.000348705	VCP/PGD/PDHA1/ENO1/TKT	5	PDIA1_HUMAN	-3.29612	AD-specific
GO:0006457	protein folding	12/70	233/16992	1.75608e-10	3.91431e-07	2.63967e-07	VCP/TXNDC5/HSPA5/P4HB/HSPA1A/HSPA1B/HSPA9/HSPH1/HSPA2/CHORDC1/GNAI2/RGS7	12	HS90A_HUMAN	-6.40735	AD-specific
GO:0046777	protein autophosphorylation	11/70	233/16992	2.70485e-09	3.01456e-06	2.03291e-06	CAV1/FES/CAMK2D/LRRK2/NTRK2/EPHA4/PDGFRB/CAMK2B/CAMK2A/GRB2/SMG1	11	HS90A_HUMAN	-5.52078	AD-specific
GO:0009205	purine ribonucleoside triphosphate metabolic process	11/70	256/16992	7.232e-09	4.26632e-06	2.87705e-06	LDHA/VCP/ALDOA/SNCA/HSPA1A/HSPA1B/PGK1/LRRK2/UQCRC2/HK2/ATP5B	11	HS90A_HUMAN	-5.36995	AD-specific
GO:0009199	ribonucleoside triphosphate metabolic process	11/70	262/16992	9.19928e-09	4.26632e-06	2.87705e-06	LDHA/VCP/ALDOA/SNCA/HSPA1A/HSPA1B/PGK1/LRRK2/UQCRC2/HK2/ATP5B	11	HS90A_HUMAN	-5.36995	AD-specific
GO:0009144	purine nucleoside triphosphate metabolic process	11/70	263/16992	9.57002e-09	4.26632e-06	2.87705e-06	LDHA/VCP/ALDOA/SNCA/HSPA1A/HSPA1B/PGK1/LRRK2/UQCRC2/HK2/ATP5B	11	HS90A_HUMAN	-5.36995	AD-specific
GO:0009141	nucleoside triphosphate metabolic process	11/70	283/16992	2.04037e-08	7.57997e-06	5.11166e-06	LDHA/VCP/ALDOA/SNCA/HSPA1A/HSPA1B/PGK1/LRRK2/UQCRC2/HK2/ATP5B	11	HS90A_HUMAN	-5.12033	AD-specific
GO:1900034	regulation of cellular response to heat	7/70	78/16992	3.10222e-08	9.6131e-06	6.48273e-06	CAMK2D/HSPA1A/HSPA1B/HSPH1/CHORDC1/CAMK2B/CAMK2A	7	HS90A_HUMAN	-5.01714	AD-specific
GO:0046034	ATP metabolic process	10/70	231/16992	3.45019e-08	9.6131e-06	6.48273e-06	LDHA/VCP/ALDOA/SNCA/HSPA1A/HSPA1B/PGK1/UQCRC2/HK2/ATP5B	10	HS90A_HUMAN	-5.01714	AD-specific
GO:0009167	purine ribonucleoside monophosphate metabolic process	10/70	274/16992	1.70767e-07	2.80729e-05	1.89314e-05	LDHA/VCP/ALDOA/SNCA/HSPA1A/HSPA1B/PGK1/UQCRC2/HK2/ATP5B	10	HS90A_HUMAN	-4.55171	AD-specific
GO:0009126	purine nucleoside monophosphate metabolic process	10/70	275/16992	1.76639e-07	2.80729e-05	1.89314e-05	LDHA/VCP/ALDOA/SNCA/HSPA1A/HSPA1B/PGK1/UQCRC2/HK2/ATP5B	10	HS90A_HUMAN	-4.55171	AD-specific
GO:0031054	pre-miRNA processing	4/70	13/16992	1.8359e-07	2.80729e-05	1.89314e-05	AGO2/AGO3/AGO1/AGO4	4	HS90A_HUMAN	-4.55171	AD-specific
GO:0035278	miRNA mediated inhibition of translation	4/70	13/16992	1.8359e-07	2.80729e-05	1.89314e-05	AGO2/AGO3/AGO1/AGO4	4	HS90A_HUMAN	-4.55171	AD-specific
GO:0040033	negative regulation of translation, ncRNA-mediated	4/70	13/16992	1.8359e-07	2.80729e-05	1.89314e-05	AGO2/AGO3/AGO1/AGO4	4	HS90A_HUMAN	-4.55171	AD-specific
GO:0045974	regulation of translation, ncRNA-mediated	4/70	13/16992	1.8359e-07	2.80729e-05	1.89314e-05	AGO2/AGO3/AGO1/AGO4	4	HS90A_HUMAN	-4.55171	AD-specific
GO:0018105	peptidyl-serine phosphorylation	10/70	277/16992	1.88916e-07	2.80729e-05	1.89314e-05	CAV1/SNCA/CAMK2D/LRRK2/NTRK2/CAMK2B/CAMK2A/ARRB1/GRK2/SMG1	10	HS90A_HUMAN	-4.55171	AD-specific
GO:0009161	ribonucleoside monophosphate metabolic process	10/70	286/16992	2.53947e-07	3.53779e-05	2.38576e-05	LDHA/VCP/ALDOA/SNCA/HSPA1A/HSPA1B/PGK1/UQCRC2/HK2/ATP5B	10	HS90A_HUMAN	-4.45127	AD-specific
GO:0045862	positive regulation of proteolysis	11/70	367/16992	2.84223e-07	3.72666e-05	2.51313e-05	APP/VCP/CAV1/SNCA/HSPA1A/TRIM32/LRRK2/FN1/ARRB1/FAM162A/GBA	11	HS90A_HUMAN	-4.42868	AD-specific
GO:0009408	response to heat	8/70	161/16992	3.12955e-07	3.842e-05	2.59091e-05	CAMK2D/HSPA1A/HSPA1B/HSPH1/HSPA2/CHORDC1/CAMK2B/CAMK2A	8	HS90A_HUMAN	-4.41544	AD-specific
GO:0018209	peptidyl-serine modification	10/70	294/16992	3.27492e-07	3.842e-05	2.59091e-05	CAV1/SNCA/CAMK2D/LRRK2/NTRK2/CAMK2B/CAMK2A/ARRB1/GRK2/SMG1	10	HS90A_HUMAN	-4.41544	AD-specific
GO:0006734	NADH metabolic process	5/70	36/16992	3.50323e-07	3.8893e-05	2.6228e-05	VCP/ALDOA/MDH1/PGK1/HK2	5	HS90A_HUMAN	-4.41013	AD-specific
GO:0009123	nucleoside monophosphate metabolic process	10/70	299/16992	3.82419e-07	3.8893e-05	2.6228e-05	LDHA/VCP/ALDOA/SNCA/HSPA1A/HSPA1B/PGK1/UQCRC2/HK2/ATP5B	10	HS90A_HUMAN	-4.41013	AD-specific
GO:0019674	NAD metabolic process	6/70	69/16992	3.8387e-07	3.8893e-05	2.6228e-05	LDHA/VCP/ALDOA/MDH1/PGK1/HK2	6	HS90A_HUMAN	-4.41013	AD-specific
GO:0034605	cellular response to heat	7/70	114/16992	4.29807e-07	4.16539e-05	2.80899e-05	CAMK2D/HSPA1A/HSPA1B/HSPH1/CHORDC1/CAMK2B/CAMK2A	7	HS90A_HUMAN	-4.38034	AD-specific
GO:0007223	Wnt signaling pathway, calcium modulating pathway	5/70	39/16992	5.29932e-07	4.92174e-05	3.31905e-05	CAMK2A/AGO2/AGO3/AGO1/AGO4	5	HS90A_HUMAN	-4.30788	AD-specific
GO:0009896	positive regulation of catabolic process	11/70	412/16992	8.9206e-07	7.95361e-05	5.36363e-05	VCP/CAV1/SNCA/HSPA1A/LRSAM1/TRIM32/CUL4B/LRRK2/HK2/AGO2/GBA	11	HS90A_HUMAN	-4.09944	AD-specific
GO:0031623	receptor internalization	6/70	83/16992	1.15521e-06	9.58534e-05	6.46401e-05	CAV1/SNCA/GRB2/ARRB1/GRK2/LRP1	6	HS90A_HUMAN	-4.01839	AD-specific
GO:0070507	regulation of microtubule cytoskeleton organization	7/70	132/16992	1.16108e-06	9.58534e-05	6.46401e-05	SNCA/FES/HSPA1A/HSPA1B/CHORDC1/PAFAH1B1/CEP250	7	HS90A_HUMAN	-4.01839	AD-specific
GO:0072524	pyridine-containing compound metabolic process	7/70	140/16992	1.72396e-06	0.000137239	9.25494e-05	LDHA/VCP/ALDOA/MDH1/PGK1/HK2/PSAT1	7	HS90A_HUMAN	-3.86252	AD-specific
GO:0070841	inclusion body assembly	4/70	22/16992	1.82643e-06	0.000140383	9.46694e-05	VCP/HSPA1A/HSPA1B/HSPA2	4	HS90A_HUMAN	-3.85269	AD-specific
GO:1903320	regulation of protein modification by small protein conjugation or removal	9/70	282/16992	2.25535e-06	0.000165017	0.000111281	VCP/CAV1/HSPA5/HSPA1A/HSPA1B/UBE2N/U2AF2/LRRK2/ARRB1	9	HS90A_HUMAN	-3.78247	AD-specific
GO:0071359	cellular response to dsRNA	5/70	52/16992	2.29498e-06	0.000165017	0.000111281	CAV1/AGO2/AGO3/AGO1/AGO4	5	HS90A_HUMAN	-3.78247	AD-specific
GO:0032886	regulation of microtubule-based process	7/70	155/16992	3.39843e-06	0.000227738	0.000153578	SNCA/FES/HSPA1A/HSPA1B/CHORDC1/PAFAH1B1/CEP250	7	HS90A_HUMAN	-3.64256	AD-specific
GO:0009266	response to temperature stimulus	8/70	221/16992	3.40601e-06	0.000227738	0.000153578	CAMK2D/HSPA1A/HSPA1B/HSPH1/HSPA2/CHORDC1/CAMK2B/CAMK2A	8	HS90A_HUMAN	-3.64256	AD-specific
GO:0071900	regulation of protein serine/threonine kinase activity	11/70	474/16992	3.4738e-06	0.000227738	0.000153578	CAV1/SNCA/UBE2N/CHORDC1/LRRK2/GNAI2/EPHA4/PDGFRB/ARRB1/STRADA/GBA	11	HS90A_HUMAN	-3.64256	AD-specific
GO:0010952	positive regulation of peptidase activity	7/70	158/16992	3.85897e-06	0.000245761	0.000165732	APP/VCP/CAV1/SNCA/FN1/ARRB1/FAM162A	7	HS90A_HUMAN	-3.60949	AD-specific
GO:0031113	regulation of microtubule polymerization	4/70	32/16992	8.7039e-06	0.000538917	0.000363426	SNCA/FES/HSPA1A/HSPA1B	4	HS90A_HUMAN	-3.26848	AD-specific
GO:0051493	regulation of cytoskeleton organization	10/70	426/16992	9.1371e-06	0.000550448	0.000371203	SNCA/FES/HSPA1A/HSPA1B/CHORDC1/PDGFRB/PAFAH1B1/GRB2/CEP250/LRP1	10	HS90A_HUMAN	-3.25928	AD-specific
GO:0090084	negative regulation of inclusion body assembly	3/70	11/16992	1.07894e-05	0.000595693	0.000401714	HSPA1A/HSPA1B/HSPA2	3	HS90A_HUMAN	-3.22498	AD-specific
GO:0006898	receptor-mediated endocytosis	9/70	343/16992	1.10263e-05	0.000595693	0.000401714	CAV1/LGALS3BP/SNCA/HSPH1/GRB2/ARRB1/CAP1/GRK2/LRP1	9	HS90A_HUMAN	-3.22498	AD-specific
GO:0035196	production of miRNAs involved in gene silencing by miRNA	4/70	34/16992	1.11555e-05	0.000595693	0.000401714	AGO2/AGO3/AGO1/AGO4	4	HS90A_HUMAN	-3.22498	AD-specific
GO:0061001	regulation of dendritic spine morphogenesis	4/70	34/16992	1.11555e-05	0.000595693	0.000401714	LRRK2/EPHA4/CAMK2B/PAFAH1B1	4	HS90A_HUMAN	-3.22498	AD-specific
GO:0031396	regulation of protein ubiquitination	8/70	260/16992	1.12244e-05	0.000595693	0.000401714	CAV1/HSPA5/HSPA1A/HSPA1B/UBE2N/U2AF2/LRRK2/ARRB1	8	HS90A_HUMAN	-3.22498	AD-specific
GO:0001961	positive regulation of cytokine-mediated signaling pathway	4/70	35/16992	1.25559e-05	0.000621936	0.000419411	HSPA1A/HSPA1B/TRIM32/PAFAH1B1	4	HS90A_HUMAN	-3.20625	AD-specific
GO:0031050	dsRNA fragmentation	4/70	35/16992	1.25559e-05	0.000621936	0.000419411	AGO2/AGO3/AGO1/AGO4	4	HS90A_HUMAN	-3.20625	AD-specific
GO:0070918	production of small RNA involved in gene silencing by RNA	4/70	35/16992	1.25559e-05	0.000621936	0.000419411	AGO2/AGO3/AGO1/AGO4	4	HS90A_HUMAN	-3.20625	AD-specific
GO:0060760	positive regulation of response to cytokine stimulus	4/70	36/16992	1.40816e-05	0.000655864	0.000442292	HSPA1A/HSPA1B/TRIM32/PAFAH1B1	4	HS90A_HUMAN	-3.18319	AD-specific
GO:0006091	generation of precursor metabolites and energy	9/70	355/16992	1.45022e-05	0.000655864	0.000442292	LDHA/VCP/ALDOA/SNCA/MDH1/PGK1/UQCRC2/HK2/ATP5B	9	HS90A_HUMAN	-3.18319	AD-specific
GO:0030260	entry into host cell	6/70	129/16992	1.50063e-05	0.000655864	0.000442292	CAV1/P4HB/HSPA1A/HSPA1B/GRB2/GRK2	6	HS90A_HUMAN	-3.18319	AD-specific
GO:0044409	entry into host	6/70	129/16992	1.50063e-05	0.000655864	0.000442292	CAV1/P4HB/HSPA1A/HSPA1B/GRB2/GRK2	6	HS90A_HUMAN	-3.18319	AD-specific
GO:0051806	entry into cell of other organism involved in symbiotic interaction	6/70	129/16992	1.50063e-05	0.000655864	0.000442292	CAV1/P4HB/HSPA1A/HSPA1B/GRB2/GRK2	6	HS90A_HUMAN	-3.18319	AD-specific
GO:0051828	entry into other organism involved in symbiotic interaction	6/70	129/16992	1.50063e-05	0.000655864	0.000442292	CAV1/P4HB/HSPA1A/HSPA1B/GRB2/GRK2	6	HS90A_HUMAN	-3.18319	AD-specific
GO:0031331	positive regulation of cellular catabolic process	9/70	358/16992	1.55045e-05	0.000664606	0.000448186	VCP/CAV1/SNCA/HSPA1A/LRSAM1/LRRK2/HK2/AGO2/GBA	9	HS90A_HUMAN	-3.17744	AD-specific
GO:0051701	interaction with host	7/70	196/16992	1.58313e-05	0.000665811	0.000448999	CAV1/P4HB/HSPA1A/HSPA1B/TRIM32/GRB2/GRK2	7	HS90A_HUMAN	-3.17665	AD-specific
GO:0032436	positive regulation of proteasomal ubiquitin-dependent protein catabolic process	5/70	78/16992	1.71601e-05	0.000708331	0.000477673	VCP/CAV1/HSPA1A/LRRK2/GBA	5	HS90A_HUMAN	-3.14976	AD-specific
GO:0019362	pyridine nucleotide metabolic process	6/70	135/16992	1.94374e-05	0.000773679	0.000521742	LDHA/VCP/ALDOA/MDH1/PGK1/HK2	6	HS90A_HUMAN	-3.11144	AD-specific
GO:0046496	nicotinamide nucleotide metabolic process	6/70	135/16992	1.94374e-05	0.000773679	0.000521742	LDHA/VCP/ALDOA/MDH1/PGK1/HK2	6	HS90A_HUMAN	-3.11144	AD-specific
GO:0051924	regulation of calcium ion transport	7/70	205/16992	2.11539e-05	0.00082723	0.000557855	CAV1/SNCA/CAMK2D/GNAI2/PDGFRB/CAMK2B/CAMK2A	7	HS90A_HUMAN	-3.08237	AD-specific
GO:0048015	phosphatidylinositol-mediated signaling	7/70	206/16992	2.1827e-05	0.000838835	0.00056568	NTRK2/PDGFRB/AGO2/AGO3/AGO1/GRB2/AGO4	7	HS90A_HUMAN	-3.07632	AD-specific
GO:0043254	regulation of protein complex assembly	9/70	377/16992	2.33313e-05	0.000881449	0.000594418	VCP/SNCA/FES/HSPA1A/HSPA1B/CUL4B/GRB2/HCFC1/GBA	9	HS90A_HUMAN	-3.0548	AD-specific
GO:0048017	inositol lipid-mediated signaling	7/70	209/16992	2.39533e-05	0.000889864	0.000600092	NTRK2/PDGFRB/AGO2/AGO3/AGO1/GRB2/AGO4	7	HS90A_HUMAN	-3.05068	AD-specific
GO:0045860	positive regulation of protein kinase activity	10/70	478/16992	2.46971e-05	0.000902456	0.000608584	HSPA5/SNCA/UBE2N/HSPH1/LRRK2/GNAI2/EPHA4/PDGFRB/ARRB1/STRADA	10	HS90A_HUMAN	-3.04457	AD-specific
GO:0043331	response to dsRNA	5/70	85/16992	2.60751e-05	0.000922563	0.000622143	CAV1/AGO2/AGO3/AGO1/AGO4	5	HS90A_HUMAN	-3.035	AD-specific
GO:0060333	interferon-gamma-mediated signaling pathway	5/70	85/16992	2.60751e-05	0.000922563	0.000622143	CAMK2D/CAMK2B/CAMK2A/HLA-DRB1/HLA-DRA	5	HS90A_HUMAN	-3.035	AD-specific
GO:0009205	purine ribonucleoside triphosphate metabolic process	12/61	256/16992	9.57287e-11	8.67895e-08	6.1165e-08	LDHA/ALDOA/PGK1/HSPA1A/HSPA1B/ATP6V1B2/UQCRC2/STOML2/ENO1/ATP5B/LRRK2/VCP	12	HS90B_HUMAN	-7.06153	AD-specific
GO:0009199	ribonucleoside triphosphate metabolic process	12/61	262/16992	1.25143e-10	8.67895e-08	6.1165e-08	LDHA/ALDOA/PGK1/HSPA1A/HSPA1B/ATP6V1B2/UQCRC2/STOML2/ENO1/ATP5B/LRRK2/VCP	12	HS90B_HUMAN	-7.06153	AD-specific
GO:0009144	purine nucleoside triphosphate metabolic process	12/61	263/16992	1.30773e-10	8.67895e-08	6.1165e-08	LDHA/ALDOA/PGK1/HSPA1A/HSPA1B/ATP6V1B2/UQCRC2/STOML2/ENO1/ATP5B/LRRK2/VCP	12	HS90B_HUMAN	-7.06153	AD-specific
GO:0009141	nucleoside triphosphate metabolic process	12/61	283/16992	3.04097e-10	1.51364e-07	1.06674e-07	LDHA/ALDOA/PGK1/HSPA1A/HSPA1B/ATP6V1B2/UQCRC2/STOML2/ENO1/ATP5B/LRRK2/VCP	12	HS90B_HUMAN	-6.81998	AD-specific
GO:0046034	ATP metabolic process	11/61	231/16992	5.31488e-10	1.93262e-07	1.36202e-07	LDHA/ALDOA/PGK1/HSPA1A/HSPA1B/ATP6V1B2/UQCRC2/STOML2/ENO1/ATP5B/VCP	11	HS90B_HUMAN	-6.71385	AD-specific
GO:0006457	protein folding	11/61	233/16992	5.82407e-10	1.93262e-07	1.36202e-07	CALR/P4HB/HSPD1/HSPH1/HSPA1A/HSPA1B/GNAI2/CHORDC1/VCP/HSPA5/RGS7	11	HS90B_HUMAN	-6.71385	AD-specific
GO:0009167	purine ribonucleoside monophosphate metabolic process	11/61	274/16992	3.21233e-09	8.30511e-07	5.85303e-07	LDHA/ALDOA/PGK1/HSPA1A/HSPA1B/ATP6V1B2/UQCRC2/STOML2/ENO1/ATP5B/VCP	11	HS90B_HUMAN	-6.08065	AD-specific
GO:0009126	purine nucleoside monophosphate metabolic process	11/61	275/16992	3.33706e-09	8.30511e-07	5.85303e-07	LDHA/ALDOA/PGK1/HSPA1A/HSPA1B/ATP6V1B2/UQCRC2/STOML2/ENO1/ATP5B/VCP	11	HS90B_HUMAN	-6.08065	AD-specific
GO:0009161	ribonucleoside monophosphate metabolic process	11/61	286/16992	5.02488e-09	1.11162e-06	7.83411e-07	LDHA/ALDOA/PGK1/HSPA1A/HSPA1B/ATP6V1B2/UQCRC2/STOML2/ENO1/ATP5B/VCP	11	HS90B_HUMAN	-5.95405	AD-specific
GO:0009123	nucleoside monophosphate metabolic process	11/61	299/16992	7.9762e-09	1.58806e-06	1.11919e-06	LDHA/ALDOA/PGK1/HSPA1A/HSPA1B/ATP6V1B2/UQCRC2/STOML2/ENO1/ATP5B/VCP	11	HS90B_HUMAN	-5.79913	AD-specific
GO:0046777	protein autophosphorylation	10/61	233/16992	9.47664e-09	1.71527e-06	1.20884e-06	MVP/FES/EPHA4/CAMK2D/NTRK2/LRRK2/GRB2/CAMK2A/PDGFRB/CAMK2B	10	HS90B_HUMAN	-5.76567	AD-specific
GO:1900034	regulation of cellular response to heat	7/61	78/16992	1.16683e-08	1.93597e-06	1.36437e-06	HSPH1/HSPA1A/HSPA1B/CAMK2D/CHORDC1/CAMK2A/CAMK2B	7	HS90B_HUMAN	-5.7131	AD-specific
GO:0031054	pre-miRNA processing	4/61	13/16992	1.04891e-07	1.22887e-05	8.66049e-06	AGO3/AGO4/AGO1/AGO2	4	HS90B_HUMAN	-4.91049	AD-specific
GO:0035278	miRNA mediated inhibition of translation	4/61	13/16992	1.04891e-07	1.22887e-05	8.66049e-06	AGO3/AGO4/AGO1/AGO2	4	HS90B_HUMAN	-4.91049	AD-specific
GO:0040033	negative regulation of translation, ncRNA-mediated	4/61	13/16992	1.04891e-07	1.22887e-05	8.66049e-06	AGO3/AGO4/AGO1/AGO2	4	HS90B_HUMAN	-4.91049	AD-specific
GO:0045974	regulation of translation, ncRNA-mediated	4/61	13/16992	1.04891e-07	1.22887e-05	8.66049e-06	AGO3/AGO4/AGO1/AGO2	4	HS90B_HUMAN	-4.91049	AD-specific
GO:0009408	response to heat	8/61	161/16992	1.04926e-07	1.22887e-05	8.66049e-06	HSPD1/HSPH1/HSPA1A/HSPA1B/CAMK2D/CHORDC1/CAMK2A/CAMK2B	8	HS90B_HUMAN	-4.91049	AD-specific
GO:0034605	cellular response to heat	7/61	114/16992	1.6438e-07	1.73789e-05	1.22478e-05	HSPH1/HSPA1A/HSPA1B/CAMK2D/CHORDC1/CAMK2A/CAMK2B	7	HS90B_HUMAN	-4.75998	AD-specific
GO:0019674	NAD metabolic process	6/61	69/16992	1.67284e-07	1.73789e-05	1.22478e-05	LDHA/ALDOA/MDH1/PGK1/ENO1/VCP	6	HS90B_HUMAN	-4.75998	AD-specific
GO:0006734	NADH metabolic process	5/61	36/16992	1.74574e-07	1.73789e-05	1.22478e-05	ALDOA/MDH1/PGK1/ENO1/VCP	5	HS90B_HUMAN	-4.75998	AD-specific
GO:0007223	Wnt signaling pathway, calcium modulating pathway	5/61	39/16992	2.64428e-07	2.50702e-05	1.76683e-05	AGO3/AGO4/CAMK2A/AGO1/AGO2	5	HS90B_HUMAN	-4.60084	AD-specific
GO:0006754	ATP biosynthetic process	5/61	46/16992	6.17551e-07	5.58884e-05	3.93874e-05	ALDOA/STOML2/ENO1/ATP5B/VCP	5	HS90B_HUMAN	-4.25268	AD-specific
GO:0072524	pyridine-containing compound metabolic process	7/61	140/16992	6.67301e-07	5.7765e-05	4.07099e-05	LDHA/ALDOA/MDH1/PGK1/PSAT1/ENO1/VCP	7	HS90B_HUMAN	-4.23833	AD-specific
GO:0009266	response to temperature stimulus	8/61	221/16992	1.17461e-06	9.74436e-05	6.86734e-05	HSPD1/HSPH1/HSPA1A/HSPA1B/CAMK2D/CHORDC1/CAMK2A/CAMK2B	8	HS90B_HUMAN	-4.01125	AD-specific
GO:0006839	mitochondrial transport	9/61	311/16992	1.54411e-06	0.000122973	8.6665e-05	HSPA4/HSPD1/HSPA1A/UQCRC2/STOML2/U2AF2/ATP5B/LRRK2/CAMK2A	9	HS90B_HUMAN	-3.91019	AD-specific
GO:0009206	purine ribonucleoside triphosphate biosynthetic process	5/61	58/16992	1.99739e-06	0.000152954	0.000107794	ALDOA/STOML2/ENO1/ATP5B/VCP	5	HS90B_HUMAN	-3.81544	AD-specific
GO:0009145	purine nucleoside triphosphate biosynthetic process	5/61	59/16992	2.17635e-06	0.000160485	0.000113102	ALDOA/STOML2/ENO1/ATP5B/VCP	5	HS90B_HUMAN	-3.79456	AD-specific
GO:0006986	response to unfolded protein	7/61	168/16992	2.26914e-06	0.000161352	0.000113713	CALR/HSPA4/HSPD1/HSPH1/HSPA1A/VCP/HSPA5	7	HS90B_HUMAN	-3.79223	AD-specific
GO:0022604	regulation of cell morphogenesis	10/61	424/16992	2.43474e-06	0.000167158	0.000117805	ALDOA/CALR/FES/EPHA4/NTRK2/LRRK2/FN1/AGO4/PAFAH1B1/CAMK2B	10	HS90B_HUMAN	-3.77687	AD-specific
GO:0009201	ribonucleoside triphosphate biosynthetic process	5/61	64/16992	3.26928e-06	0.000216971	0.00015291	ALDOA/STOML2/ENO1/ATP5B/VCP	5	HS90B_HUMAN	-3.6636	AD-specific
GO:0035966	response to topologically incorrect protein	7/61	186/16992	4.45529e-06	0.000278342	0.000196161	CALR/HSPA4/HSPD1/HSPH1/HSPA1A/VCP/HSPA5	7	HS90B_HUMAN	-3.55542	AD-specific
GO:0006091	generation of precursor metabolites and energy	9/61	355/16992	4.56144e-06	0.000278342	0.000196161	LDHA/ALDOA/MDH1/PGK1/UQCRC2/ENO1/ATP5B/VCP/GNAS	9	HS90B_HUMAN	-3.55542	AD-specific
GO:0009127	purine nucleoside monophosphate biosynthetic process	5/61	69/16992	4.7532e-06	0.000278342	0.000196161	ALDOA/STOML2/ENO1/ATP5B/VCP	5	HS90B_HUMAN	-3.55542	AD-specific
GO:0009168	purine ribonucleoside monophosphate biosynthetic process	5/61	69/16992	4.7532e-06	0.000278342	0.000196161	ALDOA/STOML2/ENO1/ATP5B/VCP	5	HS90B_HUMAN	-3.55542	AD-specific
GO:0034982	mitochondrial protein processing	3/61	10/16992	5.18879e-06	0.000295168	0.00020802	UQCRC2/STOML2/LRRK2	3	HS90B_HUMAN	-3.52993	AD-specific
GO:0035196	production of miRNAs involved in gene silencing by miRNA	4/61	34/16992	6.43047e-06	0.000341428	0.000240622	AGO3/AGO4/AGO1/AGO2	4	HS90B_HUMAN	-3.4667	AD-specific
GO:0061001	regulation of dendritic spine morphogenesis	4/61	34/16992	6.43047e-06	0.000341428	0.000240622	EPHA4/LRRK2/PAFAH1B1/CAMK2B	4	HS90B_HUMAN	-3.4667	AD-specific
GO:2001233	regulation of apoptotic signaling pathway	9/61	371/16992	6.51646e-06	0.000341428	0.000240622	P4HB/HSPH1/HSPA1A/HSPA1B/ENO1/TRIM32/FAM162A/LGALS3/LRRK2	9	HS90B_HUMAN	-3.4667	AD-specific
GO:0009142	nucleoside triphosphate biosynthetic process	5/61	75/16992	7.1804e-06	0.000343246	0.000241903	ALDOA/STOML2/ENO1/ATP5B/VCP	5	HS90B_HUMAN	-3.46439	AD-specific
GO:0001961	positive regulation of cytokine-mediated signaling pathway	4/61	35/16992	7.24076e-06	0.000343246	0.000241903	HSPA1A/HSPA1B/TRIM32/PAFAH1B1	4	HS90B_HUMAN	-3.46439	AD-specific
GO:0031050	dsRNA fragmentation	4/61	35/16992	7.24076e-06	0.000343246	0.000241903	AGO3/AGO4/AGO1/AGO2	4	HS90B_HUMAN	-3.46439	AD-specific
GO:0070918	production of small RNA involved in gene silencing by RNA	4/61	35/16992	7.24076e-06	0.000343246	0.000241903	AGO3/AGO4/AGO1/AGO2	4	HS90B_HUMAN	-3.46439	AD-specific
GO:0070507	regulation of microtubule cytoskeleton organization	6/61	132/16992	7.66998e-06	0.000351629	0.000247811	HSPA1A/HSPA1B/FES/CHORDC1/CEP250/PAFAH1B1	6	HS90B_HUMAN	-3.45392	AD-specific
GO:2001234	negative regulation of apoptotic signaling pathway	7/61	203/16992	7.91353e-06	0.000351629	0.000247811	HSPH1/HSPA1A/HSPA1B/ENO1/TRIM32/LGALS3/LRRK2	7	HS90B_HUMAN	-3.45392	AD-specific
GO:0010770	positive regulation of cell morphogenesis involved in differentiation	6/61	133/16992	8.01007e-06	0.000351629	0.000247811	CALR/EPHA4/NTRK2/FN1/PAFAH1B1/CAMK2B	6	HS90B_HUMAN	-3.45392	AD-specific
GO:0060760	positive regulation of response to cytokine stimulus	4/61	36/16992	8.12403e-06	0.000351629	0.000247811	HSPA1A/HSPA1B/TRIM32/PAFAH1B1	4	HS90B_HUMAN	-3.45392	AD-specific
GO:0048015	phosphatidylinositol-mediated signaling	7/61	206/16992	8.70971e-06	0.0003546	0.000249905	NTRK2/GRB2/AGO3/AGO4/AGO1/AGO2/PDGFRB	7	HS90B_HUMAN	-3.45026	AD-specific
GO:0019362	pyridine nucleotide metabolic process	6/61	135/16992	8.72698e-06	0.0003546	0.000249905	LDHA/ALDOA/MDH1/PGK1/ENO1/VCP	6	HS90B_HUMAN	-3.45026	AD-specific
GO:0046496	nicotinamide nucleotide metabolic process	6/61	135/16992	8.72698e-06	0.0003546	0.000249905	LDHA/ALDOA/MDH1/PGK1/ENO1/VCP	6	HS90B_HUMAN	-3.45026	AD-specific
GO:0048017	inositol lipid-mediated signaling	7/61	209/16992	9.57135e-06	0.000381131	0.000268602	NTRK2/GRB2/AGO3/AGO4/AGO1/AGO2/PDGFRB	7	HS90B_HUMAN	-3.41893	AD-specific
GO:0009156	ribonucleoside monophosphate biosynthetic process	5/61	81/16992	1.04852e-05	0.000409334	0.000288478	ALDOA/STOML2/ENO1/ATP5B/VCP	5	HS90B_HUMAN	-3.38792	AD-specific
GO:0060333	interferon-gamma-mediated signaling pathway	5/61	85/16992	1.32769e-05	0.000508352	0.000358262	CAMK2D/HLA-DRB1/HLA-DRA/CAMK2A/CAMK2B	5	HS90B_HUMAN	-3.29384	AD-specific
GO:2001242	regulation of intrinsic apoptotic signaling pathway	6/61	150/16992	1.59324e-05	0.000590809	0.000416373	P4HB/HSPH1/HSPA1A/ENO1/TRIM32/LRRK2	6	HS90B_HUMAN	-3.22855	AD-specific
GO:0006733	oxidoreduction coenzyme metabolic process	6/61	151/16992	1.65457e-05	0.000590809	0.000416373	LDHA/ALDOA/MDH1/PGK1/ENO1/VCP	6	HS90B_HUMAN	-3.22855	AD-specific
GO:0009124	nucleoside monophosphate biosynthetic process	5/61	89/16992	1.66174e-05	0.000590809	0.000416373	ALDOA/STOML2/ENO1/ATP5B/VCP	5	HS90B_HUMAN	-3.22855	AD-specific
GO:2001243	negative regulation of intrinsic apoptotic signaling pathway	5/61	89/16992	1.66174e-05	0.000590809	0.000416373	HSPH1/HSPA1A/ENO1/TRIM32/LRRK2	5	HS90B_HUMAN	-3.22855	AD-specific
GO:0045666	positive regulation of neuron differentiation	8/61	318/16992	1.71316e-05	0.000598405	0.000421726	FES/EPHA4/TRIM32/NTRK2/HSPA5/FN1/PAFAH1B1/CAMK2B	8	HS90B_HUMAN	-3.223	AD-specific
GO:0032886	regulation of microtubule-based process	6/61	155/16992	1.91925e-05	0.000658833	0.000464313	HSPA1A/HSPA1B/FES/CHORDC1/CEP250/PAFAH1B1	6	HS90B_HUMAN	-3.18122	AD-specific
GO:0010501	RNA secondary structure unwinding	4/61	45/16992	2.0059e-05	0.000676907	0.00047705	AGO3/AGO4/AGO1/AGO2	4	HS90B_HUMAN	-3.16947	AD-specific
GO:0010976	positive regulation of neuron projection development	7/61	236/16992	2.10245e-05	0.000697663	0.000491678	FES/EPHA4/NTRK2/HSPA5/FN1/PAFAH1B1/CAMK2B	7	HS90B_HUMAN	-3.15635	AD-specific
GO:0060997	dendritic spine morphogenesis	4/61	46/16992	2.19106e-05	0.000715147	0.000504	EPHA4/LRRK2/PAFAH1B1/CAMK2B	4	HS90B_HUMAN	-3.1456	AD-specific
GO:0010586	miRNA metabolic process	3/61	17/16992	2.88808e-05	0.000913282	0.000643636	AGO4/AGO1/AGO2	3	HS90B_HUMAN	-3.0394	AD-specific
GO:0009152	purine ribonucleotide biosynthetic process	7/61	248/16992	2.88984e-05	0.000913282	0.000643636	ALDOA/GNAI2/STOML2/ENO1/ATP5B/CAP1/VCP	7	HS90B_HUMAN	-3.0394	AD-specific
GO:0010769	regulation of cell morphogenesis involved in differentiation	7/61	250/16992	3.04207e-05	0.00094637	0.000666955	CALR/EPHA4/NTRK2/LRRK2/FN1/PAFAH1B1/CAMK2B	7	HS90B_HUMAN	-3.02394	AD-specific
GO:0006164	purine nucleotide biosynthetic process	7/61	251/16992	3.12063e-05	0.000955873	0.000673652	ALDOA/GNAI2/STOML2/ENO1/ATP5B/CAP1/VCP	7	HS90B_HUMAN	-3.0196	AD-specific
GO:0010720	positive regulation of cell development	9/61	453/16992	3.18498e-05	0.000960801	0.000677125	CALR/FES/EPHA4/TRIM32/NTRK2/HSPA5/FN1/PAFAH1B1/CAMK2B	9	HS90B_HUMAN	-3.01737	AD-specific
GO:0006401	RNA catabolic process	3/3	252/16992	3.22372e-06	0.000254674	6.78678e-05	PABPC4/PABPC1/RPLP1	3	IFIT2_HUMAN	-3.59402	AD-specific
GO:0034655	nucleobase-containing compound catabolic process	3/3	373/16992	1.04947e-05	0.000259686	6.92036e-05	PABPC4/PABPC1/RPLP1	3	IFIT2_HUMAN	-3.58555	AD-specific
GO:0046700	heterocycle catabolic process	3/3	418/16992	1.47825e-05	0.000259686	6.92036e-05	PABPC4/PABPC1/RPLP1	3	IFIT2_HUMAN	-3.58555	AD-specific
GO:0044270	cellular nitrogen compound catabolic process	3/3	421/16992	1.51039e-05	0.000259686	6.92036e-05	PABPC4/PABPC1/RPLP1	3	IFIT2_HUMAN	-3.58555	AD-specific
GO:0019439	aromatic compound catabolic process	3/3	433/16992	1.64358e-05	0.000259686	6.92036e-05	PABPC4/PABPC1/RPLP1	3	IFIT2_HUMAN	-3.58555	AD-specific
GO:1901361	organic cyclic compound catabolic process	3/3	465/16992	2.03655e-05	0.000268146	7.14579e-05	PABPC4/PABPC1/RPLP1	3	IFIT2_HUMAN	-3.57163	AD-specific
GO:0010952	positive regulation of peptidase activity	6/29	158/16992	2.33904e-07	0.000370737	0.000231195	SNCA/AIFM1/FN1/ARRB1/VCP/HSPD1	6	HS71B_HUMAN	-3.43093	AD-specific
GO:0043280	positive regulation of cysteine-type endopeptidase activity involved in apoptotic process	5/29	117/16992	1.47794e-06	0.000970274	0.000605072	SNCA/AIFM1/ARRB1/VCP/HSPD1	5	HS71B_HUMAN	-3.01311	AD-specific
GO:2001056	positive regulation of cysteine-type endopeptidase activity	5/29	126/16992	2.1315e-06	0.000970274	0.000605072	SNCA/AIFM1/ARRB1/VCP/HSPD1	5	HS71B_HUMAN	-3.01311	AD-specific
GO:0072593	reactive oxygen species metabolic process	6/29	236/16992	2.44864e-06	0.000970274	0.000605072	SNCA/HBA1/HBA2/GRB2/HSPD1/CPS1	6	HS71B_HUMAN	-3.01311	AD-specific
GO:0010952	positive regulation of peptidase activity	6/28	158/16992	1.8694e-07	0.000306582	0.000181234	SNCA/AIFM1/FN1/ARRB1/VCP/HSPD1	6	HS71A_HUMAN	-3.51345	AD-specific
GO:0071320	cellular response to cAMP	4/28	48/16992	1.09169e-06	0.000672324	0.000397439	HSPA5/CPS1/KDM1A/EZR	4	HS71A_HUMAN	-3.17242	AD-specific
GO:0043280	positive regulation of cysteine-type endopeptidase activity involved in apoptotic process	5/28	117/16992	1.22986e-06	0.000672324	0.000397439	SNCA/AIFM1/ARRB1/VCP/HSPD1	5	HS71A_HUMAN	-3.17242	AD-specific
GO:2001056	positive regulation of cysteine-type endopeptidase activity	5/28	126/16992	1.7745e-06	0.000679102	0.000401446	SNCA/AIFM1/ARRB1/VCP/HSPD1	5	HS71A_HUMAN	-3.16807	AD-specific
GO:0046683	response to organophosphorus	5/28	130/16992	2.07043e-06	0.000679102	0.000401446	HSPA5/HSPD1/CPS1/KDM1A/EZR	5	HS71A_HUMAN	-3.16807	AD-specific
GO:0010950	positive regulation of endopeptidase activity	5/28	140/16992	2.98202e-06	0.000802313	0.000474281	SNCA/AIFM1/ARRB1/VCP/HSPD1	5	HS71A_HUMAN	-3.09566	AD-specific
GO:0014074	response to purine-containing compound	5/28	144/16992	3.4245e-06	0.000802313	0.000474281	HSPA5/HSPD1/CPS1/KDM1A/EZR	5	HS71A_HUMAN	-3.09566	AD-specific
GO:0009205	purine ribonucleoside triphosphate metabolic process	23/107	256/16992	2.13752e-20	2.61793e-17	2.20374e-17	ATP6V1A/HSPA1A/HSPA1B/NDUFS6/PMPCB/NDUFS3/ATP5H/NDUFA7/NDUFA10/ATP5B/NDUFV2/NDUFS1/SDHA/NDUFV1/NDUFA6/OGDH/NDUFA9/NDUFAF7/DHTKD1/AK3/ALDOA/LRRK2/VCP	23	CH60_HUMAN	-16.582	AD-specific
GO:0009199	ribonucleoside triphosphate metabolic process	23/107	262/16992	3.62432e-20	2.61793e-17	2.20374e-17	ATP6V1A/HSPA1A/HSPA1B/NDUFS6/PMPCB/NDUFS3/ATP5H/NDUFA7/NDUFA10/ATP5B/NDUFV2/NDUFS1/SDHA/NDUFV1/NDUFA6/OGDH/NDUFA9/NDUFAF7/DHTKD1/AK3/ALDOA/LRRK2/VCP	23	CH60_HUMAN	-16.582	AD-specific
GO:0009144	purine nucleoside triphosphate metabolic process	23/107	263/16992	3.95259e-20	2.61793e-17	2.20374e-17	ATP6V1A/HSPA1A/HSPA1B/NDUFS6/PMPCB/NDUFS3/ATP5H/NDUFA7/NDUFA10/ATP5B/NDUFV2/NDUFS1/SDHA/NDUFV1/NDUFA6/OGDH/NDUFA9/NDUFAF7/DHTKD1/AK3/ALDOA/LRRK2/VCP	23	CH60_HUMAN	-16.582	AD-specific
GO:0009141	nucleoside triphosphate metabolic process	23/107	283/16992	2.08181e-19	1.03414e-16	8.70527e-17	ATP6V1A/HSPA1A/HSPA1B/NDUFS6/PMPCB/NDUFS3/ATP5H/NDUFA7/NDUFA10/ATP5B/NDUFV2/NDUFS1/SDHA/NDUFV1/NDUFA6/OGDH/NDUFA9/NDUFAF7/DHTKD1/AK3/ALDOA/LRRK2/VCP	23	CH60_HUMAN	-15.9854	AD-specific
GO:0046034	ATP metabolic process	21/107	231/16992	8.92709e-19	3.54763e-16	2.98635e-16	ATP6V1A/HSPA1A/HSPA1B/NDUFS6/PMPCB/NDUFS3/ATP5H/NDUFA7/NDUFA10/ATP5B/NDUFV2/NDUFS1/SDHA/NDUFV1/NDUFA6/OGDH/NDUFA9/NDUFAF7/DHTKD1/ALDOA/VCP	21	CH60_HUMAN	-15.4501	AD-specific
GO:0009167	purine ribonucleoside monophosphate metabolic process	22/107	274/16992	1.79598e-18	5.51446e-16	4.642e-16	ATP6V1A/HSPA1A/HSPA1B/NDUFS6/PMPCB/NDUFS3/ATP5H/NDUFA7/NDUFA10/ATP5B/NDUFV2/NDUFS1/SDHA/NDUFV1/NDUFA6/OGDH/NDUFA9/NDUFAF7/DHTKD1/AK3/ALDOA/VCP	22	CH60_HUMAN	-15.2585	AD-specific
GO:0009126	purine nucleoside monophosphate metabolic process	22/107	275/16992	1.94269e-18	5.51446e-16	4.642e-16	ATP6V1A/HSPA1A/HSPA1B/NDUFS6/PMPCB/NDUFS3/ATP5H/NDUFA7/NDUFA10/ATP5B/NDUFV2/NDUFS1/SDHA/NDUFV1/NDUFA6/OGDH/NDUFA9/NDUFAF7/DHTKD1/AK3/ALDOA/VCP	22	CH60_HUMAN	-15.2585	AD-specific
GO:0009161	ribonucleoside monophosphate metabolic process	22/107	286/16992	4.51549e-18	1.12153e-15	9.44094e-16	ATP6V1A/HSPA1A/HSPA1B/NDUFS6/PMPCB/NDUFS3/ATP5H/NDUFA7/NDUFA10/ATP5B/NDUFV2/NDUFS1/SDHA/NDUFV1/NDUFA6/OGDH/NDUFA9/NDUFAF7/DHTKD1/AK3/ALDOA/VCP	22	CH60_HUMAN	-14.9502	AD-specific
GO:0009123	nucleoside monophosphate metabolic process	22/107	299/16992	1.1695e-17	2.58199e-15	2.17349e-15	ATP6V1A/HSPA1A/HSPA1B/NDUFS6/PMPCB/NDUFS3/ATP5H/NDUFA7/NDUFA10/ATP5B/NDUFV2/NDUFS1/SDHA/NDUFV1/NDUFA6/OGDH/NDUFA9/NDUFAF7/DHTKD1/AK3/ALDOA/VCP	22	CH60_HUMAN	-14.588	AD-specific
GO:0045333	cellular respiration	17/107	167/16992	3.52566e-16	7.00548e-14	5.89713e-14	NDUFS6/CS/PMPCB/NDUFS3/NDUFA7/NDUFA10/NDUFV2/SDHB/NDUFS1/SDHA/MDH2/NDUFV1/NDUFA6/OGDH/NDUFA9/DHTKD1/VCP	17	CH60_HUMAN	-13.1546	AD-specific
GO:0006091	generation of precursor metabolites and energy	21/107	355/16992	5.6272e-15	1.01648e-12	8.55658e-13	FECH/NDUFS6/CS/PMPCB/NDUFS3/NDUFA7/NDUFA10/ATP5B/NDUFV2/SDHB/NDUFS1/SDHA/MDH2/ACADVL/NDUFV1/NDUFA6/OGDH/NDUFA9/DHTKD1/ALDOA/VCP	21	CH60_HUMAN	-11.9929	AD-specific
GO:0015980	energy derivation by oxidation of organic compounds	18/107	260/16992	4.03803e-14	5.6813e-12	4.78245e-12	NDUFS6/CS/PMPCB/NDUFS3/NDUFA7/NDUFA10/NDUFV2/SDHB/NDUFS1/SDHA/MDH2/ACADVL/NDUFV1/NDUFA6/OGDH/NDUFA9/DHTKD1/VCP	18	CH60_HUMAN	-11.2456	AD-specific
GO:0010257	NADH dehydrogenase complex assembly	11/107	56/16992	4.28885e-14	5.6813e-12	4.78245e-12	NDUFS6/NDUFS3/NDUFA7/NDUFA10/NDUFV2/NDUFS1/NDUFV1/NDUFA6/NDUFA9/NDUFAF5/NDUFAF7	11	CH60_HUMAN	-11.2456	AD-specific
GO:0032981	mitochondrial respiratory chain complex I assembly	11/107	56/16992	4.28885e-14	5.6813e-12	4.78245e-12	NDUFS6/NDUFS3/NDUFA7/NDUFA10/NDUFV2/NDUFS1/NDUFV1/NDUFA6/NDUFA9/NDUFAF5/NDUFAF7	11	CH60_HUMAN	-11.2456	AD-specific
GO:0097031	mitochondrial respiratory chain complex I biogenesis	11/107	56/16992	4.28885e-14	5.6813e-12	4.78245e-12	NDUFS6/NDUFS3/NDUFA7/NDUFA10/NDUFV2/NDUFS1/NDUFV1/NDUFA6/NDUFA9/NDUFAF5/NDUFAF7	11	CH60_HUMAN	-11.2456	AD-specific
GO:0033108	mitochondrial respiratory chain complex assembly	12/107	83/16992	1.37926e-13	1.71286e-11	1.44187e-11	NDUFS6/NDUFS3/NDUFA7/NDUFA10/NDUFV2/NDUFS1/NDUFV1/NDUFA6/NDUFA9/NDUFAF5/NDUFAF7/UQCC1	12	CH60_HUMAN	-10.7663	AD-specific
GO:0022904	respiratory electron transport chain	12/107	99/16992	1.21155e-12	1.41609e-10	1.19205e-10	NDUFS6/PMPCB/NDUFS3/NDUFA7/NDUFA10/NDUFV2/SDHB/NDUFS1/SDHA/NDUFV1/NDUFA6/NDUFA9	12	CH60_HUMAN	-9.84891	AD-specific
GO:0022900	electron transport chain	12/107	101/16992	1.54627e-12	1.70691e-10	1.43685e-10	NDUFS6/PMPCB/NDUFS3/NDUFA7/NDUFA10/NDUFV2/SDHB/NDUFS1/SDHA/NDUFV1/NDUFA6/NDUFA9	12	CH60_HUMAN	-9.76779	AD-specific
GO:0006119	oxidative phosphorylation	12/107	103/16992	1.96305e-12	2.05294e-10	1.72814e-10	NDUFS6/PMPCB/NDUFS3/NDUFA7/NDUFA10/NDUFV2/NDUFS1/SDHA/NDUFV1/NDUFA6/NDUFA9/VCP	12	CH60_HUMAN	-9.68762	AD-specific
GO:0042775	mitochondrial ATP synthesis coupled electron transport	11/107	83/16992	4.04024e-12	4.01398e-10	3.37892e-10	NDUFS6/PMPCB/NDUFS3/NDUFA7/NDUFA10/NDUFV2/NDUFS1/SDHA/NDUFV1/NDUFA6/NDUFA9	11	CH60_HUMAN	-9.39642	AD-specific
GO:0042773	ATP synthesis coupled electron transport	11/107	84/16992	4.62493e-12	4.37606e-10	3.68371e-10	NDUFS6/PMPCB/NDUFS3/NDUFA7/NDUFA10/NDUFV2/NDUFS1/SDHA/NDUFV1/NDUFA6/NDUFA9	11	CH60_HUMAN	-9.35892	AD-specific
GO:0044282	small molecule catabolic process	18/107	346/16992	5.22361e-12	4.71787e-10	3.97144e-10	MCCC2/ALDH2/BCAT2/GLUD1/ACADM/BCKDHB/ACAT1/ECHS1/ALDH1B1/ECI1/ACAA2/ACADVL/OXCT1/OGDH/HAGH/HADH/ABHD10/ALDOA	18	CH60_HUMAN	-9.32625	AD-specific
GO:0006120	mitochondrial electron transport, NADH to ubiquinone	9/107	46/16992	1.00329e-11	8.66753e-10	7.29622e-10	NDUFS6/NDUFS3/NDUFA7/NDUFA10/NDUFV2/NDUFS1/NDUFV1/NDUFA6/NDUFA9	9	CH60_HUMAN	-9.0621	AD-specific
GO:0006732	coenzyme metabolic process	16/107	319/16992	1.51873e-10	1.25738e-08	1.05845e-08	MCCC2/ME2/ACAT1/MDH2/ACOT2/OGDH/PDK3/NDUFA9/PCK2/THEM4/ACOT1/FLAD1/DHTKD1/ACOT9/ALDOA/VCP	16	CH60_HUMAN	-7.90053	AD-specific
GO:0051186	cofactor metabolic process	17/107	389/16992	3.25958e-10	2.59071e-08	2.18083e-08	FECH/MCCC2/ME2/ACAT1/MDH2/ACOT2/OGDH/PDK3/NDUFA9/PCK2/THEM4/ACOT1/FLAD1/DHTKD1/ACOT9/ALDOA/VCP	17	CH60_HUMAN	-7.58658	AD-specific
GO:0016054	organic acid catabolic process	13/107	230/16992	2.14841e-09	1.58107e-07	1.33093e-07	MCCC2/BCAT2/GLUD1/ACADM/BCKDHB/ACAT1/ECHS1/ECI1/ACAA2/ACADVL/OGDH/HADH/ABHD10	13	CH60_HUMAN	-6.80105	AD-specific
GO:0046395	carboxylic acid catabolic process	13/107	230/16992	2.14841e-09	1.58107e-07	1.33093e-07	MCCC2/BCAT2/GLUD1/ACADM/BCKDHB/ACAT1/ECHS1/ECI1/ACAA2/ACADVL/OGDH/HADH/ABHD10	13	CH60_HUMAN	-6.80105	AD-specific
GO:0072350	tricarboxylic acid metabolic process	7/107	38/16992	3.45988e-09	2.45528e-07	2.06682e-07	CS/GLUD1/SDHB/SDHA/MDH2/OGDH/DHTKD1	7	CH60_HUMAN	-6.6099	AD-specific
GO:0009060	aerobic respiration	8/107	63/16992	5.51349e-09	3.77769e-07	3.18002e-07	CS/PMPCB/SDHB/SDHA/MDH2/OGDH/DHTKD1/VCP	8	CH60_HUMAN	-6.42277	AD-specific
GO:0006520	cellular amino acid metabolic process	15/107	364/16992	8.69764e-09	5.76074e-07	4.84932e-07	PLOD3/MCCC2/DARS2/MARS2/BCAT2/GATB/GLUD1/OAT/BCKDHB/ACAT1/OGDH/QRSL1/CARS2/P4HB/BPHL	15	CH60_HUMAN	-6.23952	AD-specific
GO:0006099	tricarboxylic acid cycle	6/107	30/16992	2.84226e-08	1.8218e-06	1.53357e-06	CS/SDHB/SDHA/MDH2/OGDH/DHTKD1	6	CH60_HUMAN	-5.7395	AD-specific
GO:0006101	citrate metabolic process	6/107	34/16992	6.30768e-08	3.91668e-06	3.29701e-06	CS/SDHB/SDHA/MDH2/OGDH/DHTKD1	6	CH60_HUMAN	-5.40708	AD-specific
GO:0006635	fatty acid beta-oxidation	7/107	70/16992	2.7865e-07	1.67781e-05	1.41236e-05	ACADM/ACAT1/ECHS1/ECI1/ACAA2/ACADVL/HADH	7	CH60_HUMAN	-4.77526	AD-specific
GO:0006631	fatty acid metabolic process	12/107	342/16992	1.62892e-06	9.51962e-05	8.0135e-05	NDUFS6/ACADM/ACAT1/ECHS1/ECI1/ACAA2/ACADVL/ACOT2/PDK3/HADH/THEM4/ACOT1	12	CH60_HUMAN	-4.02138	AD-specific
GO:0009062	fatty acid catabolic process	7/107	93/16992	1.95602e-06	0.000111046	9.34772e-05	ACADM/ACAT1/ECHS1/ECI1/ACAA2/ACADVL/HADH	7	CH60_HUMAN	-3.9545	AD-specific
GO:0019395	fatty acid oxidation	7/107	96/16992	2.42323e-06	0.000133749	0.000112588	ACADM/ACAT1/ECHS1/ECI1/ACAA2/ACADVL/HADH	7	CH60_HUMAN	-3.87371	AD-specific
GO:0006637	acyl-CoA metabolic process	7/107	98/16992	2.78379e-06	0.00014183	0.000119391	ACAT1/ACOT2/OGDH/PDK3/THEM4/ACOT1/ACOT9	7	CH60_HUMAN	-3.84823	AD-specific
GO:0034440	lipid oxidation	7/107	98/16992	2.78379e-06	0.00014183	0.000119391	ACADM/ACAT1/ECHS1/ECI1/ACAA2/ACADVL/HADH	7	CH60_HUMAN	-3.84823	AD-specific
GO:0035383	thioester metabolic process	7/107	98/16992	2.78379e-06	0.00014183	0.000119391	ACAT1/ACOT2/OGDH/PDK3/THEM4/ACOT1/ACOT9	7	CH60_HUMAN	-3.84823	AD-specific
GO:0006734	NADH metabolic process	5/107	36/16992	2.90854e-06	0.000144431	0.00012158	MDH2/OGDH/PCK2/ALDOA/VCP	5	CH60_HUMAN	-3.84034	AD-specific
GO:0043648	dicarboxylic acid metabolic process	7/107	99/16992	2.98021e-06	0.000144431	0.00012158	GLUD1/SDHB/ME2/SDHA/MDH2/OGDH/PCK2	7	CH60_HUMAN	-3.84034	AD-specific
GO:0035384	thioester biosynthetic process	6/107	66/16992	3.62005e-06	0.00016728	0.000140814	ACAT1/ACOT2/PDK3/THEM4/ACOT1/ACOT9	6	CH60_HUMAN	-3.77656	AD-specific
GO:0071616	acyl-CoA biosynthetic process	6/107	66/16992	3.62005e-06	0.00016728	0.000140814	ACAT1/ACOT2/PDK3/THEM4/ACOT1/ACOT9	6	CH60_HUMAN	-3.77656	AD-specific
GO:0051188	cofactor biosynthetic process	9/107	195/16992	3.90564e-06	0.000176375	0.00014847	FECH/ACAT1/ACOT2/PDK3/NDUFA9/THEM4/ACOT1/FLAD1/ACOT9	9	CH60_HUMAN	-3.75356	AD-specific
GO:0006090	pyruvate metabolic process	7/107	104/16992	4.1446e-06	0.000181783	0.000153023	ME2/OGDH/PDK3/HAGH/PCK2/DHTKD1/ALDOA	7	CH60_HUMAN	-3.74045	AD-specific
GO:0006839	mitochondrial transport	11/107	311/16992	4.20837e-06	0.000181783	0.000153023	HSPA4/HSPA1A/BAX/ATP5H/ATP5B/HSPD1/ACAA2/PMPCA/THEM4/LRRK2/U2AF2	11	CH60_HUMAN	-3.74045	AD-specific
GO:0006733	oxidoreduction coenzyme metabolic process	8/107	151/16992	5.00682e-06	0.000211671	0.000178182	ME2/MDH2/OGDH/NDUFA9/PCK2/DHTKD1/ALDOA/VCP	8	CH60_HUMAN	-3.67434	AD-specific
GO:0009108	coenzyme biosynthetic process	8/107	154/16992	5.7914e-06	0.00023974	0.00020181	ACAT1/ACOT2/PDK3/NDUFA9/THEM4/ACOT1/FLAD1/ACOT9	8	CH60_HUMAN	-3.62026	AD-specific
GO:0009083	branched-chain amino acid catabolic process	4/107	20/16992	6.66245e-06	0.000264766	0.000222877	MCCC2/BCAT2/BCKDHB/ACAT1	4	CH60_HUMAN	-3.57714	AD-specific
GO:0070584	mitochondrion morphogenesis	4/107	20/16992	6.66245e-06	0.000264766	0.000222877	BAX/NDUFS6/SSBP1/SUPV3L1	4	CH60_HUMAN	-3.57714	AD-specific
GO:0072329	monocarboxylic acid catabolic process	7/107	115/16992	8.07764e-06	0.000314711	0.00026492	ACADM/ACAT1/ECHS1/ECI1/ACAA2/ACADVL/HADH	7	CH60_HUMAN	-3.50209	AD-specific
GO:0009081	branched-chain amino acid metabolic process	4/107	23/16992	1.20008e-05	0.00045857	0.000386018	MCCC2/BCAT2/BCKDHB/ACAT1	4	CH60_HUMAN	-3.33859	AD-specific
GO:0043039	tRNA aminoacylation	5/107	51/16992	1.68143e-05	0.000630377	0.000530643	DARS2/MARS2/GATB/QRSL1/CARS2	5	CH60_HUMAN	-3.2004	AD-specific
GO:0043038	amino acid activation	5/107	52/16992	1.85104e-05	0.000681113	0.000573352	DARS2/MARS2/GATB/QRSL1/CARS2	5	CH60_HUMAN	-3.16678	AD-specific
GO:0006790	sulfur compound metabolic process	11/107	371/16992	2.20602e-05	0.000796974	0.000670883	MCCC2/ACAT1/ACOT2/OGDH/PDK3/HAGH/THEM4/ACOT1/ACOT9/GSR/GSTK1	11	CH60_HUMAN	-3.09856	AD-specific
GO:0019362	pyridine nucleotide metabolic process	7/107	135/16992	2.3027e-05	0.000802712	0.000675713	ME2/MDH2/OGDH/PCK2/DHTKD1/ALDOA/VCP	7	CH60_HUMAN	-3.09544	AD-specific
GO:0046496	nicotinamide nucleotide metabolic process	7/107	135/16992	2.3027e-05	0.000802712	0.000675713	ME2/MDH2/OGDH/PCK2/DHTKD1/ALDOA/VCP	7	CH60_HUMAN	-3.09544	AD-specific
GO:0044242	cellular lipid catabolic process	8/107	190/16992	2.67352e-05	0.000915911	0.000771002	ACADM/ACAT1/ECHS1/ECI1/ACAA2/ACADVL/HADH/GBA	8	CH60_HUMAN	-3.03815	AD-specific
GO:0072524	pyridine-containing compound metabolic process	7/107	140/16992	2.91156e-05	0.000980554	0.000825418	ME2/MDH2/OGDH/PCK2/DHTKD1/ALDOA/VCP	7	CH60_HUMAN	-3.00853	AD-specific
GO:0006457	protein folding	10/53	233/16992	2.25527e-09	4.18578e-06	3.08853e-06	HSPA5/P4HB/PRKCSH/DNAJC10/HSPH1/HSPA1B/HSPA1A/PDIA6/VCP/HSPD1	10	GRP78_HUMAN	-5.37822	AD-specific
GO:0030260	entry into host cell	7/53	129/16992	1.42281e-07	4.1928e-05	3.09371e-05	P4HB/HSPA1B/HSPA1A/LDLR/GRB2/FUCA2/LAMP1	7	GRP78_HUMAN	-4.3775	AD-specific
GO:0044409	entry into host	7/53	129/16992	1.42281e-07	4.1928e-05	3.09371e-05	P4HB/HSPA1B/HSPA1A/LDLR/GRB2/FUCA2/LAMP1	7	GRP78_HUMAN	-4.3775	AD-specific
GO:0051806	entry into cell of other organism involved in symbiotic interaction	7/53	129/16992	1.42281e-07	4.1928e-05	3.09371e-05	P4HB/HSPA1B/HSPA1A/LDLR/GRB2/FUCA2/LAMP1	7	GRP78_HUMAN	-4.3775	AD-specific
GO:0051828	entry into other organism involved in symbiotic interaction	7/53	129/16992	1.42281e-07	4.1928e-05	3.09371e-05	P4HB/HSPA1B/HSPA1A/LDLR/GRB2/FUCA2/LAMP1	7	GRP78_HUMAN	-4.3775	AD-specific
GO:0002576	platelet degranulation	7/53	130/16992	1.50022e-07	4.1928e-05	3.09371e-05	TAGLN2/A2M/SERPINA1/ISLR/LGALS3BP/VCL/FN1	7	GRP78_HUMAN	-4.3775	AD-specific
GO:0044089	positive regulation of cellular component biogenesis	11/53	466/16992	1.58134e-07	4.1928e-05	3.09371e-05	SEPT9/SEPT7/HSPA1B/HSPA1A/NUP62/CUL4B/RPA3/GRB2/VCP/AGT/MSN	11	GRP78_HUMAN	-4.3775	AD-specific
GO:0006986	response to unfolded protein	7/53	168/16992	8.56727e-07	0.000198761	0.000146658	HSPA5/HSPA4/HSPH1/HSPA1A/PDIA6/VCP/HSPD1	7	GRP78_HUMAN	-3.70167	AD-specific
GO:0035966	response to topologically incorrect protein	7/53	186/16992	1.6946e-06	0.000349464	0.000257856	HSPA5/HSPA4/HSPH1/HSPA1A/PDIA6/VCP/HSPD1	7	GRP78_HUMAN	-3.4566	AD-specific
GO:0051701	interaction with host	7/53	196/16992	2.4016e-06	0.000445737	0.000328893	P4HB/HSPA1B/HSPA1A/LDLR/GRB2/FUCA2/LAMP1	7	GRP78_HUMAN	-3.35092	AD-specific
GO:1900034	regulation of cellular response to heat	5/53	78/16992	4.32381e-06	0.000729544	0.000538304	HSPH1/HSPA1B/HSPA1A/NUP62/RPA3	5	GRP78_HUMAN	-3.13695	AD-specific
GO:1902115	regulation of organelle assembly	6/53	145/16992	5.74374e-06	0.000877848	0.000647732	SEPT9/SEPT7/HSPA1B/HSPA1A/NUP62/MSN	6	GRP78_HUMAN	-3.05658	AD-specific
GO:0031334	positive regulation of protein complex assembly	7/53	226/16992	6.14872e-06	0.000877848	0.000647732	HSPA1B/HSPA1A/CUL4B/RPA3/GRB2/VCP/MSN	7	GRP78_HUMAN	-3.05658	AD-specific
GO:0006979	response to oxidative stress	12/61	409/16992	1.93367e-08	3.94275e-05	2.75395e-05	SNCA/HSPH1/HBA1/HBA2/LDHA/LRRK2/PRODH/HSPA1A/HSPA1B/APP/HSPD1/NAPRT	12	HSP7C_HUMAN	-4.4042	AD-specific
GO:0009408	response to heat	8/61	161/16992	1.04926e-07	9.31527e-05	6.50657e-05	HSPH1/HSPA2/CAMK2D/HSPA1A/HSPA1B/HSPD1/RPA3/HIKESHI	8	HSP7C_HUMAN	-4.0308	AD-specific
GO:0006457	protein folding	9/61	233/16992	1.37056e-07	9.31527e-05	6.50657e-05	VCP/GANAB/HSPH1/HSPA2/HSPA5/HSPA1A/HSPA1B/HSPD1/HSPA9	9	HSP7C_HUMAN	-4.0308	AD-specific
GO:1900034	regulation of cellular response to heat	6/61	78/16992	3.49575e-07	0.000178196	0.000124467	HSPH1/CAMK2D/HSPA1A/HSPA1B/RPA3/HIKESHI	6	HSP7C_HUMAN	-3.7491	AD-specific
GO:0070841	inclusion body assembly	4/61	22/16992	1.04749e-06	0.000342147	0.000238984	VCP/HSPA2/HSPA1A/HSPA1B	4	HSP7C_HUMAN	-3.46579	AD-specific
GO:0010035	response to inorganic substance	11/61	485/16992	1.05354e-06	0.000342147	0.000238984	SNCA/HSPH1/HBA1/HBA2/LDHA/CAMK2D/LRRK2/HSPA5/APP/CPS1/HSPD1	11	HSP7C_HUMAN	-3.46579	AD-specific
GO:0009266	response to temperature stimulus	8/61	221/16992	1.17461e-06	0.000342147	0.000238984	HSPH1/HSPA2/CAMK2D/HSPA1A/HSPA1B/HSPD1/RPA3/HIKESHI	8	HSP7C_HUMAN	-3.46579	AD-specific
GO:0042026	protein refolding	4/61	24/16992	1.51347e-06	0.000385746	0.000269438	HSPA2/HSPA1A/HSPA1B/HSPD1	4	HSP7C_HUMAN	-3.4137	AD-specific
GO:0006986	response to unfolded protein	7/61	168/16992	2.26914e-06	0.000514086	0.000359081	VCP/HSPA4/HSPH1/HSPA2/HSPA5/HSPA1A/HSPD1	7	HSP7C_HUMAN	-3.28896	AD-specific
GO:0034605	cellular response to heat	6/61	114/16992	3.28435e-06	0.000669679	0.00046776	HSPH1/CAMK2D/HSPA1A/HSPA1B/RPA3/HIKESHI	6	HSP7C_HUMAN	-3.17413	AD-specific
GO:0035966	response to topologically incorrect protein	7/61	186/16992	4.45529e-06	0.000807648	0.00056413	VCP/HSPA4/HSPH1/HSPA2/HSPA5/HSPA1A/HSPD1	7	HSP7C_HUMAN	-3.09278	AD-specific
GO:0019674	NAD metabolic process	5/61	69/16992	4.7532e-06	0.000807648	0.00056413	VCP/NAXE/LDHA/ENO1/NAPRT	5	HSP7C_HUMAN	-3.09278	AD-specific
GO:0042542	response to hydrogen peroxide	6/61	125/16992	5.6028e-06	0.000869555	0.000607371	HSPH1/HBA1/HBA2/LDHA/LRRK2/HSPD1	6	HSP7C_HUMAN	-3.0607	AD-specific
GO:0045862	positive regulation of proteolysis	9/61	367/16992	5.97046e-06	0.000869555	0.000607371	VCP/SNCA/ENO1/ARRB1/LRRK2/HSPA1A/APP/HSPD1/FN1	9	HSP7C_HUMAN	-3.0607	AD-specific
GO:0090084	negative regulation of inclusion body assembly	3/61	11/16992	7.11634e-06	0.000967348	0.000675678	HSPA2/HSPA1A/HSPA1B	3	HSP7C_HUMAN	-3.01442	AD-specific
GO:0046718	viral entry into host cell	4/16	113/16992	3.17295e-06	0.000691396	0.000411997	P4HB/LDLR/LAMP1/CD81	4	PDIA4_HUMAN	-3.16027	AD-specific
GO:0030260	entry into host cell	4/16	129/16992	5.37633e-06	0.000691396	0.000411997	P4HB/LDLR/LAMP1/CD81	4	PDIA4_HUMAN	-3.16027	AD-specific
GO:0044409	entry into host	4/16	129/16992	5.37633e-06	0.000691396	0.000411997	P4HB/LDLR/LAMP1/CD81	4	PDIA4_HUMAN	-3.16027	AD-specific
GO:0051806	entry into cell of other organism involved in symbiotic interaction	4/16	129/16992	5.37633e-06	0.000691396	0.000411997	P4HB/LDLR/LAMP1/CD81	4	PDIA4_HUMAN	-3.16027	AD-specific
GO:0051828	entry into other organism involved in symbiotic interaction	4/16	129/16992	5.37633e-06	0.000691396	0.000411997	P4HB/LDLR/LAMP1/CD81	4	PDIA4_HUMAN	-3.16027	AD-specific
GO:0019471	4-hydroxyproline metabolic process	2/3	12/16992	1.37108e-06	5.57631e-05	9.94881e-06	P4HA1/P4HB	2	P4HA1_HUMAN	-4.25365	AD-specific
GO:0019511	peptidyl-proline hydroxylation	2/3	14/16992	1.89027e-06	5.57631e-05	9.94881e-06	P4HA1/P4HB	2	P4HA1_HUMAN	-4.25365	AD-specific
GO:0018126	protein hydroxylation	2/3	20/16992	3.9458e-06	7.76006e-05	1.38449e-05	P4HA1/P4HB	2	P4HA1_HUMAN	-4.11013	AD-specific
GO:0018208	peptidyl-proline modification	2/3	54/16992	2.96784e-05	0.000437756	7.8101e-05	P4HA1/P4HB	2	P4HA1_HUMAN	-3.35877	AD-specific
GO:0006457	protein folding	7/22	233/16992	1.19241e-08	1.11967e-05	7.1419e-06	HSPA5/CALR/P4HB/GANAB/PRKCSH/UGGT1/VCP	7	ENPL_HUMAN	-4.95091	AD-specific
GO:0009060	aerobic respiration	4/22	63/16992	1.19362e-06	0.000560404	0.000357457	SDHA/DLD/UQCRC2/VCP	4	ENPL_HUMAN	-3.2515	AD-specific
GO:0032535	regulation of cellular component size	9/32	323/16992	5.53648e-09	2.94046e-06	1.97454e-06	ACTR2/ARPC1B/ARPC3/ARPC1A/ARPC5/WDR1/EZR/RDX/MSN	9	CALR_HUMAN	-5.53158	AD-specific
GO:0034314	Arp2/3 complex-mediated actin nucleation	5/32	36/16992	6.17599e-09	2.94046e-06	1.97454e-06	ACTR2/ARPC1B/ARPC3/ARPC1A/ARPC5	5	CALR_HUMAN	-5.53158	AD-specific
GO:0031334	positive regulation of protein complex assembly	8/32	226/16992	6.91331e-09	2.94046e-06	1.97454e-06	ACTR2/ARPC1B/ARPC3/ARPC1A/ARPC5/RPA3/VCP/MSN	8	CALR_HUMAN	-5.53158	AD-specific
GO:0008064	regulation of actin polymerization or depolymerization	7/32	161/16992	1.65911e-08	4.41955e-06	2.96775e-06	ACTR2/ARPC1B/ARPC3/ARPC1A/ARPC5/WDR1/RDX	7	CALR_HUMAN	-5.35462	AD-specific
GO:0030832	regulation of actin filament length	7/32	162/16992	1.7318e-08	4.41955e-06	2.96775e-06	ACTR2/ARPC1B/ARPC3/ARPC1A/ARPC5/WDR1/RDX	7	CALR_HUMAN	-5.35462	AD-specific
GO:0043254	regulation of protein complex assembly	9/32	377/16992	2.11606e-08	4.50016e-06	3.02188e-06	ACTR2/ARPC1B/ARPC3/ARPC1A/ARPC5/RPA3/RDX/VCP/MSN	9	CALR_HUMAN	-5.34677	AD-specific
GO:0045010	actin nucleation	5/32	47/16992	2.47655e-08	4.5144e-06	3.03145e-06	ACTR2/ARPC1B/ARPC3/ARPC1A/ARPC5	5	CALR_HUMAN	-5.3454	AD-specific
GO:0008154	actin polymerization or depolymerization	7/32	184/16992	4.17009e-08	6.65073e-06	4.46601e-06	ACTR2/ARPC1B/ARPC3/ARPC1A/ARPC5/WDR1/RDX	7	CALR_HUMAN	-5.17713	AD-specific
GO:0032956	regulation of actin cytoskeleton organization	8/32	289/16992	4.69095e-08	6.65073e-06	4.46601e-06	ACTR2/ARPC1B/ARPC3/ARPC1A/LRP1/ARPC5/WDR1/RDX	8	CALR_HUMAN	-5.17713	AD-specific
GO:0090066	regulation of anatomical structure size	9/32	451/16992	9.8423e-08	1.25588e-05	8.4333e-06	ACTR2/ARPC1B/ARPC3/ARPC1A/ARPC5/WDR1/EZR/RDX/MSN	9	CALR_HUMAN	-4.90105	AD-specific
GO:0032970	regulation of actin filament-based process	8/32	329/16992	1.27283e-07	1.47648e-05	9.91466e-06	ACTR2/ARPC1B/ARPC3/ARPC1A/LRP1/ARPC5/WDR1/RDX	8	CALR_HUMAN	-4.83077	AD-specific
GO:0007015	actin filament organization	8/32	343/16992	1.75127e-07	1.86218e-05	1.25047e-05	ACTR2/ARPC1B/ARPC3/ARPC1A/ARPC5/WDR1/EZR/RDX	8	CALR_HUMAN	-4.72998	AD-specific
GO:0030833	regulation of actin filament polymerization	6/32	142/16992	2.32123e-07	2.27838e-05	1.52995e-05	ACTR2/ARPC1B/ARPC3/ARPC1A/ARPC5/RDX	6	CALR_HUMAN	-4.64237	AD-specific
GO:0030041	actin filament polymerization	6/32	156/16992	4.04528e-07	3.68699e-05	2.47584e-05	ACTR2/ARPC1B/ARPC3/ARPC1A/ARPC5/RDX	6	CALR_HUMAN	-4.43333	AD-specific
GO:0048013	ephrin receptor signaling pathway	5/32	87/16992	5.65732e-07	4.81249e-05	3.23162e-05	ACTR2/ARPC1B/ARPC3/ARPC1A/ARPC5	5	CALR_HUMAN	-4.31763	AD-specific
GO:1902905	positive regulation of supramolecular fiber organization	6/32	168/16992	6.25522e-07	4.98853e-05	3.34983e-05	ACTR2/ARPC1B/ARPC3/ARPC1A/ARPC5/WDR1	6	CALR_HUMAN	-4.30203	AD-specific
GO:0030838	positive regulation of actin filament polymerization	5/32	91/16992	7.08252e-07	5.11495e-05	3.43472e-05	ACTR2/ARPC1B/ARPC3/ARPC1A/ARPC5	5	CALR_HUMAN	-4.29116	AD-specific
GO:1903651	positive regulation of cytoplasmic transport	3/32	10/16992	7.21545e-07	5.11495e-05	3.43472e-05	EZR/RDX/MSN	3	CALR_HUMAN	-4.29116	AD-specific
GO:1902903	regulation of supramolecular fiber organization	7/32	283/16992	7.77693e-07	5.22282e-05	3.50716e-05	ACTR2/ARPC1B/ARPC3/ARPC1A/ARPC5/WDR1/RDX	7	CALR_HUMAN	-4.28209	AD-specific
GO:0032271	regulation of protein polymerization	6/32	176/16992	8.21646e-07	5.2421e-05	3.5201e-05	ACTR2/ARPC1B/ARPC3/ARPC1A/ARPC5/RDX	6	CALR_HUMAN	-4.28049	AD-specific
GO:0051493	regulation of cytoskeleton organization	8/32	426/16992	9.06447e-07	5.50775e-05	3.69849e-05	ACTR2/ARPC1B/ARPC3/ARPC1A/LRP1/ARPC5/WDR1/RDX	8	CALR_HUMAN	-4.25903	AD-specific
GO:0006909	phagocytosis	7/32	298/16992	1.09899e-06	6.37415e-05	4.28028e-05	CALR/ACTR2/ARPC1B/ARPC3/ARPC1A/LRP1/ARPC5	7	CALR_HUMAN	-4.19558	AD-specific
GO:0051495	positive regulation of cytoskeleton organization	6/32	191/16992	1.32491e-06	7.35039e-05	4.93583e-05	ACTR2/ARPC1B/ARPC3/ARPC1A/ARPC5/WDR1	6	CALR_HUMAN	-4.13369	AD-specific
GO:0036010	protein localization to endosome	3/32	13/16992	1.71309e-06	9.06477e-05	6.08705e-05	EZR/RDX/MSN	3	CALR_HUMAN	-4.04264	AD-specific
GO:0044089	positive regulation of cellular component biogenesis	8/32	466/16992	1.77601e-06	9.06477e-05	6.08705e-05	ACTR2/ARPC1B/ARPC3/ARPC1A/ARPC5/RPA3/VCP/MSN	8	CALR_HUMAN	-4.04264	AD-specific
GO:0032273	positive regulation of protein polymerization	5/32	112/16992	1.98698e-06	9.75149e-05	6.54819e-05	ACTR2/ARPC1B/ARPC3/ARPC1A/ARPC5	5	CALR_HUMAN	-4.01093	AD-specific
GO:2000641	regulation of early endosome to late endosome transport	3/32	17/16992	4.05227e-06	0.000178258	0.000119701	EZR/RDX/MSN	3	CALR_HUMAN	-3.74895	AD-specific
GO:0002433	immune response-regulating cell surface receptor signaling pathway involved in phagocytosis	5/32	130/16992	4.13954e-06	0.000178258	0.000119701	ACTR2/ARPC1B/ARPC3/ARPC1A/ARPC5	5	CALR_HUMAN	-3.74895	AD-specific
GO:0038096	Fc-gamma receptor signaling pathway involved in phagocytosis	5/32	130/16992	4.13954e-06	0.000178258	0.000119701	ACTR2/ARPC1B/ARPC3/ARPC1A/ARPC5	5	CALR_HUMAN	-3.74895	AD-specific
GO:0006457	protein folding	6/32	233/16992	4.19101e-06	0.000178258	0.000119701	CALR/P4HB/GANAB/PRKCSH/VCP/B2M	6	CALR_HUMAN	-3.74895	AD-specific
GO:0038094	Fc-gamma receptor signaling pathway	5/32	134/16992	4.80257e-06	0.00019768	0.000132743	ACTR2/ARPC1B/ARPC3/ARPC1A/ARPC5	5	CALR_HUMAN	-3.70404	AD-specific
GO:0051258	protein polymerization	6/32	241/16992	5.08912e-06	0.000199671	0.000134081	ACTR2/ARPC1B/ARPC3/ARPC1A/ARPC5/RDX	6	CALR_HUMAN	-3.69968	AD-specific
GO:0002431	Fc receptor mediated stimulatory signaling pathway	5/32	136/16992	5.16391e-06	0.000199671	0.000134081	ACTR2/ARPC1B/ARPC3/ARPC1A/ARPC5	5	CALR_HUMAN	-3.69968	AD-specific
GO:0038093	Fc receptor signaling pathway	6/32	246/16992	5.72588e-06	0.000214889	0.000144299	ACTR2/ARPC1B/ARPC3/ARPC1A/ARPC5/PAK2	6	CALR_HUMAN	-3.66779	AD-specific
GO:1903649	regulation of cytoplasmic transport	3/32	21/16992	7.88527e-06	0.000287474	0.000193041	EZR/RDX/MSN	3	CALR_HUMAN	-3.5414	AD-specific
GO:0002429	immune response-activating cell surface receptor signaling pathway	7/32	414/16992	9.62815e-06	0.000341264	0.000229161	ACTR2/ARPC1B/ARPC3/ARPC1A/ARPC5/EZR/PAK2	7	CALR_HUMAN	-3.46691	AD-specific
GO:0002768	immune response-regulating cell surface receptor signaling pathway	7/32	446/16992	1.56077e-05	0.000538254	0.000361441	ACTR2/ARPC1B/ARPC3/ARPC1A/ARPC5/EZR/PAK2	7	CALR_HUMAN	-3.26901	AD-specific
GO:1901565	organonitrogen compound catabolic process	12/66	362/16992	1.27563e-08	2.35864e-05	1.88256e-05	VCP/GGT1/GLA/SLC3A2/GUSB/NAGLU/LNPEP/ATP2B4/LDLR/SMPD1/GBA/PPT1	12	CALX_HUMAN	-4.62734	AD-specific
GO:0030198	extracellular matrix organization	11/41	315/16992	1.43774e-10	1.22913e-07	8.58635e-08	APP/ITGB1/LAMC1/ERO1A/LAMB1/ITGA6/AGRN/ITGA3/ADAM10/MELTF/PRDX4	11	PDIA3_HUMAN	-6.9104	AD-specific
GO:0043062	extracellular structure organization	11/41	316/16992	1.48715e-10	1.22913e-07	8.58635e-08	APP/ITGB1/LAMC1/ERO1A/LAMB1/ITGA6/AGRN/ITGA3/ADAM10/MELTF/PRDX4	11	PDIA3_HUMAN	-6.9104	AD-specific
GO:0031589	cell-substrate adhesion	8/41	305/16992	5.61309e-07	0.000309281	0.000216055	ITGB1/LAMC1/CALR/LAMB1/ITGA6/ITGA3/MELTF/RAB1A	8	PDIA3_HUMAN	-3.50965	AD-specific
GO:0006457	protein folding	7/41	233/16992	1.25926e-06	0.000500093	0.00034935	CALR/PDIA4/P4HB/ERO1A/PRDX4/HSPA5/HSPD1	7	PDIA3_HUMAN	-3.30095	AD-specific
GO:0034446	substrate adhesion-dependent cell spreading	5/41	82/16992	1.51268e-06	0.000500093	0.00034935	LAMC1/CALR/LAMB1/MELTF/RAB1A	5	PDIA3_HUMAN	-3.30095	AD-specific
GO:0019471	4-hydroxyproline metabolic process	3/41	12/16992	2.82562e-06	0.000778458	0.000543808	P4HB/ERO1A/PRDX4	3	PDIA3_HUMAN	-3.10876	AD-specific
GO:0006457	protein folding	6/22	233/16992	3.87031e-07	0.000234379	0.000122784	HSPA5/PRKCSH/HSPA9/HSPA1A/HSPA1B/HSPH1	6	DNJA1_HUMAN	-3.63008	AD-specific
GO:0034599	cellular response to oxidative stress	6/22	247/16992	5.45068e-07	0.000234379	0.000122784	PSAP/HSPA1A/HSPA1B/HSPH1/LRRK2/AIFM1	6	DNJA1_HUMAN	-3.63008	AD-specific
GO:1901032	negative regulation of response to reactive oxygen species	3/22	17/16992	1.26597e-06	0.000272183	0.000142588	PSAP/HSPH1/LRRK2	3	DNJA1_HUMAN	-3.56514	AD-specific
GO:1903206	negative regulation of hydrogen peroxide-induced cell death	3/22	17/16992	1.26597e-06	0.000272183	0.000142588	PSAP/HSPH1/LRRK2	3	DNJA1_HUMAN	-3.56514	AD-specific
GO:1903205	regulation of hydrogen peroxide-induced cell death	3/22	23/16992	3.28054e-06	0.000494324	0.00025896	PSAP/HSPH1/LRRK2	3	DNJA1_HUMAN	-3.30599	AD-specific
GO:0070301	cellular response to hydrogen peroxide	4/22	82/16992	3.44877e-06	0.000494324	0.00025896	PSAP/HSPH1/LRRK2/AIFM1	4	DNJA1_HUMAN	-3.30599	AD-specific
GO:0036474	cell death in response to hydrogen peroxide	3/22	25/16992	4.2533e-06	0.000522549	0.000273746	PSAP/HSPH1/LRRK2	3	DNJA1_HUMAN	-3.28187	AD-specific
GO:1903649	regulation of cytoplasmic transport	4/35	21/16992	8.8037e-08	7.35453e-05	4.81235e-05	LRRK2/EZR/RDX/MSN	4	STIP1_HUMAN	-4.13345	AD-specific
GO:0070841	inclusion body assembly	4/35	22/16992	1.07444e-07	7.35453e-05	4.81235e-05	HSPA1A/HSPA1B/HSPA2/VCP	4	STIP1_HUMAN	-4.13345	AD-specific
GO:0006457	protein folding	7/35	233/16992	4.03949e-07	0.000157686	0.00010318	HSPH1/HSPA1A/HSPA1B/HSPA2/HSPA5/VCP/GNB5	7	STIP1_HUMAN	-3.80221	AD-specific
GO:1902115	regulation of organelle assembly	6/35	145/16992	4.60734e-07	0.000157686	0.00010318	LRRK2/EZR/RDX/HSPA1A/HSPA1B/MSN	6	STIP1_HUMAN	-3.80221	AD-specific
GO:0009205	purine ribonucleoside triphosphate metabolic process	7/35	256/16992	7.6134e-07	0.00016278	0.000106513	PGK1/LRRK2/HSPA1A/HSPA1B/ITPA/DLD/VCP	7	STIP1_HUMAN	-3.7884	AD-specific
GO:0009199	ribonucleoside triphosphate metabolic process	7/35	262/16992	8.89302e-07	0.00016278	0.000106513	PGK1/LRRK2/HSPA1A/HSPA1B/ITPA/DLD/VCP	7	STIP1_HUMAN	-3.7884	AD-specific
GO:0009144	purine nucleoside triphosphate metabolic process	7/35	263/16992	9.12292e-07	0.00016278	0.000106513	PGK1/LRRK2/HSPA1A/HSPA1B/ITPA/DLD/VCP	7	STIP1_HUMAN	-3.7884	AD-specific
GO:1903651	positive regulation of cytoplasmic transport	3/35	10/16992	9.51236e-07	0.00016278	0.000106513	EZR/RDX/MSN	3	STIP1_HUMAN	-3.7884	AD-specific
GO:0006986	response to unfolded protein	6/35	168/16992	1.09326e-06	0.000166298	0.000108815	HSPA4/HSPH1/HSPA1A/HSPA2/HSPA5/VCP	6	STIP1_HUMAN	-3.77911	AD-specific
GO:0090084	negative regulation of inclusion body assembly	3/35	11/16992	1.3061e-06	0.000178805	0.000116999	HSPA1A/HSPA1B/HSPA2	3	STIP1_HUMAN	-3.74762	AD-specific
GO:0009141	nucleoside triphosphate metabolic process	7/35	283/16992	1.4887e-06	0.000185275	0.000121233	PGK1/LRRK2/HSPA1A/HSPA1B/ITPA/DLD/VCP	7	STIP1_HUMAN	-3.73218	AD-specific
GO:0035966	response to topologically incorrect protein	6/35	186/16992	1.9783e-06	0.000225649	0.000147651	HSPA4/HSPH1/HSPA1A/HSPA2/HSPA5/VCP	6	STIP1_HUMAN	-3.64657	AD-specific
GO:0036010	protein localization to endosome	3/35	13/16992	2.25752e-06	0.000225649	0.000147651	EZR/RDX/MSN	3	STIP1_HUMAN	-3.64657	AD-specific
GO:1903364	positive regulation of cellular protein catabolic process	6/35	191/16992	2.30759e-06	0.000225649	0.000147651	LRRK2/EZR/RDX/HSPA1A/MSN/VCP	6	STIP1_HUMAN	-3.64657	AD-specific
GO:0090083	regulation of inclusion body assembly	3/35	16/16992	4.40162e-06	0.000401722	0.000262862	HSPA1A/HSPA1B/HSPA2	3	STIP1_HUMAN	-3.39607	AD-specific
GO:2000641	regulation of early endosome to late endosome transport	3/35	17/16992	5.33728e-06	0.000456671	0.000298818	EZR/RDX/MSN	3	STIP1_HUMAN	-3.3404	AD-specific
GO:0019362	pyridine nucleotide metabolic process	5/35	135/16992	7.87713e-06	0.000599099	0.000392014	PGK1/ME1/TKT/DLD/VCP	5	STIP1_HUMAN	-3.2225	AD-specific
GO:0046496	nicotinamide nucleotide metabolic process	5/35	135/16992	7.87713e-06	0.000599099	0.000392014	PGK1/ME1/TKT/DLD/VCP	5	STIP1_HUMAN	-3.2225	AD-specific
GO:0072524	pyridine-containing compound metabolic process	5/35	140/16992	9.404e-06	0.000677583	0.000443369	PGK1/ME1/TKT/DLD/VCP	5	STIP1_HUMAN	-3.16904	AD-specific
GO:0045732	positive regulation of protein catabolic process	6/35	257/16992	1.26855e-05	0.000844895	0.000552847	LRRK2/EZR/RDX/HSPA1A/MSN/VCP	6	STIP1_HUMAN	-3.0732	AD-specific
GO:1903362	regulation of cellular protein catabolic process	6/35	260/16992	1.35497e-05	0.000844895	0.000552847	LRRK2/EZR/RDX/HSPA1A/MSN/VCP	6	STIP1_HUMAN	-3.0732	AD-specific
GO:0006733	oxidoreduction coenzyme metabolic process	5/35	151/16992	1.35776e-05	0.000844895	0.000552847	PGK1/ME1/TKT/DLD/VCP	5	STIP1_HUMAN	-3.0732	AD-specific
GO:0042026	protein refolding	3/35	24/16992	1.573e-05	0.000936275	0.000612641	HSPA1A/HSPA1B/HSPA2	3	STIP1_HUMAN	-3.0286	AD-specific
GO:0046034	ATP metabolic process	6/15	231/16992	2.6728e-08	1.05761e-05	5.46632e-06	HSPA1B/HSPA1A/UQCRC1/STOML2/NDUFV1/SNCA	6	HS71L_HUMAN	-4.97567	AD-specific
GO:0009205	purine ribonucleoside triphosphate metabolic process	6/15	256/16992	4.92662e-08	1.05761e-05	5.46632e-06	HSPA1B/HSPA1A/UQCRC1/STOML2/NDUFV1/SNCA	6	HS71L_HUMAN	-4.97567	AD-specific
GO:0009199	ribonucleoside triphosphate metabolic process	6/15	262/16992	5.65343e-08	1.05761e-05	5.46632e-06	HSPA1B/HSPA1A/UQCRC1/STOML2/NDUFV1/SNCA	6	HS71L_HUMAN	-4.97567	AD-specific
GO:0009144	purine nucleoside triphosphate metabolic process	6/15	263/16992	5.78276e-08	1.05761e-05	5.46632e-06	HSPA1B/HSPA1A/UQCRC1/STOML2/NDUFV1/SNCA	6	HS71L_HUMAN	-4.97567	AD-specific
GO:0009167	purine ribonucleoside monophosphate metabolic process	6/15	274/16992	7.37426e-08	1.05761e-05	5.46632e-06	HSPA1B/HSPA1A/UQCRC1/STOML2/NDUFV1/SNCA	6	HS71L_HUMAN	-4.97567	AD-specific
GO:0009126	purine nucleoside monophosphate metabolic process	6/15	275/16992	7.53528e-08	1.05761e-05	5.46632e-06	HSPA1B/HSPA1A/UQCRC1/STOML2/NDUFV1/SNCA	6	HS71L_HUMAN	-4.97567	AD-specific
GO:0009141	nucleoside triphosphate metabolic process	6/15	283/16992	8.93108e-08	1.05761e-05	5.46632e-06	HSPA1B/HSPA1A/UQCRC1/STOML2/NDUFV1/SNCA	6	HS71L_HUMAN	-4.97567	AD-specific
GO:0009161	ribonucleoside monophosphate metabolic process	6/15	286/16992	9.50664e-08	1.05761e-05	5.46632e-06	HSPA1B/HSPA1A/UQCRC1/STOML2/NDUFV1/SNCA	6	HS71L_HUMAN	-4.97567	AD-specific
GO:0009123	nucleoside monophosphate metabolic process	6/15	299/16992	1.2367e-07	1.22296e-05	6.32092e-06	HSPA1B/HSPA1A/UQCRC1/STOML2/NDUFV1/SNCA	6	HS71L_HUMAN	-4.91259	AD-specific
GO:0031113	regulation of microtubule polymerization	3/15	32/16992	2.7184e-06	0.000241937	0.000125046	HSPA1B/HSPA1A/SNCA	3	HS71L_HUMAN	-3.6163	AD-specific
GO:0070507	regulation of microtubule cytoskeleton organization	4/15	132/16992	4.4446e-06	0.000359609	0.000185865	HSPA1B/HSPA1A/SNCA/CEP250	4	HS71L_HUMAN	-3.44417	AD-specific
GO:0032886	regulation of microtubule-based process	4/15	155/16992	8.40711e-06	0.000623527	0.000322272	HSPA1B/HSPA1A/SNCA/CEP250	4	HS71L_HUMAN	-3.20514	AD-specific
GO:0043254	regulation of protein complex assembly	5/15	377/16992	1.30894e-05	0.000824058	0.000425917	HSPA1B/HSPA1A/CUL4B/GRB2/SNCA	5	HS71L_HUMAN	-3.08404	AD-specific
GO:0031110	regulation of microtubule polymerization or depolymerization	3/15	54/16992	1.34365e-05	0.000824058	0.000425917	HSPA1B/HSPA1A/SNCA	3	HS71L_HUMAN	-3.08404	AD-specific
GO:0032271	regulation of protein polymerization	4/15	176/16992	1.38886e-05	0.000824058	0.000425917	HSPA1B/HSPA1A/GRB2/SNCA	4	HS71L_HUMAN	-3.08404	AD-specific
GO:0046785	microtubule polymerization	3/15	57/16992	1.58252e-05	0.000880277	0.000454975	HSPA1B/HSPA1A/SNCA	3	HS71L_HUMAN	-3.05538	AD-specific
GO:0071320	cellular response to cAMP	5/31	48/16992	2.3344e-08	2.38304e-05	1.3548e-05	APP/CPS1/HSPA5/EZR/RAP1A	5	HSP74_HUMAN	-4.62287	AD-specific
GO:0009896	positive regulation of catabolic process	9/31	412/16992	3.33572e-08	2.38304e-05	1.3548e-05	VCP/SNCA/TRIM32/BAX/MSN/LRRK2/EZR/RDX/GBA	9	HSP74_HUMAN	-4.62287	AD-specific
GO:0070997	neuron death	8/31	304/16992	5.28108e-08	2.38304e-05	1.3548e-05	APP/SNCA/NQO1/BAX/LRRK2/HSPD1/HSPA5/GBA	8	HSP74_HUMAN	-4.62287	AD-specific
GO:1903649	regulation of cytoplasmic transport	4/31	21/16992	5.30744e-08	2.38304e-05	1.3548e-05	MSN/LRRK2/EZR/RDX	4	HSP74_HUMAN	-4.62287	AD-specific
GO:0046683	response to organophosphorus	6/31	130/16992	1.12384e-07	4.03682e-05	2.29499e-05	APP/CPS1/HSPD1/HSPA5/EZR/RAP1A	6	HSP74_HUMAN	-4.39396	AD-specific
GO:0031331	positive regulation of cellular catabolic process	8/31	358/16992	1.85496e-07	5.03373e-05	2.86175e-05	VCP/SNCA/BAX/MSN/LRRK2/EZR/RDX/GBA	8	HSP74_HUMAN	-4.29811	AD-specific
GO:0014074	response to purine-containing compound	6/31	144/16992	2.06312e-07	5.03373e-05	2.86175e-05	APP/CPS1/HSPD1/HSPA5/EZR/RAP1A	6	HSP74_HUMAN	-4.29811	AD-specific
GO:0045862	positive regulation of proteolysis	8/31	367/16992	2.24219e-07	5.03373e-05	2.86175e-05	APP/VCP/SNCA/TRIM32/BAX/LRRK2/HSPD1/GBA	8	HSP74_HUMAN	-4.29811	AD-specific
GO:0043254	regulation of protein complex assembly	8/31	377/16992	2.7521e-07	5.25417e-05	2.98707e-05	VCP/SNCA/BAX/MSN/FES/HCFC1/RDX/GBA	8	HSP74_HUMAN	-4.2795	AD-specific
GO:0042176	regulation of protein catabolic process	8/31	382/16992	3.0424e-07	5.25417e-05	2.98707e-05	VCP/SNCA/TRIM32/MSN/LRRK2/EZR/RDX/GBA	8	HSP74_HUMAN	-4.2795	AD-specific
GO:0045732	positive regulation of protein catabolic process	7/31	257/16992	3.21803e-07	5.25417e-05	2.98707e-05	VCP/TRIM32/MSN/LRRK2/EZR/RDX/GBA	7	HSP74_HUMAN	-4.2795	AD-specific
GO:1903651	positive regulation of cytoplasmic transport	3/31	10/16992	6.54102e-07	9.14526e-05	5.19921e-05	MSN/EZR/RDX	3	HSP74_HUMAN	-4.0388	AD-specific
GO:0051591	response to cAMP	5/31	94/16992	7.05628e-07	9.14526e-05	5.19921e-05	APP/CPS1/HSPA5/EZR/RAP1A	5	HSP74_HUMAN	-4.0388	AD-specific
GO:0061028	establishment of endothelial barrier	4/31	39/16992	7.12882e-07	9.14526e-05	5.19921e-05	MSN/EZR/RDX/RAP1A	4	HSP74_HUMAN	-4.0388	AD-specific
GO:0060627	regulation of vesicle-mediated transport	8/31	450/16992	1.04994e-06	0.000121971	6.93421e-05	SNCA/MSN/FES/LRRK2/EZR/RDX/HAP1/RAP1A	8	HSP74_HUMAN	-3.91374	AD-specific
GO:1903364	positive regulation of cellular protein catabolic process	6/31	191/16992	1.0866e-06	0.000121971	6.93421e-05	VCP/MSN/LRRK2/EZR/RDX/GBA	6	HSP74_HUMAN	-3.91374	AD-specific
GO:0036010	protein localization to endosome	3/31	13/16992	1.55317e-06	0.000164088	9.32865e-05	MSN/EZR/RDX	3	HSP74_HUMAN	-3.78492	AD-specific
GO:0010035	response to inorganic substance	8/31	485/16992	1.83969e-06	0.00018356	0.000104357	APP/SNCA/HSPH1/NQO1/LRRK2/CPS1/HSPD1/HSPA5	8	HSP74_HUMAN	-3.73622	AD-specific
GO:0032386	regulation of intracellular transport	8/31	498/16992	2.2407e-06	0.000211805	0.000120414	SNCA/MSN/FES/LRRK2/EZR/RDX/HAP1/RAP1A	8	HSP74_HUMAN	-3.67406	AD-specific
GO:0051402	neuron apoptotic process	6/31	219/16992	2.40741e-06	0.000216185	0.000122904	APP/SNCA/NQO1/BAX/HSPD1/HSPA5	6	HSP74_HUMAN	-3.66517	AD-specific
GO:0001885	endothelial cell development	4/31	54/16992	2.68919e-06	0.00022999	0.000130753	MSN/EZR/RDX/RAP1A	4	HSP74_HUMAN	-3.63829	AD-specific
GO:0006457	protein folding	6/31	233/16992	3.44446e-06	0.000281193	0.000159862	VCP/DNAJC10/HSPH1/HSPD1/HSPA5/HSPA9	6	HSP74_HUMAN	-3.551	AD-specific
GO:2000641	regulation of early endosome to late endosome transport	3/31	17/16992	3.67464e-06	0.000286941	0.00016313	MSN/EZR/RDX	3	HSP74_HUMAN	-3.54221	AD-specific
GO:0001933	negative regulation of protein phosphorylation	7/31	396/16992	5.74265e-06	0.000429742	0.000244315	SNCA/DNAJC10/HSPH1/BAX/LRRK2/EZR/GBA	7	HSP74_HUMAN	-3.36679	AD-specific
GO:1902115	regulation of organelle assembly	5/31	145/16992	6.00007e-06	0.000431045	0.000245055	MSN/LRRK2/EZR/RDX/HAP1	5	HSP74_HUMAN	-3.36548	AD-specific
GO:1903362	regulation of cellular protein catabolic process	6/31	260/16992	6.46971e-06	0.000446908	0.000254074	VCP/MSN/LRRK2/EZR/RDX/GBA	6	HSP74_HUMAN	-3.34978	AD-specific
GO:1901214	regulation of neuron death	6/31	269/16992	7.86038e-06	0.000522861	0.000297254	SNCA/NQO1/BAX/LRRK2/HSPD1/GBA	6	HSP74_HUMAN	-3.28161	AD-specific
GO:0010952	positive regulation of peptidase activity	5/31	158/16992	9.11794e-06	0.000584851	0.000332496	APP/VCP/SNCA/BAX/HSPD1	5	HSP74_HUMAN	-3.23296	AD-specific
GO:0042326	negative regulation of phosphorylation	7/31	432/16992	1.01387e-05	0.000627897	0.000356969	SNCA/DNAJC10/HSPH1/BAX/LRRK2/EZR/GBA	7	HSP74_HUMAN	-3.20211	AD-specific
GO:0017157	regulation of exocytosis	5/31	164/16992	1.09275e-05	0.000654196	0.00037192	SNCA/FES/LRRK2/HAP1/RAP1A	5	HSP74_HUMAN	-3.18429	AD-specific
GO:0006986	response to unfolded protein	5/31	168/16992	1.2282e-05	0.000711566	0.000404536	VCP/HSPH1/BAX/HSPD1/HSPA5	5	HSP74_HUMAN	-3.14779	AD-specific
GO:0006919	activation of cysteine-type endopeptidase activity involved in apoptotic process	4/31	82/16992	1.43525e-05	0.000781124	0.000444081	VCP/SNCA/BAX/HSPD1	4	HSP74_HUMAN	-3.10728	AD-specific
GO:0032091	negative regulation of protein binding	4/31	82/16992	1.43525e-05	0.000781124	0.000444081	BAX/LRRK2/CRMP1/HSPA5	4	HSP74_HUMAN	-3.10728	AD-specific
GO:0043393	regulation of protein binding	5/31	182/16992	1.80854e-05	0.000952887	0.00054173	APP/BAX/LRRK2/CRMP1/HSPA5	5	HSP74_HUMAN	-3.02096	AD-specific
GO:1901215	negative regulation of neuron death	5/31	183/16992	1.85696e-05	0.000952887	0.00054173	SNCA/BAX/LRRK2/HSPD1/GBA	5	HSP74_HUMAN	-3.02096	AD-specific
GO:0009205	purine ribonucleoside triphosphate metabolic process	7/25	256/16992	6.18954e-08	2.6549e-05	1.74991e-05	UQCRC2/STOML2/VCP/ATP5B/CYC1/NDUFS3/LRRK2	7	PHB_HUMAN	-4.57595	AD-specific
GO:0009199	ribonucleoside triphosphate metabolic process	7/25	262/16992	7.25232e-08	2.6549e-05	1.74991e-05	UQCRC2/STOML2/VCP/ATP5B/CYC1/NDUFS3/LRRK2	7	PHB_HUMAN	-4.57595	AD-specific
GO:0009144	purine nucleoside triphosphate metabolic process	7/25	263/16992	7.44365e-08	2.6549e-05	1.74991e-05	UQCRC2/STOML2/VCP/ATP5B/CYC1/NDUFS3/LRRK2	7	PHB_HUMAN	-4.57595	AD-specific
GO:0009141	nucleoside triphosphate metabolic process	7/25	283/16992	1.22731e-07	3.28305e-05	2.16394e-05	UQCRC2/STOML2/VCP/ATP5B/CYC1/NDUFS3/LRRK2	7	PHB_HUMAN	-4.48372	AD-specific
GO:0034982	mitochondrial protein processing	3/25	10/16992	3.35312e-07	7.17569e-05	4.72967e-05	UQCRC2/STOML2/LRRK2	3	PHB_HUMAN	-4.14414	AD-specific
GO:0006754	ATP biosynthetic process	4/25	46/16992	5.70305e-07	0.000101704	6.70358e-05	STOML2/VCP/ATP5B/CYC1	4	PHB_HUMAN	-3.99266	AD-specific
GO:0046034	ATP metabolic process	6/25	231/16992	8.43954e-07	0.000129004	8.503e-05	UQCRC2/STOML2/VCP/ATP5B/CYC1/NDUFS3	6	PHB_HUMAN	-3.8894	AD-specific
GO:0009206	purine ribonucleoside triphosphate biosynthetic process	4/25	58/16992	1.46525e-06	0.000186686	0.000123049	STOML2/VCP/ATP5B/CYC1	4	PHB_HUMAN	-3.72889	AD-specific
GO:0009145	purine nucleoside triphosphate biosynthetic process	4/25	59/16992	1.57026e-06	0.000186686	0.000123049	STOML2/VCP/ATP5B/CYC1	4	PHB_HUMAN	-3.72889	AD-specific
GO:0009201	ribonucleoside triphosphate biosynthetic process	4/25	64/16992	2.18132e-06	0.000197501	0.000130178	STOML2/VCP/ATP5B/CYC1	4	PHB_HUMAN	-3.70443	AD-specific
GO:0009167	purine ribonucleoside monophosphate metabolic process	6/25	274/16992	2.2782e-06	0.000197501	0.000130178	UQCRC2/STOML2/VCP/ATP5B/CYC1/NDUFS3	6	PHB_HUMAN	-3.70443	AD-specific
GO:0009126	purine nucleoside monophosphate metabolic process	6/25	275/16992	2.32676e-06	0.000197501	0.000130178	UQCRC2/STOML2/VCP/ATP5B/CYC1/NDUFS3	6	PHB_HUMAN	-3.70443	AD-specific
GO:0042776	mitochondrial ATP synthesis coupled proton transport	3/25	19/16992	2.68408e-06	0.000197501	0.000130178	STOML2/ATP5B/CYC1	3	PHB_HUMAN	-3.70443	AD-specific
GO:0009161	ribonucleoside monophosphate metabolic process	6/25	286/16992	2.91913e-06	0.000197501	0.000130178	UQCRC2/STOML2/VCP/ATP5B/CYC1/NDUFS3	6	PHB_HUMAN	-3.70443	AD-specific
GO:0009127	purine nucleoside monophosphate biosynthetic process	4/25	69/16992	2.95329e-06	0.000197501	0.000130178	STOML2/VCP/ATP5B/CYC1	4	PHB_HUMAN	-3.70443	AD-specific
GO:0009168	purine ribonucleoside monophosphate biosynthetic process	4/25	69/16992	2.95329e-06	0.000197501	0.000130178	STOML2/VCP/ATP5B/CYC1	4	PHB_HUMAN	-3.70443	AD-specific
GO:0009123	nucleoside monophosphate metabolic process	6/25	299/16992	3.77246e-06	0.000237443	0.000156504	UQCRC2/STOML2/VCP/ATP5B/CYC1/NDUFS3	6	PHB_HUMAN	-3.62444	AD-specific
GO:0009142	nucleoside triphosphate biosynthetic process	4/25	75/16992	4.1276e-06	0.000245363	0.000161725	STOML2/VCP/ATP5B/CYC1	4	PHB_HUMAN	-3.61019	AD-specific
GO:0006839	mitochondrial transport	6/25	311/16992	4.73113e-06	0.000266437	0.000175615	UQCRC2/STOML2/U2AF2/ATP5B/CYC1/LRRK2	6	PHB_HUMAN	-3.5744	AD-specific
GO:0009156	ribonucleoside monophosphate biosynthetic process	4/25	81/16992	5.61651e-06	0.000300483	0.000198056	STOML2/VCP/ATP5B/CYC1	4	PHB_HUMAN	-3.52218	AD-specific
GO:0015985	energy coupled proton transport, down electrochemical gradient	3/25	26/16992	7.15305e-06	0.000347899	0.000229308	STOML2/ATP5B/CYC1	3	PHB_HUMAN	-3.45855	AD-specific
GO:0015986	ATP synthesis coupled proton transport	3/25	26/16992	7.15305e-06	0.000347899	0.000229308	STOML2/ATP5B/CYC1	3	PHB_HUMAN	-3.45855	AD-specific
GO:0009124	nucleoside monophosphate biosynthetic process	4/25	89/16992	8.1775e-06	0.000380431	0.000250752	STOML2/VCP/ATP5B/CYC1	4	PHB_HUMAN	-3.41972	AD-specific
GO:0006119	oxidative phosphorylation	4/25	103/16992	1.46039e-05	0.000651091	0.00042915	UQCRC2/VCP/CYC1/NDUFS3	4	PHB_HUMAN	-3.18636	AD-specific
GO:0045862	positive regulation of proteolysis	8/35	367/16992	6.20305e-07	0.000565968	0.000399715	APP/PDCD6/LRRK2/ENO1/AIFM1/HSPD1/ARRB1/FN1	8	GRP75_HUMAN	-3.24721	AD-specific
GO:0010952	positive regulation of peptidase activity	6/35	158/16992	7.63275e-07	0.000565968	0.000399715	APP/PDCD6/AIFM1/HSPD1/ARRB1/FN1	6	GRP75_HUMAN	-3.24721	AD-specific
GO:0032486	Rap protein signal transduction	3/25	13/16992	7.96835e-07	0.000628703	0.00047223	RAP2B/RAP2A/RAP2C	3	TCPZ_HUMAN	-3.20155	AD-specific
GO:0070841	inclusion body assembly	4/29	22/16992	4.89862e-08	4.02877e-05	2.66405e-05	VCP/HSPA2/HSPA1A/HSPA1B	4	BAG6_HUMAN	-4.39483	AD-specific
GO:0042026	protein refolding	4/29	24/16992	7.09915e-08	4.02877e-05	2.66405e-05	HSPA2/HSPA1A/HSPA1B/B2M	4	BAG6_HUMAN	-4.39483	AD-specific
GO:0090084	negative regulation of inclusion body assembly	3/29	11/16992	7.3073e-07	0.00027646	0.000182811	HSPA2/HSPA1A/HSPA1B	3	BAG6_HUMAN	-3.55837	AD-specific
GO:0006457	protein folding	6/29	233/16992	2.27379e-06	0.00055975	0.000370138	VCP/HSPA2/HSPA1A/HSPA1B/B2M/HSPA5	6	BAG6_HUMAN	-3.25201	AD-specific
GO:0090083	regulation of inclusion body assembly	3/29	16/16992	2.46586e-06	0.00055975	0.000370138	HSPA2/HSPA1A/HSPA1B	3	BAG6_HUMAN	-3.25201	AD-specific
GO:0031116	positive regulation of microtubule polymerization	3/29	20/16992	4.99679e-06	0.000945225	0.000625037	HSPA1A/HSPA1B/RAC1	3	BAG6_HUMAN	-3.02446	AD-specific
GO:0016049	cell growth	6/12	482/16992	4.03668e-07	0.000199686	8.89706e-05	HSPA1B/HSPA1A/CDC42/FN1/CPNE1/APOE	6	F10A1_HUMAN	-3.69965	AD-specific
GO:0070841	inclusion body assembly	3/12	22/16992	4.11299e-07	0.000199686	8.89706e-05	HSPA1B/HSPA1A/VCP	3	F10A1_HUMAN	-3.69965	AD-specific
GO:0001961	positive regulation of cytokine-mediated signaling pathway	3/12	35/16992	1.73901e-06	0.000460339	0.000205105	HSPA1B/HSPA1A/CPNE1	3	F10A1_HUMAN	-3.33692	AD-specific
GO:0060760	positive regulation of response to cytokine stimulus	3/12	36/16992	1.89635e-06	0.000460339	0.000205105	HSPA1B/HSPA1A/CPNE1	3	F10A1_HUMAN	-3.33692	AD-specific
GO:0001558	regulation of cell growth	5/12	379/16992	3.74315e-06	0.000694313	0.000309353	HSPA1B/HSPA1A/CDC42/FN1/APOE	5	F10A1_HUMAN	-3.15844	AD-specific
GO:1902905	positive regulation of supramolecular fiber organization	4/12	168/16992	4.2903e-06	0.000694313	0.000309353	CFL2/HSPA1B/HSPA1A/CDC42	4	F10A1_HUMAN	-3.15844	AD-specific
GO:0010803	regulation of tumor necrosis factor-mediated signaling pathway	3/12	54/16992	6.54082e-06	0.000866203	0.000385939	HSPA1B/HSPA1A/CPNE1	3	F10A1_HUMAN	-3.06238	AD-specific
GO:0051495	positive regulation of cytoskeleton organization	4/12	191/16992	7.13659e-06	0.000866203	0.000385939	CFL2/HSPA1B/HSPA1A/CDC42	4	F10A1_HUMAN	-3.06238	AD-specific
GO:0019058	viral life cycle	5/12	449/16992	8.55966e-06	0.000867788	0.000386645	HSPA1B/HSPA1A/CDC42/VCP/APOE	5	F10A1_HUMAN	-3.06159	AD-specific
GO:0010720	positive regulation of cell development	5/12	453/16992	8.93705e-06	0.000867788	0.000386645	CDC42/FN1/CPNE1/APOE/DPYSL3	5	F10A1_HUMAN	-3.06159	AD-specific
GO:0044089	positive regulation of cellular component biogenesis	5/12	466/16992	1.02548e-05	0.000905218	0.000403322	HSPA1B/HSPA1A/CDC42/VCP/DPYSL3	5	F10A1_HUMAN	-3.04325	AD-specific
GO:0009060	aerobic respiration	5/24	63/16992	2.39896e-08	2.55729e-05	1.75503e-05	SDHA/DLD/UQCRC2/VCP/PDHA1	5	TCPQ_HUMAN	-4.59222	AD-specific
GO:0010510	regulation of acetyl-CoA biosynthetic process from pyruvate	3/24	12/16992	5.40135e-07	0.000249275	0.000171074	PDK3/DLD/PDHA1	3	TCPQ_HUMAN	-3.60332	AD-specific
GO:0050812	regulation of acyl-CoA biosynthetic process	3/24	13/16992	7.01525e-07	0.000249275	0.000171074	PDK3/DLD/PDHA1	3	TCPQ_HUMAN	-3.60332	AD-specific
GO:0006086	acetyl-CoA biosynthetic process from pyruvate	3/24	15/16992	1.11399e-06	0.00029688	0.000203744	PDK3/DLD/PDHA1	3	TCPQ_HUMAN	-3.52742	AD-specific
GO:0006085	acetyl-CoA biosynthetic process	3/24	20/16992	2.7782e-06	0.000480541	0.000329787	PDK3/DLD/PDHA1	3	TCPQ_HUMAN	-3.31827	AD-specific
GO:0042762	regulation of sulfur metabolic process	3/24	20/16992	2.7782e-06	0.000480541	0.000329787	PDK3/DLD/PDHA1	3	TCPQ_HUMAN	-3.31827	AD-specific
GO:0045333	cellular respiration	5/24	167/16992	3.15552e-06	0.000480541	0.000329787	SDHA/DLD/UQCRC2/VCP/PDHA1	5	TCPQ_HUMAN	-3.31827	AD-specific
GO:0030838	positive regulation of actin filament polymerization	5/24	91/16992	1.54623e-07	0.000142253	0.000110678	GRB2/ICAM1/ACTR2/ACTR3B/ACTR3	5	TCPD_HUMAN	-3.84694	AD-specific
GO:0032273	positive regulation of protein polymerization	5/24	112/16992	4.3738e-07	0.000175014	0.000136167	GRB2/ICAM1/ACTR2/ACTR3B/ACTR3	5	TCPD_HUMAN	-3.75693	AD-specific
GO:0031334	positive regulation of protein complex assembly	6/24	226/16992	5.70698e-07	0.000175014	0.000136167	GRB2/ICAM1/ACTR2/VCP/ACTR3B/ACTR3	6	TCPD_HUMAN	-3.75693	AD-specific
GO:0030833	regulation of actin filament polymerization	5/24	142/16992	1.42043e-06	0.000326699	0.000254182	GRB2/ICAM1/ACTR2/ACTR3B/ACTR3	5	TCPD_HUMAN	-3.48585	AD-specific
GO:0030041	actin filament polymerization	5/24	156/16992	2.25795e-06	0.000357247	0.000277949	GRB2/ICAM1/ACTR2/ACTR3B/ACTR3	5	TCPD_HUMAN	-3.44703	AD-specific
GO:0008064	regulation of actin polymerization or depolymerization	5/24	161/16992	2.63675e-06	0.000357247	0.000277949	GRB2/ICAM1/ACTR2/ACTR3B/ACTR3	5	TCPD_HUMAN	-3.44703	AD-specific
GO:0030832	regulation of actin filament length	5/24	162/16992	2.71818e-06	0.000357247	0.000277949	GRB2/ICAM1/ACTR2/ACTR3B/ACTR3	5	TCPD_HUMAN	-3.44703	AD-specific
GO:1902905	positive regulation of supramolecular fiber organization	5/24	168/16992	3.24927e-06	0.000373666	0.000290724	GRB2/ICAM1/ACTR2/ACTR3B/ACTR3	5	TCPD_HUMAN	-3.42752	AD-specific
GO:0032271	regulation of protein polymerization	5/24	176/16992	4.08081e-06	0.00041715	0.000324556	GRB2/ICAM1/ACTR2/ACTR3B/ACTR3	5	TCPD_HUMAN	-3.37971	AD-specific
GO:0032535	regulation of cellular component size	6/24	323/16992	4.54085e-06	0.000417758	0.000325029	GRB2/ICAM1/ACTR2/ACTR3B/FN1/ACTR3	6	TCPD_HUMAN	-3.37907	AD-specific
GO:0008154	actin polymerization or depolymerization	5/24	184/16992	5.0712e-06	0.000424136	0.000329992	GRB2/ICAM1/ACTR2/ACTR3B/ACTR3	5	TCPD_HUMAN	-3.37249	AD-specific
GO:0051495	positive regulation of cytoskeleton organization	5/24	191/16992	6.08444e-06	0.000466474	0.000362931	GRB2/ICAM1/ACTR2/ACTR3B/ACTR3	5	TCPD_HUMAN	-3.33117	AD-specific
GO:0043254	regulation of protein complex assembly	6/24	377/16992	1.09988e-05	0.000778375	0.0006056	GRB2/ICAM1/ACTR2/VCP/ACTR3B/ACTR3	6	TCPD_HUMAN	-3.10881	AD-specific
GO:0002283	neutrophil activation involved in immune response	6/17	485/16992	4.96425e-06	0.000774536	0.000450241	HSPA1B/HSPA1A/PAFAH1B2/NAPRT/AHSG/VCL	6	PPP5_HUMAN	-3.11096	AD-specific
GO:0043312	neutrophil degranulation	6/17	485/16992	4.96425e-06	0.000774536	0.000450241	HSPA1B/HSPA1A/PAFAH1B2/NAPRT/AHSG/VCL	6	PPP5_HUMAN	-3.11096	AD-specific
GO:0042119	neutrophil activation	6/17	490/16992	5.2661e-06	0.000774536	0.000450241	HSPA1B/HSPA1A/PAFAH1B2/NAPRT/AHSG/VCL	6	PPP5_HUMAN	-3.11096	AD-specific
GO:0036230	granulocyte activation	6/17	495/16992	5.58277e-06	0.000774536	0.000450241	HSPA1B/HSPA1A/PAFAH1B2/NAPRT/AHSG/VCL	6	PPP5_HUMAN	-3.11096	AD-specific
GO:0002446	neutrophil mediated immunity	6/17	498/16992	5.78012e-06	0.000774536	0.000450241	HSPA1B/HSPA1A/PAFAH1B2/NAPRT/AHSG/VCL	6	PPP5_HUMAN	-3.11096	AD-specific
GO:0006979	response to oxidative stress	5/9	409/16992	9.1752e-07	0.000437657	0.000197991	APP/HSPH1/HSPA1B/HSPA1A/PRODH	5	HSP72_HUMAN	-3.35887	AD-specific
GO:0006457	protein folding	4/9	233/16992	4.11343e-06	0.000824443	0.000372969	HSPH1/HSPA1B/HSPA1A/HSPA9	4	HSP72_HUMAN	-3.08384	AD-specific
GO:0034599	cellular response to oxidative stress	4/9	247/16992	5.18518e-06	0.000824443	0.000372969	HSPH1/HSPA1B/HSPA1A/PRODH	4	HSP72_HUMAN	-3.08384	AD-specific
GO:1900034	regulation of cellular response to heat	3/9	78/16992	7.66273e-06	0.00091378	0.000413384	HSPH1/HSPA1B/HSPA1A	3	HSP72_HUMAN	-3.03916	AD-specific
GO:0034976	response to endoplasmic reticulum stress	13/70	263/16992	4.71104e-11	1.07977e-07	7.21533e-08	VCP/TXNDC5/ADD1/HSPA5/CALR/PIK3R2/DNAJC10/NPLOC4/HSPA1A/BAX/SVIP/CAV1/P4HB	13	TERA_HUMAN	-6.96667	AD-specific
GO:0009408	response to heat	9/70	161/16992	1.95148e-08	1.63411e-05	1.09196e-05	MAPK1/HSPD1/HSPA1A/HSPA1B/PDCD6/NUP62/NUP58/NUP54/HTRA2	9	TERA_HUMAN	-4.78672	AD-specific
GO:0034605	cellular response to heat	8/70	114/16992	2.13889e-08	1.63411e-05	1.09196e-05	MAPK1/HSPA1A/HSPA1B/PDCD6/NUP62/NUP58/NUP54/HTRA2	8	TERA_HUMAN	-4.78672	AD-specific
GO:0006457	protein folding	10/70	233/16992	3.743e-08	1.94809e-05	1.30177e-05	VCP/TXNDC5/HSPA5/CALR/HSPD1/DNAJC10/HSPA1A/HSPA1B/PEX19/P4HB	10	TERA_HUMAN	-4.71039	AD-specific
GO:0031589	cell-substrate adhesion	11/70	305/16992	4.39392e-08	1.94809e-05	1.30177e-05	ITGB1/CALR/VCL/ACTN4/ACTN1/ITGB4/ARPC2/FERMT2/RSU1/APOA1/FN1	11	TERA_HUMAN	-4.71039	AD-specific
GO:0002576	platelet degranulation	8/70	130/16992	5.9921e-08	1.94809e-05	1.30177e-05	ANXA5/VCL/ACTN4/ACTN1/SERPINA1/APOA1/FN1/PSAP	8	TERA_HUMAN	-4.71039	AD-specific
GO:0034330	cell junction organization	10/70	250/16992	7.26151e-08	1.94809e-05	1.30177e-05	ADD1/CTNNA1/VCL/ACTN4/ACTN1/ITGB4/FERMT2/CAV1/FN1/RDX	10	TERA_HUMAN	-4.71039	AD-specific
GO:0002283	neutrophil activation involved in immune response	13/70	485/16992	7.64958e-08	1.94809e-05	1.30177e-05	MAPK1/AP2A2/RAB10/VCP/TXNDC5/VCL/HSPA1A/HSPA1B/SERPINA1/CAB39/SVIP/GLB1/PSAP	13	TERA_HUMAN	-4.71039	AD-specific
GO:0043312	neutrophil degranulation	13/70	485/16992	7.64958e-08	1.94809e-05	1.30177e-05	MAPK1/AP2A2/RAB10/VCP/TXNDC5/VCL/HSPA1A/HSPA1B/SERPINA1/CAB39/SVIP/GLB1/PSAP	13	TERA_HUMAN	-4.71039	AD-specific
GO:0042119	neutrophil activation	13/70	490/16992	8.61725e-08	1.97507e-05	1.3198e-05	MAPK1/AP2A2/RAB10/VCP/TXNDC5/VCL/HSPA1A/HSPA1B/SERPINA1/CAB39/SVIP/GLB1/PSAP	13	TERA_HUMAN	-4.70442	AD-specific
GO:0036230	granulocyte activation	13/70	495/16992	9.69384e-08	1.98573e-05	1.32692e-05	MAPK1/AP2A2/RAB10/VCP/TXNDC5/VCL/HSPA1A/HSPA1B/SERPINA1/CAB39/SVIP/GLB1/PSAP	13	TERA_HUMAN	-4.70208	AD-specific
GO:0002446	neutrophil mediated immunity	13/70	498/16992	1.03965e-07	1.98573e-05	1.32692e-05	MAPK1/AP2A2/RAB10/VCP/TXNDC5/VCL/HSPA1A/HSPA1B/SERPINA1/CAB39/SVIP/GLB1/PSAP	13	TERA_HUMAN	-4.70208	AD-specific
GO:0006665	sphingolipid metabolic process	8/70	142/16992	1.19011e-07	2.09825e-05	1.40211e-05	PPP2CA/BAX/GLB1/PLPP3/PPT1/KDSR/HTRA2/PSAP	8	TERA_HUMAN	-4.67814	AD-specific
GO:0010952	positive regulation of peptidase activity	8/70	158/16992	2.70952e-07	4.43587e-05	2.96418e-05	VCP/HSPD1/PDCD6/BID/BAX/CAV1/HTRA2/FN1	8	TERA_HUMAN	-4.35302	AD-specific
GO:0009266	response to temperature stimulus	9/70	221/16992	2.95799e-07	4.51981e-05	3.02026e-05	MAPK1/HSPD1/HSPA1A/HSPA1B/PDCD6/NUP62/NUP58/NUP54/HTRA2	9	TERA_HUMAN	-4.34488	AD-specific
GO:0006986	response to unfolded protein	8/70	168/16992	4.33211e-07	6.20575e-05	4.14686e-05	VCP/ADD1/HSPA5/CALR/HSPA4/HSPD1/HSPA1A/BAX	8	TERA_HUMAN	-4.20721	AD-specific
GO:0030433	ubiquitin-dependent ERAD pathway	6/70	73/16992	5.38109e-07	7.02717e-05	4.69575e-05	VCP/HSPA5/DNAJC10/NPLOC4/SVIP/CAV1	6	TERA_HUMAN	-4.15322	AD-specific
GO:0031647	regulation of protein stability	9/70	238/16992	5.51872e-07	7.02717e-05	4.69575e-05	MAPK1/CALR/HSPD1/HSPA1A/HSPA1B/TRIM21/PEX19/PLPP3/APOA1	9	TERA_HUMAN	-4.15322	AD-specific
GO:0051259	protein oligomerization	12/70	485/16992	6.03884e-07	7.28475e-05	4.86788e-05	VCP/CTNNA1/GRB2/NUP62/TRIM21/NUP58/BID/BAX/CAB39/NUP54/CAV1/HTRA2	12	TERA_HUMAN	-4.13759	AD-specific
GO:1900034	regulation of cellular response to heat	6/70	78/16992	7.98914e-07	9.1163e-05	6.09177e-05	MAPK1/HSPA1A/HSPA1B/NUP62/NUP58/NUP54	6	TERA_HUMAN	-4.04018	AD-specific
GO:0035966	response to topologically incorrect protein	8/70	186/16992	9.37754e-07	9.1163e-05	6.09177e-05	VCP/ADD1/HSPA5/CALR/HSPA4/HSPD1/HSPA1A/BAX	8	TERA_HUMAN	-4.04018	AD-specific
GO:0030260	entry into host cell	7/70	129/16992	9.9436e-07	9.1163e-05	6.09177e-05	ITGB1/GRB2/HSPA1A/HSPA1B/TRIM21/CAV1/P4HB	7	TERA_HUMAN	-4.04018	AD-specific
GO:0044409	entry into host	7/70	129/16992	9.9436e-07	9.1163e-05	6.09177e-05	ITGB1/GRB2/HSPA1A/HSPA1B/TRIM21/CAV1/P4HB	7	TERA_HUMAN	-4.04018	AD-specific
GO:0051806	entry into cell of other organism involved in symbiotic interaction	7/70	129/16992	9.9436e-07	9.1163e-05	6.09177e-05	ITGB1/GRB2/HSPA1A/HSPA1B/TRIM21/CAV1/P4HB	7	TERA_HUMAN	-4.04018	AD-specific
GO:0051828	entry into other organism involved in symbiotic interaction	7/70	129/16992	9.9436e-07	9.1163e-05	6.09177e-05	ITGB1/GRB2/HSPA1A/HSPA1B/TRIM21/CAV1/P4HB	7	TERA_HUMAN	-4.04018	AD-specific
GO:0034446	substrate adhesion-dependent cell spreading	6/70	82/16992	1.07516e-06	9.47798e-05	6.33346e-05	CALR/ACTN4/ARPC2/FERMT2/APOA1/FN1	6	TERA_HUMAN	-4.02328	AD-specific
GO:0006643	membrane lipid metabolic process	8/70	193/16992	1.23874e-06	0.000105149	7.02632e-05	PPP2CA/BAX/GLB1/PLPP3/PPT1/KDSR/HTRA2/PSAP	8	TERA_HUMAN	-3.9782	AD-specific
GO:0034329	cell junction assembly	8/70	194/16992	1.28782e-06	0.000105149	7.02632e-05	CTNNA1/VCL/ACTN4/ACTN1/ITGB4/FERMT2/CAV1/FN1	8	TERA_HUMAN	-3.9782	AD-specific
GO:0070206	protein trimerization	5/70	47/16992	1.37629e-06	0.000105149	7.02632e-05	NUP62/TRIM21/NUP58/NUP54/HTRA2	5	TERA_HUMAN	-3.9782	AD-specific
GO:2001239	regulation of extrinsic apoptotic signaling pathway in absence of ligand	5/70	47/16992	1.37629e-06	0.000105149	7.02632e-05	CTNNA1/HSPA1A/HSPA1B/BAX/HTRA2	5	TERA_HUMAN	-3.9782	AD-specific
GO:0036503	ERAD pathway	6/70	90/16992	1.86296e-06	0.000137739	9.20408e-05	VCP/HSPA5/DNAJC10/NPLOC4/SVIP/CAV1	6	TERA_HUMAN	-3.86094	AD-specific
GO:0031331	positive regulation of cellular catabolic process	10/70	358/16992	1.96139e-06	0.000140485	9.38759e-05	VCP/PSMA1/HSPA1A/TRIM21/BAX/SVIP/APOA1/CAV1/HTRA2/RDX	10	TERA_HUMAN	-3.85237	AD-specific
GO:1903320	regulation of protein modification by small protein conjugation or removal	9/70	282/16992	2.25535e-06	0.000150289	0.000100427	VCP/HSPA5/PSMA1/HSPA1A/HSPA1B/PDCD6/TRIM21/CAV1/U2AF2	9	TERA_HUMAN	-3.82307	AD-specific
GO:0050821	protein stabilization	7/70	146/16992	2.28241e-06	0.000150289	0.000100427	CALR/HSPD1/HSPA1A/HSPA1B/PEX19/PLPP3/APOA1	7	TERA_HUMAN	-3.82307	AD-specific
GO:2001238	positive regulation of extrinsic apoptotic signaling pathway	5/70	52/16992	2.29498e-06	0.000150289	0.000100427	CTNNA1/BID/BAX/CAV1/HTRA2	5	TERA_HUMAN	-3.82307	AD-specific
GO:0045862	positive regulation of proteolysis	10/70	367/16992	2.44949e-06	0.000155951	0.000104211	VCP/HSPD1/PSMA1/HSPA1A/PDCD6/BID/BAX/CAV1/HTRA2/FN1	10	TERA_HUMAN	-3.80701	AD-specific
GO:0043254	regulation of protein complex assembly	10/70	377/16992	3.11294e-06	0.000192834	0.000128857	VCP/ADD1/GRB2/HSPA1A/HSPA1B/ARPC2/BID/BAX/SVIP/RDX	10	TERA_HUMAN	-3.71482	AD-specific
GO:2001236	regulation of extrinsic apoptotic signaling pathway	7/70	154/16992	3.25551e-06	0.000196359	0.000131213	CTNNA1/HSPA1A/HSPA1B/BID/BAX/CAV1/HTRA2	7	TERA_HUMAN	-3.70695	AD-specific
GO:0045216	cell-cell junction organization	8/70	222/16992	3.52185e-06	0.000206977	0.000138308	ADD1/CTNNA1/VCL/ACTN4/ACTN1/FERMT2/CAV1/RDX	8	TERA_HUMAN	-3.68408	AD-specific
GO:0045785	positive regulation of cell adhesion	10/70	385/16992	3.75131e-06	0.00021495	0.000143636	CALR/GRB2/HSPD1/ARPC2/RSU1/PLPP3/APOA1/HLA-DRB1/CAV1/FN1	10	TERA_HUMAN	-3.66766	AD-specific
GO:0017038	protein import	9/70	321/16992	6.4753e-06	0.000361985	0.000241889	MAPK1/PIK3R2/HSPA4/HSPD1/NUP62/PEX19/NUP58/PPP3CA/NUP54	9	TERA_HUMAN	-3.44131	AD-specific
GO:0009896	positive regulation of catabolic process	10/70	412/16992	6.82107e-06	0.000372235	0.000248738	VCP/PSMA1/HSPA1A/TRIM21/BAX/SVIP/APOA1/CAV1/HTRA2/RDX	10	TERA_HUMAN	-3.42918	AD-specific
GO:0046718	viral entry into host cell	6/70	113/16992	7.01874e-06	0.000374115	0.000249994	ITGB1/HSPA1A/HSPA1B/TRIM21/CAV1/P4HB	6	TERA_HUMAN	-3.42699	AD-specific
GO:0043280	positive regulation of cysteine-type endopeptidase activity involved in apoptotic process	6/70	117/16992	8.57693e-06	0.00044678	0.000298551	VCP/HSPD1/PDCD6/BID/BAX/HTRA2	6	TERA_HUMAN	-3.34991	AD-specific
GO:0038034	signal transduction in absence of ligand	5/70	69/16992	9.4008e-06	0.000461081	0.000308107	CTNNA1/HSPA1A/HSPA1B/BAX/HTRA2	5	TERA_HUMAN	-3.33622	AD-specific
GO:0097192	extrinsic apoptotic signaling pathway in absence of ligand	5/70	69/16992	9.4008e-06	0.000461081	0.000308107	CTNNA1/HSPA1A/HSPA1B/BAX/HTRA2	5	TERA_HUMAN	-3.33622	AD-specific
GO:0051291	protein heterooligomerization	6/70	119/16992	9.45498e-06	0.000461081	0.000308107	CTNNA1/GRB2/NUP62/NUP58/CAB39/NUP54	6	TERA_HUMAN	-3.33622	AD-specific
GO:0034332	adherens junction organization	6/70	120/16992	9.92054e-06	0.000473706	0.000316544	ADD1/CTNNA1/VCL/ACTN1/FERMT2/RDX	6	TERA_HUMAN	-3.32449	AD-specific
GO:1905897	regulation of response to endoplasmic reticulum stress	5/70	72/16992	1.15924e-05	0.000542239	0.000362339	HSPA5/HSPA1A/BAX/SVIP/CAV1	5	TERA_HUMAN	-3.26581	AD-specific
GO:0030968	endoplasmic reticulum unfolded protein response	6/70	125/16992	1.25354e-05	0.000574623	0.000383979	VCP/ADD1/HSPA5/CALR/HSPA1A/BAX	6	TERA_HUMAN	-3.24062	AD-specific
GO:2001056	positive regulation of cysteine-type endopeptidase activity	6/70	126/16992	1.31198e-05	0.00058454	0.000390606	VCP/HSPD1/PDCD6/BID/BAX/HTRA2	6	TERA_HUMAN	-3.23319	AD-specific
GO:0043627	response to estrogen	5/70	74/16992	1.32618e-05	0.00058454	0.000390606	MAPK1/CTNNA1/HSPD1/APOA1/CAV1	5	TERA_HUMAN	-3.23319	AD-specific
GO:1903894	regulation of IRE1-mediated unfolded protein response	3/70	12/16992	1.43434e-05	0.000612239	0.000409116	HSPA5/HSPA1A/BAX	3	TERA_HUMAN	-3.21308	AD-specific
GO:0019058	viral life cycle	10/70	449/16992	1.44245e-05	0.000612239	0.000409116	ITGB1/VCP/HSPA1A/HSPA1B/NUP62/TRIM21/NUP58/NUP54/CAV1/P4HB	10	TERA_HUMAN	-3.21308	AD-specific
GO:0034620	cellular response to unfolded protein	6/70	130/16992	1.56817e-05	0.000647953	0.00043298	VCP/ADD1/HSPA5/CALR/HSPA1A/BAX	6	TERA_HUMAN	-3.18846	AD-specific
GO:0051701	interaction with host	7/70	196/16992	1.58313e-05	0.000647953	0.00043298	ITGB1/GRB2/HSPA1A/HSPA1B/TRIM21/CAV1/P4HB	7	TERA_HUMAN	-3.18846	AD-specific
GO:0070208	protein heterotrimerization	3/70	13/16992	1.85913e-05	0.000747565	0.000499544	NUP62/NUP58/NUP54	3	TERA_HUMAN	-3.12635	AD-specific
GO:0044089	positive regulation of cellular component biogenesis	10/70	466/16992	1.98658e-05	0.00078504	0.000524586	VCP/GRB2/HSPA1A/HSPA1B/NUP62/ARPC2/BID/BAX/APOA1/CAV1	10	TERA_HUMAN	-3.10511	AD-specific
GO:0090150	establishment of protein localization to membrane	9/70	371/16992	2.05608e-05	0.000798734	0.000533737	ITGB1/RAB10/HSPA4/BSG/PEX19/BID/BAX/NUP54/RDX	9	TERA_HUMAN	-3.0976	AD-specific
GO:0033157	regulation of intracellular protein transport	9/70	373/16992	2.14513e-05	0.00081944	0.000547573	MAPK1/PIK3R2/NUP62/NUP58/PPP3CA/SVIP/NUP54/U2AF2/HTRA2	9	TERA_HUMAN	-3.08648	AD-specific
GO:0006919	activation of cysteine-type endopeptidase activity involved in apoptotic process	5/70	82/16992	2.18982e-05	0.000822798	0.000549817	VCP/HSPD1/PDCD6/BID/BAX	5	TERA_HUMAN	-3.08471	AD-specific
GO:1903829	positive regulation of cellular protein localization	9/70	375/16992	2.23745e-05	0.000827135	0.000552715	MAPK1/ITGB1/PIK3R2/NUP62/BID/PPP3CA/U2AF2/HTRA2/RDX	9	TERA_HUMAN	-3.08242	AD-specific
GO:0051100	negative regulation of binding	6/70	139/16992	2.29376e-05	0.000829545	0.000554325	CRMP1/HSPA5/PEX19/BAX/PPP3CA/CAV1	6	TERA_HUMAN	-3.08116	AD-specific
GO:0034975	protein folding in endoplasmic reticulum	3/70	14/16992	2.35918e-05	0.000829545	0.000554325	HSPA5/CALR/DNAJC10	3	TERA_HUMAN	-3.08116	AD-specific
GO:2001241	positive regulation of extrinsic apoptotic signaling pathway in absence of ligand	3/70	14/16992	2.35918e-05	0.000829545	0.000554325	CTNNA1/BAX/HTRA2	3	TERA_HUMAN	-3.08116	AD-specific
GO:0010950	positive regulation of endopeptidase activity	6/70	140/16992	2.38874e-05	0.000829545	0.000554325	VCP/HSPD1/PDCD6/BID/BAX/HTRA2	6	TERA_HUMAN	-3.08116	AD-specific
GO:0097191	extrinsic apoptotic signaling pathway	7/70	213/16992	2.70515e-05	0.000925403	0.000618381	CTNNA1/HSPA1A/HSPA1B/BID/BAX/CAV1/HTRA2	7	TERA_HUMAN	-3.03367	AD-specific
GO:0010035	response to inorganic substance	10/70	485/16992	2.79573e-05	0.000942324	0.000629688	MAPK1/ADD1/HSPA5/CALR/HSPD1/PDCD6/BSG/PPP3CA/CAV1/PSAP	10	TERA_HUMAN	-3.0258	AD-specific
GO:1903321	negative regulation of protein modification by small protein conjugation or removal	6/70	145/16992	2.9124e-05	0.000962726	0.00064332	PSMA1/HSPA1A/HSPA1B/TRIM21/CAV1/U2AF2	6	TERA_HUMAN	-3.0165	AD-specific
GO:0032075	positive regulation of nuclease activity	3/70	15/16992	2.94026e-05	0.000962726	0.00064332	HSPA5/HSPA1A/BAX	3	TERA_HUMAN	-3.0165	AD-specific
GO:1903533	regulation of protein targeting	8/70	298/16992	2.99516e-05	0.000963733	0.000643994	MAPK1/PIK3R2/NUP62/NUP58/PPP3CA/NUP54/U2AF2/HTRA2	8	TERA_HUMAN	-3.01604	AD-specific
GO:0035967	cellular response to topologically incorrect protein	6/70	146/16992	3.02743e-05	0.000963733	0.000643994	VCP/ADD1/HSPA5/CALR/HSPA1A/BAX	6	TERA_HUMAN	-3.01604	AD-specific
GO:0019674	NAD metabolic process	5/23	69/16992	3.02915e-08	3.117e-05	2.05664e-05	ENO1/PCK2/LDHA/LDHB/KYNU	5	PPIA_HUMAN	-4.50626	AD-specific
GO:0019362	pyridine nucleotide metabolic process	5/23	135/16992	8.81423e-07	0.000271494	0.000179135	ENO1/PCK2/LDHA/LDHB/KYNU	5	PPIA_HUMAN	-3.56624	AD-specific
GO:0046496	nicotinamide nucleotide metabolic process	5/23	135/16992	8.81423e-07	0.000271494	0.000179135	ENO1/PCK2/LDHA/LDHB/KYNU	5	PPIA_HUMAN	-3.56624	AD-specific
GO:0072524	pyridine-containing compound metabolic process	5/23	140/16992	1.05537e-06	0.000271494	0.000179135	ENO1/PCK2/LDHA/LDHB/KYNU	5	PPIA_HUMAN	-3.56624	AD-specific
GO:0006733	oxidoreduction coenzyme metabolic process	5/23	151/16992	1.53364e-06	0.000315623	0.000208252	ENO1/PCK2/LDHA/LDHB/KYNU	5	PPIA_HUMAN	-3.50083	AD-specific
GO:0010510	regulation of acetyl-CoA biosynthetic process from pyruvate	3/30	12/16992	1.08089e-06	0.000642796	0.00048531	PDK3/DLD/PDHA1	3	TCPB_HUMAN	-3.19193	AD-specific
GO:0050812	regulation of acyl-CoA biosynthetic process	3/30	13/16992	1.40348e-06	0.000642796	0.00048531	PDK3/DLD/PDHA1	3	TCPB_HUMAN	-3.19193	AD-specific
GO:0006086	acetyl-CoA biosynthetic process from pyruvate	3/30	15/16992	2.2275e-06	0.00068013	0.000513497	PDK3/DLD/PDHA1	3	TCPB_HUMAN	-3.16741	AD-specific
GO:0009060	aerobic respiration	4/30	63/16992	4.37349e-06	0.000846967	0.000639459	VCP/SDHA/DLD/PDHA1	4	TCPB_HUMAN	-3.07213	AD-specific
GO:0006085	acetyl-CoA biosynthetic process	3/30	20/16992	5.54782e-06	0.000846967	0.000639459	PDK3/DLD/PDHA1	3	TCPB_HUMAN	-3.07213	AD-specific
GO:0042762	regulation of sulfur metabolic process	3/30	20/16992	5.54782e-06	0.000846967	0.000639459	PDK3/DLD/PDHA1	3	TCPB_HUMAN	-3.07213	AD-specific
GO:0031116	positive regulation of microtubule polymerization	3/11	20/16992	2.28705e-07	0.000137176	6.35117e-05	HSPA1B/HSPA1A/FES	3	PPID_HUMAN	-3.86272	AD-specific
GO:0031112	positive regulation of microtubule polymerization or depolymerization	3/11	23/16992	3.54918e-07	0.000137176	6.35117e-05	HSPA1B/HSPA1A/FES	3	PPID_HUMAN	-3.86272	AD-specific
GO:0031113	regulation of microtubule polymerization	3/11	32/16992	9.90854e-07	0.00025531	0.000118207	HSPA1B/HSPA1A/FES	3	PPID_HUMAN	-3.59293	AD-specific
GO:0038127	ERBB signaling pathway	4/11	147/16992	1.69263e-06	0.000323302	0.000149687	APP/HAP1/FES/MAPK1	4	PPID_HUMAN	-3.49039	AD-specific
GO:0032886	regulation of microtubule-based process	4/11	155/16992	2.09121e-06	0.000323302	0.000149687	HAP1/HSPA1B/HSPA1A/FES	4	PPID_HUMAN	-3.49039	AD-specific
GO:0031110	regulation of microtubule polymerization or depolymerization	3/11	54/16992	4.91668e-06	0.000633432	0.000293276	HSPA1B/HSPA1A/FES	3	PPID_HUMAN	-3.1983	AD-specific
GO:0046785	microtubule polymerization	3/11	57/16992	5.7938e-06	0.000639801	0.000296224	HSPA1B/HSPA1A/FES	3	PPID_HUMAN	-3.19395	AD-specific
GO:0006091	generation of precursor metabolites and energy	8/24	355/16992	1.84279e-08	1.56268e-05	1.08433e-05	ALDOA/ALDOC/COX6B1/DLD/GPI/PYGL/CS/PDHA1	8	TRAP1_HUMAN	-4.80613	AD-specific
GO:0006733	oxidoreduction coenzyme metabolic process	6/24	151/16992	5.25747e-08	2.22917e-05	1.5468e-05	ALDOA/ALDOC/COQ3/DLD/GPI/PDHA1	6	TRAP1_HUMAN	-4.65186	AD-specific
GO:0006090	pyruvate metabolic process	5/24	104/16992	3.02075e-07	8.53865e-05	5.92491e-05	ALDOA/ALDOC/DLD/GPI/PDHA1	5	TRAP1_HUMAN	-4.06861	AD-specific
GO:0002576	platelet degranulation	5/24	130/16992	9.17662e-07	0.000117298	8.1392e-05	APP/ALDOA/FN1/ANXA5/LGALS3BP	5	TRAP1_HUMAN	-3.93071	AD-specific
GO:0019362	pyridine nucleotide metabolic process	5/24	135/16992	1.10629e-06	0.000117298	8.1392e-05	ALDOA/ALDOC/DLD/GPI/PDHA1	5	TRAP1_HUMAN	-3.93071	AD-specific
GO:0046496	nicotinamide nucleotide metabolic process	5/24	135/16992	1.10629e-06	0.000117298	8.1392e-05	ALDOA/ALDOC/DLD/GPI/PDHA1	5	TRAP1_HUMAN	-3.93071	AD-specific
GO:0009205	purine ribonucleoside triphosphate metabolic process	6/24	256/16992	1.18222e-06	0.000117298	8.1392e-05	ALDOA/ALDOC/COX6B1/DLD/GPI/LRRK2	6	TRAP1_HUMAN	-3.93071	AD-specific
GO:0072524	pyridine-containing compound metabolic process	5/24	140/16992	1.3243e-06	0.000117298	8.1392e-05	ALDOA/ALDOC/DLD/GPI/PDHA1	5	TRAP1_HUMAN	-3.93071	AD-specific
GO:0009199	ribonucleoside triphosphate metabolic process	6/24	262/16992	1.35291e-06	0.000117298	8.1392e-05	ALDOA/ALDOC/COX6B1/DLD/GPI/LRRK2	6	TRAP1_HUMAN	-3.93071	AD-specific
GO:0009144	purine nucleoside triphosphate metabolic process	6/24	263/16992	1.38323e-06	0.000117298	8.1392e-05	ALDOA/ALDOC/COX6B1/DLD/GPI/LRRK2	6	TRAP1_HUMAN	-3.93071	AD-specific
GO:0044723	single-organism carbohydrate metabolic process	7/24	451/16992	2.07284e-06	0.000149591	0.0001038	ALDOA/ALDOC/COQ3/GPI/NANS/PYGL/PDHA1	7	TRAP1_HUMAN	-3.82509	AD-specific
GO:0009141	nucleoside triphosphate metabolic process	6/24	283/16992	2.11686e-06	0.000149591	0.0001038	ALDOA/ALDOC/COX6B1/DLD/GPI/LRRK2	6	TRAP1_HUMAN	-3.82509	AD-specific
GO:0006732	coenzyme metabolic process	6/24	319/16992	4.22673e-06	0.000275713	0.000191315	ALDOA/ALDOC/COQ3/DLD/GPI/PDHA1	6	TRAP1_HUMAN	-3.55954	AD-specific
GO:0006735	NADH regeneration	3/24	26/16992	6.30108e-06	0.000333648	0.000231516	ALDOA/ALDOC/GPI	3	TRAP1_HUMAN	-3.47671	AD-specific
GO:0061621	canonical glycolysis	3/24	26/16992	6.30108e-06	0.000333648	0.000231516	ALDOA/ALDOC/GPI	3	TRAP1_HUMAN	-3.47671	AD-specific
GO:0061718	glucose catabolic process to pyruvate	3/24	26/16992	6.30108e-06	0.000333648	0.000231516	ALDOA/ALDOC/GPI	3	TRAP1_HUMAN	-3.47671	AD-specific
GO:0061615	glycolytic process through fructose-6-phosphate	3/24	27/16992	7.08215e-06	0.000333648	0.000231516	ALDOA/ALDOC/GPI	3	TRAP1_HUMAN	-3.47671	AD-specific
GO:0061620	glycolytic process through glucose-6-phosphate	3/24	27/16992	7.08215e-06	0.000333648	0.000231516	ALDOA/ALDOC/GPI	3	TRAP1_HUMAN	-3.47671	AD-specific
GO:0006099	tricarboxylic acid cycle	3/24	30/16992	9.80296e-06	0.000437522	0.000303593	DLD/CS/PDHA1	3	TRAP1_HUMAN	-3.359	AD-specific
GO:0006007	glucose catabolic process	3/24	31/16992	1.08432e-05	0.000459753	0.000319019	ALDOA/ALDOC/GPI	3	TRAP1_HUMAN	-3.33748	AD-specific
GO:0051186	cofactor metabolic process	6/24	389/16992	1.31443e-05	0.000530781	0.000368305	ALDOA/ALDOC/COQ3/DLD/GPI/PDHA1	6	TRAP1_HUMAN	-3.27508	AD-specific
GO:0006101	citrate metabolic process	3/24	34/16992	1.4395e-05	0.000554863	0.000385015	DLD/CS/PDHA1	3	TRAP1_HUMAN	-3.25581	AD-specific
GO:0046034	ATP metabolic process	5/24	231/16992	1.53049e-05	0.000564287	0.000391555	ALDOA/ALDOC/COX6B1/DLD/GPI	5	TRAP1_HUMAN	-3.2485	AD-specific
GO:0006734	NADH metabolic process	3/24	36/16992	1.71441e-05	0.000605757	0.00042033	ALDOA/ALDOC/GPI	3	TRAP1_HUMAN	-3.2177	AD-specific
GO:0072350	tricarboxylic acid metabolic process	3/24	38/16992	2.02184e-05	0.000685808	0.000475877	DLD/CS/PDHA1	3	TRAP1_HUMAN	-3.1638	AD-specific
GO:0015980	energy derivation by oxidation of organic compounds	5/24	260/16992	2.70366e-05	0.00088181	0.000611881	COX6B1/DLD/PYGL/CS/PDHA1	5	TRAP1_HUMAN	-3.05463	AD-specific
GO:0007568	aging	4/4	280/16992	7.21875e-08	4.0786e-05	1.155e-05	ERO1A/LRP1/SNCA/GRB2	4	PDIA2_HUMAN	-4.38949	AD-specific
GO:0031623	receptor internalization	3/4	83/16992	4.47965e-07	0.00012655	3.58372e-05	LRP1/SNCA/GRB2	3	PDIA2_HUMAN	-3.89774	AD-specific
GO:0043112	receptor metabolic process	3/4	155/16992	2.95817e-06	0.000557122	0.000157769	LRP1/SNCA/GRB2	3	PDIA2_HUMAN	-3.25405	AD-specific
GO:0010642	negative regulation of platelet-derived growth factor receptor signaling pathway	2/4	16/16992	4.98221e-06	0.000703737	0.000199288	LRP1/SNCA	2	PDIA2_HUMAN	-3.15259	AD-specific
GO:0045454	cell redox homeostasis	4/8	72/16992	2.04758e-08	7.59651e-06	3.29768e-06	PRDX4/P4HB/TXNDC5/PDIA6	4	PRDX4_HUMAN	-5.11939	AD-specific
GO:0006457	protein folding	4/8	233/16992	2.31011e-06	0.000428526	0.000186025	PRDX4/P4HB/TXNDC5/PDIA6	4	PRDX4_HUMAN	-3.36802	AD-specific
GO:0031054	pre-miRNA processing	3/14	13/16992	1.26722e-07	1.85014e-05	1.11382e-05	AGO1/AGO2/AGO3	3	FKBP5_HUMAN	-4.73279	AD-specific
GO:0035278	miRNA mediated inhibition of translation	3/14	13/16992	1.26722e-07	1.85014e-05	1.11382e-05	AGO1/AGO2/AGO3	3	FKBP5_HUMAN	-4.73279	AD-specific
GO:0040033	negative regulation of translation, ncRNA-mediated	3/14	13/16992	1.26722e-07	1.85014e-05	1.11382e-05	AGO1/AGO2/AGO3	3	FKBP5_HUMAN	-4.73279	AD-specific
GO:0045974	regulation of translation, ncRNA-mediated	3/14	13/16992	1.26722e-07	1.85014e-05	1.11382e-05	AGO1/AGO2/AGO3	3	FKBP5_HUMAN	-4.73279	AD-specific
GO:0035196	production of miRNAs involved in gene silencing by miRNA	3/14	34/16992	2.6245e-06	0.000239369	0.000144105	AGO1/AGO2/AGO3	3	FKBP5_HUMAN	-3.62093	AD-specific
GO:0031050	dsRNA fragmentation	3/14	35/16992	2.86915e-06	0.000239369	0.000144105	AGO1/AGO2/AGO3	3	FKBP5_HUMAN	-3.62093	AD-specific
GO:0070918	production of small RNA involved in gene silencing by RNA	3/14	35/16992	2.86915e-06	0.000239369	0.000144105	AGO1/AGO2/AGO3	3	FKBP5_HUMAN	-3.62093	AD-specific
GO:0007223	Wnt signaling pathway, calcium modulating pathway	3/14	39/16992	3.99851e-06	0.000291891	0.000175724	AGO1/AGO2/AGO3	3	FKBP5_HUMAN	-3.53478	AD-specific
GO:0010501	RNA secondary structure unwinding	3/14	45/16992	6.19036e-06	0.000401685	0.000241822	AGO1/AGO2/AGO3	3	FKBP5_HUMAN	-3.39611	AD-specific
GO:0071359	cellular response to dsRNA	3/14	52/16992	9.60833e-06	0.000561127	0.000337809	AGO1/AGO2/AGO3	3	FKBP5_HUMAN	-3.25094	AD-specific
GO:0035195	gene silencing by miRNA	3/14	60/16992	1.482e-05	0.000786805	0.000473671	AGO1/AGO2/AGO3	3	FKBP5_HUMAN	-3.10413	AD-specific
GO:0035194	posttranscriptional gene silencing by RNA	3/14	64/16992	1.80087e-05	0.000847741	0.000510356	AGO1/AGO2/AGO3	3	FKBP5_HUMAN	-3.07174	AD-specific
GO:0016441	posttranscriptional gene silencing	3/14	65/16992	1.8871e-05	0.000847741	0.000510356	AGO1/AGO2/AGO3	3	FKBP5_HUMAN	-3.07174	AD-specific
GO:0045454	cell redox homeostasis	4/19	72/16992	1.0945e-06	0.000814307	0.000570291	TXNRD1/PRDX4/P4HB/DLD	4	PDIA6_HUMAN	-3.08921	AD-specific
GO:1900034	regulation of cellular response to heat	5/29	78/16992	1.94987e-07	0.000275622	0.000159957	HSPA1B/HSPA1A/CHORDC1/CAMK2B/CAMK2A	5	CDC37_HUMAN	-3.55969	AD-specific
GO:1903320	regulation of protein modification by small protein conjugation or removal	7/29	282/16992	3.67496e-07	0.000275622	0.000159957	HSPA5/HSPA1B/HSPA1A/PSME1/LRRK2/VCP/U2AF2	7	CDC37_HUMAN	-3.55969	AD-specific
GO:0018107	peptidyl-threonine phosphorylation	5/29	112/16992	1.19036e-06	0.000424934	0.000246611	CAMK2B/LRRK2/CAMK2A/PDPK1/GRK2	5	CDC37_HUMAN	-3.37168	AD-specific
GO:0034605	cellular response to heat	5/29	114/16992	1.29953e-06	0.000424934	0.000246611	HSPA1B/HSPA1A/CHORDC1/CAMK2B/CAMK2A	5	CDC37_HUMAN	-3.37168	AD-specific
GO:0018210	peptidyl-threonine modification	5/29	116/16992	1.41645e-06	0.000424934	0.000246611	CAMK2B/LRRK2/CAMK2A/PDPK1/GRK2	5	CDC37_HUMAN	-3.37168	AD-specific
GO:0045732	positive regulation of protein catabolic process	6/29	257/16992	4.00574e-06	0.000917679	0.000532576	HSPA1A/PSME1/APOE/CUL4B/LRRK2/VCP	6	CDC37_HUMAN	-3.03731	AD-specific
GO:0031396	regulation of protein ubiquitination	6/29	260/16992	4.2825e-06	0.000917679	0.000532576	HSPA5/HSPA1B/HSPA1A/PSME1/LRRK2/U2AF2	6	CDC37_HUMAN	-3.03731	AD-specific
GO:1900034	regulation of cellular response to heat	3/3	78/16992	9.30555e-08	2.0193e-05	1.76316e-06	HSPA1A/HSPA1B/CHORDC1	3	CD37L_HUMAN	-4.6948	AD-specific
GO:0034605	cellular response to heat	3/3	114/16992	2.94134e-07	3.19135e-05	2.78653e-06	HSPA1A/HSPA1B/CHORDC1	3	CD37L_HUMAN	-4.49603	AD-specific
GO:0070507	regulation of microtubule cytoskeleton organization	3/3	132/16992	4.58281e-07	3.3149e-05	2.89441e-06	HSPA1A/HSPA1B/CHORDC1	3	CD37L_HUMAN	-4.47953	AD-specific
GO:0032886	regulation of microtubule-based process	3/3	155/16992	7.44538e-07	3.54208e-05	3.09277e-06	HSPA1A/HSPA1B/CHORDC1	3	CD37L_HUMAN	-4.45074	AD-specific
GO:0009408	response to heat	3/3	161/16992	8.34999e-07	3.54208e-05	3.09277e-06	HSPA1A/HSPA1B/CHORDC1	3	CD37L_HUMAN	-4.45074	AD-specific
GO:0070431	nucleotide-binding oligomerization domain containing 2 signaling pathway	2/3	11/16992	1.14261e-06	3.54208e-05	3.09277e-06	HSPA1A/HSPA1B	2	CD37L_HUMAN	-4.45074	AD-specific
GO:0090084	negative regulation of inclusion body assembly	2/3	11/16992	1.14261e-06	3.54208e-05	3.09277e-06	HSPA1A/HSPA1B	2	CD37L_HUMAN	-4.45074	AD-specific
GO:1901673	regulation of mitotic spindle assembly	2/3	14/16992	1.89027e-06	4.60339e-05	4.01945e-06	HSPA1A/HSPA1B	2	CD37L_HUMAN	-4.33692	AD-specific
GO:0009266	response to temperature stimulus	3/3	221/16992	2.17071e-06	4.60339e-05	4.01945e-06	HSPA1A/HSPA1B/CHORDC1	3	CD37L_HUMAN	-4.33692	AD-specific
GO:0090083	regulation of inclusion body assembly	2/3	16/16992	2.49247e-06	4.60339e-05	4.01945e-06	HSPA1A/HSPA1B	2	CD37L_HUMAN	-4.33692	AD-specific
GO:0090169	regulation of spindle assembly	2/3	16/16992	2.49247e-06	4.60339e-05	4.01945e-06	HSPA1A/HSPA1B	2	CD37L_HUMAN	-4.33692	AD-specific
GO:0006457	protein folding	3/3	233/16992	2.54565e-06	4.60339e-05	4.01945e-06	HSPA1A/HSPA1B/CHORDC1	3	CD37L_HUMAN	-4.33692	AD-specific
GO:0031116	positive regulation of microtubule polymerization	2/3	20/16992	3.9458e-06	6.58644e-05	5.75096e-06	HSPA1A/HSPA1B	2	CD37L_HUMAN	-4.18135	AD-specific
GO:0070841	inclusion body assembly	2/3	22/16992	4.79688e-06	6.70596e-05	5.85532e-06	HSPA1A/HSPA1B	2	CD37L_HUMAN	-4.17354	AD-specific
GO:0007020	microtubule nucleation	2/3	23/16992	5.25352e-06	6.70596e-05	5.85532e-06	HSPA1A/HSPA1B	2	CD37L_HUMAN	-4.17354	AD-specific
GO:0031112	positive regulation of microtubule polymerization or depolymerization	2/3	23/16992	5.25352e-06	6.70596e-05	5.85532e-06	HSPA1A/HSPA1B	2	CD37L_HUMAN	-4.17354	AD-specific
GO:0060236	regulation of mitotic spindle organization	2/3	23/16992	5.25352e-06	6.70596e-05	5.85532e-06	HSPA1A/HSPA1B	2	CD37L_HUMAN	-4.17354	AD-specific
GO:0042026	protein refolding	2/3	24/16992	5.73089e-06	6.9089e-05	6.03251e-06	HSPA1A/HSPA1B	2	CD37L_HUMAN	-4.16059	AD-specific
GO:0090224	regulation of spindle organization	2/3	25/16992	6.22898e-06	7.11415e-05	6.21173e-06	HSPA1A/HSPA1B	2	CD37L_HUMAN	-4.14788	AD-specific
GO:0031113	regulation of microtubule polymerization	2/3	32/16992	1.02957e-05	0.000108101	9.43886e-06	HSPA1A/HSPA1B	2	CD37L_HUMAN	-3.96617	AD-specific
GO:1901099	negative regulation of signal transduction in absence of ligand	2/3	33/16992	1.09596e-05	0.000108101	9.43886e-06	HSPA1A/HSPA1B	2	CD37L_HUMAN	-3.96617	AD-specific
GO:2001240	negative regulation of extrinsic apoptotic signaling pathway in absence of ligand	2/3	33/16992	1.09596e-05	0.000108101	9.43886e-06	HSPA1A/HSPA1B	2	CD37L_HUMAN	-3.96617	AD-specific
GO:0001961	positive regulation of cytokine-mediated signaling pathway	2/3	35/16992	1.23493e-05	0.000109128	9.52849e-06	HSPA1A/HSPA1B	2	CD37L_HUMAN	-3.96207	AD-specific
GO:0070423	nucleotide-binding oligomerization domain containing signaling pathway	2/3	35/16992	1.23493e-05	0.000109128	9.52849e-06	HSPA1A/HSPA1B	2	CD37L_HUMAN	-3.96207	AD-specific
GO:0035872	nucleotide-binding domain, leucine rich repeat containing receptor signaling pathway	2/3	36/16992	1.30752e-05	0.000109128	9.52849e-06	HSPA1A/HSPA1B	2	CD37L_HUMAN	-3.96207	AD-specific
GO:0060760	positive regulation of response to cytokine stimulus	2/3	36/16992	1.30752e-05	0.000109128	9.52849e-06	HSPA1A/HSPA1B	2	CD37L_HUMAN	-3.96207	AD-specific
GO:0051493	regulation of cytoskeleton organization	3/3	426/16992	1.56498e-05	0.000125778	1.09823e-05	HSPA1A/HSPA1B/CHORDC1	3	CD37L_HUMAN	-3.9004	AD-specific
GO:0000226	microtubule cytoskeleton organization	3/3	443/16992	1.76039e-05	0.00013643	1.19124e-05	HSPA1A/HSPA1B/CHORDC1	3	CD37L_HUMAN	-3.86509	AD-specific
GO:0032757	positive regulation of interleukin-8 production	2/3	43/16992	1.8736e-05	0.000140197	1.22413e-05	HSPA1A/HSPA1B	2	CD37L_HUMAN	-3.85326	AD-specific
GO:2001239	regulation of extrinsic apoptotic signaling pathway in absence of ligand	2/3	47/16992	2.24257e-05	0.000162213	1.41636e-05	HSPA1A/HSPA1B	2	CD37L_HUMAN	-3.78992	AD-specific
GO:0090307	mitotic spindle assembly	2/3	53/16992	2.85803e-05	0.000195158	1.70402e-05	HSPA1A/HSPA1B	2	CD37L_HUMAN	-3.70961	AD-specific
GO:0010803	regulation of tumor necrosis factor-mediated signaling pathway	2/3	54/16992	2.96784e-05	0.000195158	1.70402e-05	HSPA1A/HSPA1B	2	CD37L_HUMAN	-3.70961	AD-specific
GO:0031110	regulation of microtubule polymerization or depolymerization	2/3	54/16992	2.96784e-05	0.000195158	1.70402e-05	HSPA1A/HSPA1B	2	CD37L_HUMAN	-3.70961	AD-specific
GO:0002753	cytoplasmic pattern recognition receptor signaling pathway	2/3	57/16992	3.30965e-05	0.000205198	1.79169e-05	HSPA1A/HSPA1B	2	CD37L_HUMAN	-3.68783	AD-specific
GO:0046785	microtubule polymerization	2/3	57/16992	3.30965e-05	0.000205198	1.79169e-05	HSPA1A/HSPA1B	2	CD37L_HUMAN	-3.68783	AD-specific
GO:0032677	regulation of interleukin-8 production	2/3	60/16992	3.67005e-05	0.000221222	1.9316e-05	HSPA1A/HSPA1B	2	CD37L_HUMAN	-3.65517	AD-specific
GO:0032637	interleukin-8 production	2/3	66/16992	4.44655e-05	0.000260784	2.27704e-05	HSPA1A/HSPA1B	2	CD37L_HUMAN	-3.58372	AD-specific
GO:0038034	signal transduction in absence of ligand	2/3	69/16992	4.86264e-05	0.000270563	2.36242e-05	HSPA1A/HSPA1B	2	CD37L_HUMAN	-3.56773	AD-specific
GO:0097192	extrinsic apoptotic signaling pathway in absence of ligand	2/3	69/16992	4.86264e-05	0.000270563	2.36242e-05	HSPA1A/HSPA1B	2	CD37L_HUMAN	-3.56773	AD-specific
GO:0031109	microtubule polymerization or depolymerization	2/3	84/16992	7.2213e-05	0.000391756	3.42062e-05	HSPA1A/HSPA1B	2	CD37L_HUMAN	-3.40698	AD-specific
GO:0051225	spindle assembly	2/3	87/16992	7.74862e-05	0.00041011	3.58088e-05	HSPA1A/HSPA1B	2	CD37L_HUMAN	-3.3871	AD-specific
GO:0007052	mitotic spindle organization	2/3	91/16992	8.48052e-05	0.00042797	3.73683e-05	HSPA1A/HSPA1B	2	CD37L_HUMAN	-3.36859	AD-specific
GO:1902850	microtubule cytoskeleton organization involved in mitosis	2/3	91/16992	8.48052e-05	0.00042797	3.73683e-05	HSPA1A/HSPA1B	2	CD37L_HUMAN	-3.36859	AD-specific
GO:2001237	negative regulation of extrinsic apoptotic signaling pathway	2/3	101/16992	0.000104542	0.00051558	4.50179e-05	HSPA1A/HSPA1B	2	CD37L_HUMAN	-3.2877	AD-specific
GO:0032273	positive regulation of protein polymerization	2/3	112/16992	0.000128623	0.000617676	5.39324e-05	HSPA1A/HSPA1B	2	CD37L_HUMAN	-3.20924	AD-specific
GO:0046718	viral entry into host cell	2/3	113/16992	0.000130936	0.000617676	5.39324e-05	HSPA1A/HSPA1B	2	CD37L_HUMAN	-3.20924	AD-specific
GO:0030260	entry into host cell	2/3	129/16992	0.000170721	0.000740931	6.46944e-05	HSPA1A/HSPA1B	2	CD37L_HUMAN	-3.13022	AD-specific
GO:0044409	entry into host	2/3	129/16992	0.000170721	0.000740931	6.46944e-05	HSPA1A/HSPA1B	2	CD37L_HUMAN	-3.13022	AD-specific
GO:0051806	entry into cell of other organism involved in symbiotic interaction	2/3	129/16992	0.000170721	0.000740931	6.46944e-05	HSPA1A/HSPA1B	2	CD37L_HUMAN	-3.13022	AD-specific
GO:0051828	entry into other organism involved in symbiotic interaction	2/3	129/16992	0.000170721	0.000740931	6.46944e-05	HSPA1A/HSPA1B	2	CD37L_HUMAN	-3.13022	AD-specific
GO:0051092	positive regulation of NF-kappaB transcription factor activity	2/3	134/16992	0.000184229	0.000783878	6.84444e-05	HSPA1A/HSPA1B	2	CD37L_HUMAN	-3.10575	AD-specific
GO:0031397	negative regulation of protein ubiquitination	2/3	136/16992	0.000189776	0.000791949	6.91491e-05	HSPA1A/HSPA1B	2	CD37L_HUMAN	-3.1013	AD-specific
GO:0001959	regulation of cytokine-mediated signaling pathway	2/3	145/16992	0.000215747	0.000832727	7.27096e-05	HSPA1A/HSPA1B	2	CD37L_HUMAN	-3.0795	AD-specific
GO:1902115	regulation of organelle assembly	2/3	145/16992	0.000215747	0.000832727	7.27096e-05	HSPA1A/HSPA1B	2	CD37L_HUMAN	-3.0795	AD-specific
GO:1903321	negative regulation of protein modification by small protein conjugation or removal	2/3	145/16992	0.000215747	0.000832727	7.27096e-05	HSPA1A/HSPA1B	2	CD37L_HUMAN	-3.0795	AD-specific
GO:0007051	spindle organization	2/3	146/16992	0.000218735	0.000832727	7.27096e-05	HSPA1A/HSPA1B	2	CD37L_HUMAN	-3.0795	AD-specific
GO:0050821	protein stabilization	2/3	146/16992	0.000218735	0.000832727	7.27096e-05	HSPA1A/HSPA1B	2	CD37L_HUMAN	-3.0795	AD-specific
GO:0007088	regulation of mitotic nuclear division	2/3	151/16992	0.00023398	0.000860572	7.51409e-05	HSPA1A/HSPA1B	2	CD37L_HUMAN	-3.06521	AD-specific
GO:0060759	regulation of response to cytokine stimulus	2/3	151/16992	0.00023398	0.000860572	7.51409e-05	HSPA1A/HSPA1B	2	CD37L_HUMAN	-3.06521	AD-specific
GO:2001236	regulation of extrinsic apoptotic signaling pathway	2/3	154/16992	0.000243373	0.000880198	7.68546e-05	HSPA1A/HSPA1B	2	CD37L_HUMAN	-3.05542	AD-specific
GO:0030308	negative regulation of cell growth	2/3	158/16992	0.000256182	0.000911335	7.95732e-05	HSPA1A/HSPA1B	2	CD37L_HUMAN	-3.04032	AD-specific
GO:0033209	tumor necrosis factor-mediated signaling pathway	2/3	167/16992	0.000286195	0.000997619	8.71072e-05	HSPA1A/HSPA1B	2	CD37L_HUMAN	-3.00104	AD-specific
GO:1902905	positive regulation of supramolecular fiber organization	2/3	168/16992	0.000289631	0.000997619	8.71072e-05	HSPA1A/HSPA1B	2	CD37L_HUMAN	-3.00104	AD-specific
GO:0019362	pyridine nucleotide metabolic process	4/14	135/16992	3.58612e-06	0.000654837	0.000434813	ALDOC/PGD/VCP/LDHB	4	TXND5_HUMAN	-3.18387	AD-specific
GO:0046496	nicotinamide nucleotide metabolic process	4/14	135/16992	3.58612e-06	0.000654837	0.000434813	ALDOC/PGD/VCP/LDHB	4	TXND5_HUMAN	-3.18387	AD-specific
GO:0072524	pyridine-containing compound metabolic process	4/14	140/16992	4.14453e-06	0.000654837	0.000434813	ALDOC/PGD/VCP/LDHB	4	TXND5_HUMAN	-3.18387	AD-specific
GO:0006733	oxidoreduction coenzyme metabolic process	4/14	151/16992	5.59745e-06	0.000663297	0.000440431	ALDOC/PGD/VCP/LDHB	4	TXND5_HUMAN	-3.17829	AD-specific
GO:0048207	vesicle targeting, rough ER to cis-Golgi	3/5	63/16992	4.83172e-07	3.14043e-05	1.20323e-05	TRAPPC2/TRAPPC3/TRAPPC6B	3	TPC12_HUMAN	-4.50301	AD-specific
GO:0048208	COPII vesicle coating	3/5	63/16992	4.83172e-07	3.14043e-05	1.20323e-05	TRAPPC2/TRAPPC3/TRAPPC6B	3	TPC12_HUMAN	-4.50301	AD-specific
GO:0006901	vesicle coating	3/5	65/16992	5.31369e-07	3.14043e-05	1.20323e-05	TRAPPC2/TRAPPC3/TRAPPC6B	3	TPC12_HUMAN	-4.50301	AD-specific
GO:0090114	COPII-coated vesicle budding	3/5	67/16992	5.82664e-07	3.14043e-05	1.20323e-05	TRAPPC2/TRAPPC3/TRAPPC6B	3	TPC12_HUMAN	-4.50301	AD-specific
GO:0048199	vesicle targeting, to, from or within Golgi	3/5	68/16992	6.09502e-07	3.14043e-05	1.20323e-05	TRAPPC2/TRAPPC3/TRAPPC6B	3	TPC12_HUMAN	-4.50301	AD-specific
GO:0048193	Golgi vesicle transport	4/5	334/16992	7.21938e-07	3.14043e-05	1.20323e-05	TRAPPC2/TRAPPC3/TRAPPC6B/LAMP1	4	TPC12_HUMAN	-4.50301	AD-specific
GO:0006903	vesicle targeting	3/5	81/16992	1.03645e-06	3.86449e-05	1.48065e-05	TRAPPC2/TRAPPC3/TRAPPC6B	3	TPC12_HUMAN	-4.41291	AD-specific
GO:0051656	establishment of organelle localization	4/5	426/16992	1.90956e-06	6.22993e-05	2.38695e-05	TRAPPC2/TRAPPC3/TRAPPC6B/LAMP1	4	TPC12_HUMAN	-4.20552	AD-specific
GO:0006900	membrane budding	3/5	111/16992	2.68742e-06	7.7935e-05	2.98602e-05	TRAPPC2/TRAPPC3/TRAPPC6B	3	TPC12_HUMAN	-4.10827	AD-specific
GO:0051640	organelle localization	4/5	496/16992	3.50449e-06	9.14673e-05	3.50449e-05	TRAPPC2/TRAPPC3/TRAPPC6B/LAMP1	4	TPC12_HUMAN	-4.03873	AD-specific
GO:0006888	ER to Golgi vesicle-mediated transport	3/5	173/16992	1.02181e-05	0.000242449	9.28922e-05	TRAPPC2/TRAPPC3/TRAPPC6B	3	TPC12_HUMAN	-3.61538	AD-specific
GO:0051650	establishment of vesicle localization	3/5	241/16992	2.75929e-05	0.000600147	0.000229941	TRAPPC2/TRAPPC3/TRAPPC6B	3	TPC12_HUMAN	-3.22174	AD-specific
GO:0051648	vesicle localization	3/5	257/16992	3.34399e-05	0.000671371	0.00025723	TRAPPC2/TRAPPC3/TRAPPC6B	3	TPC12_HUMAN	-3.17304	AD-specific
GO:0061028	establishment of endothelial barrier	4/19	39/16992	8.95709e-08	5.61878e-05	3.39674e-05	ADD1/RDX/MSN/EZR	4	HS105_HUMAN	-4.25036	AD-specific
GO:1903651	positive regulation of cytoplasmic transport	3/19	10/16992	1.41531e-07	5.61878e-05	3.39674e-05	RDX/MSN/EZR	3	HS105_HUMAN	-4.25036	AD-specific
GO:0036010	protein localization to endosome	3/19	13/16992	3.36601e-07	6.76412e-05	4.08914e-05	RDX/MSN/EZR	3	HS105_HUMAN	-4.16979	AD-specific
GO:0001885	endothelial cell development	4/19	54/16992	3.40762e-07	6.76412e-05	4.08914e-05	ADD1/RDX/MSN/EZR	4	HS105_HUMAN	-4.16979	AD-specific
GO:2000641	regulation of early endosome to late endosome transport	3/19	17/16992	7.98052e-07	0.000126731	7.6613e-05	RDX/MSN/EZR	3	HS105_HUMAN	-3.89712	AD-specific
GO:1903649	regulation of cytoplasmic transport	3/19	21/16992	1.55649e-06	0.000205975	0.000124519	RDX/MSN/EZR	3	HS105_HUMAN	-3.68618	AD-specific
GO:0045446	endothelial cell differentiation	4/19	93/16992	3.0604e-06	0.000347136	0.000209856	ADD1/RDX/MSN/EZR	4	HS105_HUMAN	-3.4595	AD-specific
GO:0003158	endothelium development	4/19	111/16992	6.19804e-06	0.000602183	0.00036404	ADD1/RDX/MSN/EZR	4	HS105_HUMAN	-3.22027	AD-specific
GO:0090066	regulation of anatomical structure size	6/19	451/16992	6.84019e-06	0.000602183	0.00036404	ADD1/RDX/MSN/DPYSL2/EZR/CPS1	6	HS105_HUMAN	-3.22027	AD-specific
GO:0045022	early endosome to late endosome transport	3/19	35/16992	7.58417e-06	0.000602183	0.00036404	RDX/MSN/EZR	3	HS105_HUMAN	-3.22027	AD-specific
GO:0098927	vesicle-mediated transport between endosomal compartments	3/19	38/16992	9.75471e-06	0.000704113	0.00042566	RDX/MSN/EZR	3	HS105_HUMAN	-3.15236	AD-specific
GO:0090084	negative regulation of inclusion body assembly	3/12	11/16992	4.42609e-08	2.97876e-05	1.40703e-05	HSPA2/HSPA1A/HSPA1B	3	DNJC7_HUMAN	-4.52596	AD-specific
GO:0090083	regulation of inclusion body assembly	3/12	16/16992	1.49921e-07	5.04483e-05	2.38295e-05	HSPA2/HSPA1A/HSPA1B	3	DNJC7_HUMAN	-4.29715	AD-specific
GO:0006457	protein folding	5/12	233/16992	3.40103e-07	6.92011e-05	3.26875e-05	HSPA2/HSPA1A/HSPA1B/HSPA5/GNB5	5	DNJC7_HUMAN	-4.15989	AD-specific
GO:0070841	inclusion body assembly	3/12	22/16992	4.11299e-07	6.92011e-05	3.26875e-05	HSPA2/HSPA1A/HSPA1B	3	DNJC7_HUMAN	-4.15989	AD-specific
GO:0042026	protein refolding	3/12	24/16992	5.40135e-07	7.27022e-05	3.43412e-05	HSPA2/HSPA1A/HSPA1B	3	DNJC7_HUMAN	-4.13845	AD-specific
GO:0001961	positive regulation of cytokine-mediated signaling pathway	3/12	35/16992	1.73901e-06	0.00018232	8.61199e-05	HSPA1A/HSPA1B/TRIM32	3	DNJC7_HUMAN	-3.73916	AD-specific
GO:0060760	positive regulation of response to cytokine stimulus	3/12	36/16992	1.89635e-06	0.00018232	8.61199e-05	HSPA1A/HSPA1B/TRIM32	3	DNJC7_HUMAN	-3.73916	AD-specific
GO:0006986	response to unfolded protein	4/12	168/16992	4.2903e-06	0.000360921	0.000170483	HSPA4/HSPA2/HSPA1A/HSPA5	4	DNJC7_HUMAN	-3.44259	AD-specific
GO:0035966	response to topologically incorrect protein	4/12	186/16992	6.42482e-06	0.000440197	0.000207929	HSPA4/HSPA2/HSPA1A/HSPA5	4	DNJC7_HUMAN	-3.35635	AD-specific
GO:0010803	regulation of tumor necrosis factor-mediated signaling pathway	3/12	54/16992	6.54082e-06	0.000440197	0.000207929	HSPA1A/HSPA1B/TRIM32	3	DNJC7_HUMAN	-3.35635	AD-specific
GO:0031054	pre-miRNA processing	3/20	13/16992	3.95826e-07	7.01602e-05	4.59367e-05	AGO3/AGO2/AGO1	3	PHB2_HUMAN	-4.15391	AD-specific
GO:0035278	miRNA mediated inhibition of translation	3/20	13/16992	3.95826e-07	7.01602e-05	4.59367e-05	AGO3/AGO2/AGO1	3	PHB2_HUMAN	-4.15391	AD-specific
GO:0040033	negative regulation of translation, ncRNA-mediated	3/20	13/16992	3.95826e-07	7.01602e-05	4.59367e-05	AGO3/AGO2/AGO1	3	PHB2_HUMAN	-4.15391	AD-specific
GO:0045974	regulation of translation, ncRNA-mediated	3/20	13/16992	3.95826e-07	7.01602e-05	4.59367e-05	AGO3/AGO2/AGO1	3	PHB2_HUMAN	-4.15391	AD-specific
GO:0043331	response to dsRNA	4/20	85/16992	2.65782e-06	0.000376879	0.000246757	SLC3A2/AGO3/AGO2/AGO1	4	PHB2_HUMAN	-3.4238	AD-specific
GO:0035196	production of miRNAs involved in gene silencing by miRNA	3/20	34/16992	8.15237e-06	0.000757669	0.000496076	AGO3/AGO2/AGO1	3	PHB2_HUMAN	-3.12052	AD-specific
GO:0031050	dsRNA fragmentation	3/20	35/16992	8.90996e-06	0.000757669	0.000496076	AGO3/AGO2/AGO1	3	PHB2_HUMAN	-3.12052	AD-specific
GO:0070918	production of small RNA involved in gene silencing by RNA	3/20	35/16992	8.90996e-06	0.000757669	0.000496076	AGO3/AGO2/AGO1	3	PHB2_HUMAN	-3.12052	AD-specific
GO:0016458	gene silencing	5/20	256/16992	9.6178e-06	0.000757669	0.000496076	HDAC1/AGO3/SIRT2/AGO2/AGO1	5	PHB2_HUMAN	-3.12052	AD-specific
GO:0040029	regulation of gene expression, epigenetic	5/20	267/16992	1.17923e-05	0.000799492	0.000523459	HDAC1/AGO3/SIRT2/AGO2/AGO1	5	PHB2_HUMAN	-3.09719	AD-specific
GO:0007223	Wnt signaling pathway, calcium modulating pathway	3/20	39/16992	1.2404e-05	0.000799492	0.000523459	AGO3/AGO2/AGO1	3	PHB2_HUMAN	-3.09719	AD-specific
GO:0015988	energy coupled proton transmembrane transport, against electrochemical gradient	2/4	27/16992	1.45604e-05	0.000524173	0.000143049	ATP6V1B1/ATP6V1A	2	DNJC5_HUMAN	-3.28053	AD-specific
GO:0015991	ATP hydrolysis coupled proton transport	2/4	27/16992	1.45604e-05	0.000524173	0.000143049	ATP6V1B1/ATP6V1A	2	DNJC5_HUMAN	-3.28053	AD-specific
GO:0090383	phagosome acidification	2/4	27/16992	1.45604e-05	0.000524173	0.000143049	ATP6V1B1/ATP6V1A	2	DNJC5_HUMAN	-3.28053	AD-specific
GO:0033572	transferrin transport	2/4	35/16992	2.46666e-05	0.000524236	0.000143066	ATP6V1B1/ATP6V1A	2	DNJC5_HUMAN	-3.28047	AD-specific
GO:0015682	ferric iron transport	2/4	38/16992	2.9137e-05	0.000524236	0.000143066	ATP6V1B1/ATP6V1A	2	DNJC5_HUMAN	-3.28047	AD-specific
GO:0072512	trivalent inorganic cation transport	2/4	38/16992	2.9137e-05	0.000524236	0.000143066	ATP6V1B1/ATP6V1A	2	DNJC5_HUMAN	-3.28047	AD-specific
GO:0090382	phagosome maturation	2/4	41/16992	3.39783e-05	0.000524236	0.000143066	ATP6V1B1/ATP6V1A	2	DNJC5_HUMAN	-3.28047	AD-specific
GO:0051452	intracellular pH reduction	2/4	48/16992	4.67152e-05	0.000584391	0.000159483	ATP6V1B1/ATP6V1A	2	DNJC5_HUMAN	-3.2333	AD-specific
GO:0045851	pH reduction	2/4	49/16992	4.86992e-05	0.000584391	0.000159483	ATP6V1B1/ATP6V1A	2	DNJC5_HUMAN	-3.2333	AD-specific
GO:0099132	ATP hydrolysis coupled cation transmembrane transport	2/4	57/16992	6.60502e-05	0.000713343	0.000194674	ATP6V1B1/ATP6V1A	2	DNJC5_HUMAN	-3.1467	AD-specific
GO:0006826	iron ion transport	2/4	60/16992	7.32339e-05	0.000719024	0.000196225	ATP6V1B1/ATP6V1A	2	DNJC5_HUMAN	-3.14326	AD-specific
GO:0099131	ATP hydrolysis coupled ion transmembrane transport	2/4	69/16992	9.69973e-05	0.000872976	0.000238239	ATP6V1B1/ATP6V1A	2	DNJC5_HUMAN	-3.059	AD-specific
GO:0090662	ATP hydrolysis coupled transmembrane transport	2/4	75/16992	0.000114681	0.00095273	0.000260004	ATP6V1B1/ATP6V1A	2	DNJC5_HUMAN	-3.02103	AD-specific
GO:0006457	protein folding	6/15	233/16992	2.8137e-08	1.73324e-05	8.79652e-06	HSPA5/HSPA9/HSPA2/HSPA1B/HSPA1A/ERO1A	6	HPBP1_HUMAN	-4.76114	AD-specific
GO:0090084	negative regulation of inclusion body assembly	3/15	11/16992	9.14426e-08	2.81643e-05	1.42939e-05	HSPA2/HSPA1B/HSPA1A	3	HPBP1_HUMAN	-4.5503	AD-specific
GO:0006986	response to unfolded protein	5/15	168/16992	2.46724e-07	4.76675e-05	2.41922e-05	HSPA5/HSPA4/HSPA2/HSPA1A/ERO1A	5	HPBP1_HUMAN	-4.32178	AD-specific
GO:0090083	regulation of inclusion body assembly	3/15	16/16992	3.09529e-07	4.76675e-05	2.41922e-05	HSPA2/HSPA1B/HSPA1A	3	HPBP1_HUMAN	-4.32178	AD-specific
GO:0035966	response to topologically incorrect protein	5/15	186/16992	4.09181e-07	5.0411e-05	2.55846e-05	HSPA5/HSPA4/HSPA2/HSPA1A/ERO1A	5	HPBP1_HUMAN	-4.29747	AD-specific
GO:0070841	inclusion body assembly	3/15	22/16992	8.48503e-07	8.7113e-05	4.42115e-05	HSPA2/HSPA1B/HSPA1A	3	HPBP1_HUMAN	-4.05992	AD-specific
GO:0042026	protein refolding	3/15	24/16992	1.11399e-06	9.80315e-05	4.97528e-05	HSPA2/HSPA1B/HSPA1A	3	HPBP1_HUMAN	-4.00863	AD-specific
GO:0045862	positive regulation of proteolysis	8/20	367/16992	4.40805e-09	4.79943e-06	2.44477e-06	APP/VCP/SNCA/HSPA1A/HSPD1/LRRK2/ENO1/ARRB1	8	CHIP_HUMAN	-5.31881	AD-specific
GO:0070841	inclusion body assembly	4/20	22/16992	1.00694e-08	4.79943e-06	2.44477e-06	VCP/HSPA1B/HSPA1A/HSPA2	4	CHIP_HUMAN	-5.31881	AD-specific
GO:0006979	response to oxidative stress	8/20	409/16992	1.02919e-08	4.79943e-06	2.44477e-06	APP/SNCA/HSPA1B/HSPA1A/HSPD1/LRRK2/NQO1/TPM1	8	CHIP_HUMAN	-5.31881	AD-specific
GO:0042026	protein refolding	4/20	24/16992	1.4605e-08	5.1081e-06	2.602e-06	HSPA1B/HSPA1A/HSPD1/HSPA2	4	CHIP_HUMAN	-5.29174	AD-specific
GO:1903320	regulation of protein modification by small protein conjugation or removal	7/20	282/16992	2.07454e-08	5.80455e-06	2.95676e-06	VCP/HSPA1B/HSPA1A/UBE2N/LRRK2/HSPA5/ARRB1	7	CHIP_HUMAN	-5.23623	AD-specific
GO:0006986	response to unfolded protein	6/20	168/16992	2.95176e-08	6.88252e-06	3.50586e-06	VCP/HSPA1A/HSPA4/HSPD1/HSPA2/HSPA5	6	CHIP_HUMAN	-5.16225	AD-specific
GO:0035966	response to topologically incorrect protein	6/20	186/16992	5.41472e-08	1.08217e-05	5.51243e-06	VCP/HSPA1A/HSPA4/HSPD1/HSPA2/HSPA5	6	CHIP_HUMAN	-4.9657	AD-specific
GO:0006457	protein folding	6/20	233/16992	2.05728e-07	3.55509e-05	1.81091e-05	VCP/HSPA1B/HSPA1A/HSPD1/HSPA2/HSPA5	6	CHIP_HUMAN	-4.44915	AD-specific
GO:0090084	negative regulation of inclusion body assembly	3/20	11/16992	2.28705e-07	3.55509e-05	1.81091e-05	HSPA1B/HSPA1A/HSPA2	3	CHIP_HUMAN	-4.44915	AD-specific
GO:0034599	cellular response to oxidative stress	6/20	247/16992	2.90145e-07	4.05913e-05	2.06767e-05	SNCA/HSPA1B/HSPA1A/LRRK2/NQO1/TPM1	6	CHIP_HUMAN	-4.39157	AD-specific
GO:0009205	purine ribonucleoside triphosphate metabolic process	6/20	256/16992	3.58119e-07	4.19305e-05	2.13588e-05	VCP/SNCA/HSPA1B/HSPA1A/LRRK2/ENO1	6	CHIP_HUMAN	-4.37747	AD-specific
GO:0031396	regulation of protein ubiquitination	6/20	260/16992	3.92271e-07	4.19305e-05	2.13588e-05	HSPA1B/HSPA1A/UBE2N/LRRK2/HSPA5/ARRB1	6	CHIP_HUMAN	-4.37747	AD-specific
GO:0009199	ribonucleoside triphosphate metabolic process	6/20	262/16992	4.10325e-07	4.19305e-05	2.13588e-05	VCP/SNCA/HSPA1B/HSPA1A/LRRK2/ENO1	6	CHIP_HUMAN	-4.37747	AD-specific
GO:0009144	purine nucleoside triphosphate metabolic process	6/20	263/16992	4.19605e-07	4.19305e-05	2.13588e-05	VCP/SNCA/HSPA1B/HSPA1A/LRRK2/ENO1	6	CHIP_HUMAN	-4.37747	AD-specific
GO:0009167	purine ribonucleoside monophosphate metabolic process	6/20	274/16992	5.33592e-07	4.76626e-05	2.42787e-05	VCP/SNCA/HSPA1B/HSPA1A/ENO1/PAICS	6	CHIP_HUMAN	-4.32182	AD-specific
GO:0009126	purine nucleoside monophosphate metabolic process	6/20	275/16992	5.45104e-07	4.76626e-05	2.42787e-05	VCP/SNCA/HSPA1B/HSPA1A/ENO1/PAICS	6	CHIP_HUMAN	-4.32182	AD-specific
GO:0009141	nucleoside triphosphate metabolic process	6/20	283/16992	6.44764e-07	5.30603e-05	2.70282e-05	VCP/SNCA/HSPA1B/HSPA1A/LRRK2/ENO1	6	CHIP_HUMAN	-4.27523	AD-specific
GO:0009161	ribonucleoside monophosphate metabolic process	6/20	286/16992	6.85793e-07	5.33013e-05	2.7151e-05	VCP/SNCA/HSPA1B/HSPA1A/ENO1/PAICS	6	CHIP_HUMAN	-4.27326	AD-specific
GO:0090083	regulation of inclusion body assembly	3/20	16/16992	7.73301e-07	5.69394e-05	2.90042e-05	HSPA1B/HSPA1A/HSPA2	3	CHIP_HUMAN	-4.24459	AD-specific
GO:0009123	nucleoside monophosphate metabolic process	6/20	299/16992	8.89191e-07	6.01987e-05	3.06644e-05	VCP/SNCA/HSPA1B/HSPA1A/ENO1/PAICS	6	CHIP_HUMAN	-4.22041	AD-specific
GO:0010952	positive regulation of peptidase activity	5/20	158/16992	9.03625e-07	6.01987e-05	3.06644e-05	APP/VCP/SNCA/HSPD1/ARRB1	5	CHIP_HUMAN	-4.22041	AD-specific
GO:0070997	neuron death	6/20	304/16992	9.79537e-07	6.22896e-05	3.17295e-05	APP/SNCA/HSPD1/LRRK2/NQO1/HSPA5	6	CHIP_HUMAN	-4.20558	AD-specific
GO:0051131	chaperone-mediated protein complex assembly	3/20	18/16992	1.12512e-06	6.84366e-05	3.48607e-05	HSPA1A/HSPA4/HSPD1	3	CHIP_HUMAN	-4.16471	AD-specific
GO:1903322	positive regulation of protein modification by small protein conjugation or removal	5/20	197/16992	2.67942e-06	0.000156188	7.95598e-05	VCP/UBE2N/LRRK2/HSPA5/ARRB1	5	CHIP_HUMAN	-3.80635	AD-specific
GO:0051402	neuron apoptotic process	5/20	219/16992	4.49885e-06	0.000251756	0.000128241	APP/SNCA/HSPD1/NQO1/HSPA5	5	CHIP_HUMAN	-3.59902	AD-specific
GO:0009896	positive regulation of catabolic process	6/20	412/16992	5.692e-06	0.000302398	0.000154037	VCP/SNCA/HSPA1A/LRRK2/EPM2A/CUL4B	6	CHIP_HUMAN	-3.51942	AD-specific
GO:0046034	ATP metabolic process	5/20	231/16992	5.83612e-06	0.000302398	0.000154037	VCP/SNCA/HSPA1B/HSPA1A/ENO1	5	CHIP_HUMAN	-3.51942	AD-specific
GO:0031113	regulation of microtubule polymerization	3/20	32/16992	6.76746e-06	0.000338131	0.00017224	SNCA/HSPA1B/HSPA1A	3	CHIP_HUMAN	-3.47091	AD-specific
GO:0071868	cellular response to monoamine stimulus	3/20	34/16992	8.15237e-06	0.000380172	0.000193654	APP/SNCA/LRRK2	3	CHIP_HUMAN	-3.42002	AD-specific
GO:0071870	cellular response to catecholamine stimulus	3/20	34/16992	8.15237e-06	0.000380172	0.000193654	APP/SNCA/LRRK2	3	CHIP_HUMAN	-3.42002	AD-specific
GO:0070423	nucleotide-binding oligomerization domain containing signaling pathway	3/20	35/16992	8.90996e-06	0.000402098	0.000204823	HSPA1B/HSPA1A/UBE2N	3	CHIP_HUMAN	-3.39567	AD-specific
GO:0043280	positive regulation of cysteine-type endopeptidase activity involved in apoptotic process	4/20	117/16992	9.49924e-06	0.000410441	0.000209073	VCP/SNCA/HSPD1/ARRB1	4	CHIP_HUMAN	-3.38675	AD-specific
GO:0035872	nucleotide-binding domain, leucine rich repeat containing receptor signaling pathway	3/20	36/16992	9.71266e-06	0.000410441	0.000209073	HSPA1B/HSPA1A/UBE2N	3	CHIP_HUMAN	-3.38675	AD-specific
GO:0060359	response to ammonium ion	4/20	120/16992	1.05016e-05	0.000410441	0.000209073	SNCA/HSPD1/LRRK2/HSPA5	4	CHIP_HUMAN	-3.38675	AD-specific
GO:0071867	response to monoamine	3/20	37/16992	1.05617e-05	0.000410441	0.000209073	APP/SNCA/LRRK2	3	CHIP_HUMAN	-3.38675	AD-specific
GO:0071869	response to catecholamine	3/20	37/16992	1.05617e-05	0.000410441	0.000209073	APP/SNCA/LRRK2	3	CHIP_HUMAN	-3.38675	AD-specific
GO:2001056	positive regulation of cysteine-type endopeptidase activity	4/20	126/16992	1.27379e-05	0.00048163	0.000245336	VCP/SNCA/HSPD1/ARRB1	4	CHIP_HUMAN	-3.31729	AD-specific
GO:0010035	response to inorganic substance	6/20	485/16992	1.44532e-05	0.000532106	0.000271047	APP/SNCA/HSPD1/LRRK2/NQO1/HSPA5	6	CHIP_HUMAN	-3.274	AD-specific
GO:0010950	positive regulation of endopeptidase activity	4/20	140/16992	1.93037e-05	0.000692457	0.000352728	VCP/SNCA/HSPD1/ARRB1	4	CHIP_HUMAN	-3.15961	AD-specific
GO:0042220	response to cocaine	3/20	51/16992	2.80114e-05	0.00097714	0.000497742	SNCA/HSPD1/HSPA5	3	CHIP_HUMAN	-3.01004	AD-specific
GO:0051098	regulation of binding	5/20	321/16992	2.86367e-05	0.00097714	0.000497742	APP/LRRK2/CTBP2/HSPA5/ARRB1	5	CHIP_HUMAN	-3.01004	AD-specific
GO:0072595	maintenance of protein localization in organelle	3/11	30/16992	8.11636e-07	0.000474807	0.000260578	HK1/HK2/HSPA5	3	HYOU1_HUMAN	-3.32348	AD-specific
GO:0051220	cytoplasmic sequestering of protein	3/11	43/16992	2.45578e-06	0.000718316	0.000394217	HK1/HK2/HSPA5	3	HYOU1_HUMAN	-3.14368	AD-specific
GO:0006457	protein folding	5/7	233/16992	9.539e-09	2.18603e-06	8.32189e-07	PTGES3/HSP90AB1/HSP90AA1/CDC37/CSNK2A1	5	AIP_HUMAN	-5.66034	ND-specific
GO:0031647	regulation of protein stability	5/7	238/16992	1.06118e-08	2.18603e-06	8.32189e-07	PTGES3/HSP90AB1/HSP90AA1/CDC37/SUGT1	5	AIP_HUMAN	-5.66034	ND-specific
GO:0051131	chaperone-mediated protein complex assembly	3/7	18/16992	3.48419e-08	4.78496e-06	1.82156e-06	PTGES3/HSP90AB1/HSP90AA1	3	AIP_HUMAN	-5.32012	ND-specific
GO:0050821	protein stabilization	4/7	146/16992	1.79442e-07	1.84825e-05	7.036e-06	PTGES3/HSP90AB1/HSP90AA1/CDC37	4	AIP_HUMAN	-4.73324	ND-specific
GO:0051973	positive regulation of telomerase activity	3/7	35/16992	2.78623e-07	2.29585e-05	8.73995e-06	PTGES3/HSP90AB1/HSP90AA1	3	AIP_HUMAN	-4.63906	ND-specific
GO:0051972	regulation of telomerase activity	3/7	44/16992	5.62905e-07	3.86528e-05	1.47145e-05	PTGES3/HSP90AB1/HSP90AA1	3	AIP_HUMAN	-4.41282	ND-specific
GO:0007004	telomere maintenance via telomerase	3/7	62/16992	1.60234e-06	8.66311e-05	3.29791e-05	PTGES3/HSP90AB1/HSP90AA1	3	AIP_HUMAN	-4.06233	ND-specific
GO:2000573	positive regulation of DNA biosynthetic process	3/7	63/16992	1.68216e-06	8.66311e-05	3.29791e-05	PTGES3/HSP90AB1/HSP90AA1	3	AIP_HUMAN	-4.06233	ND-specific
GO:0006278	RNA-dependent DNA biosynthetic process	3/7	70/16992	2.31591e-06	0.000106017	4.03592e-05	PTGES3/HSP90AB1/HSP90AA1	3	AIP_HUMAN	-3.97462	ND-specific
GO:0010833	telomere maintenance via telomere lengthening	3/7	73/16992	2.62996e-06	0.000108354	4.12489e-05	PTGES3/HSP90AB1/HSP90AA1	3	AIP_HUMAN	-3.96515	ND-specific
GO:1900034	regulation of cellular response to heat	3/7	78/16992	3.21403e-06	0.00012038	4.58269e-05	PTGES3/HSP90AB1/HSP90AA1	3	AIP_HUMAN	-3.91945	ND-specific
GO:2000278	regulation of DNA biosynthetic process	3/7	95/16992	5.83013e-06	0.000200168	7.62008e-05	PTGES3/HSP90AB1/HSP90AA1	3	AIP_HUMAN	-3.69861	ND-specific
GO:0034605	cellular response to heat	3/7	114/16992	1.00944e-05	0.000319916	0.000121787	PTGES3/HSP90AB1/HSP90AA1	3	AIP_HUMAN	-3.49496	ND-specific
GO:0000723	telomere maintenance	3/7	149/16992	2.25398e-05	0.000659978	0.000251244	PTGES3/HSP90AB1/HSP90AA1	3	AIP_HUMAN	-3.18047	ND-specific
GO:0033158	regulation of protein import into nucleus, translocation	2/7	19/16992	2.47932e-05	0.000659978	0.000251244	HSP90AB1/PDE2A	2	AIP_HUMAN	-3.18047	ND-specific
GO:0060334	regulation of interferon-gamma-mediated signaling pathway	2/7	20/16992	2.75426e-05	0.000659978	0.000251244	HSP90AB1/CDC37	2	AIP_HUMAN	-3.18047	ND-specific
GO:0009408	response to heat	3/7	161/16992	2.84186e-05	0.000659978	0.000251244	PTGES3/HSP90AB1/HSP90AA1	3	AIP_HUMAN	-3.18047	ND-specific
GO:0032200	telomere organization	3/7	162/16992	2.89496e-05	0.000659978	0.000251244	PTGES3/HSP90AB1/HSP90AA1	3	AIP_HUMAN	-3.18047	ND-specific
GO:0060330	regulation of response to interferon-gamma	2/7	21/16992	3.04359e-05	0.000659978	0.000251244	HSP90AB1/CDC37	2	AIP_HUMAN	-3.18047	ND-specific
GO:0042026	protein refolding	2/7	24/16992	3.99779e-05	0.000823544	0.000313511	PTGES3/HSP90AA1	2	AIP_HUMAN	-3.08431	ND-specific
GO:0022618	ribonucleoprotein complex assembly	3/7	193/16992	4.88295e-05	0.000957988	0.000364691	PTGES3/HSP90AB1/HSP90AA1	3	AIP_HUMAN	-3.01864	ND-specific
GO:1903050	regulation of proteolysis involved in cellular protein catabolic process	7/25	236/16992	3.54339e-08	1.96599e-05	1.15427e-05	BAG6/HSP90AB1/PSMD2/UBQLN2/UBC/PSMD12/PSMD14	7	SGTA_HUMAN	-4.70642	ND-specific
GO:0031396	regulation of protein ubiquitination	7/25	260/16992	6.88213e-08	1.96599e-05	1.15427e-05	HSP90AA1/HSP90AB1/PSMD2/UBC/PSMD12/PSMD14/OTUB1	7	SGTA_HUMAN	-4.70642	ND-specific
GO:1903362	regulation of cellular protein catabolic process	7/25	260/16992	6.88213e-08	1.96599e-05	1.15427e-05	BAG6/HSP90AB1/PSMD2/UBQLN2/UBC/PSMD12/PSMD14	7	SGTA_HUMAN	-4.70642	ND-specific
GO:1903320	regulation of protein modification by small protein conjugation or removal	7/25	282/16992	1.19807e-07	2.56687e-05	1.50705e-05	HSP90AA1/HSP90AB1/PSMD2/UBC/PSMD12/PSMD14/OTUB1	7	SGTA_HUMAN	-4.5906	ND-specific
GO:0043161	proteasome-mediated ubiquitin-dependent protein catabolic process	7/25	378/16992	8.67684e-07	0.00011744	6.89509e-05	BAG6/HSP90AB1/PSMD2/UBQLN2/UBC/PSMD12/PSMD14	7	SGTA_HUMAN	-3.93018	ND-specific
GO:0042176	regulation of protein catabolic process	7/25	382/16992	9.31074e-07	0.00011744	6.89509e-05	BAG6/HSP90AB1/PSMD2/UBQLN2/UBC/PSMD12/PSMD14	7	SGTA_HUMAN	-3.93018	ND-specific
GO:0038093	Fc receptor signaling pathway	6/25	246/16992	1.21818e-06	0.00011744	6.89509e-05	HSP90AA1/HSP90AB1/PSMD2/UBC/PSMD12/PSMD14	6	SGTA_HUMAN	-3.93018	ND-specific
GO:0010498	proteasomal protein catabolic process	7/25	407/16992	1.42222e-06	0.00011744	6.89509e-05	BAG6/HSP90AB1/PSMD2/UBQLN2/UBC/PSMD12/PSMD14	7	SGTA_HUMAN	-3.93018	ND-specific
GO:0031397	negative regulation of protein ubiquitination	5/25	136/16992	1.42511e-06	0.00011744	6.89509e-05	PSMD2/UBC/PSMD12/PSMD14/OTUB1	5	SGTA_HUMAN	-3.93018	ND-specific
GO:0045732	positive regulation of protein catabolic process	6/25	257/16992	1.5712e-06	0.00011744	6.89509e-05	BAG6/PSMD2/UBQLN2/UBC/PSMD12/PSMD14	6	SGTA_HUMAN	-3.93018	ND-specific
GO:0002429	immune response-activating cell surface receptor signaling pathway	7/25	414/16992	1.59341e-06	0.00011744	6.89509e-05	BAG6/HSP90AA1/HSP90AB1/PSMD2/UBC/PSMD12/PSMD14	7	SGTA_HUMAN	-3.93018	ND-specific
GO:0043488	regulation of mRNA stability	5/25	140/16992	1.64444e-06	0.00011744	6.89509e-05	YWHAB/PSMD2/UBC/PSMD12/PSMD14	5	SGTA_HUMAN	-3.93018	ND-specific
GO:1903321	negative regulation of protein modification by small protein conjugation or removal	5/25	145/16992	1.95511e-06	0.000128887	7.56715e-05	PSMD2/UBC/PSMD12/PSMD14/OTUB1	5	SGTA_HUMAN	-3.88979	ND-specific
GO:0043487	regulation of RNA stability	5/25	149/16992	2.23549e-06	0.000136844	8.03433e-05	YWHAB/PSMD2/UBC/PSMD12/PSMD14	5	SGTA_HUMAN	-3.86377	ND-specific
GO:0002768	immune response-regulating cell surface receptor signaling pathway	7/25	446/16992	2.61318e-06	0.0001493	8.76562e-05	BAG6/HSP90AA1/HSP90AB1/PSMD2/UBC/PSMD12/PSMD14	7	SGTA_HUMAN	-3.82594	ND-specific
GO:0000209	protein polyubiquitination	6/25	287/16992	2.97858e-06	0.000156299	9.17654e-05	PSMD2/UBC/PSMD12/PSMD14/OTUB1/CBL	6	SGTA_HUMAN	-3.80604	ND-specific
GO:0016579	protein deubiquitination	6/25	289/16992	3.10044e-06	0.000156299	9.17654e-05	ADRM1/PSMD2/UBC/PSMD12/PSMD14/OTUB1	6	SGTA_HUMAN	-3.80604	ND-specific
GO:0031146	SCF-dependent proteasomal ubiquitin-dependent protein catabolic process	4/25	72/16992	3.5041e-06	0.000158053	9.27956e-05	PSMD2/UBC/PSMD12/PSMD14	4	SGTA_HUMAN	-3.8012	ND-specific
GO:0051436	negative regulation of ubiquitin-protein ligase activity involved in mitotic cell cycle	4/25	72/16992	3.5041e-06	0.000158053	9.27956e-05	PSMD2/UBC/PSMD12/PSMD14	4	SGTA_HUMAN	-3.8012	ND-specific
GO:0051439	regulation of ubiquitin-protein ligase activity involved in mitotic cell cycle	4/25	73/16992	3.70357e-06	0.000158698	9.31741e-05	PSMD2/UBC/PSMD12/PSMD14	4	SGTA_HUMAN	-3.79943	ND-specific
GO:0070646	protein modification by small protein removal	6/25	304/16992	4.15049e-06	0.000169379	9.94453e-05	ADRM1/PSMD2/UBC/PSMD12/PSMD14/OTUB1	6	SGTA_HUMAN	-3.77114	ND-specific
GO:0051437	positive regulation of ubiquitin-protein ligase activity involved in regulation of mitotic cell cycle transition	4/25	77/16992	4.58655e-06	0.000174219	0.000102287	PSMD2/UBC/PSMD12/PSMD14	4	SGTA_HUMAN	-3.7589	ND-specific
GO:1904667	negative regulation of ubiquitin protein ligase activity	4/25	78/16992	4.82969e-06	0.000174219	0.000102287	PSMD2/UBC/PSMD12/PSMD14	4	SGTA_HUMAN	-3.7589	ND-specific
GO:1903052	positive regulation of proteolysis involved in cellular protein catabolic process	5/25	176/16992	5.05838e-06	0.000174219	0.000102287	PSMD2/UBQLN2/UBC/PSMD12/PSMD14	5	SGTA_HUMAN	-3.7589	ND-specific
GO:0061418	regulation of transcription from RNA polymerase II promoter in response to hypoxia	4/25	79/16992	5.08224e-06	0.000174219	0.000102287	PSMD2/UBC/PSMD12/PSMD14	4	SGTA_HUMAN	-3.7589	ND-specific
GO:0031145	anaphase-promoting complex-dependent catabolic process	4/25	81/16992	5.61651e-06	0.000185129	0.000108692	PSMD2/UBC/PSMD12/PSMD14	4	SGTA_HUMAN	-3.73253	ND-specific
GO:0010972	negative regulation of G2/M transition of mitotic cell cycle	4/25	83/16992	6.19123e-06	0.000194491	0.000114189	PSMD2/UBC/PSMD12/PSMD14	4	SGTA_HUMAN	-3.7111	ND-specific
GO:0051444	negative regulation of ubiquitin-protein transferase activity	4/25	84/16992	6.49435e-06	0.000194491	0.000114189	PSMD2/UBC/PSMD12/PSMD14	4	SGTA_HUMAN	-3.7111	ND-specific
GO:1902750	negative regulation of cell cycle G2/M phase transition	4/25	85/16992	6.80832e-06	0.000194491	0.000114189	PSMD2/UBC/PSMD12/PSMD14	4	SGTA_HUMAN	-3.7111	ND-specific
GO:1904668	positive regulation of ubiquitin protein ligase activity	4/25	85/16992	6.80832e-06	0.000194491	0.000114189	PSMD2/UBC/PSMD12/PSMD14	4	SGTA_HUMAN	-3.7111	ND-specific
GO:1903364	positive regulation of cellular protein catabolic process	5/25	191/16992	7.53644e-06	0.00020589	0.000120881	PSMD2/UBQLN2/UBC/PSMD12/PSMD14	5	SGTA_HUMAN	-3.68636	ND-specific
GO:0036293	response to decreased oxygen levels	6/25	340/16992	7.88648e-06	0.00020589	0.000120881	SOD3/PSMD2/UBC/PSMD12/PSMD14/CBL	6	SGTA_HUMAN	-3.68636	ND-specific
GO:0036294	cellular response to decreased oxygen levels	5/25	193/16992	7.9281e-06	0.00020589	0.000120881	PSMD2/UBC/PSMD12/PSMD14/CBL	5	SGTA_HUMAN	-3.68636	ND-specific
GO:2000060	positive regulation of protein ubiquitination involved in ubiquitin-dependent protein catabolic process	4/25	91/16992	8.9336e-06	0.000225179	0.000132206	PSMD2/UBC/PSMD12/PSMD14	4	SGTA_HUMAN	-3.64747	ND-specific
GO:1904666	regulation of ubiquitin protein ligase activity	4/25	93/16992	9.74013e-06	0.00023291	0.000136745	PSMD2/UBC/PSMD12/PSMD14	4	SGTA_HUMAN	-3.63281	ND-specific
GO:0071453	cellular response to oxygen levels	5/25	202/16992	9.89247e-06	0.00023291	0.000136745	PSMD2/UBC/PSMD12/PSMD14/CBL	5	SGTA_HUMAN	-3.63281	ND-specific
GO:0070482	response to oxygen levels	6/25	355/16992	1.00898e-05	0.00023291	0.000136745	SOD3/PSMD2/UBC/PSMD12/PSMD14/CBL	6	SGTA_HUMAN	-3.63281	ND-specific
GO:0042787	protein ubiquitination involved in ubiquitin-dependent protein catabolic process	5/25	204/16992	1.03766e-05	0.00023291	0.000136745	PSMD2/UBC/PSMD12/PSMD14/CBL	5	SGTA_HUMAN	-3.63281	ND-specific
GO:0002474	antigen processing and presentation of peptide antigen via MHC class I	4/25	95/16992	1.05992e-05	0.00023291	0.000136745	PSMD2/PSMD12/PSMD14/SEC23A	4	SGTA_HUMAN	-3.63281	ND-specific
GO:0045862	positive regulation of proteolysis	6/25	367/16992	1.21916e-05	0.000261206	0.000153358	ADRM1/PSMD2/UBQLN2/UBC/PSMD12/PSMD14	6	SGTA_HUMAN	-3.58302	ND-specific
GO:0051443	positive regulation of ubiquitin-protein transferase activity	4/25	105/16992	1.57583e-05	0.000329388	0.000193389	PSMD2/UBC/PSMD12/PSMD14	4	SGTA_HUMAN	-3.48229	ND-specific
GO:2000058	regulation of protein ubiquitination involved in ubiquitin-dependent protein catabolic process	4/25	106/16992	1.63601e-05	0.000333824	0.000195993	PSMD2/UBC/PSMD12/PSMD14	4	SGTA_HUMAN	-3.47648	ND-specific
GO:0060071	Wnt signaling pathway, planar cell polarity pathway	4/25	110/16992	1.89377e-05	0.000375596	0.000220518	PSMD2/UBC/PSMD12/PSMD14	4	SGTA_HUMAN	-3.42528	ND-specific
GO:0090175	regulation of establishment of planar polarity	4/25	111/16992	1.96262e-05	0.000375596	0.000220518	PSMD2/UBC/PSMD12/PSMD14	4	SGTA_HUMAN	-3.42528	ND-specific
GO:0000086	G2/M transition of mitotic cell cycle	5/25	233/16992	1.97221e-05	0.000375596	0.000220518	HSP90AA1/PSMD2/UBC/PSMD12/PSMD14	5	SGTA_HUMAN	-3.42528	ND-specific
GO:0010389	regulation of G2/M transition of mitotic cell cycle	4/25	114/16992	2.18024e-05	0.000389988	0.000228968	PSMD2/UBC/PSMD12/PSMD14	4	SGTA_HUMAN	-3.40895	ND-specific
GO:0043618	regulation of transcription from RNA polymerase II promoter in response to stress	4/25	114/16992	2.18024e-05	0.000389988	0.000228968	PSMD2/UBC/PSMD12/PSMD14	4	SGTA_HUMAN	-3.40895	ND-specific
GO:0031647	regulation of protein stability	5/25	238/16992	2.1843e-05	0.000389988	0.000228968	BAG6/HSP90AA1/GET4/PDCD10/HSP90AB1	5	SGTA_HUMAN	-3.40895	ND-specific
GO:0009896	positive regulation of catabolic process	6/25	412/16992	2.3466e-05	0.000405608	0.000238139	BAG6/PSMD2/UBQLN2/UBC/PSMD12/PSMD14	6	SGTA_HUMAN	-3.39189	ND-specific
GO:0044839	cell cycle G2/M phase transition	5/25	242/16992	2.36644e-05	0.000405608	0.000238139	HSP90AA1/PSMD2/UBC/PSMD12/PSMD14	5	SGTA_HUMAN	-3.39189	ND-specific
GO:0043620	regulation of DNA-templated transcription in response to stress	4/25	119/16992	2.58168e-05	0.000433824	0.000254705	PSMD2/UBC/PSMD12/PSMD14	4	SGTA_HUMAN	-3.36269	ND-specific
GO:0038061	NIK/NF-kappaB signaling	4/25	120/16992	2.66806e-05	0.000435718	0.000255817	PSMD2/UBC/PSMD12/PSMD14	4	SGTA_HUMAN	-3.36079	ND-specific
GO:0001736	establishment of planar polarity	4/25	121/16992	2.75655e-05	0.000435718	0.000255817	PSMD2/UBC/PSMD12/PSMD14	4	SGTA_HUMAN	-3.36079	ND-specific
GO:0007164	establishment of tissue polarity	4/25	121/16992	2.75655e-05	0.000435718	0.000255817	PSMD2/UBC/PSMD12/PSMD14	4	SGTA_HUMAN	-3.36079	ND-specific
GO:0090263	positive regulation of canonical Wnt signaling pathway	4/25	122/16992	2.84717e-05	0.000435718	0.000255817	PSMD2/UBC/PSMD12/PSMD14	4	SGTA_HUMAN	-3.36079	ND-specific
GO:1902749	regulation of cell cycle G2/M phase transition	4/25	122/16992	2.84717e-05	0.000435718	0.000255817	PSMD2/UBC/PSMD12/PSMD14	4	SGTA_HUMAN	-3.36079	ND-specific
GO:0002223	stimulatory C-type lectin receptor signaling pathway	4/25	124/16992	3.03495e-05	0.00044844	0.000263286	PSMD2/UBC/PSMD12/PSMD14	4	SGTA_HUMAN	-3.3483	ND-specific
GO:0051438	regulation of ubiquitin-protein transferase activity	4/25	124/16992	3.03495e-05	0.00044844	0.000263286	PSMD2/UBC/PSMD12/PSMD14	4	SGTA_HUMAN	-3.3483	ND-specific
GO:0002220	innate immune response activating cell surface receptor signaling pathway	4/25	126/16992	3.23167e-05	0.000469414	0.0002756	PSMD2/UBC/PSMD12/PSMD14	4	SGTA_HUMAN	-3.32844	ND-specific
GO:0001738	morphogenesis of a polarized epithelium	4/25	132/16992	3.87809e-05	0.00055392	0.000325215	PSMD2/UBC/PSMD12/PSMD14	4	SGTA_HUMAN	-3.25655	ND-specific
GO:0010948	negative regulation of cell cycle process	5/25	271/16992	4.06798e-05	0.000571518	0.000335547	HSP90AB1/PSMD2/UBC/PSMD12/PSMD14	5	SGTA_HUMAN	-3.24297	ND-specific
GO:0051205	protein insertion into membrane	3/25	47/16992	4.37098e-05	0.000604182	0.000354724	BAG6/YWHAB/GET4	3	SGTA_HUMAN	-3.21883	ND-specific
GO:0050821	protein stabilization	4/25	146/16992	5.74959e-05	0.000782127	0.000459199	BAG6/HSP90AA1/PDCD10/HSP90AB1	4	SGTA_HUMAN	-3.10672	ND-specific
GO:0061136	regulation of proteasomal protein catabolic process	4/25	149/16992	6.22366e-05	0.000833386	0.000489294	BAG6/HSP90AB1/UBQLN2/PSMD14	4	SGTA_HUMAN	-3.07915	ND-specific
GO:0035567	non-canonical Wnt signaling pathway	4/25	151/16992	6.55516e-05	0.000864273	0.000507428	PSMD2/UBC/PSMD12/PSMD14	4	SGTA_HUMAN	-3.06335	ND-specific
GO:0030177	positive regulation of Wnt signaling pathway	4/25	154/16992	7.07635e-05	0.000918854	0.000539473	PSMD2/UBC/PSMD12/PSMD14	4	SGTA_HUMAN	-3.03675	ND-specific
GO:0045653	negative regulation of megakaryocyte differentiation	14/33	18/16992	1.30738e-36	8.74634e-34	4.84417e-34	HIST1H4A/HIST1H4D/HIST4H4/HIST1H4K/HIST1H4E/HIST1H4J/HIST1H4C/HIST1H4F/HIST1H4B/HIST1H4I/HIST1H4L/HIST1H4H/HIST2H4B/HIST2H4A	14	DNJA2_HUMAN	-33.0582	ND-specific
GO:0045652	regulation of megakaryocyte differentiation	14/33	29/16992	3.27578e-32	1.09575e-29	6.06882e-30	HIST1H4A/HIST1H4D/HIST4H4/HIST1H4K/HIST1H4E/HIST1H4J/HIST1H4C/HIST1H4F/HIST1H4B/HIST1H4I/HIST1H4L/HIST1H4H/HIST2H4B/HIST2H4A	14	DNJA2_HUMAN	-28.9603	ND-specific
GO:0006335	DNA replication-dependent nucleosome assembly	14/33	32/16992	1.98492e-31	3.31979e-29	1.83867e-29	HIST1H4A/HIST1H4D/HIST4H4/HIST1H4K/HIST1H4E/HIST1H4J/HIST1H4C/HIST1H4F/HIST1H4B/HIST1H4I/HIST1H4L/HIST1H4H/HIST2H4B/HIST2H4A	14	DNJA2_HUMAN	-28.4789	ND-specific
GO:0034723	DNA replication-dependent nucleosome organization	14/33	32/16992	1.98492e-31	3.31979e-29	1.83867e-29	HIST1H4A/HIST1H4D/HIST4H4/HIST1H4K/HIST1H4E/HIST1H4J/HIST1H4C/HIST1H4F/HIST1H4B/HIST1H4I/HIST1H4L/HIST1H4H/HIST2H4B/HIST2H4A	14	DNJA2_HUMAN	-28.4789	ND-specific
GO:0000183	chromatin silencing at rDNA	14/33	39/16992	6.30482e-30	8.43584e-28	4.6722e-28	HIST1H4A/HIST1H4D/HIST4H4/HIST1H4K/HIST1H4E/HIST1H4J/HIST1H4C/HIST1H4F/HIST1H4B/HIST1H4I/HIST1H4L/HIST1H4H/HIST2H4B/HIST2H4A	14	DNJA2_HUMAN	-27.0739	ND-specific
GO:0034080	CENP-A containing nucleosome assembly	14/33	42/16992	2.20245e-29	2.10492e-27	1.16581e-27	HIST1H4A/HIST1H4D/HIST4H4/HIST1H4K/HIST1H4E/HIST1H4J/HIST1H4C/HIST1H4F/HIST1H4B/HIST1H4I/HIST1H4L/HIST1H4H/HIST2H4B/HIST2H4A	14	DNJA2_HUMAN	-26.6768	ND-specific
GO:0061641	CENP-A containing chromatin organization	14/33	42/16992	2.20245e-29	2.10492e-27	1.16581e-27	HIST1H4A/HIST1H4D/HIST4H4/HIST1H4K/HIST1H4E/HIST1H4J/HIST1H4C/HIST1H4F/HIST1H4B/HIST1H4I/HIST1H4L/HIST1H4H/HIST2H4B/HIST2H4A	14	DNJA2_HUMAN	-26.6768	ND-specific
GO:0000723	telomere maintenance	18/33	149/16992	3.02257e-29	2.52763e-27	1.39993e-27	CCT4/TCP1/HSP90AB1/HSP90AA1/HIST1H4A/HIST1H4D/HIST4H4/HIST1H4K/HIST1H4E/HIST1H4J/HIST1H4C/HIST1H4F/HIST1H4B/HIST1H4I/HIST1H4L/HIST1H4H/HIST2H4B/HIST2H4A	18	DNJA2_HUMAN	-26.5973	ND-specific
GO:0051290	protein heterotetramerization	14/33	44/16992	4.77969e-29	3.19761e-27	1.771e-27	HIST1H4A/HIST1H4D/HIST4H4/HIST1H4K/HIST1H4E/HIST1H4J/HIST1H4C/HIST1H4F/HIST1H4B/HIST1H4I/HIST1H4L/HIST1H4H/HIST2H4B/HIST2H4A	14	DNJA2_HUMAN	-26.4952	ND-specific
GO:1904837	beta-catenin-TCF complex assembly	14/33	44/16992	4.77969e-29	3.19761e-27	1.771e-27	HIST1H4A/HIST1H4D/HIST4H4/HIST1H4K/HIST1H4E/HIST1H4J/HIST1H4C/HIST1H4F/HIST1H4B/HIST1H4I/HIST1H4L/HIST1H4H/HIST2H4B/HIST2H4A	14	DNJA2_HUMAN	-26.4952	ND-specific
GO:0031055	chromatin remodeling at centromere	14/33	46/16992	9.9529e-29	6.05317e-27	3.35255e-27	HIST1H4A/HIST1H4D/HIST4H4/HIST1H4K/HIST1H4E/HIST1H4J/HIST1H4C/HIST1H4F/HIST1H4B/HIST1H4I/HIST1H4L/HIST1H4H/HIST2H4B/HIST2H4A	14	DNJA2_HUMAN	-26.218	ND-specific
GO:0032200	telomere organization	18/33	162/16992	1.47318e-28	8.21299e-27	4.54877e-27	CCT4/TCP1/HSP90AB1/HSP90AA1/HIST1H4A/HIST1H4D/HIST4H4/HIST1H4K/HIST1H4E/HIST1H4J/HIST1H4C/HIST1H4F/HIST1H4B/HIST1H4I/HIST1H4L/HIST1H4H/HIST2H4B/HIST2H4A	18	DNJA2_HUMAN	-26.0855	ND-specific
GO:0030219	megakaryocyte differentiation	14/33	49/16992	2.79293e-28	1.43728e-26	7.96041e-27	HIST1H4A/HIST1H4D/HIST4H4/HIST1H4K/HIST1H4E/HIST1H4J/HIST1H4C/HIST1H4F/HIST1H4B/HIST1H4I/HIST1H4L/HIST1H4H/HIST2H4B/HIST2H4A	14	DNJA2_HUMAN	-25.8425	ND-specific
GO:0006336	DNA replication-independent nucleosome assembly	14/33	53/16992	9.90166e-28	4.41614e-26	2.44588e-26	HIST1H4A/HIST1H4D/HIST4H4/HIST1H4K/HIST1H4E/HIST1H4J/HIST1H4C/HIST1H4F/HIST1H4B/HIST1H4I/HIST1H4L/HIST1H4H/HIST2H4B/HIST2H4A	14	DNJA2_HUMAN	-25.355	ND-specific
GO:0043486	histone exchange	14/33	53/16992	9.90166e-28	4.41614e-26	2.44588e-26	HIST1H4A/HIST1H4D/HIST4H4/HIST1H4K/HIST1H4E/HIST1H4J/HIST1H4C/HIST1H4F/HIST1H4B/HIST1H4I/HIST1H4L/HIST1H4H/HIST2H4B/HIST2H4A	14	DNJA2_HUMAN	-25.355	ND-specific
GO:0034508	centromere complex assembly	14/33	54/16992	1.33533e-27	5.2549e-26	2.91043e-26	HIST1H4A/HIST1H4D/HIST4H4/HIST1H4K/HIST1H4E/HIST1H4J/HIST1H4C/HIST1H4F/HIST1H4B/HIST1H4I/HIST1H4L/HIST1H4H/HIST2H4B/HIST2H4A	14	DNJA2_HUMAN	-25.2794	ND-specific
GO:0034724	DNA replication-independent nucleosome organization	14/33	54/16992	1.33533e-27	5.2549e-26	2.91043e-26	HIST1H4A/HIST1H4D/HIST4H4/HIST1H4K/HIST1H4E/HIST1H4J/HIST1H4C/HIST1H4F/HIST1H4B/HIST1H4I/HIST1H4L/HIST1H4H/HIST2H4B/HIST2H4A	14	DNJA2_HUMAN	-25.2794	ND-specific
GO:0016233	telomere capping	14/33	55/16992	1.78942e-27	6.65066e-26	3.68347e-26	HIST1H4A/HIST1H4D/HIST4H4/HIST1H4K/HIST1H4E/HIST1H4J/HIST1H4C/HIST1H4F/HIST1H4B/HIST1H4I/HIST1H4L/HIST1H4H/HIST2H4B/HIST2H4A	14	DNJA2_HUMAN	-25.1771	ND-specific
GO:0006303	double-strand break repair via nonhomologous end joining	14/33	71/16992	9.72971e-26	3.42588e-24	1.89743e-24	HIST1H4A/HIST1H4D/HIST4H4/HIST1H4K/HIST1H4E/HIST1H4J/HIST1H4C/HIST1H4F/HIST1H4B/HIST1H4I/HIST1H4L/HIST1H4H/HIST2H4B/HIST2H4A	14	DNJA2_HUMAN	-23.4652	ND-specific
GO:0043044	ATP-dependent chromatin remodeling	14/33	74/16992	1.83734e-25	6.14591e-24	3.40392e-24	HIST1H4A/HIST1H4D/HIST4H4/HIST1H4K/HIST1H4E/HIST1H4J/HIST1H4C/HIST1H4F/HIST1H4B/HIST1H4I/HIST1H4L/HIST1H4H/HIST2H4B/HIST2H4A	14	DNJA2_HUMAN	-23.2114	ND-specific
GO:0000726	non-recombinational repair	14/33	78/16992	4.10759e-25	1.30856e-23	7.24748e-24	HIST1H4A/HIST1H4D/HIST4H4/HIST1H4K/HIST1H4E/HIST1H4J/HIST1H4C/HIST1H4F/HIST1H4B/HIST1H4I/HIST1H4L/HIST1H4H/HIST2H4B/HIST2H4A	14	DNJA2_HUMAN	-22.8832	ND-specific
GO:0045815	positive regulation of gene expression, epigenetic	14/33	80/16992	6.0386e-25	1.83628e-23	1.01703e-23	HIST1H4A/HIST1H4D/HIST4H4/HIST1H4K/HIST1H4E/HIST1H4J/HIST1H4C/HIST1H4F/HIST1H4B/HIST1H4I/HIST1H4L/HIST1H4H/HIST2H4B/HIST2H4A	14	DNJA2_HUMAN	-22.7361	ND-specific
GO:0045638	negative regulation of myeloid cell differentiation	14/33	85/16992	1.51337e-24	4.40193e-23	2.43801e-23	HIST1H4A/HIST1H4D/HIST4H4/HIST1H4K/HIST1H4E/HIST1H4J/HIST1H4C/HIST1H4F/HIST1H4B/HIST1H4I/HIST1H4L/HIST1H4H/HIST2H4B/HIST2H4A	14	DNJA2_HUMAN	-22.3564	ND-specific
GO:0006342	chromatin silencing	14/33	118/16992	2.00739e-22	5.5956e-21	3.09913e-21	HIST1H4A/HIST1H4D/HIST4H4/HIST1H4K/HIST1H4E/HIST1H4J/HIST1H4C/HIST1H4F/HIST1H4B/HIST1H4I/HIST1H4L/HIST1H4H/HIST2H4B/HIST2H4A	14	DNJA2_HUMAN	-20.2522	ND-specific
GO:0051291	protein heterooligomerization	14/33	119/16992	2.27265e-22	6.08162e-21	3.36831e-21	HIST1H4A/HIST1H4D/HIST4H4/HIST1H4K/HIST1H4E/HIST1H4J/HIST1H4C/HIST1H4F/HIST1H4B/HIST1H4I/HIST1H4L/HIST1H4H/HIST2H4B/HIST2H4A	14	DNJA2_HUMAN	-20.216	ND-specific
GO:0060249	anatomical structure homeostasis	18/33	372/16992	6.81774e-22	1.75426e-20	9.71597e-21	CCT4/TCP1/HSP90AB1/HSP90AA1/HIST1H4A/HIST1H4D/HIST4H4/HIST1H4K/HIST1H4E/HIST1H4J/HIST1H4C/HIST1H4F/HIST1H4B/HIST1H4I/HIST1H4L/HIST1H4H/HIST2H4B/HIST2H4A	18	DNJA2_HUMAN	-19.7559	ND-specific
GO:1903707	negative regulation of hemopoiesis	14/33	131/16992	9.28988e-22	2.30183e-20	1.27487e-20	HIST1H4A/HIST1H4D/HIST4H4/HIST1H4K/HIST1H4E/HIST1H4J/HIST1H4C/HIST1H4F/HIST1H4B/HIST1H4I/HIST1H4L/HIST1H4H/HIST2H4B/HIST2H4A	14	DNJA2_HUMAN	-19.6379	ND-specific
GO:0045814	negative regulation of gene expression, epigenetic	14/33	134/16992	1.29289e-21	3.0815e-20	1.70669e-20	HIST1H4A/HIST1H4D/HIST4H4/HIST1H4K/HIST1H4E/HIST1H4J/HIST1H4C/HIST1H4F/HIST1H4B/HIST1H4I/HIST1H4L/HIST1H4H/HIST2H4B/HIST2H4A	14	DNJA2_HUMAN	-19.5112	ND-specific
GO:0065004	protein-DNA complex assembly	16/33	239/16992	1.33578e-21	3.0815e-20	1.70669e-20	UBC/PSMC4/HIST1H4A/HIST1H4D/HIST4H4/HIST1H4K/HIST1H4E/HIST1H4J/HIST1H4C/HIST1H4F/HIST1H4B/HIST1H4I/HIST1H4L/HIST1H4H/HIST2H4B/HIST2H4A	16	DNJA2_HUMAN	-19.5112	ND-specific
GO:0051262	protein tetramerization	14/33	142/16992	3.0079e-21	6.70761e-20	3.71502e-20	HIST1H4A/HIST1H4D/HIST4H4/HIST1H4K/HIST1H4E/HIST1H4J/HIST1H4C/HIST1H4F/HIST1H4B/HIST1H4I/HIST1H4L/HIST1H4H/HIST2H4B/HIST2H4A	14	DNJA2_HUMAN	-19.1734	ND-specific
GO:0006334	nucleosome assembly	14/33	144/16992	3.68566e-21	7.95389e-20	4.40527e-20	HIST1H4A/HIST1H4D/HIST4H4/HIST1H4K/HIST1H4E/HIST1H4J/HIST1H4C/HIST1H4F/HIST1H4B/HIST1H4I/HIST1H4L/HIST1H4H/HIST2H4B/HIST2H4A	14	DNJA2_HUMAN	-19.0994	ND-specific
GO:0071824	protein-DNA complex subunit organization	16/33	268/16992	8.59224e-21	1.79632e-19	9.94891e-20	UBC/PSMC4/HIST1H4A/HIST1H4D/HIST4H4/HIST1H4K/HIST1H4E/HIST1H4J/HIST1H4C/HIST1H4F/HIST1H4B/HIST1H4I/HIST1H4L/HIST1H4H/HIST2H4B/HIST2H4A	16	DNJA2_HUMAN	-18.7456	ND-specific
GO:0006338	chromatin remodeling	14/33	159/16992	1.54771e-20	3.13763e-19	1.73778e-19	HIST1H4A/HIST1H4D/HIST4H4/HIST1H4K/HIST1H4E/HIST1H4J/HIST1H4C/HIST1H4F/HIST1H4B/HIST1H4I/HIST1H4L/HIST1H4H/HIST2H4B/HIST2H4A	14	DNJA2_HUMAN	-18.5034	ND-specific
GO:0031047	gene silencing by RNA	14/33	161/16992	1.85375e-20	3.54331e-19	1.96246e-19	HIST1H4A/HIST1H4D/HIST4H4/HIST1H4K/HIST1H4E/HIST1H4J/HIST1H4C/HIST1H4F/HIST1H4B/HIST1H4I/HIST1H4L/HIST1H4H/HIST2H4B/HIST2H4A	14	DNJA2_HUMAN	-18.4506	ND-specific
GO:0031497	chromatin assembly	14/33	161/16992	1.85375e-20	3.54331e-19	1.96246e-19	HIST1H4A/HIST1H4D/HIST4H4/HIST1H4K/HIST1H4E/HIST1H4J/HIST1H4C/HIST1H4F/HIST1H4B/HIST1H4I/HIST1H4L/HIST1H4H/HIST2H4B/HIST2H4A	14	DNJA2_HUMAN	-18.4506	ND-specific
GO:0034728	nucleosome organization	14/33	171/16992	4.41616e-20	8.2067e-19	4.54529e-19	HIST1H4A/HIST1H4D/HIST4H4/HIST1H4K/HIST1H4E/HIST1H4J/HIST1H4C/HIST1H4F/HIST1H4B/HIST1H4I/HIST1H4L/HIST1H4H/HIST2H4B/HIST2H4A	14	DNJA2_HUMAN	-18.0858	ND-specific
GO:0006352	DNA-templated transcription, initiation	15/33	232/16992	5.65133e-20	1.02182e-18	5.65937e-19	PSMC4/HIST1H4A/HIST1H4D/HIST4H4/HIST1H4K/HIST1H4E/HIST1H4J/HIST1H4C/HIST1H4F/HIST1H4B/HIST1H4I/HIST1H4L/HIST1H4H/HIST2H4B/HIST2H4A	15	DNJA2_HUMAN	-17.9906	ND-specific
GO:0045637	regulation of myeloid cell differentiation	14/33	185/16992	1.36624e-19	2.4053e-18	1.33218e-18	HIST1H4A/HIST1H4D/HIST4H4/HIST1H4K/HIST1H4E/HIST1H4J/HIST1H4C/HIST1H4F/HIST1H4B/HIST1H4I/HIST1H4L/HIST1H4H/HIST2H4B/HIST2H4A	14	DNJA2_HUMAN	-17.6188	ND-specific
GO:0006333	chromatin assembly or disassembly	14/33	186/16992	1.47589e-19	2.53171e-18	1.40219e-18	HIST1H4A/HIST1H4D/HIST4H4/HIST1H4K/HIST1H4E/HIST1H4J/HIST1H4C/HIST1H4F/HIST1H4B/HIST1H4I/HIST1H4L/HIST1H4H/HIST2H4B/HIST2H4A	14	DNJA2_HUMAN	-17.5966	ND-specific
GO:0006323	DNA packaging	14/33	199/16992	3.87639e-19	6.48326e-18	3.59076e-18	HIST1H4A/HIST1H4D/HIST4H4/HIST1H4K/HIST1H4E/HIST1H4J/HIST1H4C/HIST1H4F/HIST1H4B/HIST1H4I/HIST1H4L/HIST1H4H/HIST2H4B/HIST2H4A	14	DNJA2_HUMAN	-17.1882	ND-specific
GO:0006302	double-strand break repair	14/33	209/16992	7.79639e-19	1.27214e-17	7.04578e-18	HIST1H4A/HIST1H4D/HIST4H4/HIST1H4K/HIST1H4E/HIST1H4J/HIST1H4C/HIST1H4F/HIST1H4B/HIST1H4I/HIST1H4L/HIST1H4H/HIST2H4B/HIST2H4A	14	DNJA2_HUMAN	-16.8955	ND-specific
GO:0071103	DNA conformation change	15/33	283/16992	1.15119e-18	1.83368e-17	1.01559e-17	UBC/HIST1H4A/HIST1H4D/HIST4H4/HIST1H4K/HIST1H4E/HIST1H4J/HIST1H4C/HIST1H4F/HIST1H4B/HIST1H4I/HIST1H4L/HIST1H4H/HIST2H4B/HIST2H4A	15	DNJA2_HUMAN	-16.7367	ND-specific
GO:0016458	gene silencing	14/33	256/16992	1.37967e-17	2.1465e-16	1.18884e-16	HIST1H4A/HIST1H4D/HIST4H4/HIST1H4K/HIST1H4E/HIST1H4J/HIST1H4C/HIST1H4F/HIST1H4B/HIST1H4I/HIST1H4L/HIST1H4H/HIST2H4B/HIST2H4A	14	DNJA2_HUMAN	-15.6683	ND-specific
GO:0040029	regulation of gene expression, epigenetic	14/33	267/16992	2.4952e-17	3.79383e-16	2.10122e-16	HIST1H4A/HIST1H4D/HIST4H4/HIST1H4K/HIST1H4E/HIST1H4J/HIST1H4C/HIST1H4F/HIST1H4B/HIST1H4I/HIST1H4L/HIST1H4H/HIST2H4B/HIST2H4A	14	DNJA2_HUMAN	-15.4209	ND-specific
GO:1903706	regulation of hemopoiesis	14/33	324/16992	3.7515e-16	5.57723e-15	3.08896e-15	HIST1H4A/HIST1H4D/HIST4H4/HIST1H4K/HIST1H4E/HIST1H4J/HIST1H4C/HIST1H4F/HIST1H4B/HIST1H4I/HIST1H4L/HIST1H4H/HIST2H4B/HIST2H4A	14	DNJA2_HUMAN	-14.2536	ND-specific
GO:0030099	myeloid cell differentiation	14/33	333/16992	5.49584e-16	7.99286e-15	4.42685e-15	HIST1H4A/HIST1H4D/HIST4H4/HIST1H4K/HIST1H4E/HIST1H4J/HIST1H4C/HIST1H4F/HIST1H4B/HIST1H4I/HIST1H4L/HIST1H4H/HIST2H4B/HIST2H4A	14	DNJA2_HUMAN	-14.0973	ND-specific
GO:0002683	negative regulation of immune system process	14/33	382/16992	3.69566e-15	5.26041e-14	2.91348e-14	HIST1H4A/HIST1H4D/HIST4H4/HIST1H4K/HIST1H4E/HIST1H4J/HIST1H4C/HIST1H4F/HIST1H4B/HIST1H4I/HIST1H4L/HIST1H4H/HIST2H4B/HIST2H4A	14	DNJA2_HUMAN	-13.279	ND-specific
GO:0051259	protein oligomerization	14/33	485/16992	9.86006e-14	1.37425e-12	7.61127e-13	HIST1H4A/HIST1H4D/HIST4H4/HIST1H4K/HIST1H4E/HIST1H4J/HIST1H4C/HIST1H4F/HIST1H4B/HIST1H4I/HIST1H4L/HIST1H4H/HIST2H4B/HIST2H4A	14	DNJA2_HUMAN	-11.8619	ND-specific
GO:0000086	G2/M transition of mitotic cell cycle	7/33	233/16992	2.62685e-07	3.51473e-06	1.94663e-06	TUBB4B/DCTN1/UBC/PSMC4/HSP90AA1/PSMD11/TUBA1A	7	DNJA2_HUMAN	-5.45411	ND-specific
GO:0006457	protein folding	7/33	233/16992	2.62685e-07	3.51473e-06	1.94663e-06	CCT4/TCP1/HSPA4L/NUDC/UBC/HSP90AB1/HSP90AA1	7	DNJA2_HUMAN	-5.45411	ND-specific
GO:0044839	cell cycle G2/M phase transition	7/33	242/16992	3.39515e-07	4.45364e-06	2.46665e-06	TUBB4B/DCTN1/UBC/PSMC4/HSP90AA1/PSMD11/TUBA1A	7	DNJA2_HUMAN	-5.35129	ND-specific
GO:0051973	positive regulation of telomerase activity	4/33	35/16992	5.9146e-07	7.60936e-06	4.21445e-06	CCT4/TCP1/HSP90AB1/HSP90AA1	4	DNJA2_HUMAN	-5.11865	ND-specific
GO:0051972	regulation of telomerase activity	4/33	44/16992	1.51471e-06	1.91196e-05	1.05894e-05	CCT4/TCP1/HSP90AB1/HSP90AA1	4	DNJA2_HUMAN	-4.71852	ND-specific
GO:0007004	telomere maintenance via telomerase	4/33	62/16992	6.07324e-06	7.52407e-05	4.16721e-05	CCT4/TCP1/HSP90AB1/HSP90AA1	4	DNJA2_HUMAN	-4.12355	ND-specific
GO:2000573	positive regulation of DNA biosynthetic process	4/33	63/16992	6.47614e-06	7.87734e-05	4.36287e-05	CCT4/TCP1/HSP90AB1/HSP90AA1	4	DNJA2_HUMAN	-4.10362	ND-specific
GO:0006278	RNA-dependent DNA biosynthetic process	4/33	70/16992	9.87373e-06	0.000117956	6.53299e-05	CCT4/TCP1/HSP90AB1/HSP90AA1	4	DNJA2_HUMAN	-3.92828	ND-specific
GO:0010833	telomere maintenance via telomere lengthening	4/33	73/16992	1.1673e-05	0.000137004	7.58799e-05	CCT4/TCP1/HSP90AB1/HSP90AA1	4	DNJA2_HUMAN	-3.86327	ND-specific
GO:0006986	response to unfolded protein	5/33	168/16992	1.68839e-05	0.000194747	0.000107861	DCTN1/COPS5/HSPA4L/HSP90AB1/HSP90AA1	5	DNJA2_HUMAN	-3.71053	ND-specific
GO:0035966	response to topologically incorrect protein	5/33	186/16992	2.75596e-05	0.000312498	0.000173078	DCTN1/COPS5/HSPA4L/HSP90AB1/HSP90AA1	5	DNJA2_HUMAN	-3.50515	ND-specific
GO:2000278	regulation of DNA biosynthetic process	4/33	95/16992	3.31318e-05	0.00036942	0.000204603	CCT4/TCP1/HSP90AB1/HSP90AA1	4	DNJA2_HUMAN	-3.43248	ND-specific
GO:0097711	ciliary basal body docking	4/33	97/16992	3.5961e-05	0.000394392	0.000218434	TUBB4B/DCTN1/HSP90AA1/TUBA1A	4	DNJA2_HUMAN	-3.40407	ND-specific
GO:0071897	DNA biosynthetic process	5/33	202/16992	4.09049e-05	0.000441377	0.000244457	CCT4/TCP1/UBC/HSP90AB1/HSP90AA1	5	DNJA2_HUMAN	-3.35519	ND-specific
GO:0006413	translational initiation	17/67	190/16992	6.6913e-19	9.86298e-16	7.0787e-16	DDX3X/RPS4X/RPS11/RPS18/RPS16/RPL31/RPS3/EIF4B/RPL22/RPS2/EIF3G/RPS23/EIF3B/EIF3A/RPL38/RPS15/EIF4E	17	AHSA1_HUMAN	-15.006	ND-specific
GO:2000573	positive regulation of DNA biosynthetic process	12/67	63/16992	1.13997e-17	8.40155e-15	6.02982e-15	HNRNPA2B1/XRCC5/HNRNPA1/CCT6A/CCT3/PTGES3/HSP90AB1/HSP90AA1/CCT4/CCT2/CCT8/DDX39B	12	AHSA1_HUMAN	-14.0756	ND-specific
GO:2000278	regulation of DNA biosynthetic process	13/67	95/16992	4.41309e-17	2.1683e-14	1.5562e-14	HNRNPA2B1/XRCC5/HNRNPA1/HNRNPU/CCT6A/CCT3/PTGES3/HSP90AB1/HSP90AA1/CCT4/CCT2/CCT8/DDX39B	13	AHSA1_HUMAN	-13.6639	ND-specific
GO:0010833	telomere maintenance via telomere lengthening	12/67	73/16992	7.62225e-17	2.8088e-14	2.01588e-14	HNRNPA2B1/XRCC5/HNRNPA1/HNRNPU/CCT6A/CCT3/PTGES3/HSP90AB1/HSP90AA1/CCT4/CCT2/CCT8	12	AHSA1_HUMAN	-13.5515	ND-specific
GO:0022613	ribonucleoprotein complex biogenesis	20/67	443/16992	2.58107e-16	7.60899e-14	5.461e-14	PRPF19/DDX3X/RPS4X/RPS11/RPS18/RPS16/RPL31/PTGES3/PRMT5/HSP90AB1/RPS3/EIF4B/RPL22/HSP90AA1/RPS2/RPS23/EIF3A/RPL38/DDX39B/RPS15	20	AHSA1_HUMAN	-13.1187	ND-specific
GO:0019058	viral life cycle	20/67	449/16992	3.34338e-16	8.21356e-14	5.8949e-14	TRIM28/DDX3X/RPS4X/RPS11/RPS18/RPS16/RPL31/HSP90AB1/KPNB1/RPS3/RPL22/RPS2/EIF3G/RPS23/EIF3B/EIF3A/RPL38/DDX39B/PPID/RPS15	20	AHSA1_HUMAN	-13.0855	ND-specific
GO:0000723	telomere maintenance	14/67	149/16992	5.60969e-16	1.18124e-13	8.47781e-14	HNRNPA2B1/XRCC6/PRKDC/XRCC5/HNRNPA1/HNRNPU/CCT6A/CCT3/PTGES3/HSP90AB1/HSP90AA1/CCT4/CCT2/CCT8	14	AHSA1_HUMAN	-12.9277	ND-specific
GO:0007004	telomere maintenance via telomerase	11/67	62/16992	6.57324e-16	1.21112e-13	8.69224e-14	XRCC5/HNRNPA1/HNRNPU/CCT6A/CCT3/PTGES3/HSP90AB1/HSP90AA1/CCT4/CCT2/CCT8	11	AHSA1_HUMAN	-12.9168	ND-specific
GO:0032200	telomere organization	14/67	162/16992	1.83474e-15	3.0049e-13	2.15663e-13	HNRNPA2B1/XRCC6/PRKDC/XRCC5/HNRNPA1/HNRNPU/CCT6A/CCT3/PTGES3/HSP90AB1/HSP90AA1/CCT4/CCT2/CCT8	14	AHSA1_HUMAN	-12.5222	ND-specific
GO:0006278	RNA-dependent DNA biosynthetic process	11/67	70/16992	2.73131e-15	4.02596e-13	2.88944e-13	XRCC5/HNRNPA1/HNRNPU/CCT6A/CCT3/PTGES3/HSP90AB1/HSP90AA1/CCT4/CCT2/CCT8	11	AHSA1_HUMAN	-12.3951	ND-specific
GO:0044033	multi-organism metabolic process	15/67	213/16992	3.51592e-15	4.71133e-13	3.38134e-13	TRIM28/RPS4X/RPS11/RPS18/RPS16/RPL31/RPS3/RPL22/RPS2/EIF3G/RPS23/EIF3B/EIF3A/RPL38/RPS15	15	AHSA1_HUMAN	-12.3269	ND-specific
GO:0019080	viral gene expression	14/67	187/16992	1.37615e-14	1.69037e-12	1.21318e-12	RPS4X/RPS11/RPS18/RPS16/RPL31/RPS3/RPL22/RPS2/EIF3G/RPS23/EIF3B/EIF3A/RPL38/RPS15	14	AHSA1_HUMAN	-11.772	ND-specific
GO:0051052	regulation of DNA metabolic process	17/67	376/16992	6.27874e-14	6.6822e-12	4.79583e-12	HNRNPA2B1/TRIM28/XRCC5/HNRNPA1/HNRNPU/CCT6A/CCT3/PTGES3/PRMT5/HSP90AB1/RPS3/HSP90AA1/CCT4/CCT2/CCT8/DDX39B/OTUB1	17	AHSA1_HUMAN	-11.1751	ND-specific
GO:0006614	SRP-dependent cotranslational protein targeting to membrane	11/67	92/16992	6.34673e-14	6.6822e-12	4.79583e-12	RPS4X/RPS11/RPS18/RPS16/RPL31/RPS3/RPL22/RPS2/RPS23/RPL38/RPS15	11	AHSA1_HUMAN	-11.1751	ND-specific
GO:0051054	positive regulation of DNA metabolic process	14/67	210/16992	6.89984e-14	6.78024e-12	4.8662e-12	HNRNPA2B1/TRIM28/XRCC5/HNRNPA1/CCT6A/CCT3/PTGES3/HSP90AB1/RPS3/HSP90AA1/CCT4/CCT2/CCT8/DDX39B	14	AHSA1_HUMAN	-11.1688	ND-specific
GO:0006613	cotranslational protein targeting to membrane	11/67	97/16992	1.15677e-13	1.06567e-11	7.64837e-12	RPS4X/RPS11/RPS18/RPS16/RPL31/RPS3/RPL22/RPS2/RPS23/RPL38/RPS15	11	AHSA1_HUMAN	-10.9724	ND-specific
GO:0045047	protein targeting to ER	11/67	101/16992	1.82608e-13	1.58332e-11	1.13635e-11	RPS4X/RPS11/RPS18/RPS16/RPL31/RPS3/RPL22/RPS2/RPS23/RPL38/RPS15	11	AHSA1_HUMAN	-10.8004	ND-specific
GO:0072599	establishment of protein localization to endoplasmic reticulum	11/67	105/16992	2.8279e-13	2.31574e-11	1.66201e-11	RPS4X/RPS11/RPS18/RPS16/RPL31/RPS3/RPL22/RPS2/RPS23/RPL38/RPS15	11	AHSA1_HUMAN	-10.6353	ND-specific
GO:1904356	regulation of telomere maintenance via telomere lengthening	9/67	55/16992	7.26634e-13	5.63715e-11	4.0458e-11	HNRNPA2B1/XRCC5/HNRNPA1/HNRNPU/CCT6A/CCT3/CCT4/CCT2/CCT8	9	AHSA1_HUMAN	-10.2489	ND-specific
GO:1904358	positive regulation of telomere maintenance via telomere lengthening	8/67	35/16992	8.20623e-13	6.04799e-11	4.34066e-11	HNRNPA2B1/XRCC5/HNRNPA1/CCT6A/CCT3/CCT4/CCT2/CCT8	8	AHSA1_HUMAN	-10.2184	ND-specific
GO:0071897	DNA biosynthetic process	13/67	202/16992	9.28535e-13	6.51743e-11	4.67758e-11	HNRNPA2B1/XRCC5/HNRNPA1/HNRNPU/CCT6A/CCT3/PTGES3/HSP90AB1/HSP90AA1/CCT4/CCT2/CCT8/DDX39B	13	AHSA1_HUMAN	-10.1859	ND-specific
GO:0000956	nuclear-transcribed mRNA catabolic process	13/67	203/16992	9.89115e-13	6.62707e-11	4.75627e-11	RPS4X/RPS11/RPS18/RPS16/RPL31/RPS3/EIF4B/RPL22/RPS2/RPS23/RPL38/RPS15/EIF4E	13	AHSA1_HUMAN	-10.1787	ND-specific
GO:0000184	nuclear-transcribed mRNA catabolic process, nonsense-mediated decay	11/67	120/16992	1.25874e-12	8.06689e-11	5.78963e-11	RPS4X/RPS11/RPS18/RPS16/RPL31/RPS3/RPL22/RPS2/RPS23/RPL38/RPS15	11	AHSA1_HUMAN	-10.0933	ND-specific
GO:0070972	protein localization to endoplasmic reticulum	11/67	127/16992	2.36147e-12	1.45034e-10	1.04091e-10	RPS4X/RPS11/RPS18/RPS16/RPL31/RPS3/RPL22/RPS2/RPS23/RPL38/RPS15	11	AHSA1_HUMAN	-9.83853	ND-specific
GO:0006402	mRNA catabolic process	13/67	222/16992	3.09499e-12	1.82481e-10	1.30967e-10	RPS4X/RPS11/RPS18/RPS16/RPL31/RPS3/EIF4B/RPL22/RPS2/RPS23/RPL38/RPS15/EIF4E	13	AHSA1_HUMAN	-9.73878	ND-specific
GO:0061077	chaperone-mediated protein folding	9/67	65/16992	3.54227e-12	2.0082e-10	1.44129e-10	CCT6A/CCT3/PTGES3/CCT4/CCT2/CCT8/FKBP4/FKBP5/PPID	9	AHSA1_HUMAN	-9.69719	ND-specific
GO:0006457	protein folding	13/67	233/16992	5.71385e-12	3.11934e-10	2.23876e-10	CCT6A/CCT3/PTGES3/HSP90AB1/HSP90AA1/DNAJA1/CCT4/CCT2/CCT8/FKBP4/FKBP5/PPID/CDC37	13	AHSA1_HUMAN	-9.50594	ND-specific
GO:0032204	regulation of telomere maintenance	9/67	73/16992	1.04957e-11	5.52526e-10	3.9655e-10	HNRNPA2B1/XRCC5/HNRNPA1/HNRNPU/CCT6A/CCT3/CCT4/CCT2/CCT8	9	AHSA1_HUMAN	-9.25765	ND-specific
GO:0034655	nucleobase-containing compound catabolic process	15/67	373/16992	1.22733e-11	6.20962e-10	4.45667e-10	RPS4X/RPS11/RPS18/RPS16/RPL31/KPNB1/RPS3/EIF4B/RPL22/RPS2/RPS23/RACK1/RPL38/RPS15/EIF4E	15	AHSA1_HUMAN	-9.20693	ND-specific
GO:0032210	regulation of telomere maintenance via telomerase	8/67	48/16992	1.26383e-11	6.20962e-10	4.45667e-10	XRCC5/HNRNPA1/HNRNPU/CCT6A/CCT3/CCT4/CCT2/CCT8	8	AHSA1_HUMAN	-9.20693	ND-specific
GO:0032206	positive regulation of telomere maintenance	8/67	49/16992	1.50577e-11	7.07271e-10	5.07611e-10	HNRNPA2B1/XRCC5/HNRNPA1/CCT6A/CCT3/CCT4/CCT2/CCT8	8	AHSA1_HUMAN	-9.15041	ND-specific
GO:0006401	RNA catabolic process	13/67	252/16992	1.53546e-11	7.07271e-10	5.07611e-10	RPS4X/RPS11/RPS18/RPS16/RPL31/RPS3/EIF4B/RPL22/RPS2/RPS23/RPL38/RPS15/EIF4E	13	AHSA1_HUMAN	-9.15041	ND-specific
GO:0010608	posttranscriptional regulation of gene expression	16/67	469/16992	2.71273e-11	1.21169e-09	8.69632e-10	HNRNPA2B1/DDX3X/HNRNPU/RPS4X/RPS3/EIF4B/IARS/PSMD2/RACK1/EIF3B/PSMD3/RPL38/DDX39B/PSMC4/CDC37/EIF4E	16	AHSA1_HUMAN	-8.91661	ND-specific
GO:0032212	positive regulation of telomere maintenance via telomerase	7/67	33/16992	4.22939e-11	1.83357e-09	1.31596e-09	XRCC5/HNRNPA1/CCT6A/CCT3/CCT4/CCT2/CCT8	7	AHSA1_HUMAN	-8.7367	ND-specific
GO:0046700	heterocycle catabolic process	15/67	418/16992	6.12814e-11	2.58082e-09	1.85226e-09	RPS4X/RPS11/RPS18/RPS16/RPL31/KPNB1/RPS3/EIF4B/RPL22/RPS2/RPS23/RACK1/RPL38/RPS15/EIF4E	15	AHSA1_HUMAN	-8.58824	ND-specific
GO:0051973	positive regulation of telomerase activity	7/67	35/16992	6.61629e-11	2.69895e-09	1.93704e-09	HNRNPA2B1/XRCC5/PTGES3/HSP90AB1/HSP90AA1/CCT4/CCT2	7	AHSA1_HUMAN	-8.56881	ND-specific
GO:0044270	cellular nitrogen compound catabolic process	15/67	421/16992	6.77483e-11	2.69895e-09	1.93704e-09	RPS4X/RPS11/RPS18/RPS16/RPL31/KPNB1/RPS3/EIF4B/RPL22/RPS2/RPS23/RACK1/RPL38/RPS15/EIF4E	15	AHSA1_HUMAN	-8.56881	ND-specific
GO:0019083	viral transcription	11/67	176/16992	8.36081e-11	3.24312e-09	2.32759e-09	RPS4X/RPS11/RPS18/RPS16/RPL31/RPS3/RPL22/RPS2/RPS23/RPL38/RPS15	11	AHSA1_HUMAN	-8.48904	ND-specific
GO:0019439	aromatic compound catabolic process	15/67	433/16992	1.00415e-10	3.79518e-09	2.72381e-09	RPS4X/RPS11/RPS18/RPS16/RPL31/KPNB1/RPS3/EIF4B/RPL22/RPS2/RPS23/RACK1/RPL38/RPS15/EIF4E	15	AHSA1_HUMAN	-8.42077	ND-specific
GO:0060249	anatomical structure homeostasis	14/67	372/16992	1.55784e-10	5.74063e-09	4.12007e-09	HNRNPA2B1/XRCC6/PRKDC/XRCC5/HNRNPA1/HNRNPU/CCT6A/CCT3/PTGES3/HSP90AB1/HSP90AA1/CCT4/CCT2/CCT8	14	AHSA1_HUMAN	-8.24104	ND-specific
GO:0006612	protein targeting to membrane	11/67	187/16992	1.60557e-10	5.77222e-09	4.14274e-09	RPS4X/RPS11/RPS18/RPS16/RPL31/RPS3/RPL22/RPS2/RPS23/RPL38/RPS15	11	AHSA1_HUMAN	-8.23866	ND-specific
GO:0022618	ribonucleoprotein complex assembly	11/67	193/16992	2.25264e-10	7.90568e-09	5.67393e-09	PRPF19/DDX3X/PTGES3/PRMT5/HSP90AB1/EIF4B/HSP90AA1/EIF3A/RPL38/DDX39B/RPS15	11	AHSA1_HUMAN	-8.10206	ND-specific
GO:1901361	organic cyclic compound catabolic process	15/67	465/16992	2.70993e-10	9.28937e-09	6.66702e-09	RPS4X/RPS11/RPS18/RPS16/RPL31/KPNB1/RPS3/EIF4B/RPL22/RPS2/RPS23/RACK1/RPL38/RPS15/EIF4E	15	AHSA1_HUMAN	-8.03201	ND-specific
GO:0051972	regulation of telomerase activity	7/67	44/16992	3.66677e-10	1.22837e-08	8.81604e-09	HNRNPA2B1/XRCC5/PTGES3/HSP90AB1/HSP90AA1/CCT4/CCT2	7	AHSA1_HUMAN	-7.91067	ND-specific
GO:0071826	ribonucleoprotein complex subunit organization	11/67	205/16992	4.29032e-10	1.40532e-08	1.0086e-08	PRPF19/DDX3X/PTGES3/PRMT5/HSP90AB1/EIF4B/HSP90AA1/EIF3A/RPL38/DDX39B/RPS15	11	AHSA1_HUMAN	-7.85223	ND-specific
GO:0006403	RNA localization	11/67	225/16992	1.15198e-09	3.69133e-08	2.64928e-08	HNRNPA2B1/CKAP5/HNRNPA1/CCT6A/CCT3/CCT4/CCT2/CCT8/DDX39B/RPS15/EIF4E	11	AHSA1_HUMAN	-7.43282	ND-specific
GO:0090150	establishment of protein localization to membrane	13/67	371/16992	1.81807e-09	5.70178e-08	4.09218e-08	RPS4X/RPS11/RPS18/RPS16/RPL31/RPS3/RPL22/HSP90AA1/RPS2/RPS23/RACK1/RPL38/RPS15	13	AHSA1_HUMAN	-7.24399	ND-specific
GO:1904872	regulation of telomerase RNA localization to Cajal body	5/67	15/16992	2.38459e-09	7.17324e-08	5.14826e-08	CCT6A/CCT3/CCT4/CCT2/CCT8	5	AHSA1_HUMAN	-7.14428	ND-specific
GO:1904874	positive regulation of telomerase RNA localization to Cajal body	5/67	15/16992	2.38459e-09	7.17324e-08	5.14826e-08	CCT6A/CCT3/CCT4/CCT2/CCT8	5	AHSA1_HUMAN	-7.14428	ND-specific
GO:0042254	ribosome biogenesis	12/67	312/16992	2.89247e-09	8.527e-08	6.11985e-08	DDX3X/RPS4X/RPS11/RPS18/RPS16/RPL31/RPS3/RPL22/RPS2/RPS23/RPL38/RPS15	12	AHSA1_HUMAN	-7.0692	ND-specific
GO:0090670	RNA localization to Cajal body	5/67	16/16992	3.45795e-09	9.61702e-08	6.90216e-08	CCT6A/CCT3/CCT4/CCT2/CCT8	5	AHSA1_HUMAN	-7.01696	ND-specific
GO:0090671	telomerase RNA localization to Cajal body	5/67	16/16992	3.45795e-09	9.61702e-08	6.90216e-08	CCT6A/CCT3/CCT4/CCT2/CCT8	5	AHSA1_HUMAN	-7.01696	ND-specific
GO:0090672	telomerase RNA localization	5/67	16/16992	3.45795e-09	9.61702e-08	6.90216e-08	CCT6A/CCT3/CCT4/CCT2/CCT8	5	AHSA1_HUMAN	-7.01696	ND-specific
GO:0006364	rRNA processing	11/67	255/16992	4.29052e-09	1.17115e-07	8.40541e-08	RPS4X/RPS11/RPS18/RPS16/RPL31/RPS3/RPL22/RPS2/RPS23/RPL38/RPS15	11	AHSA1_HUMAN	-6.93139	ND-specific
GO:0050821	protein stabilization	9/67	146/16992	5.57513e-09	1.49413e-07	1.07234e-07	CCT6A/CCT3/PTGES3/HSP90AB1/HSP90AA1/CCT4/CCT2/CCT8/CDC37	9	AHSA1_HUMAN	-6.82561	ND-specific
GO:2001252	positive regulation of chromosome organization	9/67	152/16992	7.94367e-09	2.09089e-07	1.50064e-07	HNRNPA2B1/TRIM28/XRCC5/HNRNPA1/CCT6A/CCT3/CCT4/CCT2/CCT8	9	AHSA1_HUMAN	-6.67967	ND-specific
GO:0016072	rRNA metabolic process	11/67	288/16992	1.51759e-08	3.85677e-07	2.76802e-07	RPS4X/RPS11/RPS18/RPS16/RPL31/RPS3/RPL22/RPS2/RPS23/RPL38/RPS15	11	AHSA1_HUMAN	-6.41378	ND-specific
GO:0033044	regulation of chromosome organization	11/67	288/16992	1.51759e-08	3.85677e-07	2.76802e-07	HNRNPA2B1/TRIM28/XRCC5/HNRNPA1/HNRNPU/CCT6A/CCT3/CCT4/CCT2/CCT8/OTUB1	11	AHSA1_HUMAN	-6.41378	ND-specific
GO:0034248	regulation of cellular amide metabolic process	12/67	384/16992	2.92585e-08	7.28593e-07	5.22914e-07	HNRNPA2B1/EEF1A1/DDX3X/RPS4X/RPS3/EIF4B/IARS/RACK1/EIF3B/RPL38/DDX39B/EIF4E	12	AHSA1_HUMAN	-6.13752	ND-specific
GO:0031647	regulation of protein stability	10/67	238/16992	2.96578e-08	7.28593e-07	5.22914e-07	PRKDC/CCT6A/CCT3/PTGES3/HSP90AB1/HSP90AA1/CCT4/CCT2/CCT8/CDC37	10	AHSA1_HUMAN	-6.13752	ND-specific
GO:0034470	ncRNA processing	12/67	390/16992	3.46991e-08	8.38466e-07	6.0177e-07	HNRNPA2B1/RPS4X/RPS11/RPS18/RPS16/RPL31/RPS3/RPL22/RPS2/RPS23/RPL38/RPS15	12	AHSA1_HUMAN	-6.07651	ND-specific
GO:0002283	neutrophil activation involved in immune response	13/67	485/16992	4.42081e-08	1.03433e-06	7.42342e-07	XRCC6/XRCC5/EEF1A1/DDX3X/HSP90AB1/KPNB1/HSP90AA1/ACLY/PSMD2/CCT2/PSMD3/CCT8/HUWE1	13	AHSA1_HUMAN	-5.98534	ND-specific
GO:0043312	neutrophil degranulation	13/67	485/16992	4.42081e-08	1.03433e-06	7.42342e-07	XRCC6/XRCC5/EEF1A1/DDX3X/HSP90AB1/KPNB1/HSP90AA1/ACLY/PSMD2/CCT2/PSMD3/CCT8/HUWE1	13	AHSA1_HUMAN	-5.98534	ND-specific
GO:0070203	regulation of establishment of protein localization to telomere	4/67	10/16992	4.55372e-08	1.04878e-06	7.52711e-07	CCT6A/CCT4/CCT2/CCT8	4	AHSA1_HUMAN	-5.97932	ND-specific
GO:0042119	neutrophil activation	13/67	490/16992	4.98418e-08	1.13026e-06	8.1119e-07	XRCC6/XRCC5/EEF1A1/DDX3X/HSP90AB1/KPNB1/HSP90AA1/ACLY/PSMD2/CCT2/PSMD3/CCT8/HUWE1	13	AHSA1_HUMAN	-5.94682	ND-specific
GO:0036230	granulocyte activation	13/67	495/16992	5.61153e-08	1.25324e-06	8.99455e-07	XRCC6/XRCC5/EEF1A1/DDX3X/HSP90AB1/KPNB1/HSP90AA1/ACLY/PSMD2/CCT2/PSMD3/CCT8/HUWE1	13	AHSA1_HUMAN	-5.90197	ND-specific
GO:0002446	neutrophil mediated immunity	13/67	498/16992	6.02128e-08	1.32468e-06	9.50728e-07	XRCC6/XRCC5/EEF1A1/DDX3X/HSP90AB1/KPNB1/HSP90AA1/ACLY/PSMD2/CCT2/PSMD3/CCT8/HUWE1	13	AHSA1_HUMAN	-5.87789	ND-specific
GO:0070198	protein localization to chromosome, telomeric region	5/67	27/16992	6.18055e-08	1.33973e-06	9.61526e-07	XRCC5/CCT6A/CCT4/CCT2/CCT8	5	AHSA1_HUMAN	-5.87298	ND-specific
GO:0070202	regulation of establishment of protein localization to chromosome	4/67	11/16992	7.13462e-08	1.50235e-06	1.07824e-06	CCT6A/CCT4/CCT2/CCT8	4	AHSA1_HUMAN	-5.82323	ND-specific
GO:1904816	positive regulation of protein localization to chromosome, telomeric region	4/67	11/16992	7.13462e-08	1.50235e-06	1.07824e-06	CCT6A/CCT4/CCT2/CCT8	4	AHSA1_HUMAN	-5.82323	ND-specific
GO:0006417	regulation of translation	11/67	344/16992	9.3207e-08	1.93503e-06	1.38878e-06	HNRNPA2B1/DDX3X/RPS4X/RPS3/EIF4B/IARS/RACK1/EIF3B/RPL38/DDX39B/EIF4E	11	AHSA1_HUMAN	-5.71331	ND-specific
GO:1904814	regulation of protein localization to chromosome, telomeric region	4/67	13/16992	1.53668e-07	3.14593e-06	2.25784e-06	CCT6A/CCT4/CCT2/CCT8	4	AHSA1_HUMAN	-5.50225	ND-specific
GO:0006458	'de novo' protein folding	5/67	35/16992	2.42555e-07	4.89762e-06	3.51504e-06	CCT6A/CCT3/CCT4/CCT2/CCT8	5	AHSA1_HUMAN	-5.31001	ND-specific
GO:0070200	establishment of protein localization to telomere	4/67	15/16992	2.91629e-07	5.80894e-06	4.1691e-06	CCT6A/CCT4/CCT2/CCT8	4	AHSA1_HUMAN	-5.2359	ND-specific
GO:1901998	toxin transport	5/67	37/16992	3.23713e-07	6.36204e-06	4.56606e-06	CCT3/DNAJA1/CCT4/CCT2/CCT8	5	AHSA1_HUMAN	-5.1964	ND-specific
GO:1900182	positive regulation of protein localization to nucleus	7/67	126/16992	6.26751e-07	1.21557e-05	8.72416e-06	TRIM28/CCT6A/CCT3/HSP90AB1/CCT4/CCT2/CCT8	7	AHSA1_HUMAN	-4.91522	ND-specific
GO:0051131	chaperone-mediated protein complex assembly	4/67	18/16992	6.47966e-07	1.24039e-05	8.90234e-06	PTGES3/HSP90AB1/HSP90AA1/CCT2	4	AHSA1_HUMAN	-4.90644	ND-specific
GO:0031396	regulation of protein ubiquitination	9/67	260/16992	7.89316e-07	1.49161e-05	1.07053e-05	HSP90AB1/RPS3/HSP90AA1/DNAJA1/PSMD2/PSMD3/UFL1/PSMC4/OTUB1	9	AHSA1_HUMAN	-4.82635	ND-specific
GO:0031397	negative regulation of protein ubiquitination	7/67	136/16992	1.05035e-06	1.95976e-05	1.40653e-05	RPS3/DNAJA1/PSMD2/PSMD3/UFL1/PSMC4/OTUB1	7	AHSA1_HUMAN	-4.7078	ND-specific
GO:0032846	positive regulation of homeostatic process	8/67	207/16992	1.49226e-06	2.7495e-05	1.97332e-05	HNRNPA2B1/XRCC5/HNRNPA1/CCT6A/CCT3/CCT4/CCT2/CCT8	8	AHSA1_HUMAN	-4.56075	ND-specific
GO:1903320	regulation of protein modification by small protein conjugation or removal	9/67	282/16992	1.54867e-06	2.8182e-05	2.02263e-05	HSP90AB1/RPS3/HSP90AA1/DNAJA1/PSMD2/PSMD3/UFL1/PSMC4/OTUB1	9	AHSA1_HUMAN	-4.55003	ND-specific
GO:1903321	negative regulation of protein modification by small protein conjugation or removal	7/67	145/16992	1.61559e-06	2.90412e-05	2.08429e-05	RPS3/DNAJA1/PSMD2/PSMD3/UFL1/PSMC4/OTUB1	7	AHSA1_HUMAN	-4.53699	ND-specific
GO:0070199	establishment of protein localization to chromosome	4/67	23/16992	1.84746e-06	3.28091e-05	2.35472e-05	CCT6A/CCT4/CCT2/CCT8	4	AHSA1_HUMAN	-4.48401	ND-specific
GO:0019081	viral translation	3/67	10/16992	6.8938e-06	0.00012097	8.68204e-05	EIF3G/EIF3B/EIF3A	3	AHSA1_HUMAN	-3.91732	ND-specific
GO:0034502	protein localization to chromosome	5/67	70/16992	8.13006e-06	0.000140985	0.000101185	XRCC5/CCT6A/CCT4/CCT2/CCT8	5	AHSA1_HUMAN	-3.85083	ND-specific
GO:0051053	negative regulation of DNA metabolic process	6/67	123/16992	8.85468e-06	0.000151765	0.000108922	TRIM28/XRCC5/HNRNPA1/HNRNPU/RPS3/OTUB1	6	AHSA1_HUMAN	-3.81883	ND-specific
GO:0007339	binding of sperm to zona pellucida	4/67	34/16992	9.36509e-06	0.000158668	0.000113877	CCT3/CCT4/CCT2/CCT8	4	AHSA1_HUMAN	-3.79951	ND-specific
GO:0032844	regulation of homeostatic process	10/67	449/16992	9.67727e-06	0.000162094	0.000116336	HNRNPA2B1/XRCC5/HNRNPA1/HNRNPU/CCT6A/CCT3/CCT4/RACK1/CCT2/CCT8	10	AHSA1_HUMAN	-3.79023	ND-specific
GO:0001649	osteoblast differentiation	7/67	204/16992	1.53289e-05	0.000253874	0.000182206	HNRNPU/RPS11/FASN/IARS/RACK1/RPS15/UFL1	7	AHSA1_HUMAN	-3.59538	ND-specific
GO:1903829	positive regulation of cellular protein localization	9/67	375/16992	1.55918e-05	0.000255359	0.000183272	TRIM28/CCT6A/CCT3/HSP90AB1/CCT4/RACK1/CCT2/CCT8/HUWE1	9	AHSA1_HUMAN	-3.59285	ND-specific
GO:1900180	regulation of protein localization to nucleus	7/67	216/16992	2.21657e-05	0.000359035	0.000257681	TRIM28/CCT6A/CCT3/HSP90AB1/CCT4/CCT2/CCT8	7	AHSA1_HUMAN	-3.44486	ND-specific
GO:0000377	RNA splicing, via transesterification reactions with bulged adenosine as nucleophile	8/67	314/16992	3.1466e-05	0.000498685	0.000357908	HNRNPA2B1/EFTUD2/PRPF19/HNRNPH1/HNRNPA1/HNRNPU/PRMT5/DDX39B	8	AHSA1_HUMAN	-3.30217	ND-specific
GO:0000398	mRNA splicing, via spliceosome	8/67	314/16992	3.1466e-05	0.000498685	0.000357908	HNRNPA2B1/EFTUD2/PRPF19/HNRNPH1/HNRNPA1/HNRNPU/PRMT5/DDX39B	8	AHSA1_HUMAN	-3.30217	ND-specific
GO:0035036	sperm-egg recognition	4/67	46/16992	3.18022e-05	0.000498685	0.000357908	CCT3/CCT4/CCT2/CCT8	4	AHSA1_HUMAN	-3.30217	ND-specific
GO:0000375	RNA splicing, via transesterification reactions	8/67	317/16992	3.36673e-05	0.000522375	0.00037491	HNRNPA2B1/EFTUD2/PRPF19/HNRNPH1/HNRNPA1/HNRNPU/PRMT5/DDX39B	8	AHSA1_HUMAN	-3.28202	ND-specific
GO:0002181	cytoplasmic translation	4/67	48/16992	3.76966e-05	0.0005788	0.000415407	EIF4B/RPL22/EIF3B/EIF3A	4	AHSA1_HUMAN	-3.23747	ND-specific
GO:0009651	response to salt stress	3/67	20/16992	6.36671e-05	0.000967477	0.000694361	XRCC6/XRCC5/HSP90AB1	3	AHSA1_HUMAN	-3.01436	ND-specific
GO:0043488	regulation of mRNA stability	13/69	140/16992	1.19272e-14	1.87853e-11	1.41118e-11	HSPB1/HNRNPU/YWHAZ/YWHAB/PSMC3/PSMD2/PSMC1/PSMD3/PSMC2/PSMD12/PSMC5/PSMD8/PSMD5	13	BAG3_HUMAN	-10.7262	ND-specific
GO:0043487	regulation of RNA stability	13/69	149/16992	2.70248e-14	2.12821e-11	1.59873e-11	HSPB1/HNRNPU/YWHAZ/YWHAB/PSMC3/PSMD2/PSMC1/PSMD3/PSMC2/PSMD12/PSMC5/PSMD8/PSMD5	13	BAG3_HUMAN	-10.672	ND-specific
GO:0000086	G2/M transition of mitotic cell cycle	14/69	233/16992	4.45457e-13	2.33865e-10	1.75682e-10	CKAP5/YWHAG/YWHAE/HSP90AA1/PSMC3/PSMD2/PSMC1/PSMD3/PSMC2/PSMD12/PSMC5/PSMD8/PSMD5/DNM2	14	BAG3_HUMAN	-9.63104	ND-specific
GO:0044839	cell cycle G2/M phase transition	14/69	242/16992	7.47912e-13	2.9449e-10	2.21224e-10	CKAP5/YWHAG/YWHAE/HSP90AA1/PSMC3/PSMD2/PSMC1/PSMD3/PSMC2/PSMD12/PSMC5/PSMD8/PSMD5/DNM2	14	BAG3_HUMAN	-9.53093	ND-specific
GO:0006521	regulation of cellular amino acid metabolic process	9/69	61/16992	2.5644e-12	8.07785e-10	6.06817e-10	PSMC3/PSMD2/PSMC1/PSMD3/PSMC2/PSMD12/PSMC5/PSMD8/PSMD5	9	BAG3_HUMAN	-9.0927	ND-specific
GO:0031146	SCF-dependent proteasomal ubiquitin-dependent protein catabolic process	9/69	72/16992	1.21522e-11	2.41797e-09	1.81641e-09	PSMC3/PSMD2/PSMC1/PSMD3/PSMC2/PSMD12/PSMC5/PSMD8/PSMD5	9	BAG3_HUMAN	-8.61655	ND-specific
GO:0051436	negative regulation of ubiquitin-protein ligase activity involved in mitotic cell cycle	9/69	72/16992	1.21522e-11	2.41797e-09	1.81641e-09	PSMC3/PSMD2/PSMC1/PSMD3/PSMC2/PSMD12/PSMC5/PSMD8/PSMD5	9	BAG3_HUMAN	-8.61655	ND-specific
GO:0051443	positive regulation of ubiquitin-protein transferase activity	10/69	105/16992	1.31652e-11	2.41797e-09	1.81641e-09	STUB1/PSMC3/PSMD2/PSMC1/PSMD3/PSMC2/PSMD12/PSMC5/PSMD8/PSMD5	10	BAG3_HUMAN	-8.61655	ND-specific
GO:0051439	regulation of ubiquitin-protein ligase activity involved in mitotic cell cycle	9/69	73/16992	1.3817e-11	2.41797e-09	1.81641e-09	PSMC3/PSMD2/PSMC1/PSMD3/PSMC2/PSMD12/PSMC5/PSMD8/PSMD5	9	BAG3_HUMAN	-8.61655	ND-specific
GO:0002479	antigen processing and presentation of exogenous peptide antigen via MHC class I, TAP-dependent	9/69	76/16992	2.00832e-11	2.97134e-09	2.2321e-09	PSMC3/PSMD2/PSMC1/PSMD3/PSMC2/PSMD12/PSMC5/PSMD8/PSMD5	9	BAG3_HUMAN	-8.52705	ND-specific
GO:0051437	positive regulation of ubiquitin-protein ligase activity involved in regulation of mitotic cell cycle transition	9/69	77/16992	2.26689e-11	2.97134e-09	2.2321e-09	PSMC3/PSMD2/PSMC1/PSMD3/PSMC2/PSMD12/PSMC5/PSMD8/PSMD5	9	BAG3_HUMAN	-8.52705	ND-specific
GO:0033238	regulation of cellular amine metabolic process	9/69	78/16992	2.55441e-11	2.97134e-09	2.2321e-09	PSMC3/PSMD2/PSMC1/PSMD3/PSMC2/PSMD12/PSMC5/PSMD8/PSMD5	9	BAG3_HUMAN	-8.52705	ND-specific
GO:1904667	negative regulation of ubiquitin protein ligase activity	9/69	78/16992	2.55441e-11	2.97134e-09	2.2321e-09	PSMC3/PSMD2/PSMC1/PSMD3/PSMC2/PSMD12/PSMC5/PSMD8/PSMD5	9	BAG3_HUMAN	-8.52705	ND-specific
GO:0042590	antigen processing and presentation of exogenous peptide antigen via MHC class I	9/69	79/16992	2.87365e-11	2.97134e-09	2.2321e-09	PSMC3/PSMD2/PSMC1/PSMD3/PSMC2/PSMD12/PSMC5/PSMD8/PSMD5	9	BAG3_HUMAN	-8.52705	ND-specific
GO:0061418	regulation of transcription from RNA polymerase II promoter in response to hypoxia	9/69	79/16992	2.87365e-11	2.97134e-09	2.2321e-09	PSMC3/PSMD2/PSMC1/PSMD3/PSMC2/PSMD12/PSMC5/PSMD8/PSMD5	9	BAG3_HUMAN	-8.52705	ND-specific
GO:0043618	regulation of transcription from RNA polymerase II promoter in response to stress	10/69	114/16992	3.0185e-11	2.97134e-09	2.2321e-09	PSMC3/PSMD2/PSMC1/PSMD3/PSMC2/PSMD12/PSMC5/BAG3/PSMD8/PSMD5	10	BAG3_HUMAN	-8.52705	ND-specific
GO:0031396	regulation of protein ubiquitination	13/69	260/16992	3.36972e-11	3.12195e-09	2.34524e-09	STUB1/HSP90AB1/HSP90AA1/PSMC3/PSMD2/PSMC1/AIMP2/PSMD3/PSMC2/PSMD12/PSMC5/PSMD8/PSMD5	13	BAG3_HUMAN	-8.50557	ND-specific
GO:0031145	anaphase-promoting complex-dependent catabolic process	9/69	81/16992	3.6195e-11	3.16706e-09	2.37913e-09	PSMC3/PSMD2/PSMC1/PSMD3/PSMC2/PSMD12/PSMC5/PSMD8/PSMD5	9	BAG3_HUMAN	-8.49934	ND-specific
GO:0010972	negative regulation of G2/M transition of mitotic cell cycle	9/69	83/16992	4.53122e-11	3.55311e-09	2.66914e-09	PSMC3/PSMD2/PSMC1/PSMD3/PSMC2/PSMD12/PSMC5/PSMD8/PSMD5	9	BAG3_HUMAN	-8.44939	ND-specific
GO:0043620	regulation of DNA-templated transcription in response to stress	10/69	119/16992	4.64455e-11	3.55311e-09	2.66914e-09	PSMC3/PSMD2/PSMC1/PSMD3/PSMC2/PSMD12/PSMC5/BAG3/PSMD8/PSMD5	10	BAG3_HUMAN	-8.44939	ND-specific
GO:0051444	negative regulation of ubiquitin-protein transferase activity	9/69	84/16992	5.05881e-11	3.55311e-09	2.66914e-09	PSMC3/PSMD2/PSMC1/PSMD3/PSMC2/PSMD12/PSMC5/PSMD8/PSMD5	9	BAG3_HUMAN	-8.44939	ND-specific
GO:0001736	establishment of planar polarity	10/69	121/16992	5.48831e-11	3.55311e-09	2.66914e-09	PSMC3/PSMD2/PSMC1/PSMD3/PSMC2/PSMD12/PSMC5/DLG3/PSMD8/PSMD5	10	BAG3_HUMAN	-8.44939	ND-specific
GO:0007164	establishment of tissue polarity	10/69	121/16992	5.48831e-11	3.55311e-09	2.66914e-09	PSMC3/PSMD2/PSMC1/PSMD3/PSMC2/PSMD12/PSMC5/DLG3/PSMD8/PSMD5	10	BAG3_HUMAN	-8.44939	ND-specific
GO:1902750	negative regulation of cell cycle G2/M phase transition	9/69	85/16992	5.63986e-11	3.55311e-09	2.66914e-09	PSMC3/PSMD2/PSMC1/PSMD3/PSMC2/PSMD12/PSMC5/PSMD8/PSMD5	9	BAG3_HUMAN	-8.44939	ND-specific
GO:1904668	positive regulation of ubiquitin protein ligase activity	9/69	85/16992	5.63986e-11	3.55311e-09	2.66914e-09	PSMC3/PSMD2/PSMC1/PSMD3/PSMC2/PSMD12/PSMC5/PSMD8/PSMD5	9	BAG3_HUMAN	-8.44939	ND-specific
GO:0051438	regulation of ubiquitin-protein transferase activity	10/69	124/16992	7.01117e-11	4.24715e-09	3.19051e-09	STUB1/PSMC3/PSMD2/PSMC1/PSMD3/PSMC2/PSMD12/PSMC5/PSMD8/PSMD5	10	BAG3_HUMAN	-8.3719	ND-specific
GO:1903320	regulation of protein modification by small protein conjugation or removal	13/69	282/16992	9.26978e-11	5.40737e-09	4.06208e-09	STUB1/HSP90AB1/HSP90AA1/PSMC3/PSMD2/PSMC1/AIMP2/PSMD3/PSMC2/PSMD12/PSMC5/PSMD8/PSMD5	13	BAG3_HUMAN	-8.26701	ND-specific
GO:2000060	positive regulation of protein ubiquitination involved in ubiquitin-dependent protein catabolic process	9/69	91/16992	1.05324e-10	5.9245e-09	4.45055e-09	PSMC3/PSMD2/PSMC1/PSMD3/PSMC2/PSMD12/PSMC5/PSMD8/PSMD5	9	BAG3_HUMAN	-8.22735	ND-specific
GO:0051348	negative regulation of transferase activity	14/69	353/16992	1.18747e-10	6.44918e-09	4.8447e-09	HSPB1/YWHAG/PSMC3/PSMD2/PSMC1/PSMD3/PSMC2/EIF4A2/PSMD12/PSMC5/PSMD8/PSMD5/RPTOR/WNK1	14	BAG3_HUMAN	-8.1905	ND-specific
GO:1904666	regulation of ubiquitin protein ligase activity	9/69	93/16992	1.28432e-10	6.64139e-09	4.98909e-09	PSMC3/PSMD2/PSMC1/PSMD3/PSMC2/PSMD12/PSMC5/PSMD8/PSMD5	9	BAG3_HUMAN	-8.17774	ND-specific
GO:0001738	morphogenesis of a polarized epithelium	10/69	132/16992	1.30719e-10	6.64139e-09	4.98909e-09	PSMC3/PSMD2/PSMC1/PSMD3/PSMC2/PSMD12/PSMC5/DLG3/PSMD8/PSMD5	10	BAG3_HUMAN	-8.17774	ND-specific
GO:0002474	antigen processing and presentation of peptide antigen via MHC class I	9/69	95/16992	1.55896e-10	7.673e-09	5.76405e-09	PSMC3/PSMD2/PSMC1/PSMD3/PSMC2/PSMD12/PSMC5/PSMD8/PSMD5	9	BAG3_HUMAN	-8.11503	ND-specific
GO:0031398	positive regulation of protein ubiquitination	11/69	182/16992	1.67158e-10	7.97797e-09	5.99314e-09	STUB1/PSMC3/PSMD2/PSMC1/AIMP2/PSMD3/PSMC2/PSMD12/PSMC5/PSMD8/PSMD5	11	BAG3_HUMAN	-8.09811	ND-specific
GO:0038093	Fc receptor signaling pathway	12/69	246/16992	2.755e-10	1.27621e-08	9.58707e-09	HSP90AB1/HSP90AA1/PSMC3/PSMD2/PSMC1/PSMD3/PSMC2/PSMD12/PSMC5/PSMD8/ELMO1/PSMD5	12	BAG3_HUMAN	-7.89408	ND-specific
GO:1903322	positive regulation of protein modification by small protein conjugation or removal	11/69	197/16992	3.90216e-10	1.75597e-08	1.31911e-08	STUB1/PSMC3/PSMD2/PSMC1/AIMP2/PSMD3/PSMC2/PSMD12/PSMC5/PSMD8/PSMD5	11	BAG3_HUMAN	-7.75548	ND-specific
GO:2000058	regulation of protein ubiquitination involved in ubiquitin-dependent protein catabolic process	9/69	106/16992	4.20671e-10	1.84044e-08	1.38256e-08	PSMC3/PSMD2/PSMC1/PSMD3/PSMC2/PSMD12/PSMC5/PSMD8/PSMD5	9	BAG3_HUMAN	-7.73508	ND-specific
GO:0045732	positive regulation of protein catabolic process	12/69	257/16992	4.55294e-10	1.93807e-08	1.4559e-08	GGA1/STUB1/PSMC3/PSMD2/PSMC1/PSMD3/PSMC2/PSMD12/PSMC5/PSMD8/PSMD5/ATG4B	12	BAG3_HUMAN	-7.71263	ND-specific
GO:0010608	posttranscriptional regulation of gene expression	15/69	469/16992	4.75568e-10	1.97111e-08	1.48072e-08	NCL/HSPB1/HNRNPU/YWHAZ/YWHAB/PSMC3/PSMD2/PSMC1/PSMD3/PSMC2/EIF4A2/PSMD12/PSMC5/PSMD8/PSMD5	15	BAG3_HUMAN	-7.70529	ND-specific
GO:0060071	Wnt signaling pathway, planar cell polarity pathway	9/69	110/16992	5.87278e-10	2.3717e-08	1.78165e-08	PSMC3/PSMD2/PSMC1/PSMD3/PSMC2/PSMD12/PSMC5/PSMD8/PSMD5	9	BAG3_HUMAN	-7.62494	ND-specific
GO:0090175	regulation of establishment of planar polarity	9/69	111/16992	6.3706e-10	2.50842e-08	1.88436e-08	PSMC3/PSMD2/PSMC1/PSMD3/PSMC2/PSMD12/PSMC5/PSMD8/PSMD5	9	BAG3_HUMAN	-7.6006	ND-specific
GO:0010389	regulation of G2/M transition of mitotic cell cycle	9/69	114/16992	8.09401e-10	3.10928e-08	2.33573e-08	PSMC3/PSMD2/PSMC1/PSMD3/PSMC2/PSMD12/PSMC5/PSMD8/PSMD5	9	BAG3_HUMAN	-7.50734	ND-specific
GO:0010948	negative regulation of cell cycle process	12/69	271/16992	8.34879e-10	3.1308e-08	2.35189e-08	PRKDC/HSP90AB1/PSMC3/PSMD2/PSMC1/PSMD3/PSMC2/PSMD12/PSMC5/PSMD8/PSMD5/TOM1L2	12	BAG3_HUMAN	-7.50435	ND-specific
GO:0009896	positive regulation of catabolic process	14/69	412/16992	8.95354e-10	3.27949e-08	2.46359e-08	GGA1/STUB1/HDAC6/PSMC3/PSMD2/PSMC1/PSMD3/PSMC2/PSMD12/PSMC5/HTT/PSMD8/PSMD5/ATG4B	14	BAG3_HUMAN	-7.48419	ND-specific
GO:0038061	NIK/NF-kappaB signaling	9/69	120/16992	1.28098e-09	4.58534e-08	3.44456e-08	PSMC3/PSMD2/PSMC1/PSMD3/PSMC2/PSMD12/PSMC5/PSMD8/PSMD5	9	BAG3_HUMAN	-7.33863	ND-specific
GO:0090263	positive regulation of canonical Wnt signaling pathway	9/69	122/16992	1.48463e-09	4.9311e-08	3.7043e-08	PSMC3/PSMD2/PSMC1/PSMD3/PSMC2/PSMD12/PSMC5/PSMD8/PSMD5	9	BAG3_HUMAN	-7.30706	ND-specific
GO:1902749	regulation of cell cycle G2/M phase transition	9/69	122/16992	1.48463e-09	4.9311e-08	3.7043e-08	PSMC3/PSMD2/PSMC1/PSMD3/PSMC2/PSMD12/PSMC5/PSMD8/PSMD5	9	BAG3_HUMAN	-7.30706	ND-specific
GO:0002478	antigen processing and presentation of exogenous peptide antigen	10/69	169/16992	1.48702e-09	4.9311e-08	3.7043e-08	PSMC3/PSMD2/PSMC1/PSMD3/PSMC2/PSMD12/PSMC5/PSMD8/PSMD5/DNM2	10	BAG3_HUMAN	-7.30706	ND-specific
GO:0010822	positive regulation of mitochondrion organization	10/69	170/16992	1.57494e-09	4.9311e-08	3.7043e-08	YWHAG/YWHAZ/HDAC6/YWHAQ/YWHAE/YWHAH/YWHAB/SAE1/HTT/PSMD8	10	BAG3_HUMAN	-7.30706	ND-specific
GO:1900739	regulation of protein insertion into mitochondrial membrane involved in apoptotic signaling pathway	6/69	29/16992	1.58452e-09	4.9311e-08	3.7043e-08	YWHAG/YWHAZ/YWHAQ/YWHAE/YWHAH/YWHAB	6	BAG3_HUMAN	-7.30706	ND-specific
GO:1900740	positive regulation of protein insertion into mitochondrial membrane involved in apoptotic signaling pathway	6/69	29/16992	1.58452e-09	4.9311e-08	3.7043e-08	YWHAG/YWHAZ/YWHAQ/YWHAE/YWHAH/YWHAB	6	BAG3_HUMAN	-7.30706	ND-specific
GO:0044106	cellular amine metabolic process	9/69	123/16992	1.59674e-09	4.9311e-08	3.7043e-08	PSMC3/PSMD2/PSMC1/PSMD3/PSMC2/PSMD12/PSMC5/PSMD8/PSMD5	9	BAG3_HUMAN	-7.30706	ND-specific
GO:0002223	stimulatory C-type lectin receptor signaling pathway	9/69	124/16992	1.71621e-09	5.19815e-08	3.90491e-08	PSMC3/PSMD2/PSMC1/PSMD3/PSMC2/PSMD12/PSMC5/PSMD8/PSMD5	9	BAG3_HUMAN	-7.28415	ND-specific
GO:0002220	innate immune response activating cell surface receptor signaling pathway	9/69	126/16992	1.97895e-09	5.88085e-08	4.41776e-08	PSMC3/PSMD2/PSMC1/PSMD3/PSMC2/PSMD12/PSMC5/PSMD8/PSMD5	9	BAG3_HUMAN	-7.23056	ND-specific
GO:0019884	antigen processing and presentation of exogenous antigen	10/69	176/16992	2.20644e-09	6.31845e-08	4.74649e-08	PSMC3/PSMD2/PSMC1/PSMD3/PSMC2/PSMD12/PSMC5/PSMD8/PSMD5/DNM2	10	BAG3_HUMAN	-7.19939	ND-specific
GO:1903052	positive regulation of proteolysis involved in cellular protein catabolic process	10/69	176/16992	2.20644e-09	6.31845e-08	4.74649e-08	STUB1/PSMC3/PSMD2/PSMC1/PSMD3/PSMC2/PSMD12/PSMC5/PSMD8/PSMD5	10	BAG3_HUMAN	-7.19939	ND-specific
GO:0001844	protein insertion into mitochondrial membrane involved in apoptotic signaling pathway	6/69	31/16992	2.44042e-09	6.86369e-08	5.15608e-08	YWHAG/YWHAZ/YWHAQ/YWHAE/YWHAH/YWHAB	6	BAG3_HUMAN	-7.16344	ND-specific
GO:1903050	regulation of proteolysis involved in cellular protein catabolic process	11/69	236/16992	2.63918e-09	7.29247e-08	5.47818e-08	STUB1/HSP90AB1/PSMC3/PSMD2/PSMC1/PSMD3/PSMC2/PSMD12/PSMC5/PSMD8/PSMD5	11	BAG3_HUMAN	-7.13713	ND-specific
GO:0009308	amine metabolic process	9/69	131/16992	2.79618e-09	7.59309e-08	5.70401e-08	PSMC3/PSMD2/PSMC1/PSMD3/PSMC2/PSMD12/PSMC5/PSMD8/PSMD5	9	BAG3_HUMAN	-7.11958	ND-specific
GO:0048002	antigen processing and presentation of peptide antigen	10/69	182/16992	3.05348e-09	8.15125e-08	6.12331e-08	PSMC3/PSMD2/PSMC1/PSMD3/PSMC2/PSMD12/PSMC5/PSMD8/PSMD5/DNM2	10	BAG3_HUMAN	-7.08878	ND-specific
GO:0051204	protein insertion into mitochondrial membrane	6/69	33/16992	3.64777e-09	9.57539e-08	7.19314e-08	YWHAG/YWHAZ/YWHAQ/YWHAE/YWHAH/YWHAB	6	BAG3_HUMAN	-7.01884	ND-specific
GO:0042176	regulation of protein catabolic process	13/69	382/16992	3.78521e-09	9.77328e-08	7.3418e-08	GGA1/STUB1/HSP90AB1/PSMC3/PSMD2/PSMC1/PSMD3/PSMC2/PSMD12/PSMC5/PSMD8/PSMD5/ATG4B	13	BAG3_HUMAN	-7.00996	ND-specific
GO:0031397	negative regulation of protein ubiquitination	9/69	136/16992	3.89605e-09	9.89723e-08	7.43491e-08	PSMC3/PSMD2/PSMC1/PSMD3/PSMC2/PSMD12/PSMC5/PSMD8/PSMD5	9	BAG3_HUMAN	-7.00449	ND-specific
GO:1903364	positive regulation of cellular protein catabolic process	10/69	191/16992	4.86667e-09	1.21667e-07	9.13975e-08	STUB1/PSMC3/PSMD2/PSMC1/PSMD3/PSMC2/PSMD12/PSMC5/PSMD8/PSMD5	10	BAG3_HUMAN	-6.91483	ND-specific
GO:1903321	negative regulation of protein modification by small protein conjugation or removal	9/69	145/16992	6.85557e-09	1.68711e-07	1.26738e-07	PSMC3/PSMD2/PSMC1/PSMD3/PSMC2/PSMD12/PSMC5/PSMD8/PSMD5	9	BAG3_HUMAN	-6.77286	ND-specific
GO:1903362	regulation of cellular protein catabolic process	11/69	260/16992	7.25827e-09	1.75873e-07	1.32118e-07	STUB1/HSP90AB1/PSMC3/PSMD2/PSMC1/PSMD3/PSMC2/PSMD12/PSMC5/PSMD8/PSMD5	11	BAG3_HUMAN	-6.7548	ND-specific
GO:1901030	positive regulation of mitochondrial outer membrane permeabilization involved in apoptotic signaling pathway	6/69	37/16992	7.5598e-09	1.78131e-07	1.33814e-07	YWHAG/YWHAZ/YWHAQ/YWHAE/YWHAH/YWHAB	6	BAG3_HUMAN	-6.74926	ND-specific
GO:1901991	negative regulation of mitotic cell cycle phase transition	10/69	200/16992	7.57762e-09	1.78131e-07	1.33814e-07	PRKDC/PSMC3/PSMD2/PSMC1/PSMD3/PSMC2/PSMD12/PSMC5/PSMD8/PSMD5	10	BAG3_HUMAN	-6.74926	ND-specific
GO:0042787	protein ubiquitination involved in ubiquitin-dependent protein catabolic process	10/69	204/16992	9.16199e-09	2.12208e-07	1.59413e-07	STUB1/PSMC3/PSMD2/PSMC1/PSMD3/PSMC2/PSMD12/PSMC5/PSMD8/PSMD5	10	BAG3_HUMAN	-6.67324	ND-specific
GO:0035567	non-canonical Wnt signaling pathway	9/69	151/16992	9.7872e-09	2.23403e-07	1.67823e-07	PSMC3/PSMD2/PSMC1/PSMD3/PSMC2/PSMD12/PSMC5/PSMD8/PSMD5	9	BAG3_HUMAN	-6.65091	ND-specific
GO:1901988	negative regulation of cell cycle phase transition	10/69	208/16992	1.10331e-08	2.48246e-07	1.86485e-07	PRKDC/PSMC3/PSMD2/PSMC1/PSMD3/PSMC2/PSMD12/PSMC5/PSMD8/PSMD5	10	BAG3_HUMAN	-6.60512	ND-specific
GO:0030177	positive regulation of Wnt signaling pathway	9/69	154/16992	1.16275e-08	2.57934e-07	1.93763e-07	PSMC3/PSMD2/PSMC1/PSMD3/PSMC2/PSMD12/PSMC5/PSMD8/PSMD5	9	BAG3_HUMAN	-6.58849	ND-specific
GO:0045930	negative regulation of mitotic cell cycle	11/69	274/16992	1.25022e-08	2.73485e-07	2.05445e-07	PRKDC/PSMC3/PSMD2/PSMC1/PSMD3/PSMC2/PSMD12/PSMC5/PSMD8/PSMD5/TOM1L2	11	BAG3_HUMAN	-6.56307	ND-specific
GO:0010565	regulation of cellular ketone metabolic process	9/69	160/16992	1.62371e-08	3.5032e-07	2.63164e-07	PSMC3/PSMD2/PSMC1/PSMD3/PSMC2/PSMD12/PSMC5/PSMD8/PSMD5	9	BAG3_HUMAN	-6.45554	ND-specific
GO:0031331	positive regulation of cellular catabolic process	12/69	358/16992	1.90742e-08	4.05971e-07	3.0497e-07	STUB1/HDAC6/PSMC3/PSMD2/PSMC1/PSMD3/PSMC2/PSMD12/PSMC5/HTT/PSMD8/PSMD5	12	BAG3_HUMAN	-6.3915	ND-specific
GO:0010821	regulation of mitochondrion organization	10/69	221/16992	1.96666e-08	4.12102e-07	3.09576e-07	YWHAG/YWHAZ/HDAC6/YWHAQ/YWHAE/YWHAH/YWHAB/SAE1/HTT/PSMD8	10	BAG3_HUMAN	-6.385	ND-specific
GO:0090090	negative regulation of canonical Wnt signaling pathway	9/69	164/16992	2.01346e-08	4.12102e-07	3.09576e-07	PSMC3/PSMD2/PSMC1/PSMD3/PSMC2/PSMD12/PSMC5/PSMD8/PSMD5	9	BAG3_HUMAN	-6.385	ND-specific
GO:0000209	protein polyubiquitination	11/69	287/16992	2.01664e-08	4.12102e-07	3.09576e-07	STUB1/HDAC6/PSMC3/PSMD2/PSMC1/PSMD3/PSMC2/PSMD12/PSMC5/PSMD8/PSMD5	11	BAG3_HUMAN	-6.385	ND-specific
GO:1903749	positive regulation of establishment of protein localization to mitochondrion	8/69	115/16992	2.04089e-08	4.12102e-07	3.09576e-07	YWHAG/YWHAZ/YWHAQ/YWHAE/YWHAH/YWHAB/SAE1/PSMD8	8	BAG3_HUMAN	-6.385	ND-specific
GO:0033209	tumor necrosis factor-mediated signaling pathway	9/69	167/16992	2.35726e-08	4.69961e-07	3.5304e-07	PSMC3/PSMD2/PSMC1/PSMD3/PSMC2/PSMD12/PSMC5/PSMD8/PSMD5	9	BAG3_HUMAN	-6.32794	ND-specific
GO:1901028	regulation of mitochondrial outer membrane permeabilization involved in apoptotic signaling pathway	6/69	45/16992	2.58205e-08	5.08342e-07	3.81872e-07	YWHAG/YWHAZ/YWHAQ/YWHAE/YWHAH/YWHAB	6	BAG3_HUMAN	-6.29384	ND-specific
GO:0019882	antigen processing and presentation	10/69	228/16992	2.6441e-08	5.14131e-07	3.86221e-07	PSMC3/PSMD2/PSMC1/PSMD3/PSMC2/PSMD12/PSMC5/PSMD8/PSMD5/DNM2	10	BAG3_HUMAN	-6.28893	ND-specific
GO:0050852	T cell receptor signaling pathway	9/69	173/16992	3.20191e-08	6.15001e-07	4.61996e-07	PSMC3/PSMD2/PSMC1/PSMD3/PSMC2/PSMD12/PSMC5/PSMD8/PSMD5	9	BAG3_HUMAN	-6.21112	ND-specific
GO:0051205	protein insertion into membrane	6/69	47/16992	3.38231e-08	6.41823e-07	4.82145e-07	YWHAG/YWHAZ/YWHAQ/YWHAE/YWHAH/YWHAB	6	BAG3_HUMAN	-6.19258	ND-specific
GO:0031647	regulation of protein stability	10/69	238/16992	3.96811e-08	7.44021e-07	5.58917e-07	PRKDC/STUB1/CRYAB/HDAC6/HSP90AB1/HSP90AA1/BAG3/HTT/SUGT1/PSMD8	10	BAG3_HUMAN	-6.12841	ND-specific
GO:1905330	regulation of morphogenesis of an epithelium	9/69	179/16992	4.30008e-08	7.96779e-07	5.98549e-07	PSMC3/PSMD2/PSMC1/PSMD3/PSMC2/PSMD12/PSMC5/PSMD8/PSMD5	9	BAG3_HUMAN	-6.09866	ND-specific
GO:0038095	Fc-epsilon receptor signaling pathway	9/69	180/16992	4.51196e-08	8.26318e-07	6.20739e-07	PSMC3/PSMD2/PSMC1/PSMD3/PSMC2/PSMD12/PSMC5/PSMD8/PSMD5	9	BAG3_HUMAN	-6.08285	ND-specific
GO:1903747	regulation of establishment of protein localization to mitochondrion	8/69	128/16992	4.73198e-08	8.56652e-07	6.43527e-07	YWHAG/YWHAZ/YWHAQ/YWHAE/YWHAH/YWHAB/SAE1/PSMD8	8	BAG3_HUMAN	-6.0672	ND-specific
GO:0045899	positive regulation of RNA polymerase II transcriptional preinitiation complex assembly	4/69	10/16992	5.13316e-08	9.18718e-07	6.90152e-07	PSMC3/PSMC1/PSMC2/PSMC5	4	BAG3_HUMAN	-6.03682	ND-specific
GO:1901990	regulation of mitotic cell cycle phase transition	11/69	316/16992	5.40079e-08	9.55758e-07	7.17976e-07	PRKDC/PSMC3/PSMD2/PSMC1/PSMD3/PSMC2/PSMD12/PSMC5/PSMD8/PSMD5/RPTOR	11	BAG3_HUMAN	-6.01965	ND-specific
GO:0071456	cellular response to hypoxia	9/69	186/16992	5.98541e-08	1.04745e-06	7.86854e-07	PSMC3/PSMD2/PSMC1/PSMD3/PSMC2/PSMD12/PSMC5/PSMD8/PSMD5	9	BAG3_HUMAN	-5.97987	ND-specific
GO:0097345	mitochondrial outer membrane permeabilization	6/69	53/16992	7.0948e-08	1.22795e-06	9.22446e-07	YWHAG/YWHAZ/YWHAQ/YWHAE/YWHAH/YWHAB	6	BAG3_HUMAN	-5.91082	ND-specific
GO:0072655	establishment of protein localization to mitochondrion	9/69	192/16992	7.86265e-08	1.3331e-06	1.00144e-06	YWHAG/YWHAZ/YWHAQ/YWHAE/YWHAH/YWHAB/HSP90AA1/SAE1/PSMD8	9	BAG3_HUMAN	-5.87514	ND-specific
GO:1902110	positive regulation of mitochondrial membrane permeability involved in apoptotic process	6/69	54/16992	7.95629e-08	1.3331e-06	1.00144e-06	YWHAG/YWHAZ/YWHAQ/YWHAE/YWHAH/YWHAB	6	BAG3_HUMAN	-5.87514	ND-specific
GO:1902686	mitochondrial outer membrane permeabilization involved in programmed cell death	6/69	54/16992	7.95629e-08	1.3331e-06	1.00144e-06	YWHAG/YWHAZ/YWHAQ/YWHAE/YWHAH/YWHAB	6	BAG3_HUMAN	-5.87514	ND-specific
GO:0036294	cellular response to decreased oxygen levels	9/69	193/16992	8.22092e-08	1.36294e-06	1.02386e-06	PSMC3/PSMD2/PSMC1/PSMD3/PSMC2/PSMD12/PSMC5/PSMD8/PSMD5	9	BAG3_HUMAN	-5.86552	ND-specific
GO:0070585	protein localization to mitochondrion	9/69	194/16992	8.59335e-08	1.40985e-06	1.05909e-06	YWHAG/YWHAZ/YWHAQ/YWHAE/YWHAH/YWHAB/HSP90AA1/SAE1/PSMD8	9	BAG3_HUMAN	-5.85083	ND-specific
GO:0002429	immune response-activating cell surface receptor signaling pathway	12/69	414/16992	9.38528e-08	1.5239e-06	1.14477e-06	HSP90AB1/HSP90AA1/PSMC3/PSMD2/PSMC1/PSMD3/PSMC2/PSMD12/PSMC5/PSMD8/ELMO1/PSMD5	12	BAG3_HUMAN	-5.81704	ND-specific
GO:0035794	positive regulation of mitochondrial membrane permeability	6/69	56/16992	9.93875e-08	1.5973e-06	1.19991e-06	YWHAG/YWHAZ/YWHAQ/YWHAE/YWHAH/YWHAB	6	BAG3_HUMAN	-5.79661	ND-specific
GO:0030178	negative regulation of Wnt signaling pathway	9/69	198/16992	1.02343e-07	1.62818e-06	1.22311e-06	PSMC3/PSMD2/PSMC1/PSMD3/PSMC2/PSMD12/PSMC5/PSMD8/PSMD5	9	BAG3_HUMAN	-5.7883	ND-specific
GO:1901987	regulation of cell cycle phase transition	11/69	337/16992	1.03697e-07	1.63323e-06	1.2269e-06	PRKDC/PSMC3/PSMD2/PSMC1/PSMD3/PSMC2/PSMD12/PSMC5/PSMD8/PSMD5/RPTOR	11	BAG3_HUMAN	-5.78695	ND-specific
GO:1905710	positive regulation of membrane permeability	6/69	57/16992	1.10727e-07	1.72669e-06	1.29711e-06	YWHAG/YWHAZ/YWHAQ/YWHAE/YWHAH/YWHAB	6	BAG3_HUMAN	-5.76279	ND-specific
GO:0071453	cellular response to oxygen levels	9/69	202/16992	1.2142e-07	1.87487e-06	1.40842e-06	PSMC3/PSMD2/PSMC1/PSMD3/PSMC2/PSMD12/PSMC5/PSMD8/PSMD5	9	BAG3_HUMAN	-5.72703	ND-specific
GO:1902108	regulation of mitochondrial membrane permeability involved in apoptotic process	6/69	59/16992	1.36613e-07	2.08899e-06	1.56927e-06	YWHAG/YWHAZ/YWHAQ/YWHAE/YWHAH/YWHAB	6	BAG3_HUMAN	-5.68006	ND-specific
GO:0002758	innate immune response-activating signal transduction	10/69	277/16992	1.64265e-07	2.48767e-06	1.86877e-06	PSMC3/PSMD2/PSMC1/PSMD3/PSMC2/PSMD12/PSMC5/S100A8/PSMD8/PSMD5	10	BAG3_HUMAN	-5.60421	ND-specific
GO:0045898	regulation of RNA polymerase II transcriptional preinitiation complex assembly	4/69	13/16992	1.73173e-07	2.59759e-06	1.95134e-06	PSMC3/PSMC1/PSMC2/PSMC5	4	BAG3_HUMAN	-5.58543	ND-specific
GO:0002218	activation of innate immune response	10/69	284/16992	2.07027e-07	3.07611e-06	2.31081e-06	PSMC3/PSMD2/PSMC1/PSMD3/PSMC2/PSMD12/PSMC5/S100A8/PSMD8/PSMD5	10	BAG3_HUMAN	-5.512	ND-specific
GO:0002768	immune response-regulating cell surface receptor signaling pathway	12/69	446/16992	2.09781e-07	3.0879e-06	2.31967e-06	HSP90AB1/HSP90AA1/PSMC3/PSMD2/PSMC1/PSMD3/PSMC2/PSMD12/PSMC5/PSMD8/ELMO1/PSMD5	12	BAG3_HUMAN	-5.51034	ND-specific
GO:0007006	mitochondrial membrane organization	7/69	105/16992	2.21444e-07	3.22939e-06	2.42595e-06	YWHAG/YWHAZ/YWHAQ/YWHAE/YWHAH/YWHAB/HSP90AA1	7	BAG3_HUMAN	-5.49088	ND-specific
GO:0045862	positive regulation of proteolysis	11/69	367/16992	2.44227e-07	3.52897e-06	2.651e-06	STUB1/PSMC3/PSMD2/PSMC1/PSMD3/PSMC2/PSMD12/PSMC5/S100A8/PSMD8/PSMD5	11	BAG3_HUMAN	-5.45235	ND-specific
GO:0090150	establishment of protein localization to membrane	11/69	371/16992	2.72137e-07	3.89651e-06	2.92711e-06	YWHAG/YWHAZ/YWHAQ/YWHAE/YWHAH/YWHAB/HSP90AA1/RPS2/RPSA/ATG3/ATG4B	11	BAG3_HUMAN	-5.40932	ND-specific
GO:1903829	positive regulation of cellular protein localization	11/69	375/16992	3.02839e-07	4.26604e-06	3.2047e-06	PARP1/YWHAG/YWHAZ/HSP90AB1/YWHAQ/YWHAE/YWHAH/YWHAB/SAE1/BAG3/PSMD8	11	BAG3_HUMAN	-5.36997	ND-specific
GO:0042180	cellular ketone metabolic process	9/69	225/16992	3.03363e-07	4.26604e-06	3.2047e-06	PSMC3/PSMD2/PSMC1/PSMD3/PSMC2/PSMD12/PSMC5/PSMD8/PSMD5	9	BAG3_HUMAN	-5.36997	ND-specific
GO:0043254	regulation of protein complex assembly	11/69	377/16992	3.1931e-07	4.45056e-06	3.34331e-06	PARP1/STUB1/CRYAB/HDAC6/HSP90AA1/PSMC3/PSMC1/PSMC2/CAPZB/PSMC5/EVL	11	BAG3_HUMAN	-5.35158	ND-specific
GO:0043161	proteasome-mediated ubiquitin-dependent protein catabolic process	11/69	378/16992	3.2784e-07	4.52937e-06	3.40251e-06	STUB1/HSP90AB1/PSMC3/PSMD2/PSMC1/PSMD3/PSMC2/PSMD12/PSMC5/PSMD8/PSMD5	11	BAG3_HUMAN	-5.34396	ND-specific
GO:0046902	regulation of mitochondrial membrane permeability	6/69	69/16992	3.52085e-07	4.82203e-06	3.62236e-06	YWHAG/YWHAZ/YWHAQ/YWHAE/YWHAH/YWHAB	6	BAG3_HUMAN	-5.31677	ND-specific
GO:0070646	protein modification by small protein removal	10/69	304/16992	3.87732e-07	5.26446e-06	3.95472e-06	PSMC3/PSMD2/PSMC1/PSMD3/PSMC2/PSMD12/PSMC5/COPS4/PSMD8/PSMD5	10	BAG3_HUMAN	-5.27865	ND-specific
GO:0008637	apoptotic mitochondrial changes	7/69	116/16992	4.37963e-07	5.89566e-06	4.42889e-06	YWHAG/YWHAZ/YWHAQ/YWHAE/YWHAH/YWHAB/ATG3	7	BAG3_HUMAN	-5.22947	ND-specific
GO:0045088	regulation of innate immune response	11/69	391/16992	4.58597e-07	6.1211e-06	4.59824e-06	HSP90AB1/PSMC3/PSMD2/PSMC1/PSMD3/PSMC2/PSMD12/PSMC5/S100A8/PSMD8/PSMD5	11	BAG3_HUMAN	-5.21317	ND-specific
GO:0060828	regulation of canonical Wnt signaling pathway	9/69	239/16992	5.0423e-07	6.67363e-06	5.0133e-06	PSMC3/PSMD2/PSMC1/PSMD3/PSMC2/PSMD12/PSMC5/PSMD8/PSMD5	9	BAG3_HUMAN	-5.17564	ND-specific
GO:0090559	regulation of membrane permeability	6/69	74/16992	5.35504e-07	7.02849e-06	5.27988e-06	YWHAG/YWHAZ/YWHAQ/YWHAE/YWHAH/YWHAB	6	BAG3_HUMAN	-5.15314	ND-specific
GO:0050851	antigen receptor-mediated signaling pathway	9/69	246/16992	6.42162e-07	8.35873e-06	6.27917e-06	PSMC3/PSMD2/PSMC1/PSMD3/PSMC2/PSMD12/PSMC5/PSMD8/PSMD5	9	BAG3_HUMAN	-5.07786	ND-specific
GO:0010498	proteasomal protein catabolic process	11/69	407/16992	6.81434e-07	8.79721e-06	6.60856e-06	STUB1/HSP90AB1/PSMC3/PSMD2/PSMC1/PSMD3/PSMC2/PSMD12/PSMC5/PSMD8/PSMD5	11	BAG3_HUMAN	-5.05566	ND-specific
GO:2000027	regulation of organ morphogenesis	9/69	248/16992	6.87132e-07	8.79864e-06	6.60964e-06	PSMC3/PSMD2/PSMC1/PSMD3/PSMC2/PSMD12/PSMC5/PSMD8/PSMD5	9	BAG3_HUMAN	-5.05558	ND-specific
GO:0051131	chaperone-mediated protein complex assembly	4/69	18/16992	7.29867e-07	9.23699e-06	6.93894e-06	STUB1/HDAC6/HSP90AB1/HSP90AA1	4	BAG3_HUMAN	-5.03447	ND-specific
GO:1900034	regulation of cellular response to heat	6/69	78/16992	7.33095e-07	9.23699e-06	6.93894e-06	CRYAB/HSP90AB1/YWHAE/HSP90AA1/BAG3/RPTOR	6	BAG3_HUMAN	-5.03447	ND-specific
GO:0045089	positive regulation of innate immune response	10/69	327/16992	7.55171e-07	9.43964e-06	7.09116e-06	PSMC3/PSMD2/PSMC1/PSMD3/PSMC2/PSMD12/PSMC5/S100A8/PSMD8/PSMD5	10	BAG3_HUMAN	-5.02504	ND-specific
GO:0060261	positive regulation of transcription initiation from RNA polymerase II promoter	4/69	19/16992	9.21671e-07	1.14302e-05	8.58647e-06	PSMC3/PSMC1/PSMC2/PSMC5	4	BAG3_HUMAN	-4.94195	ND-specific
GO:0071356	cellular response to tumor necrosis factor	9/69	270/16992	1.39293e-06	1.71396e-05	1.28755e-05	PSMC3/PSMD2/PSMC1/PSMD3/PSMC2/PSMD12/PSMC5/PSMD8/PSMD5	9	BAG3_HUMAN	-4.766	ND-specific
GO:0006520	cellular amino acid metabolic process	10/69	364/16992	1.98844e-06	2.42774e-05	1.82375e-05	PSMC3/PSMD2/PSMC1/AIMP2/PSMD3/PSMC2/PSMD12/PSMC5/PSMD8/PSMD5	10	BAG3_HUMAN	-4.6148	ND-specific
GO:2001233	regulation of apoptotic signaling pathway	10/69	371/16992	2.35812e-06	2.85018e-05	2.14109e-05	PARP1/HSPB1/YWHAG/YWHAZ/YWHAQ/YWHAE/YWHAH/YWHAB/S100A8/HTT	10	BAG3_HUMAN	-4.54513	ND-specific
GO:0034612	response to tumor necrosis factor	9/69	288/16992	2.37063e-06	2.85018e-05	2.14109e-05	PSMC3/PSMD2/PSMC1/PSMD3/PSMC2/PSMD12/PSMC5/PSMD8/PSMD5	9	BAG3_HUMAN	-4.54513	ND-specific
GO:0016579	protein deubiquitination	9/69	289/16992	2.439e-06	2.91017e-05	2.18616e-05	PSMC3/PSMD2/PSMC1/PSMD3/PSMC2/PSMD12/PSMC5/PSMD8/PSMD5	9	BAG3_HUMAN	-4.53608	ND-specific
GO:0060070	canonical Wnt signaling pathway	9/69	290/16992	2.50908e-06	2.97127e-05	2.23206e-05	PSMC3/PSMD2/PSMC1/PSMD3/PSMC2/PSMD12/PSMC5/PSMD8/PSMD5	9	BAG3_HUMAN	-4.52706	ND-specific
GO:0060260	regulation of transcription initiation from RNA polymerase II promoter	4/69	26/16992	3.47958e-06	4.05951e-05	3.04955e-05	PSMC3/PSMC1/PSMC2/PSMC5	4	BAG3_HUMAN	-4.39153	ND-specific
GO:2000144	positive regulation of DNA-templated transcription, initiation	4/69	26/16992	3.47958e-06	4.05951e-05	3.04955e-05	PSMC3/PSMC1/PSMC2/PSMC5	4	BAG3_HUMAN	-4.39153	ND-specific
GO:1905477	positive regulation of protein localization to membrane	6/69	102/16992	3.56089e-06	4.12383e-05	3.09787e-05	YWHAG/YWHAZ/YWHAQ/YWHAE/YWHAH/YWHAB	6	BAG3_HUMAN	-4.3847	ND-specific
GO:0031334	positive regulation of protein complex assembly	8/69	226/16992	3.60077e-06	4.13957e-05	3.10969e-05	PARP1/STUB1/HDAC6/PSMC3/PSMC1/PSMC2/PSMC5/EVL	8	BAG3_HUMAN	-4.38304	ND-specific
GO:0002283	neutrophil activation involved in immune response	11/69	485/16992	3.74132e-06	4.23927e-05	3.18459e-05	HSP90AB1/HSP90AA1/ACLY/PSMC3/PSMD2/PSMD3/PSMC2/PSMD12/S100A8/CSTB/S100P	11	BAG3_HUMAN	-4.37271	ND-specific
GO:0043312	neutrophil degranulation	11/69	485/16992	3.74132e-06	4.23927e-05	3.18459e-05	HSP90AB1/HSP90AA1/ACLY/PSMC3/PSMD2/PSMD3/PSMC2/PSMD12/S100A8/CSTB/S100P	11	BAG3_HUMAN	-4.37271	ND-specific
GO:0042119	neutrophil activation	11/69	490/16992	4.12693e-06	4.6428e-05	3.48772e-05	HSP90AB1/HSP90AA1/ACLY/PSMC3/PSMD2/PSMD3/PSMC2/PSMD12/S100A8/CSTB/S100P	11	BAG3_HUMAN	-4.33322	ND-specific
GO:0006839	mitochondrial transport	9/69	311/16992	4.43901e-06	4.92355e-05	3.69863e-05	YWHAG/YWHAZ/YWHAQ/YWHAE/YWHAH/YWHAB/HSP90AA1/SAE1/PSMD8	9	BAG3_HUMAN	-4.30772	ND-specific
GO:0030111	regulation of Wnt signaling pathway	9/69	311/16992	4.43901e-06	4.92355e-05	3.69863e-05	PSMC3/PSMD2/PSMC1/PSMD3/PSMC2/PSMD12/PSMC5/PSMD8/PSMD5	9	BAG3_HUMAN	-4.30772	ND-specific
GO:0006457	protein folding	8/69	233/16992	4.51114e-06	4.96856e-05	3.73244e-05	RUVBL2/HSPB1/CRYAB/HSP90AB1/HSP90AA1/PSMC1/BAG3/TTC1	8	BAG3_HUMAN	-4.30377	ND-specific
GO:0036230	granulocyte activation	11/69	495/16992	4.54695e-06	4.97323e-05	3.73595e-05	HSP90AB1/HSP90AA1/ACLY/PSMC3/PSMD2/PSMD3/PSMC2/PSMD12/S100A8/CSTB/S100P	11	BAG3_HUMAN	-4.30336	ND-specific
GO:0002446	neutrophil mediated immunity	11/69	498/16992	4.81655e-06	5.23177e-05	3.93017e-05	HSP90AB1/HSP90AA1/ACLY/PSMC3/PSMD2/PSMD3/PSMC2/PSMD12/S100A8/CSTB/S100P	11	BAG3_HUMAN	-4.28135	ND-specific
GO:0051123	RNA polymerase II transcriptional preinitiation complex assembly	4/69	30/16992	6.30086e-06	6.79716e-05	5.10611e-05	PSMC3/PSMC1/PSMC2/PSMC5	4	BAG3_HUMAN	-4.16767	ND-specific
GO:0034605	cellular response to heat	6/69	114/16992	6.78865e-06	7.27355e-05	5.46398e-05	CRYAB/HSP90AB1/YWHAE/HSP90AA1/BAG3/RPTOR	6	BAG3_HUMAN	-4.13825	ND-specific
GO:0031349	positive regulation of defense response	10/69	420/16992	7.07308e-06	7.5271e-05	5.65444e-05	PSMC3/PSMD2/PSMC1/PSMD3/PSMC2/PSMD12/PSMC5/S100A8/PSMD8/PSMD5	10	BAG3_HUMAN	-4.12337	ND-specific
GO:2001235	positive regulation of apoptotic signaling pathway	7/69	176/16992	7.13079e-06	7.53758e-05	5.66231e-05	YWHAG/YWHAZ/YWHAQ/YWHAE/YWHAH/YWHAB/S100A8	7	BAG3_HUMAN	-4.12277	ND-specific
GO:0001666	response to hypoxia	9/69	332/16992	7.52859e-06	7.90502e-05	5.93834e-05	PSMC3/PSMD2/PSMC1/PSMD3/PSMC2/PSMD12/PSMC5/PSMD8/PSMD5	9	BAG3_HUMAN	-4.1021	ND-specific
GO:0036293	response to decreased oxygen levels	9/69	340/16992	9.11547e-06	9.50785e-05	7.14241e-05	PSMC3/PSMD2/PSMC1/PSMD3/PSMC2/PSMD12/PSMC5/PSMD8/PSMD5	9	BAG3_HUMAN	-4.02192	ND-specific
GO:0030433	ubiquitin-dependent ERAD pathway	5/69	73/16992	1.15575e-05	0.000119757	8.9963e-05	STUB1/PSMC3/PSMC1/PSMC2/PSMC5	5	BAG3_HUMAN	-3.9217	ND-specific
GO:2000142	regulation of DNA-templated transcription, initiation	4/69	35/16992	1.18557e-05	0.000122044	9.16809e-05	PSMC3/PSMC1/PSMC2/PSMC5	4	BAG3_HUMAN	-3.91348	ND-specific
GO:0070482	response to oxygen levels	9/69	355/16992	1.28715e-05	0.00013164	9.88895e-05	PSMC3/PSMD2/PSMC1/PSMD3/PSMC2/PSMD12/PSMC5/PSMD8/PSMD5	9	BAG3_HUMAN	-3.88061	ND-specific
GO:0070897	DNA-templated transcriptional preinitiation complex assembly	4/69	36/16992	1.3297e-05	0.000135114	0.000101499	PSMC3/PSMC1/PSMC2/PSMC5	4	BAG3_HUMAN	-3.8693	ND-specific
GO:0044089	positive regulation of cellular component biogenesis	10/69	466/16992	1.74492e-05	0.00017617	0.000132341	PARP1/STUB1/HDAC6/PSMC3/PSMC1/PSMC2/PSMC5/HTT/EVL/DNM2	10	BAG3_HUMAN	-3.75407	ND-specific
GO:0035303	regulation of dephosphorylation	6/69	139/16992	2.11123e-05	0.000211796	0.000159103	HSP90AB1/YWHAE/YWHAB/HTT/DLG3/WNK1	6	BAG3_HUMAN	-3.67408	ND-specific
GO:1905475	regulation of protein localization to membrane	6/69	141/16992	2.28921e-05	0.000228197	0.000171424	YWHAG/YWHAZ/YWHAQ/YWHAE/YWHAH/YWHAB	6	BAG3_HUMAN	-3.64169	ND-specific
GO:0061136	regulation of proteasomal protein catabolic process	6/69	149/16992	3.12608e-05	0.000309658	0.000232619	STUB1/HSP90AB1/PSMC3/PSMC1/PSMC2/PSMC5	6	BAG3_HUMAN	-3.50912	ND-specific
GO:0036503	ERAD pathway	5/69	90/16992	3.20624e-05	0.000315614	0.000237093	STUB1/PSMC3/PSMC1/PSMC2/PSMC5	5	BAG3_HUMAN	-3.50084	ND-specific
GO:1901800	positive regulation of proteasomal protein catabolic process	5/69	93/16992	3.756e-05	0.000367435	0.000276021	STUB1/PSMC3/PSMC1/PSMC2/PSMC5	5	BAG3_HUMAN	-3.43482	ND-specific
GO:0009408	response to heat	6/69	161/16992	4.82645e-05	0.000469238	0.000352497	CRYAB/HSP90AB1/YWHAE/HSP90AA1/BAG3/RPTOR	6	BAG3_HUMAN	-3.32861	ND-specific
GO:0065004	protein-DNA complex assembly	7/69	239/16992	5.12633e-05	0.000495336	0.000372102	PARP1/NAP1L1/PSMC3/PSMC1/PSMC2/PSMC5/NAP1L5	7	BAG3_HUMAN	-3.3051	ND-specific
GO:0060271	cilium assembly	8/69	335/16992	6.16571e-05	0.000592134	0.000444818	CKAP5/YWHAG/HDAC6/YWHAE/HSP90AA1/HTT/ATG3/DNM2	8	BAG3_HUMAN	-3.22758	ND-specific
GO:0044782	cilium organization	8/69	343/16992	7.27273e-05	0.000694215	0.000521502	CKAP5/YWHAG/HDAC6/YWHAE/HSP90AA1/HTT/ATG3/DNM2	8	BAG3_HUMAN	-3.15851	ND-specific
GO:0071824	protein-DNA complex subunit organization	7/69	268/16992	0.000105174	0.000997887	0.000749624	PARP1/NAP1L1/PSMC3/PSMC1/PSMC2/PSMC5/NAP1L5	7	BAG3_HUMAN	-3.00092	ND-specific
GO:0010970	transport along microtubule	4/12	125/16992	1.31989e-06	0.000305554	0.000193815	HSPB1/MAP1B/NEFL/DCTN1	4	CRYAB_HUMAN	-3.51491	ND-specific
GO:0099111	microtubule-based transport	4/12	125/16992	1.31989e-06	0.000305554	0.000193815	HSPB1/MAP1B/NEFL/DCTN1	4	CRYAB_HUMAN	-3.51491	ND-specific
GO:0030705	cytoskeleton-dependent intracellular transport	4/12	142/16992	2.19683e-06	0.000339044	0.000215058	HSPB1/MAP1B/NEFL/DCTN1	4	CRYAB_HUMAN	-3.46974	ND-specific
GO:0043488	regulation of mRNA stability	11/81	140/16992	5.91914e-11	4.5476e-08	3.52542e-08	TARDBP/HSPB1/HNRNPU/YWHAZ/YWHAB/XPO1/PSMC1/PSMD1/UBC/HNRNPD/PSMD6	11	HSPB1_HUMAN	-7.34222	ND-specific
GO:0010608	posttranscriptional regulation of gene expression	17/81	469/16992	5.93295e-11	4.5476e-08	3.52542e-08	HNRNPA2B1/TARDBP/HSPB1/HNRNPU/YWHAZ/YWHAB/XPO1/PSMC1/EIF4A2/PSMD1/EIF4G3/EIF5/IARS2/UBC/HNRNPD/EIF4B/PSMD6	17	HSPB1_HUMAN	-7.34222	ND-specific
GO:0043487	regulation of RNA stability	11/81	149/16992	1.16381e-10	5.94708e-08	4.61033e-08	TARDBP/HSPB1/HNRNPU/YWHAZ/YWHAB/XPO1/PSMC1/PSMD1/UBC/HNRNPD/PSMD6	11	HSPB1_HUMAN	-7.2257	ND-specific
GO:0051973	positive regulation of telomerase activity	6/81	35/16992	1.413e-08	4.19761e-06	3.25409e-06	HNRNPA2B1/XRCC5/PTGES3/HSP90AB1/HSP90AA1/HNRNPD	6	HSPB1_HUMAN	-5.377	ND-specific
GO:2000278	regulation of DNA biosynthetic process	8/81	95/16992	1.62838e-08	4.19761e-06	3.25409e-06	HNRNPA2B1/XRCC5/HNRNPU/PTGES3/HSP90AB1/HSP90AA1/HNRNPD/HNRNPA1	8	HSPB1_HUMAN	-5.377	ND-specific
GO:0051131	chaperone-mediated protein complex assembly	5/81	18/16992	1.77263e-08	4.19761e-06	3.25409e-06	STUB1/HDAC6/PTGES3/HSP90AB1/HSP90AA1	5	HSPB1_HUMAN	-5.377	ND-specific
GO:2000573	positive regulation of DNA biosynthetic process	7/81	63/16992	1.91672e-08	4.19761e-06	3.25409e-06	HNRNPA2B1/XRCC5/PTGES3/HSP90AB1/HSP90AA1/HNRNPD/HNRNPA1	7	HSPB1_HUMAN	-5.377	ND-specific
GO:0071826	ribonucleoprotein complex subunit organization	10/81	205/16992	4.67782e-08	8.96388e-06	6.94903e-06	PRPF19/SNRNP200/KLC1/PTGES3/HSP90AB1/HSP90AA1/SF3A3/RPSA/EIF5/EIF4B	10	HSPB1_HUMAN	-5.0475	ND-specific
GO:0010833	telomere maintenance via telomere lengthening	7/81	73/16992	5.43321e-08	9.10463e-06	7.05814e-06	HNRNPA2B1/XRCC5/HNRNPU/PTGES3/HSP90AB1/HSP90AA1/HNRNPA1	7	HSPB1_HUMAN	-5.04074	ND-specific
GO:0051972	regulation of telomerase activity	6/81	44/16992	5.93909e-08	9.10463e-06	7.05814e-06	HNRNPA2B1/XRCC5/PTGES3/HSP90AB1/HSP90AA1/HNRNPD	6	HSPB1_HUMAN	-5.04074	ND-specific
GO:1900034	regulation of cellular response to heat	7/81	78/16992	8.64313e-08	1.14105e-05	8.84574e-06	CRYAB/PTGES3/HSP90AB1/YWHAE/HSP90AA1/FKBP4/BAG3	7	HSPB1_HUMAN	-4.94269	ND-specific
GO:0051205	protein insertion into membrane	6/81	47/16992	8.93192e-08	1.14105e-05	8.84574e-06	YWHAZ/YWHAQ/YWHAE/YWHAH/YWHAB/GET4	6	HSPB1_HUMAN	-4.94269	ND-specific
GO:0000086	G2/M transition of mitotic cell cycle	10/81	233/16992	1.55369e-07	1.70129e-05	1.31889e-05	RBX1/TUBA4A/YWHAE/HSP90AA1/PSMC1/PSMD1/OPTN/UBC/TUBA1A/PSMD6	10	HSPB1_HUMAN	-4.76922	ND-specific
GO:0006457	protein folding	10/81	233/16992	1.55369e-07	1.70129e-05	1.31889e-05	HSPB1/CRYAB/PTGES3/HSP90AB1/HSP90AA1/PSMC1/FKBP4/DFFA/BAG3/UBC	10	HSPB1_HUMAN	-4.76922	ND-specific
GO:0044839	cell cycle G2/M phase transition	10/81	242/16992	2.20909e-07	2.12646e-05	1.64849e-05	RBX1/TUBA4A/YWHAE/HSP90AA1/PSMC1/PSMD1/OPTN/UBC/TUBA1A/PSMD6	10	HSPB1_HUMAN	-4.67234	ND-specific
GO:1900739	regulation of protein insertion into mitochondrial membrane involved in apoptotic signaling pathway	5/81	29/16992	2.35811e-07	2.12646e-05	1.64849e-05	YWHAZ/YWHAQ/YWHAE/YWHAH/YWHAB	5	HSPB1_HUMAN	-4.67234	ND-specific
GO:1900740	positive regulation of protein insertion into mitochondrial membrane involved in apoptotic signaling pathway	5/81	29/16992	2.35811e-07	2.12646e-05	1.64849e-05	YWHAZ/YWHAQ/YWHAE/YWHAH/YWHAB	5	HSPB1_HUMAN	-4.67234	ND-specific
GO:0001844	protein insertion into mitochondrial membrane involved in apoptotic signaling pathway	5/81	31/16992	3.34884e-07	2.71582e-05	2.10537e-05	YWHAZ/YWHAQ/YWHAE/YWHAH/YWHAB	5	HSPB1_HUMAN	-4.5661	ND-specific
GO:0022618	ribonucleoprotein complex assembly	9/81	193/16992	3.36599e-07	2.71582e-05	2.10537e-05	PRPF19/SNRNP200/PTGES3/HSP90AB1/HSP90AA1/SF3A3/RPSA/EIF5/EIF4B	9	HSPB1_HUMAN	-4.5661	ND-specific
GO:0051204	protein insertion into mitochondrial membrane	5/81	33/16992	4.64298e-07	3.29468e-05	2.55412e-05	YWHAZ/YWHAQ/YWHAE/YWHAH/YWHAB	5	HSPB1_HUMAN	-4.48219	ND-specific
GO:0010498	proteasomal protein catabolic process	12/81	407/16992	4.82811e-07	3.29468e-05	2.55412e-05	RBX1/PRPF19/STUB1/HSP90AB1/PSMC1/KIAA0368/ARIH1/PSMD1/GLMN/UBC/UCHL5/PSMD6	12	HSPB1_HUMAN	-4.48219	ND-specific
GO:0007004	telomere maintenance via telomerase	6/81	62/16992	4.83134e-07	3.29468e-05	2.55412e-05	XRCC5/HNRNPU/PTGES3/HSP90AB1/HSP90AA1/HNRNPA1	6	HSPB1_HUMAN	-4.48219	ND-specific
GO:0071897	DNA biosynthetic process	9/81	202/16992	4.94309e-07	3.29468e-05	2.55412e-05	HNRNPA2B1/XRCC5/HNRNPU/PTGES3/HSP90AB1/HSP90AA1/UBC/HNRNPD/HNRNPA1	9	HSPB1_HUMAN	-4.48219	ND-specific
GO:0000723	telomere maintenance	8/81	149/16992	5.42187e-07	3.46322e-05	2.68478e-05	HNRNPA2B1/XRCC5/HNRNPU/PTGES3/HSP90AB1/HSP90AA1/HNRNPD/HNRNPA1	8	HSPB1_HUMAN	-4.46052	ND-specific
GO:1901030	positive regulation of mitochondrial outer membrane permeabilization involved in apoptotic signaling pathway	5/81	37/16992	8.40117e-07	5.1516e-05	3.99365e-05	YWHAZ/YWHAQ/YWHAE/YWHAH/YWHAB	5	HSPB1_HUMAN	-4.28806	ND-specific
GO:0006278	RNA-dependent DNA biosynthetic process	6/81	70/16992	9.99718e-07	5.77367e-05	4.4759e-05	XRCC5/HNRNPU/PTGES3/HSP90AB1/HSP90AA1/HNRNPA1	6	HSPB1_HUMAN	-4.23855	ND-specific
GO:0032200	telomere organization	8/81	162/16992	1.02313e-06	5.77367e-05	4.4759e-05	HNRNPA2B1/XRCC5/HNRNPU/PTGES3/HSP90AB1/HSP90AA1/HNRNPD/HNRNPA1	8	HSPB1_HUMAN	-4.23855	ND-specific
GO:0000209	protein polyubiquitination	10/81	287/16992	1.05455e-06	5.77367e-05	4.4759e-05	RBX1/PRPF19/STUB1/HDAC6/HUWE1/PSMC1/ARIH1/PSMD1/UBC/PSMD6	10	HSPB1_HUMAN	-4.23855	ND-specific
GO:0034605	cellular response to heat	7/81	114/16992	1.17336e-06	6.20264e-05	4.80844e-05	CRYAB/PTGES3/HSP90AB1/YWHAE/HSP90AA1/FKBP4/BAG3	7	HSPB1_HUMAN	-4.20742	ND-specific
GO:0090150	establishment of protein localization to membrane	11/81	371/16992	1.43161e-06	7.27645e-05	5.64089e-05	YWHAZ/YWHAQ/YWHAE/YWHAH/YWHAB/HSP90AA1/SRP72/RPSA/OPTN/GET4/APPL1	11	HSPB1_HUMAN	-4.13808	ND-specific
GO:0010822	positive regulation of mitochondrion organization	8/81	170/16992	1.47143e-06	7.27645e-05	5.64089e-05	YWHAZ/HDAC6/YWHAQ/YWHAE/YWHAH/YWHAB/HUWE1/OPTN	8	HSPB1_HUMAN	-4.13808	ND-specific
GO:1903050	regulation of proteolysis involved in cellular protein catabolic process	9/81	236/16992	1.80679e-06	8.65564e-05	6.71007e-05	STUB1/HSP90AB1/PSMC1/ARIH1/PSMD1/GLMN/UBC/UCHL5/PSMD6	9	HSPB1_HUMAN	-4.0627	ND-specific
GO:0042176	regulation of protein catabolic process	11/81	382/16992	1.90129e-06	8.83237e-05	6.84708e-05	EEF1A1/STUB1/HSP90AB1/XPO1/PSMC1/ARIH1/PSMD1/GLMN/UBC/UCHL5/PSMD6	11	HSPB1_HUMAN	-4.05392	ND-specific
GO:1901028	regulation of mitochondrial outer membrane permeabilization involved in apoptotic signaling pathway	5/81	45/16992	2.28555e-06	0.000103051	7.98881e-05	YWHAZ/YWHAQ/YWHAE/YWHAH/YWHAB	5	HSPB1_HUMAN	-3.98695	ND-specific
GO:1903362	regulation of cellular protein catabolic process	9/81	260/16992	3.99728e-06	0.000175081	0.000135727	STUB1/HSP90AB1/PSMC1/ARIH1/PSMD1/GLMN/UBC/UCHL5/PSMD6	9	HSPB1_HUMAN	-3.75676	ND-specific
GO:0097345	mitochondrial outer membrane permeabilization	5/81	53/16992	5.21068e-06	0.000221888	0.000172013	YWHAZ/YWHAQ/YWHAE/YWHAH/YWHAB	5	HSPB1_HUMAN	-3.65387	ND-specific
GO:1902110	positive regulation of mitochondrial membrane permeability involved in apoptotic process	5/81	54/16992	5.72103e-06	0.000230799	0.000178921	YWHAZ/YWHAQ/YWHAE/YWHAH/YWHAB	5	HSPB1_HUMAN	-3.63677	ND-specific
GO:1902686	mitochondrial outer membrane permeabilization involved in programmed cell death	5/81	54/16992	5.72103e-06	0.000230799	0.000178921	YWHAZ/YWHAQ/YWHAE/YWHAH/YWHAB	5	HSPB1_HUMAN	-3.63677	ND-specific
GO:0035794	positive regulation of mitochondrial membrane permeability	5/81	56/16992	6.85883e-06	0.000269605	0.000209005	YWHAZ/YWHAQ/YWHAE/YWHAH/YWHAB	5	HSPB1_HUMAN	-3.56927	ND-specific
GO:1905710	positive regulation of membrane permeability	5/81	57/16992	7.49039e-06	0.000287069	0.000222543	YWHAZ/YWHAQ/YWHAE/YWHAH/YWHAB	5	HSPB1_HUMAN	-3.54201	ND-specific
GO:1902108	regulation of mitochondrial membrane permeability involved in apoptotic process	5/81	59/16992	8.88956e-06	0.000332383	0.000257672	YWHAZ/YWHAQ/YWHAE/YWHAH/YWHAB	5	HSPB1_HUMAN	-3.47836	ND-specific
GO:0010821	regulation of mitochondrion organization	8/81	221/16992	1.02667e-05	0.000374734	0.000290504	YWHAZ/HDAC6/YWHAQ/YWHAE/YWHAH/YWHAB/HUWE1/OPTN	8	HSPB1_HUMAN	-3.42628	ND-specific
GO:0007006	mitochondrial membrane organization	6/81	105/16992	1.07492e-05	0.000383223	0.000297084	YWHAZ/YWHAQ/YWHAE/YWHAH/YWHAB/HSP90AA1	6	HSPB1_HUMAN	-3.41655	ND-specific
GO:0009408	response to heat	7/81	161/16992	1.16193e-05	0.000404827	0.000313832	CRYAB/PTGES3/HSP90AB1/YWHAE/HSP90AA1/FKBP4/BAG3	7	HSPB1_HUMAN	-3.39273	ND-specific
GO:0043161	proteasome-mediated ubiquitin-dependent protein catabolic process	10/81	378/16992	1.21477e-05	0.00041383	0.000320812	RBX1/STUB1/HSP90AB1/PSMC1/KIAA0368/ARIH1/PSMD1/GLMN/UBC/PSMD6	10	HSPB1_HUMAN	-3.38318	ND-specific
GO:0006397	mRNA processing	11/81	478/16992	1.59732e-05	0.000532323	0.000412671	HNRNPA2B1/EFTUD2/TARDBP/PRPF19/HNRNPH1/SNRNP200/HNRNPU/SF3A3/SUPT5H/HNRNPD/HNRNPA1	11	HSPB1_HUMAN	-3.27382	ND-specific
GO:0043618	regulation of transcription from RNA polymerase II promoter in response to stress	6/81	114/16992	1.72174e-05	0.000546987	0.000424039	RBX1/PSMC1/PSMD1/BAG3/UBC/PSMD6	6	HSPB1_HUMAN	-3.26202	ND-specific
GO:0031647	regulation of protein stability	8/81	238/16992	1.75655e-05	0.000546987	0.000424039	STUB1/CRYAB/HDAC6/PTGES3/HSP90AB1/HSP90AA1/BAG3/GET4	8	HSPB1_HUMAN	-3.26202	ND-specific
GO:1903749	positive regulation of establishment of protein localization to mitochondrion	6/81	115/16992	1.80966e-05	0.000546987	0.000424039	YWHAZ/YWHAQ/YWHAE/YWHAH/YWHAB/HUWE1	6	HSPB1_HUMAN	-3.26202	ND-specific
GO:0000377	RNA splicing, via transesterification reactions with bulged adenosine as nucleophile	9/81	314/16992	1.81972e-05	0.000546987	0.000424039	HNRNPA2B1/EFTUD2/PRPF19/HNRNPH1/SNRNP200/HNRNPU/SF3A3/HNRNPD/HNRNPA1	9	HSPB1_HUMAN	-3.26202	ND-specific
GO:0000398	mRNA splicing, via spliceosome	9/81	314/16992	1.81972e-05	0.000546987	0.000424039	HNRNPA2B1/EFTUD2/PRPF19/HNRNPH1/SNRNP200/HNRNPU/SF3A3/HNRNPD/HNRNPA1	9	HSPB1_HUMAN	-3.26202	ND-specific
GO:0046902	regulation of mitochondrial membrane permeability	5/81	69/16992	1.92265e-05	0.000566811	0.000439406	YWHAZ/YWHAQ/YWHAE/YWHAH/YWHAB	5	HSPB1_HUMAN	-3.24656	ND-specific
GO:0000375	RNA splicing, via transesterification reactions	9/81	317/16992	1.9618e-05	0.000567442	0.000439896	HNRNPA2B1/EFTUD2/PRPF19/HNRNPH1/SNRNP200/HNRNPU/SF3A3/HNRNPD/HNRNPA1	9	HSPB1_HUMAN	-3.24608	ND-specific
GO:0043620	regulation of DNA-templated transcription in response to stress	6/81	119/16992	2.19833e-05	0.000616234	0.000477721	RBX1/PSMC1/PSMD1/BAG3/UBC/PSMD6	6	HSPB1_HUMAN	-3.21025	ND-specific
GO:0006446	regulation of translational initiation	5/81	71/16992	2.21089e-05	0.000616234	0.000477721	HSPB1/EIF4A2/EIF4G3/EIF5/EIF4B	5	HSPB1_HUMAN	-3.21025	ND-specific
GO:0031146	SCF-dependent proteasomal ubiquitin-dependent protein catabolic process	5/81	72/16992	2.36705e-05	0.000647981	0.000502332	RBX1/PSMC1/PSMD1/UBC/PSMD6	5	HSPB1_HUMAN	-3.18844	ND-specific
GO:0032204	regulation of telomere maintenance	5/81	73/16992	2.53167e-05	0.000680885	0.00052784	HNRNPA2B1/XRCC5/HNRNPU/HNRNPD/HNRNPA1	5	HSPB1_HUMAN	-3.16693	ND-specific
GO:0090559	regulation of membrane permeability	5/81	74/16992	2.70504e-05	0.00071497	0.000554263	YWHAZ/YWHAQ/YWHAE/YWHAH/YWHAB	5	HSPB1_HUMAN	-3.14571	ND-specific
GO:0008380	RNA splicing	10/81	416/16992	2.76715e-05	0.000718991	0.00055738	HNRNPA2B1/EFTUD2/TARDBP/PRPF19/HNRNPH1/SNRNP200/HNRNPU/SF3A3/HNRNPD/HNRNPA1	10	HSPB1_HUMAN	-3.14328	ND-specific
GO:0031396	regulation of protein ubiquitination	8/81	260/16992	3.30879e-05	0.000834615	0.000647015	STUB1/HSP90AB1/HSP90AA1/PSMC1/PSMD1/GLMN/UBC/PSMD6	8	HSPB1_HUMAN	-3.07851	ND-specific
GO:1903747	regulation of establishment of protein localization to mitochondrion	6/81	128/16992	3.32104e-05	0.000834615	0.000647015	YWHAZ/YWHAQ/YWHAE/YWHAH/YWHAB/HUWE1	6	HSPB1_HUMAN	-3.07851	ND-specific
GO:0006413	translational initiation	7/81	190/16992	3.38487e-05	0.000836936	0.000648814	HSPB1/EIF4A2/RPSA/EIF4G3/EIF5/EIF4B/COPS5	7	HSPB1_HUMAN	-3.07731	ND-specific
GO:0072655	establishment of protein localization to mitochondrion	7/81	192/16992	3.61891e-05	0.000880601	0.000682665	YWHAZ/YWHAQ/YWHAE/YWHAH/YWHAB/HSP90AA1/HUWE1	7	HSPB1_HUMAN	-3.05522	ND-specific
GO:0061418	regulation of transcription from RNA polymerase II promoter in response to hypoxia	5/81	79/16992	3.71485e-05	0.000889822	0.000689813	RBX1/PSMC1/PSMD1/UBC/PSMD6	5	HSPB1_HUMAN	-3.0507	ND-specific
GO:0070585	protein localization to mitochondrion	7/81	194/16992	3.8661e-05	0.000911804	0.000706854	YWHAZ/YWHAQ/YWHAE/YWHAH/YWHAB/HSP90AA1/HUWE1	7	HSPB1_HUMAN	-3.0401	ND-specific
GO:2000573	positive regulation of DNA biosynthetic process	5/24	63/16992	2.39896e-08	1.8448e-05	1.23231e-05	CCT4/HSP90AA1/HNRNPD/HNRNPA1/HSP90AB1	5	PDIA1_HUMAN	-4.73405	ND-specific
GO:0051973	positive regulation of telomerase activity	4/24	35/16992	1.55621e-07	4.91977e-05	3.28635e-05	CCT4/HSP90AA1/HNRNPD/HSP90AB1	4	PDIA1_HUMAN	-4.30806	ND-specific
GO:2000278	regulation of DNA biosynthetic process	5/24	95/16992	1.91928e-07	4.91977e-05	3.28635e-05	CCT4/HSP90AA1/HNRNPD/HNRNPA1/HSP90AB1	5	PDIA1_HUMAN	-4.30806	ND-specific
GO:0051054	positive regulation of DNA metabolic process	6/24	210/16992	3.70847e-07	6.15295e-05	4.11011e-05	CCT4/HSP90AA1/H2AFX/HNRNPD/HNRNPA1/HSP90AB1	6	PDIA1_HUMAN	-4.21092	ND-specific
GO:0051972	regulation of telomerase activity	4/24	44/16992	4.00062e-07	6.15295e-05	4.11011e-05	CCT4/HSP90AA1/HNRNPD/HSP90AB1	4	PDIA1_HUMAN	-4.21092	ND-specific
GO:0051052	regulation of DNA metabolic process	7/24	376/16992	6.14541e-07	7.87637e-05	5.26133e-05	CCT4/HSP90AA1/H2AFX/HNRNPD/HNRNPA1/HSP90AB1/OTUB1	7	PDIA1_HUMAN	-4.10367	ND-specific
GO:0007004	telomere maintenance via telomerase	4/24	62/16992	1.61632e-06	0.000173129	0.000115648	CCT4/HSP90AA1/HNRNPA1/HSP90AB1	4	PDIA1_HUMAN	-3.76163	ND-specific
GO:0000723	telomere maintenance	5/24	149/16992	1.80108e-06	0.000173129	0.000115648	CCT4/HSP90AA1/HNRNPD/HNRNPA1/HSP90AB1	5	PDIA1_HUMAN	-3.76163	ND-specific
GO:0006278	RNA-dependent DNA biosynthetic process	4/24	70/16992	2.63669e-06	0.000209028	0.000139629	CCT4/HSP90AA1/HNRNPA1/HSP90AB1	4	PDIA1_HUMAN	-3.6798	ND-specific
GO:0032200	telomere organization	5/24	162/16992	2.71818e-06	0.000209028	0.000139629	CCT4/HSP90AA1/HNRNPD/HNRNPA1/HSP90AB1	5	PDIA1_HUMAN	-3.6798	ND-specific
GO:0010833	telomere maintenance via telomere lengthening	4/24	73/16992	3.12112e-06	0.000218195	0.000145752	CCT4/HSP90AA1/HNRNPA1/HSP90AB1	4	PDIA1_HUMAN	-3.66116	ND-specific
GO:1900034	regulation of cellular response to heat	4/24	78/16992	4.0711e-06	0.00026089	0.000174272	MAPT/HSP90AA1/BAG3/HSP90AB1	4	PDIA1_HUMAN	-3.58354	ND-specific
GO:0071897	DNA biosynthetic process	5/24	202/16992	7.99086e-06	0.00047269	0.000315752	CCT4/HSP90AA1/HNRNPD/HNRNPA1/HSP90AB1	5	PDIA1_HUMAN	-3.32542	ND-specific
GO:1903829	positive regulation of cellular protein localization	6/24	375/16992	1.06706e-05	0.000586121	0.000391523	CCT4/MAPT/YWHAZ/CSNK2A2/BAG3/HSP90AB1	6	PDIA1_HUMAN	-3.23201	ND-specific
GO:0006457	protein folding	5/24	233/16992	1.59551e-05	0.000796358	0.000531959	CCT4/HSP90AA1/CSNK2A2/BAG3/HSP90AB1	5	PDIA1_HUMAN	-3.09889	ND-specific
GO:0032434	regulation of proteasomal ubiquitin-dependent protein catabolic process	4/24	111/16992	1.65692e-05	0.000796358	0.000531959	UBQLN1/USP5/HSP90AB1/UBQLN2	4	PDIA1_HUMAN	-3.09889	ND-specific
GO:0034605	cellular response to heat	4/24	114/16992	1.84091e-05	0.000832739	0.000556261	MAPT/HSP90AA1/BAG3/HSP90AB1	4	PDIA1_HUMAN	-3.07949	ND-specific
GO:0006457	protein folding	20/96	233/16992	2.08999e-18	4.50811e-15	3.49138e-15	CSNK2A2/PTGES3/HSP90AB1/CSNK2A1/HSP90AA1/DNAJA1/CDC37/NUDC/DNAJA2/FKBP4/TCP1/FKBP5/UNC45A/PPID/NUDCD3/TTC1/CDC37L1/BAG3/CCT2/HSPB1	20	HS90A_HUMAN	-14.346	ND-specific
GO:0061077	chaperone-mediated protein folding	9/96	65/16992	9.85283e-11	1.06263e-07	8.22971e-08	PTGES3/CSNK2A1/FKBP4/TCP1/FKBP5/UNC45A/PPID/CCT2/HSPB1	9	HS90A_HUMAN	-6.97362	ND-specific
GO:0051131	chaperone-mediated protein complex assembly	6/96	18/16992	4.87872e-10	3.5078e-07	2.71668e-07	STUB1/HDAC6/PTGES3/HSP90AB1/HSP90AA1/CCT2	6	HS90A_HUMAN	-6.45496	ND-specific
GO:0051052	regulation of DNA metabolic process	15/96	376/16992	2.9048e-09	1.56641e-06	1.21313e-06	HNRNPA1/PTGES3/PRMT5/HSP90AB1/PPP2R1A/RPS3/HSP90AA1/TCP1/PTK2B/CACYBP/PRKCG/GSK3B/CCT2/H2AFX/OTUB1	15	HS90A_HUMAN	-5.80509	ND-specific
GO:0010608	posttranscriptional regulation of gene expression	16/96	469/16992	7.66116e-09	3.30502e-06	2.55963e-06	NCL/RPS4X/EEF2/RPS3/XPO1/VARS/CDC37/PSMD1/PRKCA/RPS6KA3/PTK2B/IARS2/YWHAZ/ILF3/HSPB1/TARDBP	16	HS90A_HUMAN	-5.48083	ND-specific
GO:0031647	regulation of protein stability	12/96	238/16992	9.5579e-09	3.43607e-06	2.66112e-06	PRKDC/STUB1/HDAC6/PTGES3/HSP90AB1/HSP90AA1/CDC37/TCP1/SUGT1/CDC37L1/BAG3/CCT2	12	HS90A_HUMAN	-5.46394	ND-specific
GO:0022613	ribonucleoprotein complex biogenesis	15/96	443/16992	2.61725e-08	7.50474e-06	5.81218e-06	PRPF19/PRPF8/SNRNP200/RPS4X/RPS16/PTGES3/PRMT5/HSP90AB1/DYNC1H1/RPS3/HSP90AA1/RPL32/XPO1/RPL23A/RPSA	15	HS90A_HUMAN	-5.12466	ND-specific
GO:0051054	positive regulation of DNA metabolic process	11/96	210/16992	2.7834e-08	7.50474e-06	5.81218e-06	HNRNPA1/PTGES3/HSP90AB1/RPS3/HSP90AA1/TCP1/PTK2B/CACYBP/PRKCG/CCT2/H2AFX	11	HS90A_HUMAN	-5.12466	ND-specific
GO:2000573	positive regulation of DNA biosynthetic process	7/96	63/16992	6.29136e-08	1.50783e-05	1.16776e-05	HNRNPA1/PTGES3/HSP90AB1/HSP90AA1/TCP1/PTK2B/CCT2	7	HS90A_HUMAN	-4.82165	ND-specific
GO:0022618	ribonucleoprotein complex assembly	10/96	193/16992	1.36909e-07	2.95314e-05	2.28711e-05	PRPF19/PRPF8/SNRNP200/PTGES3/PRMT5/HSP90AB1/DYNC1H1/HSP90AA1/RPL23A/RPSA	10	HS90A_HUMAN	-4.52972	ND-specific
GO:0071826	ribonucleoprotein complex subunit organization	10/96	205/16992	2.40114e-07	4.70842e-05	3.64652e-05	PRPF19/PRPF8/SNRNP200/PTGES3/PRMT5/HSP90AB1/DYNC1H1/HSP90AA1/RPL23A/RPSA	10	HS90A_HUMAN	-4.32712	ND-specific
GO:0009408	response to heat	9/96	161/16992	3.15437e-07	5.66999e-05	4.39122e-05	PTGES3/HSP90AB1/HSP90AA1/DNAJA1/DNAJA2/FKBP4/GSK3B/BAG3/PRKACA	9	HS90A_HUMAN	-4.24642	ND-specific
GO:0042542	response to hydrogen peroxide	8/96	125/16992	5.28238e-07	8.76469e-05	6.78797e-05	MAP3K5/HDAC6/EEF2/RPS3/PPP5C/PTK2B/BECN1/MAP1LC3A	8	HS90A_HUMAN	-4.05726	ND-specific
GO:2000278	regulation of DNA biosynthetic process	7/96	95/16992	1.08496e-06	0.000167162	0.000129461	HNRNPA1/PTGES3/HSP90AB1/HSP90AA1/TCP1/PTK2B/CCT2	7	HS90A_HUMAN	-3.77686	ND-specific
GO:0007004	telomere maintenance via telomerase	6/96	62/16992	1.32276e-06	0.000176266	0.000136512	HNRNPA1/PTGES3/HSP90AB1/HSP90AA1/TCP1/CCT2	6	HS90A_HUMAN	-3.75383	ND-specific
GO:0006914	autophagy	13/96	449/16992	1.41537e-06	0.000176266	0.000136512	CSNK2A2/HDAC6/HSP90AA1/CDC37/SUPT5H/BECN1/EEF1A1/GSK3B/PIK3C3/PRKACA/UCHL1/HSPB1/MAP1LC3A	13	HS90A_HUMAN	-3.75383	ND-specific
GO:0019058	viral life cycle	13/96	449/16992	1.41537e-06	0.000176266	0.000136512	RPS4X/RPS16/HSP90AB1/RPS3/RPL32/XPO1/RPL23A/SUPT5H/RPSA/PPID/PCBP1/ILF3/TARDBP	13	HS90A_HUMAN	-3.75383	ND-specific
GO:0051973	positive regulation of telomerase activity	5/96	35/16992	1.47093e-06	0.000176266	0.000136512	PTGES3/HSP90AB1/HSP90AA1/TCP1/CCT2	5	HS90A_HUMAN	-3.75383	ND-specific
GO:0050821	protein stabilization	8/96	146/16992	1.71732e-06	0.000194961	0.000150991	PTGES3/HSP90AB1/HSP90AA1/CDC37/TCP1/CDC37L1/BAG3/CCT2	8	HS90A_HUMAN	-3.71005	ND-specific
GO:0031396	regulation of protein ubiquitination	10/96	260/16992	2.10303e-06	0.000226812	0.000175658	STUB1/HSP90AB1/RPS3/HSP90AA1/DNAJA1/PSMD1/PTK2/PTK2B/PRKCG/OTUB1	10	HS90A_HUMAN	-3.64433	ND-specific
GO:0006278	RNA-dependent DNA biosynthetic process	6/96	70/16992	2.72063e-06	0.000279448	0.000216423	HNRNPA1/PTGES3/HSP90AB1/HSP90AA1/TCP1/CCT2	6	HS90A_HUMAN	-3.5537	ND-specific
GO:0010506	regulation of autophagy	10/96	272/16992	3.14834e-06	0.000305542	0.000236632	CSNK2A2/HDAC6/CDC37/SUPT5H/BECN1/EEF1A1/GSK3B/PRKACA/UCHL1/HSPB1	10	HS90A_HUMAN	-3.51493	ND-specific
GO:0044033	multi-organism metabolic process	9/96	213/16992	3.25798e-06	0.000305542	0.000236632	RPS4X/RPS16/RPS3/RPL32/RPL23A/SUPT5H/RPSA/PCBP1/TARDBP	9	HS90A_HUMAN	-3.51493	ND-specific
GO:0010833	telomere maintenance via telomere lengthening	6/96	73/16992	3.48449e-06	0.000313169	0.000242539	HNRNPA1/PTGES3/HSP90AB1/HSP90AA1/TCP1/CCT2	6	HS90A_HUMAN	-3.50422	ND-specific
GO:0034605	cellular response to heat	7/96	114/16992	3.70302e-06	0.000319496	0.00024744	PTGES3/HSP90AB1/HSP90AA1/FKBP4/GSK3B/BAG3/PRKACA	7	HS90A_HUMAN	-3.49553	ND-specific
GO:1903320	regulation of protein modification by small protein conjugation or removal	10/96	282/16992	4.33903e-06	0.000351734	0.000272407	STUB1/HSP90AB1/RPS3/HSP90AA1/DNAJA1/PSMD1/PTK2/PTK2B/PRKCG/OTUB1	10	HS90A_HUMAN	-3.45379	ND-specific
GO:0009266	response to temperature stimulus	9/96	221/16992	4.40279e-06	0.000351734	0.000272407	PTGES3/HSP90AB1/HSP90AA1/DNAJA1/DNAJA2/FKBP4/GSK3B/BAG3/PRKACA	9	HS90A_HUMAN	-3.45379	ND-specific
GO:0051972	regulation of telomerase activity	5/96	44/16992	4.72708e-06	0.000364154	0.000282025	PTGES3/HSP90AB1/HSP90AA1/TCP1/CCT2	5	HS90A_HUMAN	-3.43872	ND-specific
GO:1900034	regulation of cellular response to heat	6/96	78/16992	5.13963e-06	0.000374483	0.000290025	PTGES3/HSP90AB1/HSP90AA1/FKBP4/GSK3B/BAG3	6	HS90A_HUMAN	-3.42657	ND-specific
GO:0000184	nuclear-transcribed mRNA catabolic process, nonsense-mediated decay	7/96	120/16992	5.20839e-06	0.000374483	0.000290025	RPS4X/RPS16/PPP2R1A/RPS3/RPL32/RPL23A/RPSA	7	HS90A_HUMAN	-3.42657	ND-specific
GO:0070301	cellular response to hydrogen peroxide	6/96	82/16992	6.8808e-06	0.000464973	0.000360106	MAP3K5/HDAC6/RPS3/PPP5C/BECN1/MAP1LC3A	6	HS90A_HUMAN	-3.33257	ND-specific
GO:0019083	viral transcription	8/96	176/16992	6.89807e-06	0.000464973	0.000360106	RPS4X/RPS16/RPS3/RPL32/RPL23A/SUPT5H/RPSA/TARDBP	8	HS90A_HUMAN	-3.33257	ND-specific
GO:0006418	tRNA aminoacylation for protein translation	5/96	48/16992	7.32139e-06	0.000478553	0.000370623	VARS/IARS2/QARS/MARS/DARS	5	HS90A_HUMAN	-3.32007	ND-specific
GO:0060249	anatomical structure homeostasis	11/96	372/16992	7.97568e-06	0.000505986	0.00039187	PRKDC/HNRNPA1/PTGES3/HSP90AB1/HSP90AA1/ACTG1/TCP1/PTK2B/CCT2/HSPB1/ACTB	11	HS90A_HUMAN	-3.29586	ND-specific
GO:0007067	mitotic nuclear division	12/96	453/16992	9.17189e-06	0.00056525	0.000437768	CSNK2A2/NUMA1/PRMT5/PPP2R1A/DYNC1H1/CSNK2A1/RPS3/NUDC/PPP5C/BECN1/SUGT1/TUBB3	12	HS90A_HUMAN	-3.24776	ND-specific
GO:0043039	tRNA aminoacylation	5/96	51/16992	9.91056e-06	0.000588651	0.000455891	VARS/IARS2/QARS/MARS/DARS	5	HS90A_HUMAN	-3.23014	ND-specific
GO:0042176	regulation of protein catabolic process	11/96	382/16992	1.02354e-05	0.000588651	0.000455891	STUB1/HSP90AB1/CSNK2A1/XPO1/PSMD1/PTK2/PTK2B/PRKCG/EEF1A1/GSK3B/PRKACA	11	HS90A_HUMAN	-3.23014	ND-specific
GO:0034248	regulation of cellular amide metabolic process	11/96	384/16992	1.07489e-05	0.000588651	0.000455891	NCL/RPS4X/EEF2/RPS3/VARS/RPS6KA3/PTK2B/IARS2/EEF1A1/ILF3/HSPB1	11	HS90A_HUMAN	-3.23014	ND-specific
GO:0019080	viral gene expression	8/96	187/16992	1.07528e-05	0.000588651	0.000455891	RPS4X/RPS16/RPS3/RPL32/RPL23A/SUPT5H/RPSA/TARDBP	8	HS90A_HUMAN	-3.23014	ND-specific
GO:0043038	amino acid activation	5/96	52/16992	1.09161e-05	0.000588651	0.000455891	VARS/IARS2/QARS/MARS/DARS	5	HS90A_HUMAN	-3.23014	ND-specific
GO:0006413	translational initiation	8/96	190/16992	1.20745e-05	0.000635238	0.000491971	RPS4X/RPS16/RPS3/RPL32/RPL23A/RPSA/COPS5/HSPB1	8	HS90A_HUMAN	-3.19706	ND-specific
GO:0006614	SRP-dependent cotranslational protein targeting to membrane	6/96	92/16992	1.33909e-05	0.000671723	0.000520228	RPS4X/RPS16/RPS3/RPL32/RPL23A/RPSA	6	HS90A_HUMAN	-3.17281	ND-specific
GO:0048010	vascular endothelial growth factor receptor signaling pathway	6/96	92/16992	1.33909e-05	0.000671723	0.000520228	HSP90AA1/ACTG1/PTK2/PTK2B/HSPB1/ACTB	6	HS90A_HUMAN	-3.17281	ND-specific
GO:0006613	cotranslational protein targeting to membrane	6/96	97/16992	1.81413e-05	0.000869572	0.000673455	RPS4X/RPS16/RPS3/RPL32/RPL23A/RPSA	6	HS90A_HUMAN	-3.06069	ND-specific
GO:0097711	ciliary basal body docking	6/96	97/16992	1.81413e-05	0.000869572	0.000673455	TUBB4B/PPP2R1A/DYNC1H1/TUBA1A/HSP90AA1/PRKACA	6	HS90A_HUMAN	-3.06069	ND-specific
GO:0000338	protein deneddylation	3/96	10/16992	2.03774e-05	0.000955523	0.000740021	COPS3/COPS6/COPS5	3	HS90A_HUMAN	-3.01976	ND-specific
GO:0000723	telomere maintenance	7/96	149/16992	2.14953e-05	0.000986495	0.000764008	PRKDC/HNRNPA1/PTGES3/HSP90AB1/HSP90AA1/TCP1/CCT2	7	HS90A_HUMAN	-3.00591	ND-specific
GO:0006457	protein folding	17/80	233/16992	5.62492e-16	1.13848e-12	7.84529e-13	PTGES3/UBA52/HSP90AB1/HSP90AA1/CDC37/DNAJA2/FKBP4/TCP1/FKBP5/CDC37L1/HSPB1/CSNK2A1/UNC45A/PPID/UBC/CCT2/BAG3	17	HS90B_HUMAN	-11.9437	ND-specific
GO:0031647	regulation of protein stability	15/80	238/16992	2.9793e-13	3.01505e-10	2.07767e-10	PRKDC/STUB1/PTGES3/HSP90AB1/HSP90AA1/CDC37/TCP1/CDC37L1/HTT/CCT2/PHB/HDAC6/BAG3/SUGT1/STXBP1	15	HS90B_HUMAN	-9.5207	ND-specific
GO:0061077	chaperone-mediated protein folding	9/80	65/16992	1.84827e-11	1.24696e-08	8.59282e-09	PTGES3/FKBP4/TCP1/FKBP5/HSPB1/CSNK2A1/UNC45A/PPID/CCT2	9	HS90B_HUMAN	-7.90415	ND-specific
GO:1900034	regulation of cellular response to heat	9/80	78/16992	1.00393e-10	5.0799e-08	3.50055e-08	PTGES3/HSP90AB1/HSP90AA1/FKBP4/MAPT/YWHAE/BAG3/NUP85/NUP107	9	HS90B_HUMAN	-7.29415	ND-specific
GO:0034605	cellular response to heat	10/80	114/16992	1.37451e-10	5.38679e-08	3.71203e-08	PTGES3/HSP90AB1/HSP90AA1/FKBP4/MAPT/PRKACA/YWHAE/BAG3/NUP85/NUP107	10	HS90B_HUMAN	-7.26867	ND-specific
GO:0051131	chaperone-mediated protein complex assembly	6/80	18/16992	1.59688e-10	5.38679e-08	3.71203e-08	STUB1/PTGES3/HSP90AB1/HSP90AA1/CCT2/HDAC6	6	HS90B_HUMAN	-7.26867	ND-specific
GO:0009408	response to heat	11/80	161/16992	2.33762e-10	6.75905e-08	4.65766e-08	PTGES3/HSP90AB1/HSP90AA1/DNAJA2/FKBP4/MAPT/PRKACA/YWHAE/BAG3/NUP85/NUP107	11	HS90B_HUMAN	-7.17011	ND-specific
GO:0006413	translational initiation	11/80	190/16992	1.36889e-09	3.46329e-07	2.38655e-07	RPS4X/RPS16/UBA52/RPL14/RPS2/RPL32/RPS23/RPSA/EIF4A1/HSPB1/COPS5	11	HS90B_HUMAN	-6.46051	ND-specific
GO:0050821	protein stabilization	10/80	146/16992	1.5844e-09	3.56313e-07	2.45535e-07	PTGES3/HSP90AB1/HSP90AA1/CDC37/TCP1/CDC37L1/CCT2/PHB/BAG3/STXBP1	10	HS90B_HUMAN	-6.44817	ND-specific
GO:0019058	viral life cycle	15/80	449/16992	2.33449e-09	4.72502e-07	3.25601e-07	RPS4X/RPS16/UBA52/HSP90AB1/RPL14/RPS2/RPL32/XPO1/RPS23/RPSA/PPID/UBC/PCBP1/NUP85/NUP107	15	HS90B_HUMAN	-6.3256	ND-specific
GO:0044033	multi-organism metabolic process	11/80	213/16992	4.55887e-09	8.38833e-07	5.78039e-07	RPS4X/RPS16/UBA52/RPL14/RPS2/RPL32/RPS23/RPSA/PCBP1/NUP85/NUP107	11	HS90B_HUMAN	-6.07632	ND-specific
GO:0009266	response to temperature stimulus	11/80	221/16992	6.70125e-09	1.13028e-06	7.78874e-07	PTGES3/HSP90AB1/HSP90AA1/DNAJA2/FKBP4/MAPT/PRKACA/YWHAE/BAG3/NUP85/NUP107	11	HS90B_HUMAN	-5.94681	ND-specific
GO:0019083	viral transcription	10/80	176/16992	9.68627e-09	1.50808e-06	1.03922e-06	RPS4X/RPS16/UBA52/RPL14/RPS2/RPL32/RPS23/RPSA/NUP85/NUP107	10	HS90B_HUMAN	-5.82158	ND-specific
GO:0006614	SRP-dependent cotranslational protein targeting to membrane	8/80	92/16992	1.14182e-08	1.65074e-06	1.13753e-06	RPS4X/RPS16/UBA52/RPL14/RPS2/RPL32/RPS23/RPSA	8	HS90B_HUMAN	-5.78232	ND-specific
GO:0019080	viral gene expression	10/80	187/16992	1.73068e-08	2.09084e-06	1.4408e-06	RPS4X/RPS16/UBA52/RPL14/RPS2/RPL32/RPS23/RPSA/NUP85/NUP107	10	HS90B_HUMAN	-5.67968	ND-specific
GO:0006613	cotranslational protein targeting to membrane	8/80	97/16992	1.73966e-08	2.09084e-06	1.4408e-06	RPS4X/RPS16/UBA52/RPL14/RPS2/RPL32/RPS23/RPSA	8	HS90B_HUMAN	-5.67968	ND-specific
GO:2000573	positive regulation of DNA biosynthetic process	7/80	63/16992	1.75614e-08	2.09084e-06	1.4408e-06	PTGES3/HSP90AB1/HSP90AA1/TCP1/PTK2B/HNRNPA1/CCT2	7	HS90B_HUMAN	-5.67968	ND-specific
GO:0045047	protein targeting to ER	8/80	101/16992	2.39625e-08	2.62571e-06	1.80938e-06	RPS4X/RPS16/UBA52/RPL14/RPS2/RPL32/RPS23/RPSA	8	HS90B_HUMAN	-5.58075	ND-specific
GO:0042176	regulation of protein catabolic process	13/80	382/16992	2.46829e-08	2.62571e-06	1.80938e-06	STUB1/UBA52/HSP90AB1/XPO1/PSMD1/CSNK2A1/PTK2/PTK2B/PRKACA/UBC/UBE3A/PHB/PRKCG	13	HS90B_HUMAN	-5.58075	ND-specific
GO:0038128	ERBB2 signaling pathway	6/80	39/16992	2.59458e-08	2.62571e-06	1.80938e-06	STUB1/UBA52/HSP90AA1/CDC37/UBC/PRKCA	6	HS90B_HUMAN	-5.58075	ND-specific
GO:0072599	establishment of protein localization to endoplasmic reticulum	8/80	105/16992	3.25639e-08	3.13854e-06	2.16276e-06	RPS4X/RPS16/UBA52/RPL14/RPS2/RPL32/RPS23/RPSA	8	HS90B_HUMAN	-5.50327	ND-specific
GO:0010608	posttranscriptional regulation of gene expression	14/80	469/16992	3.50124e-08	3.17153e-06	2.1855e-06	RPS4X/EEF2/UBA52/XPO1/CDC37/PSMD1/IARS2/HSPB1/YWHAZ/PTK2B/YWHAB/UBC/PRKCA/RPS6KA3	14	HS90B_HUMAN	-5.49873	ND-specific
GO:0071897	DNA biosynthetic process	10/80	202/16992	3.60401e-08	3.17153e-06	2.1855e-06	PTGES3/UBA52/HSP90AB1/HSP90AA1/TCP1/PTK2B/HNRNPA1/UBC/CCT2/PHB	10	HS90B_HUMAN	-5.49873	ND-specific
GO:0000184	nuclear-transcribed mRNA catabolic process, nonsense-mediated decay	8/80	120/16992	9.27309e-08	7.82031e-06	5.38897e-06	RPS4X/RPS16/UBA52/RPL14/RPS2/RPL32/RPS23/RPSA	8	HS90B_HUMAN	-5.10678	ND-specific
GO:0022613	ribonucleoprotein complex biogenesis	13/80	443/16992	1.389e-07	1.12146e-05	7.72794e-06	RPS4X/RPS16/PTGES3/UBA52/HSP90AB1/RPL14/HSP90AA1/RPS2/RPL32/XPO1/RPS23/RPSA/PRPF19	13	HS90B_HUMAN	-4.95022	ND-specific
GO:0070972	protein localization to endoplasmic reticulum	8/80	127/16992	1.4406e-07	1.12146e-05	7.72794e-06	RPS4X/RPS16/UBA52/RPL14/RPS2/RPL32/RPS23/RPSA	8	HS90B_HUMAN	-4.95022	ND-specific
GO:1903050	regulation of proteolysis involved in cellular protein catabolic process	10/80	236/16992	1.55267e-07	1.12592e-05	7.75871e-06	STUB1/UBA52/HSP90AB1/PSMD1/PTK2/PTK2B/PRKACA/UBC/UBE3A/PRKCG	10	HS90B_HUMAN	-4.94849	ND-specific
GO:0090150	establishment of protein localization to membrane	12/80	371/16992	1.5576e-07	1.12592e-05	7.75871e-06	RPS4X/RPS16/UBA52/RPL14/HSP90AA1/RPS2/RPL32/RPS23/RPSA/YWHAZ/YWHAB/YWHAE	12	HS90B_HUMAN	-4.94849	ND-specific
GO:0043488	regulation of mRNA stability	8/80	140/16992	3.05531e-07	2.09773e-05	1.44555e-05	UBA52/XPO1/PSMD1/HSPB1/YWHAZ/YWHAB/UBC/PRKCA	8	HS90B_HUMAN	-4.67825	ND-specific
GO:2000278	regulation of DNA biosynthetic process	7/80	95/16992	3.10929e-07	2.09773e-05	1.44555e-05	PTGES3/HSP90AB1/HSP90AA1/TCP1/PTK2B/HNRNPA1/CCT2	7	HS90B_HUMAN	-4.67825	ND-specific
GO:0051168	nuclear export	9/80	197/16992	3.59344e-07	2.333e-05	1.60767e-05	XPO1/RPSA/HNRNPA1/PRKACA/YWHAE/NXF1/BAG3/NUP85/NUP107	9	HS90B_HUMAN	-4.63208	ND-specific
GO:0031396	regulation of protein ubiquitination	10/80	260/16992	3.80381e-07	2.333e-05	1.60767e-05	STUB1/UBA52/HSP90AB1/HSP90AA1/PSMD1/PTK2/PTK2B/UBC/UBE3A/PRKCG	10	HS90B_HUMAN	-4.63208	ND-specific
GO:1903362	regulation of cellular protein catabolic process	10/80	260/16992	3.80381e-07	2.333e-05	1.60767e-05	STUB1/UBA52/HSP90AB1/PSMD1/PTK2/PTK2B/PRKACA/UBC/UBE3A/PRKCG	10	HS90B_HUMAN	-4.63208	ND-specific
GO:0038127	ERBB signaling pathway	8/80	147/16992	4.4399e-07	2.59427e-05	1.78771e-05	STUB1/UBA52/HSP90AA1/CDC37/PTK2/PTK2B/UBC/PRKCA	8	HS90B_HUMAN	-4.58599	ND-specific
GO:0007004	telomere maintenance via telomerase	6/80	62/16992	4.48613e-07	2.59427e-05	1.78771e-05	PTGES3/HSP90AB1/HSP90AA1/TCP1/HNRNPA1/CCT2	6	HS90B_HUMAN	-4.58599	ND-specific
GO:0000956	nuclear-transcribed mRNA catabolic process	9/80	203/16992	4.62749e-07	2.60168e-05	1.79282e-05	RPS4X/RPS16/UBA52/RPL14/RPS2/RPL32/RPS23/RPSA/EIF4A1	9	HS90B_HUMAN	-4.58475	ND-specific
GO:0043487	regulation of RNA stability	8/80	149/16992	4.92259e-07	2.69279e-05	1.8556e-05	UBA52/XPO1/PSMD1/HSPB1/YWHAZ/YWHAB/UBC/PRKCA	8	HS90B_HUMAN	-4.5698	ND-specific
GO:0051973	positive regulation of telomerase activity	5/80	35/16992	5.92317e-07	3.15487e-05	2.17402e-05	PTGES3/HSP90AB1/HSP90AA1/TCP1/CCT2	5	HS90B_HUMAN	-4.50102	ND-specific
GO:0051054	positive regulation of DNA metabolic process	9/80	210/16992	6.15186e-07	3.19266e-05	2.20006e-05	PTGES3/HSP90AB1/HSP90AA1/TCP1/CACYBP/PTK2B/HNRNPA1/CCT2/PRKCG	9	HS90B_HUMAN	-4.49585	ND-specific
GO:1903320	regulation of protein modification by small protein conjugation or removal	10/80	282/16992	7.99697e-07	4.04647e-05	2.78842e-05	STUB1/UBA52/HSP90AB1/HSP90AA1/PSMD1/PTK2/PTK2B/UBC/UBE3A/PRKCG	10	HS90B_HUMAN	-4.39292	ND-specific
GO:0006278	RNA-dependent DNA biosynthetic process	6/80	70/16992	9.2866e-07	4.58441e-05	3.15911e-05	PTGES3/HSP90AB1/HSP90AA1/TCP1/HNRNPA1/CCT2	6	HS90B_HUMAN	-4.33872	ND-specific
GO:0006402	mRNA catabolic process	9/80	222/16992	9.78694e-07	4.71637e-05	3.25005e-05	RPS4X/RPS16/UBA52/RPL14/RPS2/RPL32/RPS23/RPSA/EIF4A1	9	HS90B_HUMAN	-4.32639	ND-specific
GO:0010833	telomere maintenance via telomere lengthening	6/80	73/16992	1.19227e-06	5.61197e-05	3.8672e-05	PTGES3/HSP90AB1/HSP90AA1/TCP1/HNRNPA1/CCT2	6	HS90B_HUMAN	-4.25088	ND-specific
GO:0044766	multi-organism transport	6/80	74/16992	1.29263e-06	5.69843e-05	3.92679e-05	UBA52/XPO1/TCP1/UBC/NUP85/NUP107	6	HS90B_HUMAN	-4.24424	ND-specific
GO:1902579	multi-organism localization	6/80	74/16992	1.29263e-06	5.69843e-05	3.92679e-05	UBA52/XPO1/TCP1/UBC/NUP85/NUP107	6	HS90B_HUMAN	-4.24424	ND-specific
GO:0060249	anatomical structure homeostasis	11/80	372/16992	1.2951e-06	5.69843e-05	3.92679e-05	PRKDC/PTGES3/HSP90AB1/HSP90AA1/ACTG1/TCP1/HSPB1/PTK2B/HNRNPA1/CCT2/ACTB	11	HS90B_HUMAN	-4.24424	ND-specific
GO:0051972	regulation of telomerase activity	5/80	44/16992	1.91697e-06	8.25523e-05	5.68867e-05	PTGES3/HSP90AB1/HSP90AA1/TCP1/CCT2	5	HS90B_HUMAN	-4.08327	ND-specific
GO:0006611	protein export from nucleus	8/80	179/16992	1.96984e-06	8.30618e-05	5.72378e-05	XPO1/RPSA/PRKACA/YWHAE/NXF1/BAG3/NUP85/NUP107	8	HS90B_HUMAN	-4.0806	ND-specific
GO:0006612	protein targeting to membrane	8/80	187/16992	2.73027e-06	0.000112777	7.77146e-05	RPS4X/RPS16/UBA52/RPL14/RPS2/RPL32/RPS23/RPSA	8	HS90B_HUMAN	-3.94778	ND-specific
GO:0006401	RNA catabolic process	9/80	252/16992	2.78879e-06	0.00011289	7.77926e-05	RPS4X/RPS16/UBA52/RPL14/RPS2/RPL32/RPS23/RPSA/EIF4A1	9	HS90B_HUMAN	-3.94734	ND-specific
GO:0000715	nucleotide-excision repair, DNA damage recognition	4/80	23/16992	3.76797e-06	0.000149537	0.000103046	UBA52/COPS4/UBC/COPS5	4	HS90B_HUMAN	-3.82525	ND-specific
GO:0048010	vascular endothelial growth factor receptor signaling pathway	6/80	92/16992	4.65228e-06	0.000181081	0.000124783	HSP90AA1/ACTG1/HSPB1/PTK2/PTK2B/ACTB	6	HS90B_HUMAN	-3.74213	ND-specific
GO:0042787	protein ubiquitination involved in ubiquitin-dependent protein catabolic process	8/80	204/16992	5.20226e-06	0.000198668	0.000136902	STUB1/UBA52/PSMD1/PTK2/CUL2/PTK2B/UBC/UBE3A	8	HS90B_HUMAN	-3.70187	ND-specific
GO:0070527	platelet aggregation	5/80	54/16992	5.3808e-06	0.00020168	0.000138978	ACTG1/HSPB1/STXBP1/PRKCA/ACTB	5	HS90B_HUMAN	-3.69534	ND-specific
GO:0000723	telomere maintenance	7/80	149/16992	6.43867e-06	0.000236943	0.000163277	PRKDC/PTGES3/HSP90AB1/HSP90AA1/TCP1/HNRNPA1/CCT2	7	HS90B_HUMAN	-3.62536	ND-specific
GO:0006914	autophagy	11/80	449/16992	7.87439e-06	0.000284603	0.00019612	UBA52/HSP90AA1/CDC37/HSPB1/MAPT/PRKACA/UBC/HTT/HDAC6/MAP1LC3A/MAP1LC3B	11	HS90B_HUMAN	-3.54576	ND-specific
GO:0010821	regulation of mitochondrion organization	8/80	221/16992	9.35626e-06	0.000332229	0.000228939	CDC37/MAPT/YWHAZ/YWHAB/YWHAE/HTT/HUWE1/HDAC6	8	HS90B_HUMAN	-3.47856	ND-specific
GO:0030168	platelet activation	7/80	159/16992	9.86048e-06	0.000344097	0.000237117	ACTG1/HSPB1/YWHAZ/PRKCG/STXBP1/PRKCA/ACTB	7	HS90B_HUMAN	-3.46332	ND-specific
GO:1903829	positive regulation of cellular protein localization	10/80	375/16992	1.01327e-05	0.000347602	0.000239532	HSP90AB1/TCP1/MAPT/YWHAZ/PRKACA/YWHAB/YWHAE/CCT2/HUWE1/BAG3	10	HS90B_HUMAN	-3.45892	ND-specific
GO:2000058	regulation of protein ubiquitination involved in ubiquitin-dependent protein catabolic process	6/80	106/16992	1.05634e-05	0.000350104	0.000241256	UBA52/PSMD1/PTK2/PTK2B/UBC/UBE3A	6	HS90B_HUMAN	-3.4558	ND-specific
GO:0006403	RNA localization	8/80	225/16992	1.06626e-05	0.000350104	0.000241256	XPO1/RPSA/TCP1/HNRNPA1/NXF1/CCT2/NUP85/NUP107	8	HS90B_HUMAN	-3.4558	ND-specific
GO:0006913	nucleocytoplasmic transport	11/80	464/16992	1.07245e-05	0.000350104	0.000241256	HSP90AB1/XPO1/RPSA/IPO7/HNRNPA1/PRKACA/YWHAE/NXF1/BAG3/NUP85/NUP107	11	HS90B_HUMAN	-3.4558	ND-specific
GO:0032200	telomere organization	7/80	162/16992	1.11408e-05	0.000357919	0.000246642	PRKDC/PTGES3/HSP90AB1/HSP90AA1/TCP1/HNRNPA1/CCT2	7	HS90B_HUMAN	-3.44622	ND-specific
GO:0051169	nuclear transport	11/80	472/16992	1.2584e-05	0.000397969	0.00027424	HSP90AB1/XPO1/RPSA/IPO7/HNRNPA1/PRKACA/YWHAE/NXF1/BAG3/NUP85/NUP107	11	HS90B_HUMAN	-3.40015	ND-specific
GO:0000086	G2/M transition of mitotic cell cycle	8/80	233/16992	1.37413e-05	0.000427883	0.000294854	UBA52/TUBA1A/HSP90AA1/PSMD1/PRKACA/YWHAE/UBC/DCTN2	8	HS90B_HUMAN	-3.36868	ND-specific
GO:0010822	positive regulation of mitochondrion organization	7/80	170/16992	1.52443e-05	0.000466276	0.000321311	CDC37/YWHAZ/YWHAB/YWHAE/HTT/HUWE1/HDAC6	7	HS90B_HUMAN	-3.33136	ND-specific
GO:0042254	ribosome biogenesis	9/80	312/16992	1.5626e-05	0.000466276	0.000321311	RPS4X/RPS16/UBA52/RPL14/RPS2/RPL32/XPO1/RPS23/RPSA	9	HS90B_HUMAN	-3.33136	ND-specific
GO:0075733	intracellular transport of virus	5/80	67/16992	1.56654e-05	0.000466276	0.000321311	UBA52/XPO1/UBC/NUP85/NUP107	5	HS90B_HUMAN	-3.33136	ND-specific
GO:1902581	multi-organism cellular localization	5/80	68/16992	1.68467e-05	0.00048711	0.000335667	UBA52/XPO1/UBC/NUP85/NUP107	5	HS90B_HUMAN	-3.31237	ND-specific
GO:1902583	multi-organism intracellular transport	5/80	68/16992	1.68467e-05	0.00048711	0.000335667	UBA52/XPO1/UBC/NUP85/NUP107	5	HS90B_HUMAN	-3.31237	ND-specific
GO:0044839	cell cycle G2/M phase transition	8/80	242/16992	1.80686e-05	0.000515083	0.000354944	UBA52/TUBA1A/HSP90AA1/PSMD1/PRKACA/YWHAE/UBC/DCTN2	8	HS90B_HUMAN	-3.28812	ND-specific
GO:0046794	transport of virus	5/80	70/16992	1.94169e-05	0.000545829	0.000376131	UBA52/XPO1/UBC/NUP85/NUP107	5	HS90B_HUMAN	-3.26294	ND-specific
GO:0038093	Fc receptor signaling pathway	8/80	246/16992	2.03309e-05	0.000559911	0.000385834	UBA52/HSP90AB1/HSP90AA1/ACTG1/PSMD1/PTK2/UBC/ACTB	8	HS90B_HUMAN	-3.25188	ND-specific
GO:0043620	regulation of DNA-templated transcription in response to stress	6/80	119/16992	2.0471e-05	0.000559911	0.000385834	UBA52/PSMD1/CUL2/UBC/BAG3/RPS6KA3	6	HS90B_HUMAN	-3.25188	ND-specific
GO:0009896	positive regulation of catabolic process	10/80	412/16992	2.28239e-05	0.000610611	0.000420771	STUB1/UBA52/CDC37/PSMD1/CSNK2A1/PTK2/PTK2B/UBC/HTT/HDAC6	10	HS90B_HUMAN	-3.21424	ND-specific
GO:0031398	positive regulation of protein ubiquitination	7/80	182/16992	2.36862e-05	0.000610611	0.000420771	STUB1/UBA52/PSMD1/PTK2/PTK2B/UBC/UBE3A	7	HS90B_HUMAN	-3.21424	ND-specific
GO:0002429	immune response-activating cell surface receptor signaling pathway	10/80	414/16992	2.37886e-05	0.000610611	0.000420771	UBA52/HSP90AB1/HSP90AA1/ACTG1/PSMD1/PTK2/PRKACA/UBC/PRKACB/ACTB	10	HS90B_HUMAN	-3.21424	ND-specific
GO:0006283	transcription-coupled nucleotide-excision repair	5/80	73/16992	2.38331e-05	0.000610611	0.000420771	UBA52/COPS4/UBC/COPS5/PRPF19	5	HS90B_HUMAN	-3.21424	ND-specific
GO:0034109	homotypic cell-cell adhesion	5/80	73/16992	2.38331e-05	0.000610611	0.000420771	ACTG1/HSPB1/STXBP1/PRKCA/ACTB	5	HS90B_HUMAN	-3.21424	ND-specific
GO:0006364	rRNA processing	8/80	255/16992	2.63038e-05	0.000665486	0.000458586	RPS4X/RPS16/UBA52/RPL14/RPS2/RPL32/RPS23/RPSA	8	HS90B_HUMAN	-3.17686	ND-specific
GO:0042542	response to hydrogen peroxide	6/80	125/16992	2.70591e-05	0.000676144	0.00046593	EEF2/PPP5C/PTK2B/HDAC6/MAP1LC3A/MAP3K5	6	HS90B_HUMAN	-3.16996	ND-specific
GO:0046825	regulation of protein export from nucleus	4/80	38/16992	2.97694e-05	0.000734795	0.000506347	XPO1/PRKACA/YWHAE/BAG3	4	HS90B_HUMAN	-3.13383	ND-specific
GO:0016236	macroautophagy	8/80	260/16992	3.02148e-05	0.000736804	0.000507731	UBA52/CDC37/PRKACA/UBC/HTT/HDAC6/MAP1LC3A/MAP1LC3B	8	HS90B_HUMAN	-3.13265	ND-specific
GO:0000422	mitophagy	5/80	79/16992	3.49818e-05	0.000832979	0.000574005	CDC37/HTT/HDAC6/MAP1LC3A/MAP1LC3B	5	HS90B_HUMAN	-3.07937	ND-specific
GO:0061726	mitochondrion disassembly	5/80	79/16992	3.49818e-05	0.000832979	0.000574005	CDC37/HTT/HDAC6/MAP1LC3A/MAP1LC3B	5	HS90B_HUMAN	-3.07937	ND-specific
GO:0007596	blood coagulation	9/80	348/16992	3.68815e-05	0.000868001	0.000598139	ACTG1/HSPB1/YWHAZ/PRKACA/PRKACB/PRKCG/STXBP1/PRKCA/ACTB	9	HS90B_HUMAN	-3.06148	ND-specific
GO:1903322	positive regulation of protein modification by small protein conjugation or removal	7/80	197/16992	3.93256e-05	0.000914884	0.000630446	STUB1/UBA52/PSMD1/PTK2/PTK2B/UBC/UBE3A	7	HS90B_HUMAN	-3.03863	ND-specific
GO:0050817	coagulation	9/80	352/16992	4.03113e-05	0.000927159	0.000638905	ACTG1/HSPB1/YWHAZ/PRKACA/PRKACB/PRKCG/STXBP1/PRKCA/ACTB	9	HS90B_HUMAN	-3.03285	ND-specific
GO:0007599	hemostasis	9/80	353/16992	4.12097e-05	0.000937174	0.000645806	ACTG1/HSPB1/YWHAZ/PRKACA/PRKACB/PRKCG/STXBP1/PRKCA/ACTB	9	HS90B_HUMAN	-3.02818	ND-specific
GO:0032206	positive regulation of telomere maintenance	3/8	49/16992	1.24926e-06	0.000243606	0.000101256	HNRNPA2B1/HNRNPD/HNRNPA1	3	IFIT2_HUMAN	-3.61331	ND-specific
GO:2000573	positive regulation of DNA biosynthetic process	3/8	63/16992	2.68433e-06	0.0002549	0.00010595	HNRNPA2B1/HNRNPD/HNRNPA1	3	IFIT2_HUMAN	-3.59363	ND-specific
GO:0032204	regulation of telomere maintenance	3/8	73/16992	4.19495e-06	0.0002549	0.00010595	HNRNPA2B1/HNRNPD/HNRNPA1	3	IFIT2_HUMAN	-3.59363	ND-specific
GO:0000377	RNA splicing, via transesterification reactions with bulged adenosine as nucleophile	4/8	314/16992	7.55331e-06	0.0002549	0.00010595	HNRNPA2B1/HNRNPD/HNRNPA1/SNRPD3	4	IFIT2_HUMAN	-3.59363	ND-specific
GO:0000398	mRNA splicing, via spliceosome	4/8	314/16992	7.55331e-06	0.0002549	0.00010595	HNRNPA2B1/HNRNPD/HNRNPA1/SNRPD3	4	IFIT2_HUMAN	-3.59363	ND-specific
GO:0000375	RNA splicing, via transesterification reactions	4/8	317/16992	7.84307e-06	0.0002549	0.00010595	HNRNPA2B1/HNRNPD/HNRNPA1/SNRPD3	4	IFIT2_HUMAN	-3.59363	ND-specific
GO:2000278	regulation of DNA biosynthetic process	3/8	95/16992	9.29036e-06	0.000258803	0.000107573	HNRNPA2B1/HNRNPD/HNRNPA1	3	IFIT2_HUMAN	-3.58703	ND-specific
GO:1902074	response to salt	2/8	15/16992	2.03041e-05	0.000494913	0.000205713	HNRNPD/HNRNPA1	2	IFIT2_HUMAN	-3.30547	ND-specific
GO:0008380	RNA splicing	4/8	416/16992	2.29282e-05	0.000496777	0.000206488	HNRNPA2B1/HNRNPD/HNRNPA1/SNRPD3	4	IFIT2_HUMAN	-3.30384	ND-specific
GO:0000723	telomere maintenance	3/8	149/16992	3.58316e-05	0.000604725	0.000251357	HNRNPA2B1/HNRNPD/HNRNPA1	3	IFIT2_HUMAN	-3.21844	ND-specific
GO:2001252	positive regulation of chromosome organization	3/8	152/16992	3.80298e-05	0.000604725	0.000251357	HNRNPA2B1/HNRNPD/HNRNPA1	3	IFIT2_HUMAN	-3.21844	ND-specific
GO:0006397	mRNA processing	4/8	478/16992	3.95693e-05	0.000604725	0.000251357	HNRNPA2B1/HNRNPD/HNRNPA1/SNRPD3	4	IFIT2_HUMAN	-3.21844	ND-specific
GO:0017148	negative regulation of translation	3/8	155/16992	4.0315e-05	0.000604725	0.000251357	HNRNPA2B1/HNRNPD/ILF3	3	IFIT2_HUMAN	-3.21844	ND-specific
GO:0032200	telomere organization	3/8	162/16992	4.59949e-05	0.000640643	0.000266286	HNRNPA2B1/HNRNPD/HNRNPA1	3	IFIT2_HUMAN	-3.19338	ND-specific
GO:0034249	negative regulation of cellular amide metabolic process	3/8	167/16992	5.03588e-05	0.000654664	0.000272114	HNRNPA2B1/HNRNPD/ILF3	3	IFIT2_HUMAN	-3.18398	ND-specific
GO:0072655	establishment of protein localization to mitochondrion	8/45	192/16992	3.46143e-08	1.97993e-05	1.28739e-05	MAPT/HSP90AA1/DNAJA1/YWHAB/YWHAZ/YWHAG/YWHAE/SAE1	8	HS71B_HUMAN	-4.70335	ND-specific
GO:0070585	protein localization to mitochondrion	8/45	194/16992	3.75178e-08	1.97993e-05	1.28739e-05	MAPT/HSP90AA1/DNAJA1/YWHAB/YWHAZ/YWHAG/YWHAE/SAE1	8	HS71B_HUMAN	-4.70335	ND-specific
GO:1903747	regulation of establishment of protein localization to mitochondrion	7/45	128/16992	4.17414e-08	1.97993e-05	1.28739e-05	MAPT/DNAJA1/YWHAB/YWHAZ/YWHAG/YWHAE/SAE1	7	HS71B_HUMAN	-4.70335	ND-specific
GO:0010821	regulation of mitochondrion organization	8/45	221/16992	1.02791e-07	2.29028e-05	1.48919e-05	MAPT/HDAC6/YWHAB/YWHAZ/YWHAG/CDC37/YWHAE/SAE1	8	HS71B_HUMAN	-4.64011	ND-specific
GO:0051131	chaperone-mediated protein complex assembly	4/45	18/16992	1.278e-07	2.29028e-05	1.48919e-05	STUB1/HSP90AA1/HDAC6/HSP90AB1	4	HS71B_HUMAN	-4.64011	ND-specific
GO:0051205	protein insertion into membrane	5/45	47/16992	1.4628e-07	2.29028e-05	1.48919e-05	YWHAB/YWHAZ/YWHAG/YWHAE/BAG6	5	HS71B_HUMAN	-4.64011	ND-specific
GO:0000086	G2/M transition of mitotic cell cycle	8/45	233/16992	1.54312e-07	2.29028e-05	1.48919e-05	HSP90AA1/PSMC5/YWHAG/DYNC1H1/YWHAE/TUBA4A/RBX1/PPP2R1A	8	HS71B_HUMAN	-4.64011	ND-specific
GO:0006457	protein folding	8/45	233/16992	1.54312e-07	2.29028e-05	1.48919e-05	HSP90AA1/DNAJA1/DNAJA2/CDC37L1/BAG3/CDC37/PPID/HSP90AB1	8	HS71B_HUMAN	-4.64011	ND-specific
GO:0031647	regulation of protein stability	8/45	238/16992	1.81574e-07	2.29028e-05	1.48919e-05	STUB1/HSP90AA1/CDC37L1/HDAC6/BAG3/CDC37/HSP90AB1/BAG6	8	HS71B_HUMAN	-4.64011	ND-specific
GO:0097711	ciliary basal body docking	6/45	97/16992	2.01413e-07	2.29028e-05	1.48919e-05	HSP90AA1/YWHAG/DYNC1H1/YWHAE/TUBA4A/PPP2R1A	6	HS71B_HUMAN	-4.64011	ND-specific
GO:0009408	response to heat	7/45	161/16992	2.01735e-07	2.29028e-05	1.48919e-05	MAPT/HSP90AA1/DNAJA1/DNAJA2/BAG3/YWHAE/HSP90AB1	7	HS71B_HUMAN	-4.64011	ND-specific
GO:0044839	cell cycle G2/M phase transition	8/45	242/16992	2.06269e-07	2.29028e-05	1.48919e-05	HSP90AA1/PSMC5/YWHAG/DYNC1H1/YWHAE/TUBA4A/RBX1/PPP2R1A	8	HS71B_HUMAN	-4.64011	ND-specific
GO:0006914	autophagy	10/45	449/16992	2.09232e-07	2.29028e-05	1.48919e-05	UBQLN2/MAPT/HSP90AA1/BECN1/PIK3C3/HDAC6/MAP1LC3A/CDC37/CLTC/EEF1A1	10	HS71B_HUMAN	-4.64011	ND-specific
GO:0010822	positive regulation of mitochondrion organization	7/45	170/16992	2.92105e-07	2.96904e-05	1.93053e-05	HDAC6/YWHAB/YWHAZ/YWHAG/CDC37/YWHAE/SAE1	7	HS71B_HUMAN	-4.52738	ND-specific
GO:0000715	nucleotide-excision repair, DNA damage recognition	4/45	23/16992	3.66272e-07	3.4747e-05	2.25932e-05	COPS5/COPS6/PARP1/RBX1	4	HS71B_HUMAN	-4.45908	ND-specific
GO:1903829	positive regulation of cellular protein localization	9/45	375/16992	4.95576e-07	4.40753e-05	2.86586e-05	MAPT/YWHAB/YWHAZ/YWHAG/BAG3/YWHAE/PARP1/SAE1/HSP90AB1	9	HS71B_HUMAN	-4.3558	ND-specific
GO:0035966	response to topologically incorrect protein	7/45	186/16992	5.371e-07	4.49584e-05	2.92329e-05	STUB1/HSP90AA1/DNAJA1/HDAC6/COPS5/HSP90AB1/BAG6	7	HS71B_HUMAN	-4.34719	ND-specific
GO:1900739	regulation of protein insertion into mitochondrial membrane involved in apoptotic signaling pathway	4/45	29/16992	9.71102e-07	7.27304e-05	4.72908e-05	YWHAB/YWHAZ/YWHAG/YWHAE	4	HS71B_HUMAN	-4.13828	ND-specific
GO:1900740	positive regulation of protein insertion into mitochondrial membrane involved in apoptotic signaling pathway	4/45	29/16992	9.71102e-07	7.27304e-05	4.72908e-05	YWHAB/YWHAZ/YWHAG/YWHAE	4	HS71B_HUMAN	-4.13828	ND-specific
GO:0001844	protein insertion into mitochondrial membrane involved in apoptotic signaling pathway	4/45	31/16992	1.28154e-06	9.11818e-05	5.92883e-05	YWHAB/YWHAZ/YWHAG/YWHAE	4	HS71B_HUMAN	-4.04009	ND-specific
GO:0030433	ubiquitin-dependent ERAD pathway	5/45	73/16992	1.36108e-06	9.22296e-05	5.99696e-05	UBQLN2/STUB1/PSMC5/KIAA0368/BAG6	5	HS71B_HUMAN	-4.03513	ND-specific
GO:0051204	protein insertion into mitochondrial membrane	4/45	33/16992	1.66021e-06	0.000105614	6.86725e-05	YWHAB/YWHAZ/YWHAG/YWHAE	4	HS71B_HUMAN	-3.97628	ND-specific
GO:0009266	response to temperature stimulus	7/45	221/16992	1.70705e-06	0.000105614	6.86725e-05	MAPT/HSP90AA1/DNAJA1/DNAJA2/BAG3/YWHAE/HSP90AB1	7	HS71B_HUMAN	-3.97628	ND-specific
GO:1900034	regulation of cellular response to heat	5/45	78/16992	1.89432e-06	0.000112317	7.30309e-05	MAPT/HSP90AA1/BAG3/YWHAE/HSP90AB1	5	HS71B_HUMAN	-3.94955	ND-specific
GO:0050821	protein stabilization	6/45	146/16992	2.24328e-06	0.000127688	8.3025e-05	HSP90AA1/CDC37L1/BAG3/CDC37/HSP90AB1/BAG6	6	HS71B_HUMAN	-3.89385	ND-specific
GO:0060271	cilium assembly	8/45	335/16992	2.39653e-06	0.000128027	8.32458e-05	HSP90AA1/HDAC6/YWHAG/DYNC1H1/YWHAE/TUBA4A/PPP2R1A/ATXN10	8	HS71B_HUMAN	-3.8927	ND-specific
GO:0070301	cellular response to hydrogen peroxide	5/45	82/16992	2.42919e-06	0.000128027	8.32458e-05	MAP3K5/BECN1/HDAC6/PPP5C/MAP1LC3A	5	HS71B_HUMAN	-3.8927	ND-specific
GO:1901030	positive regulation of mitochondrial outer membrane permeabilization involved in apoptotic signaling pathway	4/45	37/16992	2.65898e-06	0.000135133	8.78662e-05	YWHAB/YWHAZ/YWHAG/YWHAE	4	HS71B_HUMAN	-3.86924	ND-specific
GO:0044782	cilium organization	8/45	343/16992	2.85524e-06	0.000140104	9.10981e-05	HSP90AA1/HDAC6/YWHAG/DYNC1H1/YWHAE/TUBA4A/PPP2R1A/ATXN10	8	HS71B_HUMAN	-3.85355	ND-specific
GO:0036503	ERAD pathway	5/45	90/16992	3.85179e-06	0.000181541	0.000118042	UBQLN2/STUB1/PSMC5/KIAA0368/BAG6	5	HS71B_HUMAN	-3.74103	ND-specific
GO:0042594	response to starvation	6/45	161/16992	3.95486e-06	0.000181541	0.000118042	MAP3K5/BECN1/PIK3C3/CBL/MAP1LC3A/HNRNPA1	6	HS71B_HUMAN	-3.74103	ND-specific
GO:0006986	response to unfolded protein	6/45	168/16992	5.05545e-06	0.000224809	0.000146176	STUB1/HSP90AA1/DNAJA1/COPS5/HSP90AB1/BAG6	6	HS71B_HUMAN	-3.64819	ND-specific
GO:0034976	response to endoplasmic reticulum stress	7/45	263/16992	5.39505e-06	0.000232641	0.000151268	MAP3K5/UBQLN2/STUB1/PSMC5/COPS5/KIAA0368/BAG6	7	HS71B_HUMAN	-3.63331	ND-specific
GO:1901028	regulation of mitochondrial outer membrane permeabilization involved in apoptotic signaling pathway	4/45	45/16992	5.90663e-06	0.000243321	0.000158212	YWHAB/YWHAZ/YWHAG/YWHAE	4	HS71B_HUMAN	-3.61382	ND-specific
GO:0022406	membrane docking	6/45	173/16992	5.9847e-06	0.000243321	0.000158212	HSP90AA1/YWHAG/DYNC1H1/YWHAE/TUBA4A/PPP2R1A	6	HS71B_HUMAN	-3.61382	ND-specific
GO:0031669	cellular response to nutrient levels	6/45	174/16992	6.18622e-06	0.000244527	0.000158997	MAP3K5/BECN1/PIK3C3/CBL/MAP1LC3A/HNRNPA1	6	HS71B_HUMAN	-3.61167	ND-specific
GO:0071496	cellular response to external stimulus	7/45	274/16992	7.05612e-06	0.000271374	0.000176453	MAP3K5/BECN1/PIK3C3/CBL/MAP1LC3A/BAG3/HNRNPA1	7	HS71B_HUMAN	-3.56643	ND-specific
GO:0007006	mitochondrial membrane organization	5/45	105/16992	8.2172e-06	0.000307713	0.000200081	HSP90AA1/YWHAB/YWHAZ/YWHAG/YWHAE	5	HS71B_HUMAN	-3.51185	ND-specific
GO:0097345	mitochondrial outer membrane permeabilization	4/45	53/16992	1.14307e-05	0.000417072	0.000271189	YWHAB/YWHAZ/YWHAG/YWHAE	4	HS71B_HUMAN	-3.37979	ND-specific
GO:0034605	cellular response to heat	5/45	114/16992	1.22741e-05	0.000417458	0.000271439	MAPT/HSP90AA1/BAG3/YWHAE/HSP90AB1	5	HS71B_HUMAN	-3.37939	ND-specific
GO:1902110	positive regulation of mitochondrial membrane permeability involved in apoptotic process	4/45	54/16992	1.23213e-05	0.000417458	0.000271439	YWHAB/YWHAZ/YWHAG/YWHAE	4	HS71B_HUMAN	-3.37939	ND-specific
GO:1902686	mitochondrial outer membrane permeabilization involved in programmed cell death	4/45	54/16992	1.23213e-05	0.000417458	0.000271439	YWHAB/YWHAZ/YWHAG/YWHAE	4	HS71B_HUMAN	-3.37939	ND-specific
GO:1903749	positive regulation of establishment of protein localization to mitochondrion	5/45	115/16992	1.28068e-05	0.000423816	0.000275574	YWHAB/YWHAZ/YWHAG/YWHAE/SAE1	5	HS71B_HUMAN	-3.37282	ND-specific
GO:0010288	response to lead ion	3/45	18/16992	1.37747e-05	0.000445488	0.000289665	BECN1/PPP5C/MAP1LC3A	3	HS71B_HUMAN	-3.35116	ND-specific
GO:0035794	positive regulation of mitochondrial membrane permeability	4/45	56/16992	1.42547e-05	0.000450765	0.000293097	YWHAB/YWHAZ/YWHAG/YWHAE	4	HS71B_HUMAN	-3.34605	ND-specific
GO:0031668	cellular response to extracellular stimulus	6/45	203/16992	1.49181e-05	0.000461487	0.000300068	MAP3K5/BECN1/PIK3C3/CBL/MAP1LC3A/HNRNPA1	6	HS71B_HUMAN	-3.33584	ND-specific
GO:1905710	positive regulation of membrane permeability	4/45	57/16992	1.5301e-05	0.000463261	0.000301222	YWHAB/YWHAZ/YWHAG/YWHAE	4	HS71B_HUMAN	-3.33417	ND-specific
GO:0000423	macromitophagy	3/45	19/16992	1.63272e-05	0.000474156	0.000308306	BECN1/HDAC6/CDC37	3	HS71B_HUMAN	-3.32408	ND-specific
GO:0098780	response to mitochondrial depolarisation	3/45	19/16992	1.63272e-05	0.000474156	0.000308306	BECN1/HDAC6/CDC37	3	HS71B_HUMAN	-3.32408	ND-specific
GO:1902108	regulation of mitochondrial membrane permeability involved in apoptotic process	4/45	59/16992	1.75617e-05	0.000499806	0.000324984	YWHAB/YWHAZ/YWHAG/YWHAE	4	HS71B_HUMAN	-3.3012	ND-specific
GO:0071218	cellular response to misfolded protein	3/45	20/16992	1.91729e-05	0.000515237	0.000335017	STUB1/HDAC6/BAG6	3	HS71B_HUMAN	-3.28799	ND-specific
GO:0009267	cellular response to starvation	5/45	125/16992	1.91901e-05	0.000515237	0.000335017	MAP3K5/BECN1/PIK3C3/MAP1LC3A/HNRNPA1	5	HS71B_HUMAN	-3.28799	ND-specific
GO:0042542	response to hydrogen peroxide	5/45	125/16992	1.91901e-05	0.000515237	0.000335017	MAP3K5/BECN1/HDAC6/PPP5C/MAP1LC3A	5	HS71B_HUMAN	-3.28799	ND-specific
GO:0070841	inclusion body assembly	3/45	22/16992	2.58044e-05	0.000679995	0.000442146	MAPT/PSMC5/HDAC6	3	HS71B_HUMAN	-3.16749	ND-specific
GO:0031334	positive regulation of protein complex assembly	6/45	226/16992	2.73526e-05	0.000707688	0.000460153	MAPT/STUB1/PSMC5/HDAC6/PARP1/RBX1	6	HS71B_HUMAN	-3.15016	ND-specific
GO:0010608	posttranscriptional regulation of gene expression	8/45	469/16992	2.7869e-05	0.000708172	0.000460467	PSMC5/PA2G4/YWHAB/YWHAZ/CDC37/EIF4A3/DDX1/MAP2K1	8	HS71B_HUMAN	-3.14986	ND-specific
GO:0051788	response to misfolded protein	3/45	23/16992	2.96202e-05	0.000739465	0.000480815	STUB1/HDAC6/BAG6	3	HS71B_HUMAN	-3.13108	ND-specific
GO:0046902	regulation of mitochondrial membrane permeability	4/45	69/16992	3.27208e-05	0.000802788	0.000521989	YWHAB/YWHAZ/YWHAG/YWHAE	4	HS71B_HUMAN	-3.0954	ND-specific
GO:0006515	misfolded or incompletely synthesized protein catabolic process	3/45	24/16992	3.37889e-05	0.000812973	0.000528611	STUB1/HDAC6/BAG6	3	HS71B_HUMAN	-3.08992	ND-specific
GO:1905475	regulation of protein localization to membrane	5/45	141/16992	3.42785e-05	0.000812973	0.000528611	YWHAB/YWHAZ/YWHAG/YWHAE/CLTC	5	HS71B_HUMAN	-3.08992	ND-specific
GO:0010035	response to inorganic substance	8/45	485/16992	3.53917e-05	0.000825614	0.000536831	MAP3K5/BECN1/HDAC6/PPP5C/MAP1LC3A/PARP1/EIF4A3/HNRNPA1	8	HS71B_HUMAN	-3.08322	ND-specific
GO:0000045	autophagosome assembly	4/45	71/16992	3.66342e-05	0.000840814	0.000546714	UBQLN2/BECN1/PIK3C3/MAP1LC3A	4	HS71B_HUMAN	-3.0753	ND-specific
GO:0010833	telomere maintenance via telomere lengthening	4/45	73/16992	4.08798e-05	0.000923365	0.00060039	HSP90AA1/PARP1/HSP90AB1/HNRNPA1	4	HS71B_HUMAN	-3.03463	ND-specific
GO:0034614	cellular response to reactive oxygen species	5/45	147/16992	4.1849e-05	0.000929964	0.000604681	MAP3K5/BECN1/HDAC6/PPP5C/MAP1LC3A	5	HS71B_HUMAN	-3.03153	ND-specific
GO:0090559	regulation of membrane permeability	4/45	74/16992	4.31326e-05	0.000929964	0.000604681	YWHAB/YWHAZ/YWHAG/YWHAE	4	HS71B_HUMAN	-3.03153	ND-specific
GO:1905037	autophagosome organization	4/45	74/16992	4.31326e-05	0.000929964	0.000604681	UBQLN2/BECN1/PIK3C3/MAP1LC3A	4	HS71B_HUMAN	-3.03153	ND-specific
GO:0061136	regulation of proteasomal protein catabolic process	5/45	149/16992	4.46406e-05	0.000941276	0.000612037	UBQLN2/STUB1/PSMC5/HSP90AB1/BAG6	5	HS71B_HUMAN	-3.02628	ND-specific
GO:0034599	cellular response to oxidative stress	6/45	247/16992	4.49802e-05	0.000941276	0.000612037	MAP3K5/BECN1/HDAC6/PPP5C/MAP1LC3A/PARP1	6	HS71B_HUMAN	-3.02628	ND-specific
GO:0072655	establishment of protein localization to mitochondrion	8/45	192/16992	3.46143e-08	1.97993e-05	1.28739e-05	MAPT/HSP90AA1/DNAJA1/YWHAB/YWHAZ/YWHAG/YWHAE/SAE1	8	HS71A_HUMAN	-4.70335	ND-specific
GO:0070585	protein localization to mitochondrion	8/45	194/16992	3.75178e-08	1.97993e-05	1.28739e-05	MAPT/HSP90AA1/DNAJA1/YWHAB/YWHAZ/YWHAG/YWHAE/SAE1	8	HS71A_HUMAN	-4.70335	ND-specific
GO:1903747	regulation of establishment of protein localization to mitochondrion	7/45	128/16992	4.17414e-08	1.97993e-05	1.28739e-05	MAPT/DNAJA1/YWHAB/YWHAZ/YWHAG/YWHAE/SAE1	7	HS71A_HUMAN	-4.70335	ND-specific
GO:0010821	regulation of mitochondrion organization	8/45	221/16992	1.02791e-07	2.29028e-05	1.48919e-05	MAPT/HDAC6/YWHAB/YWHAZ/YWHAG/CDC37/YWHAE/SAE1	8	HS71A_HUMAN	-4.64011	ND-specific
GO:0051131	chaperone-mediated protein complex assembly	4/45	18/16992	1.278e-07	2.29028e-05	1.48919e-05	STUB1/HSP90AA1/HDAC6/HSP90AB1	4	HS71A_HUMAN	-4.64011	ND-specific
GO:0051205	protein insertion into membrane	5/45	47/16992	1.4628e-07	2.29028e-05	1.48919e-05	YWHAB/YWHAZ/YWHAG/YWHAE/BAG6	5	HS71A_HUMAN	-4.64011	ND-specific
GO:0000086	G2/M transition of mitotic cell cycle	8/45	233/16992	1.54312e-07	2.29028e-05	1.48919e-05	HSP90AA1/PSMC5/YWHAG/DYNC1H1/YWHAE/TUBA4A/RBX1/PPP2R1A	8	HS71A_HUMAN	-4.64011	ND-specific
GO:0006457	protein folding	8/45	233/16992	1.54312e-07	2.29028e-05	1.48919e-05	HSP90AA1/DNAJA1/DNAJA2/CDC37L1/BAG3/CDC37/PPID/HSP90AB1	8	HS71A_HUMAN	-4.64011	ND-specific
GO:0031647	regulation of protein stability	8/45	238/16992	1.81574e-07	2.29028e-05	1.48919e-05	STUB1/HSP90AA1/CDC37L1/HDAC6/BAG3/CDC37/HSP90AB1/BAG6	8	HS71A_HUMAN	-4.64011	ND-specific
GO:0097711	ciliary basal body docking	6/45	97/16992	2.01413e-07	2.29028e-05	1.48919e-05	HSP90AA1/YWHAG/DYNC1H1/YWHAE/TUBA4A/PPP2R1A	6	HS71A_HUMAN	-4.64011	ND-specific
GO:0009408	response to heat	7/45	161/16992	2.01735e-07	2.29028e-05	1.48919e-05	MAPT/HSP90AA1/DNAJA1/DNAJA2/BAG3/YWHAE/HSP90AB1	7	HS71A_HUMAN	-4.64011	ND-specific
GO:0044839	cell cycle G2/M phase transition	8/45	242/16992	2.06269e-07	2.29028e-05	1.48919e-05	HSP90AA1/PSMC5/YWHAG/DYNC1H1/YWHAE/TUBA4A/RBX1/PPP2R1A	8	HS71A_HUMAN	-4.64011	ND-specific
GO:0006914	autophagy	10/45	449/16992	2.09232e-07	2.29028e-05	1.48919e-05	UBQLN2/MAPT/HSP90AA1/BECN1/PIK3C3/HDAC6/MAP1LC3A/CDC37/CLTC/EEF1A1	10	HS71A_HUMAN	-4.64011	ND-specific
GO:0010822	positive regulation of mitochondrion organization	7/45	170/16992	2.92105e-07	2.96904e-05	1.93053e-05	HDAC6/YWHAB/YWHAZ/YWHAG/CDC37/YWHAE/SAE1	7	HS71A_HUMAN	-4.52738	ND-specific
GO:0000715	nucleotide-excision repair, DNA damage recognition	4/45	23/16992	3.66272e-07	3.4747e-05	2.25932e-05	COPS5/COPS6/PARP1/RBX1	4	HS71A_HUMAN	-4.45908	ND-specific
GO:1903829	positive regulation of cellular protein localization	9/45	375/16992	4.95576e-07	4.40753e-05	2.86586e-05	MAPT/YWHAB/YWHAZ/YWHAG/BAG3/YWHAE/PARP1/SAE1/HSP90AB1	9	HS71A_HUMAN	-4.3558	ND-specific
GO:0035966	response to topologically incorrect protein	7/45	186/16992	5.371e-07	4.49584e-05	2.92329e-05	STUB1/HSP90AA1/DNAJA1/HDAC6/COPS5/HSP90AB1/BAG6	7	HS71A_HUMAN	-4.34719	ND-specific
GO:1900739	regulation of protein insertion into mitochondrial membrane involved in apoptotic signaling pathway	4/45	29/16992	9.71102e-07	7.27304e-05	4.72908e-05	YWHAB/YWHAZ/YWHAG/YWHAE	4	HS71A_HUMAN	-4.13828	ND-specific
GO:1900740	positive regulation of protein insertion into mitochondrial membrane involved in apoptotic signaling pathway	4/45	29/16992	9.71102e-07	7.27304e-05	4.72908e-05	YWHAB/YWHAZ/YWHAG/YWHAE	4	HS71A_HUMAN	-4.13828	ND-specific
GO:0001844	protein insertion into mitochondrial membrane involved in apoptotic signaling pathway	4/45	31/16992	1.28154e-06	9.11818e-05	5.92883e-05	YWHAB/YWHAZ/YWHAG/YWHAE	4	HS71A_HUMAN	-4.04009	ND-specific
GO:0030433	ubiquitin-dependent ERAD pathway	5/45	73/16992	1.36108e-06	9.22296e-05	5.99696e-05	UBQLN2/STUB1/PSMC5/KIAA0368/BAG6	5	HS71A_HUMAN	-4.03513	ND-specific
GO:0051204	protein insertion into mitochondrial membrane	4/45	33/16992	1.66021e-06	0.000105614	6.86725e-05	YWHAB/YWHAZ/YWHAG/YWHAE	4	HS71A_HUMAN	-3.97628	ND-specific
GO:0009266	response to temperature stimulus	7/45	221/16992	1.70705e-06	0.000105614	6.86725e-05	MAPT/HSP90AA1/DNAJA1/DNAJA2/BAG3/YWHAE/HSP90AB1	7	HS71A_HUMAN	-3.97628	ND-specific
GO:1900034	regulation of cellular response to heat	5/45	78/16992	1.89432e-06	0.000112317	7.30309e-05	MAPT/HSP90AA1/BAG3/YWHAE/HSP90AB1	5	HS71A_HUMAN	-3.94955	ND-specific
GO:0050821	protein stabilization	6/45	146/16992	2.24328e-06	0.000127688	8.3025e-05	HSP90AA1/CDC37L1/BAG3/CDC37/HSP90AB1/BAG6	6	HS71A_HUMAN	-3.89385	ND-specific
GO:0060271	cilium assembly	8/45	335/16992	2.39653e-06	0.000128027	8.32458e-05	HSP90AA1/HDAC6/YWHAG/DYNC1H1/YWHAE/TUBA4A/PPP2R1A/ATXN10	8	HS71A_HUMAN	-3.8927	ND-specific
GO:0070301	cellular response to hydrogen peroxide	5/45	82/16992	2.42919e-06	0.000128027	8.32458e-05	MAP3K5/BECN1/HDAC6/PPP5C/MAP1LC3A	5	HS71A_HUMAN	-3.8927	ND-specific
GO:1901030	positive regulation of mitochondrial outer membrane permeabilization involved in apoptotic signaling pathway	4/45	37/16992	2.65898e-06	0.000135133	8.78662e-05	YWHAB/YWHAZ/YWHAG/YWHAE	4	HS71A_HUMAN	-3.86924	ND-specific
GO:0044782	cilium organization	8/45	343/16992	2.85524e-06	0.000140104	9.10981e-05	HSP90AA1/HDAC6/YWHAG/DYNC1H1/YWHAE/TUBA4A/PPP2R1A/ATXN10	8	HS71A_HUMAN	-3.85355	ND-specific
GO:0036503	ERAD pathway	5/45	90/16992	3.85179e-06	0.000181541	0.000118042	UBQLN2/STUB1/PSMC5/KIAA0368/BAG6	5	HS71A_HUMAN	-3.74103	ND-specific
GO:0042594	response to starvation	6/45	161/16992	3.95486e-06	0.000181541	0.000118042	MAP3K5/BECN1/PIK3C3/CBL/MAP1LC3A/HNRNPA1	6	HS71A_HUMAN	-3.74103	ND-specific
GO:0006986	response to unfolded protein	6/45	168/16992	5.05545e-06	0.000224809	0.000146176	STUB1/HSP90AA1/DNAJA1/COPS5/HSP90AB1/BAG6	6	HS71A_HUMAN	-3.64819	ND-specific
GO:0034976	response to endoplasmic reticulum stress	7/45	263/16992	5.39505e-06	0.000232641	0.000151268	MAP3K5/UBQLN2/STUB1/PSMC5/COPS5/KIAA0368/BAG6	7	HS71A_HUMAN	-3.63331	ND-specific
GO:1901028	regulation of mitochondrial outer membrane permeabilization involved in apoptotic signaling pathway	4/45	45/16992	5.90663e-06	0.000243321	0.000158212	YWHAB/YWHAZ/YWHAG/YWHAE	4	HS71A_HUMAN	-3.61382	ND-specific
GO:0022406	membrane docking	6/45	173/16992	5.9847e-06	0.000243321	0.000158212	HSP90AA1/YWHAG/DYNC1H1/YWHAE/TUBA4A/PPP2R1A	6	HS71A_HUMAN	-3.61382	ND-specific
GO:0031669	cellular response to nutrient levels	6/45	174/16992	6.18622e-06	0.000244527	0.000158997	MAP3K5/BECN1/PIK3C3/CBL/MAP1LC3A/HNRNPA1	6	HS71A_HUMAN	-3.61167	ND-specific
GO:0071496	cellular response to external stimulus	7/45	274/16992	7.05612e-06	0.000271374	0.000176453	MAP3K5/BECN1/PIK3C3/CBL/MAP1LC3A/BAG3/HNRNPA1	7	HS71A_HUMAN	-3.56643	ND-specific
GO:0007006	mitochondrial membrane organization	5/45	105/16992	8.2172e-06	0.000307713	0.000200081	HSP90AA1/YWHAB/YWHAZ/YWHAG/YWHAE	5	HS71A_HUMAN	-3.51185	ND-specific
GO:0097345	mitochondrial outer membrane permeabilization	4/45	53/16992	1.14307e-05	0.000417072	0.000271189	YWHAB/YWHAZ/YWHAG/YWHAE	4	HS71A_HUMAN	-3.37979	ND-specific
GO:0034605	cellular response to heat	5/45	114/16992	1.22741e-05	0.000417458	0.000271439	MAPT/HSP90AA1/BAG3/YWHAE/HSP90AB1	5	HS71A_HUMAN	-3.37939	ND-specific
GO:1902110	positive regulation of mitochondrial membrane permeability involved in apoptotic process	4/45	54/16992	1.23213e-05	0.000417458	0.000271439	YWHAB/YWHAZ/YWHAG/YWHAE	4	HS71A_HUMAN	-3.37939	ND-specific
GO:1902686	mitochondrial outer membrane permeabilization involved in programmed cell death	4/45	54/16992	1.23213e-05	0.000417458	0.000271439	YWHAB/YWHAZ/YWHAG/YWHAE	4	HS71A_HUMAN	-3.37939	ND-specific
GO:1903749	positive regulation of establishment of protein localization to mitochondrion	5/45	115/16992	1.28068e-05	0.000423816	0.000275574	YWHAB/YWHAZ/YWHAG/YWHAE/SAE1	5	HS71A_HUMAN	-3.37282	ND-specific
GO:0010288	response to lead ion	3/45	18/16992	1.37747e-05	0.000445488	0.000289665	BECN1/PPP5C/MAP1LC3A	3	HS71A_HUMAN	-3.35116	ND-specific
GO:0035794	positive regulation of mitochondrial membrane permeability	4/45	56/16992	1.42547e-05	0.000450765	0.000293097	YWHAB/YWHAZ/YWHAG/YWHAE	4	HS71A_HUMAN	-3.34605	ND-specific
GO:0031668	cellular response to extracellular stimulus	6/45	203/16992	1.49181e-05	0.000461487	0.000300068	MAP3K5/BECN1/PIK3C3/CBL/MAP1LC3A/HNRNPA1	6	HS71A_HUMAN	-3.33584	ND-specific
GO:1905710	positive regulation of membrane permeability	4/45	57/16992	1.5301e-05	0.000463261	0.000301222	YWHAB/YWHAZ/YWHAG/YWHAE	4	HS71A_HUMAN	-3.33417	ND-specific
GO:0000423	macromitophagy	3/45	19/16992	1.63272e-05	0.000474156	0.000308306	BECN1/HDAC6/CDC37	3	HS71A_HUMAN	-3.32408	ND-specific
GO:0098780	response to mitochondrial depolarisation	3/45	19/16992	1.63272e-05	0.000474156	0.000308306	BECN1/HDAC6/CDC37	3	HS71A_HUMAN	-3.32408	ND-specific
GO:1902108	regulation of mitochondrial membrane permeability involved in apoptotic process	4/45	59/16992	1.75617e-05	0.000499806	0.000324984	YWHAB/YWHAZ/YWHAG/YWHAE	4	HS71A_HUMAN	-3.3012	ND-specific
GO:0071218	cellular response to misfolded protein	3/45	20/16992	1.91729e-05	0.000515237	0.000335017	STUB1/HDAC6/BAG6	3	HS71A_HUMAN	-3.28799	ND-specific
GO:0009267	cellular response to starvation	5/45	125/16992	1.91901e-05	0.000515237	0.000335017	MAP3K5/BECN1/PIK3C3/MAP1LC3A/HNRNPA1	5	HS71A_HUMAN	-3.28799	ND-specific
GO:0042542	response to hydrogen peroxide	5/45	125/16992	1.91901e-05	0.000515237	0.000335017	MAP3K5/BECN1/HDAC6/PPP5C/MAP1LC3A	5	HS71A_HUMAN	-3.28799	ND-specific
GO:0070841	inclusion body assembly	3/45	22/16992	2.58044e-05	0.000679995	0.000442146	MAPT/PSMC5/HDAC6	3	HS71A_HUMAN	-3.16749	ND-specific
GO:0031334	positive regulation of protein complex assembly	6/45	226/16992	2.73526e-05	0.000707688	0.000460153	MAPT/STUB1/PSMC5/HDAC6/PARP1/RBX1	6	HS71A_HUMAN	-3.15016	ND-specific
GO:0010608	posttranscriptional regulation of gene expression	8/45	469/16992	2.7869e-05	0.000708172	0.000460467	PSMC5/PA2G4/YWHAB/YWHAZ/CDC37/EIF4A3/DDX1/MAP2K1	8	HS71A_HUMAN	-3.14986	ND-specific
GO:0051788	response to misfolded protein	3/45	23/16992	2.96202e-05	0.000739465	0.000480815	STUB1/HDAC6/BAG6	3	HS71A_HUMAN	-3.13108	ND-specific
GO:0046902	regulation of mitochondrial membrane permeability	4/45	69/16992	3.27208e-05	0.000802788	0.000521989	YWHAB/YWHAZ/YWHAG/YWHAE	4	HS71A_HUMAN	-3.0954	ND-specific
GO:0006515	misfolded or incompletely synthesized protein catabolic process	3/45	24/16992	3.37889e-05	0.000812973	0.000528611	STUB1/HDAC6/BAG6	3	HS71A_HUMAN	-3.08992	ND-specific
GO:1905475	regulation of protein localization to membrane	5/45	141/16992	3.42785e-05	0.000812973	0.000528611	YWHAB/YWHAZ/YWHAG/YWHAE/CLTC	5	HS71A_HUMAN	-3.08992	ND-specific
GO:0010035	response to inorganic substance	8/45	485/16992	3.53917e-05	0.000825614	0.000536831	MAP3K5/BECN1/HDAC6/PPP5C/MAP1LC3A/PARP1/EIF4A3/HNRNPA1	8	HS71A_HUMAN	-3.08322	ND-specific
GO:0000045	autophagosome assembly	4/45	71/16992	3.66342e-05	0.000840814	0.000546714	UBQLN2/BECN1/PIK3C3/MAP1LC3A	4	HS71A_HUMAN	-3.0753	ND-specific
GO:0010833	telomere maintenance via telomere lengthening	4/45	73/16992	4.08798e-05	0.000923365	0.00060039	HSP90AA1/PARP1/HSP90AB1/HNRNPA1	4	HS71A_HUMAN	-3.03463	ND-specific
GO:0034614	cellular response to reactive oxygen species	5/45	147/16992	4.1849e-05	0.000929964	0.000604681	MAP3K5/BECN1/HDAC6/PPP5C/MAP1LC3A	5	HS71A_HUMAN	-3.03153	ND-specific
GO:0090559	regulation of membrane permeability	4/45	74/16992	4.31326e-05	0.000929964	0.000604681	YWHAB/YWHAZ/YWHAG/YWHAE	4	HS71A_HUMAN	-3.03153	ND-specific
GO:1905037	autophagosome organization	4/45	74/16992	4.31326e-05	0.000929964	0.000604681	UBQLN2/BECN1/PIK3C3/MAP1LC3A	4	HS71A_HUMAN	-3.03153	ND-specific
GO:0061136	regulation of proteasomal protein catabolic process	5/45	149/16992	4.46406e-05	0.000941276	0.000612037	UBQLN2/STUB1/PSMC5/HSP90AB1/BAG6	5	HS71A_HUMAN	-3.02628	ND-specific
GO:0034599	cellular response to oxidative stress	6/45	247/16992	4.49802e-05	0.000941276	0.000612037	MAP3K5/BECN1/HDAC6/PPP5C/MAP1LC3A/PARP1	6	HS71A_HUMAN	-3.02628	ND-specific
GO:0010608	posttranscriptional regulation of gene expression	11/53	469/16992	1.68657e-07	0.000113157	8.65547e-05	HNRNPA2B1/EEF2/LRPPRC/YWHAZ/LARS2/IARS2/DDX39B/EIF5A/EIF4E/UBC/PPP1CA	11	CH60_HUMAN	-3.94632	ND-specific
GO:0051131	chaperone-mediated protein complex assembly	4/53	18/16992	2.49847e-07	0.000113157	8.65547e-05	STUB1/HSP90AB1/CLU/HDAC6	4	CH60_HUMAN	-3.94632	ND-specific
GO:0034248	regulation of cellular amide metabolic process	10/53	384/16992	2.53526e-07	0.000113157	8.65547e-05	HNRNPA2B1/EEF2/LRPPRC/LARS2/IARS2/CLU/DDX39B/EIF5A/EIF4E/PPP1CA	10	CH60_HUMAN	-3.94632	ND-specific
GO:0051028	mRNA transport	7/53	150/16992	3.98292e-07	0.000133328	0.000101984	HNRNPA2B1/LRPPRC/HNRNPA1/DDX39B/EIF5A/EIF4E/NXF1	7	CH60_HUMAN	-3.87508	ND-specific
GO:0006417	regulation of translation	9/53	344/16992	1.04041e-06	0.000278623	0.000213121	HNRNPA2B1/EEF2/LRPPRC/LARS2/IARS2/DDX39B/EIF5A/EIF4E/PPP1CA	9	CH60_HUMAN	-3.55498	ND-specific
GO:0050657	nucleic acid transport	7/53	193/16992	2.16755e-06	0.000401968	0.000307468	HNRNPA2B1/LRPPRC/HNRNPA1/DDX39B/EIF5A/EIF4E/NXF1	7	CH60_HUMAN	-3.39581	ND-specific
GO:0050658	RNA transport	7/53	193/16992	2.16755e-06	0.000401968	0.000307468	HNRNPA2B1/LRPPRC/HNRNPA1/DDX39B/EIF5A/EIF4E/NXF1	7	CH60_HUMAN	-3.39581	ND-specific
GO:0051236	establishment of RNA localization	7/53	196/16992	2.4016e-06	0.000401968	0.000307468	HNRNPA2B1/LRPPRC/HNRNPA1/DDX39B/EIF5A/EIF4E/NXF1	7	CH60_HUMAN	-3.39581	ND-specific
GO:0006405	RNA export from nucleus	6/53	141/16992	4.88785e-06	0.000727204	0.000556243	HNRNPA2B1/HNRNPA1/DDX39B/EIF5A/EIF4E/NXF1	6	CH60_HUMAN	-3.13834	ND-specific
GO:0006403	RNA localization	7/53	225/16992	5.97247e-06	0.000799713	0.000611706	HNRNPA2B1/LRPPRC/HNRNPA1/DDX39B/EIF5A/EIF4E/NXF1	7	CH60_HUMAN	-3.09707	ND-specific
GO:0015931	nucleobase-containing compound transport	7/53	231/16992	7.09634e-06	0.000863818	0.00066074	HNRNPA2B1/LRPPRC/HNRNPA1/DDX39B/EIF5A/EIF4E/NXF1	7	CH60_HUMAN	-3.06358	ND-specific
GO:0035966	response to topologically incorrect protein	10/73	186/16992	6.62927e-09	4.74607e-06	3.37731e-06	BAG6/STUB1/HDAC6/HSP90AB1/HSPA4L/HSPB1/CLU/DNAJA1/COPS5/HSP90AA1	10	GRP78_HUMAN	-5.32367	ND-specific
GO:0043488	regulation of mRNA stability	9/73	140/16992	8.38473e-09	4.74607e-06	3.37731e-06	HNRNPD/HNRNPU/PSMD1/PSMC5/HSPB1/YWHAB/TARDBP/UBC/YWHAZ	9	GRP78_HUMAN	-5.32367	ND-specific
GO:0051131	chaperone-mediated protein complex assembly	5/73	18/16992	1.04451e-08	4.74607e-06	3.37731e-06	STUB1/HDAC6/HSP90AB1/CLU/HSP90AA1	5	GRP78_HUMAN	-5.32367	ND-specific
GO:0031396	regulation of protein ubiquitination	11/73	260/16992	1.34177e-08	4.74607e-06	3.37731e-06	STUB1/HSP90AB1/RPS3/PSMD1/PSMC5/OTUB1/CLU/DNAJA1/UBE3A/HSP90AA1/UBC	11	GRP78_HUMAN	-5.32367	ND-specific
GO:0043487	regulation of RNA stability	9/73	149/16992	1.44785e-08	4.74607e-06	3.37731e-06	HNRNPD/HNRNPU/PSMD1/PSMC5/HSPB1/YWHAB/TARDBP/UBC/YWHAZ	9	GRP78_HUMAN	-5.32367	ND-specific
GO:1903320	regulation of protein modification by small protein conjugation or removal	11/73	282/16992	3.09595e-08	8.4571e-06	6.01809e-06	STUB1/HSP90AB1/RPS3/PSMD1/PSMC5/OTUB1/CLU/DNAJA1/UBE3A/HSP90AA1/UBC	11	GRP78_HUMAN	-5.07278	ND-specific
GO:0006457	protein folding	10/73	233/16992	5.65555e-08	1.32421e-05	9.42307e-06	RUVBL2/HSP90AB1/DNAJA2/HSPA4L/HSPB1/CLU/DNAJA1/CDC37/HSP90AA1/UBC	10	GRP78_HUMAN	-4.87804	ND-specific
GO:0010608	posttranscriptional regulation of gene expression	13/73	469/16992	8.72251e-08	1.78702e-05	1.27165e-05	HNRNPA2B1/HNRNPD/ILF3/HNRNPU/RPS3/PSMD1/PSMC5/HSPB1/YWHAB/CDC37/TARDBP/UBC/YWHAZ	13	GRP78_HUMAN	-4.74787	ND-specific
GO:0000723	telomere maintenance	8/73	149/16992	2.4038e-07	4.37759e-05	3.1151e-05	HNRNPA2B1/HNRNPD/XRCC6/PRKDC/HNRNPA1/HNRNPU/HSP90AB1/HSP90AA1	8	GRP78_HUMAN	-4.35876	ND-specific
GO:0032200	telomere organization	8/73	162/16992	4.56074e-07	7.47505e-05	5.31926e-05	HNRNPA2B1/HNRNPD/XRCC6/PRKDC/HNRNPA1/HNRNPU/HSP90AB1/HSP90AA1	8	GRP78_HUMAN	-4.12639	ND-specific
GO:0060249	anatomical structure homeostasis	11/73	372/16992	5.04366e-07	7.51506e-05	5.34773e-05	HNRNPA2B1/HNRNPD/XRCC6/PRKDC/HNRNPA1/HNRNPU/ACTB/HSP90AB1/ACTG1/HSPB1/HSP90AA1	11	GRP78_HUMAN	-4.12407	ND-specific
GO:0006986	response to unfolded protein	8/73	168/16992	6.01539e-07	8.21602e-05	5.84653e-05	BAG6/STUB1/HSP90AB1/HSPA4L/HSPB1/DNAJA1/COPS5/HSP90AA1	8	GRP78_HUMAN	-4.08534	ND-specific
GO:1903050	regulation of proteolysis involved in cellular protein catabolic process	9/73	236/16992	7.40315e-07	9.29952e-05	6.61756e-05	BAG6/STUB1/HSP90AB1/UCHL5/PSMD1/PSMC5/CLU/UBE3A/UBC	9	GRP78_HUMAN	-4.03154	ND-specific
GO:0031647	regulation of protein stability	9/73	238/16992	7.94346e-07	9.29952e-05	6.61756e-05	PRKDC/BAG6/STUB1/HDAC6/HSP90AB1/AAK1/CLU/CDC37/HSP90AA1	9	GRP78_HUMAN	-4.03154	ND-specific
GO:1903362	regulation of cellular protein catabolic process	9/73	260/16992	1.65454e-06	0.000180787	0.000128648	BAG6/STUB1/HSP90AB1/UCHL5/PSMD1/PSMC5/CLU/UBE3A/UBC	9	GRP78_HUMAN	-3.74283	ND-specific
GO:0051168	nuclear export	8/73	197/16992	1.99757e-06	0.000204626	0.000145613	HNRNPA2B1/HNRNPA1/AHCYL1/CSE1L/RPSA/SFN/TXN/NXF1	8	GRP78_HUMAN	-3.68904	ND-specific
GO:0042787	protein ubiquitination involved in ubiquitin-dependent protein catabolic process	8/73	204/16992	2.59187e-06	0.0002376	0.000169077	STUB1/PSMD1/PSMC5/CUL2/CLU/CBL/UBE3A/UBC	8	GRP78_HUMAN	-3.62415	ND-specific
GO:0051788	response to misfolded protein	4/73	23/16992	2.6094e-06	0.0002376	0.000169077	BAG6/STUB1/HDAC6/CLU	4	GRP78_HUMAN	-3.62415	ND-specific
GO:2000278	regulation of DNA biosynthetic process	6/73	95/16992	3.27777e-06	0.000282751	0.000201206	HNRNPA2B1/HNRNPD/HNRNPA1/HNRNPU/HSP90AB1/HSP90AA1	6	GRP78_HUMAN	-3.5486	ND-specific
GO:0000209	protein polyubiquitination	9/73	287/16992	3.72071e-06	0.000304913	0.000216976	STUB1/HDAC6/PSMD1/PSMC5/HUWE1/OTUB1/CBL/UBE3A/UBC	9	GRP78_HUMAN	-3.51582	ND-specific
GO:0006403	RNA localization	8/73	225/16992	5.35309e-06	0.000417796	0.000297304	HNRNPA2B1/RUVBL2/HNRNPA3/HNRNPA1/RPSA/HNRNPA1L2/CKAP5/NXF1	8	GRP78_HUMAN	-3.37904	ND-specific
GO:0006397	mRNA processing	11/73	478/16992	5.73897e-06	0.000427553	0.000304248	HNRNPA2B1/HNRNPD/HNRNPH1/HNRNPA3/HNRNPUL1/HNRNPA1/HNRNPU/AHCYL1/HNRNPA1L2/CLNS1A/TARDBP	11	GRP78_HUMAN	-3.36901	ND-specific
GO:2000573	positive regulation of DNA biosynthetic process	5/73	63/16992	7.37432e-06	0.000525501	0.000373947	HNRNPA2B1/HNRNPD/HNRNPA1/HSP90AB1/HSP90AA1	5	GRP78_HUMAN	-3.27943	ND-specific
GO:0008380	RNA splicing	10/73	416/16992	1.08924e-05	0.00074386	0.000529332	HNRNPA2B1/HNRNPD/HNRNPH1/HNRNPA3/HNRNPUL1/HNRNPA1/HNRNPU/HNRNPA1L2/CLNS1A/TARDBP	10	GRP78_HUMAN	-3.12851	ND-specific
GO:0006611	protein export from nucleus	7/73	179/16992	1.16121e-05	0.000761292	0.000541737	HNRNPA2B1/AHCYL1/CSE1L/RPSA/SFN/TXN/NXF1	7	GRP78_HUMAN	-3.11845	ND-specific
GO:0051973	positive regulation of telomerase activity	4/73	35/16992	1.48398e-05	0.000925262	0.000658418	HNRNPA2B1/HNRNPD/HSP90AB1/HSP90AA1	4	GRP78_HUMAN	-3.03374	ND-specific
GO:0010833	telomere maintenance via telomere lengthening	5/73	73/16992	1.52423e-05	0.000925262	0.000658418	HNRNPA2B1/HNRNPA1/HNRNPU/HSP90AB1/HSP90AA1	5	GRP78_HUMAN	-3.03374	ND-specific
GO:0010608	posttranscriptional regulation of gene expression	19/96	469/16992	1.313e-11	2.84002e-08	2.07039e-08	HNRNPD/UBC/RPS4X/PPP1CA/SRRT/MAP2K2/EIF4G3/UBB/PSMD6/CYFIP1/TARDBP/MAP2K1/RPS6KA3/LRPPRC/CDC37/EEF2/EIF4A3/HSPB1/YWHAZ	19	HSP7C_HUMAN	-7.54668	ND-specific
GO:0006914	autophagy	18/96	449/16992	5.77733e-11	6.24819e-08	4.55497e-08	UBC/UBQLN2/MAPT/HSP90AA1/HTT/UBB/CLTC/HGS/UCHL1/RUVBL1/EEF1A1/HDAC6/CDC37/HMGB1/HSPB1/MAPK8/MAP1LC3B/MAP1LC3A	18	HSP7C_HUMAN	-7.20425	ND-specific
GO:0006457	protein folding	12/96	233/16992	7.53413e-09	5.16844e-06	3.76783e-06	UBC/HSP90AA1/DNAJA1/DNAJA2/HSPA4L/BAG3/TTC1/UBB/PPID/CDC37/HSP90AB1/HSPB1	12	HSP7C_HUMAN	-5.28664	ND-specific
GO:0031647	regulation of protein stability	12/96	238/16992	9.5579e-09	5.16844e-06	3.76783e-06	PRKDC/CCAR2/STUB1/HSP90AA1/BAG3/HTT/PIK3R1/STXBP1/SUGT1/HDAC6/CDC37/HSP90AB1	12	HSP7C_HUMAN	-5.28664	ND-specific
GO:0034248	regulation of cellular amide metabolic process	14/96	384/16992	3.1903e-08	1.27127e-05	9.26767e-06	HNRNPD/RPS4X/PPP1CA/SRRT/MAP2K2/EIF4G3/CYFIP1/MAP2K1/EEF1A1/RPS6KA3/LRPPRC/EEF2/EIF4A3/HSPB1	14	HSP7C_HUMAN	-4.89576	ND-specific
GO:0010822	positive regulation of mitochondrion organization	10/96	170/16992	4.14326e-08	1.27127e-05	9.26767e-06	HTT/YWHAQ/HUWE1/RUVBL1/YWHAE/HDAC6/CDC37/MAPK8/YWHAH/YWHAZ	10	HSP7C_HUMAN	-4.89576	ND-specific
GO:1903747	regulation of establishment of protein localization to mitochondrion	9/96	128/16992	4.39093e-08	1.27127e-05	9.26767e-06	MAPT/DNAJA1/YWHAQ/HUWE1/RUVBL1/YWHAE/MAPK8/YWHAH/YWHAZ	9	HSP7C_HUMAN	-4.89576	ND-specific
GO:0010821	regulation of mitochondrion organization	11/96	221/16992	4.70189e-08	1.27127e-05	9.26767e-06	MAPT/HTT/YWHAQ/HUWE1/RUVBL1/YWHAE/HDAC6/CDC37/MAPK8/YWHAH/YWHAZ	11	HSP7C_HUMAN	-4.89576	ND-specific
GO:0006417	regulation of translation	13/96	344/16992	6.80973e-08	1.63661e-05	1.1931e-05	HNRNPD/RPS4X/PPP1CA/SRRT/MAP2K2/EIF4G3/CYFIP1/MAP2K1/RPS6KA3/LRPPRC/EEF2/EIF4A3/HSPB1	13	HSP7C_HUMAN	-4.78606	ND-specific
GO:0038128	ERBB2 signaling pathway	6/96	39/16992	7.79342e-08	1.68572e-05	1.2289e-05	UBC/STUB1/HSP90AA1/UBB/PIK3R1/CDC37	6	HSP7C_HUMAN	-4.77322	ND-specific
GO:0035966	response to topologically incorrect protein	10/96	186/16992	9.68515e-08	1.90445e-05	1.38836e-05	STUB1/HSP90AA1/DNAJA1/HSPA4L/SEC31A/PIK3R1/HDAC6/COPS5/HSP90AB1/HSPB1	10	HSP7C_HUMAN	-4.72023	ND-specific
GO:0072655	establishment of protein localization to mitochondrion	10/96	192/16992	1.30418e-07	2.20865e-05	1.61012e-05	MAPT/HSP90AA1/DNAJA1/YWHAQ/HUWE1/RUVBL1/YWHAE/MAPK8/YWHAH/YWHAZ	10	HSP7C_HUMAN	-4.65587	ND-specific
GO:0038093	Fc receptor signaling pathway	11/96	246/16992	1.39772e-07	2.20865e-05	1.61012e-05	UBC/HSP90AA1/UBB/PIK3R1/PSMD6/CYFIP1/ABI1/CYFIP2/HSP90AB1/MAPK8/ACTB	11	HSP7C_HUMAN	-4.65587	ND-specific
GO:0070585	protein localization to mitochondrion	10/96	194/16992	1.43684e-07	2.20865e-05	1.61012e-05	MAPT/HSP90AA1/DNAJA1/YWHAQ/HUWE1/RUVBL1/YWHAE/MAPK8/YWHAH/YWHAZ	10	HSP7C_HUMAN	-4.65587	ND-specific
GO:0000715	nucleotide-excision repair, DNA damage recognition	5/96	23/16992	1.60859e-07	2.20865e-05	1.61012e-05	UBC/UBB/COPS6/COPS5/RBX1	5	HSP7C_HUMAN	-4.65587	ND-specific
GO:2001233	regulation of apoptotic signaling pathway	13/96	371/16992	1.63377e-07	2.20865e-05	1.61012e-05	CCAR2/PPP1CA/DNAJA1/HTT/UBB/YWHAQ/YWHAE/FAF1/PPP2R1A/HSPB1/MAPK8/YWHAH/YWHAZ	13	HSP7C_HUMAN	-4.65587	ND-specific
GO:0007018	microtubule-based movement	11/96	254/16992	1.92931e-07	2.45476e-05	1.78954e-05	MAPT/HTT/AP3D1/CLTA/UBB/CLTC/KLC2/UCHL1/HDAC6/LRPPRC/HSPB1	11	HSP7C_HUMAN	-4.60999	ND-specific
GO:0016236	macroautophagy	11/96	260/16992	2.43853e-07	2.9303e-05	2.13621e-05	UBC/UBQLN2/HTT/UBB/HGS/UCHL1/HDAC6/CDC37/MAPK8/MAP1LC3B/MAP1LC3A	11	HSP7C_HUMAN	-4.53309	ND-specific
GO:0010506	regulation of autophagy	11/96	272/16992	3.82613e-07	4.35574e-05	3.17537e-05	UBQLN2/MAPT/HTT/UCHL1/RUVBL1/EEF1A1/HDAC6/CDC37/HMGB1/HSPB1/MAPK8	11	HSP7C_HUMAN	-4.36094	ND-specific
GO:0006986	response to unfolded protein	9/96	168/16992	4.52271e-07	4.89131e-05	3.5658e-05	STUB1/HSP90AA1/DNAJA1/HSPA4L/SEC31A/PIK3R1/COPS5/HSP90AB1/HSPB1	9	HSP7C_HUMAN	-4.31057	ND-specific
GO:1900739	regulation of protein insertion into mitochondrial membrane involved in apoptotic signaling pathway	5/96	29/16992	5.52696e-07	5.434e-05	3.96143e-05	YWHAQ/YWHAE/MAPK8/YWHAH/YWHAZ	5	HSP7C_HUMAN	-4.26488	ND-specific
GO:1900740	positive regulation of protein insertion into mitochondrial membrane involved in apoptotic signaling pathway	5/96	29/16992	5.52696e-07	5.434e-05	3.96143e-05	YWHAQ/YWHAE/MAPK8/YWHAH/YWHAZ	5	HSP7C_HUMAN	-4.26488	ND-specific
GO:2001235	positive regulation of apoptotic signaling pathway	9/96	176/16992	6.69176e-07	6.29316e-05	4.58776e-05	PPP1CA/UBB/YWHAQ/YWHAE/FAF1/PPP2R1A/MAPK8/YWHAH/YWHAZ	9	HSP7C_HUMAN	-4.20113	ND-specific
GO:0001844	protein insertion into mitochondrial membrane involved in apoptotic signaling pathway	5/96	31/16992	7.83749e-07	7.06354e-05	5.14937e-05	YWHAQ/YWHAE/MAPK8/YWHAH/YWHAZ	5	HSP7C_HUMAN	-4.15098	ND-specific
GO:0048010	vascular endothelial growth factor receptor signaling pathway	7/96	92/16992	8.72079e-07	7.54522e-05	5.50052e-05	HSP90AA1/PIK3R1/CYFIP1/ABI1/CYFIP2/HSPB1/ACTB	7	HSP7C_HUMAN	-4.12233	ND-specific
GO:0051204	protein insertion into mitochondrial membrane	5/96	33/16992	1.08503e-06	9.0266e-05	6.58045e-05	YWHAQ/YWHAE/MAPK8/YWHAH/YWHAZ	5	HSP7C_HUMAN	-4.04448	ND-specific
GO:0030705	cytoskeleton-dependent intracellular transport	8/96	142/16992	1.39288e-06	0.000111585	8.13464e-05	MAPT/TUBA1A/HTT/AP3D1/UBB/UCHL1/LRPPRC/HSPB1	8	HSP7C_HUMAN	-3.95239	ND-specific
GO:0038127	ERBB signaling pathway	8/96	147/16992	1.8078e-06	0.000139653	0.000101808	UBC/STUB1/HSP90AA1/UBB/PIK3R1/HGS/CDC37/CBL	8	HSP7C_HUMAN	-3.85495	ND-specific
GO:1901030	positive regulation of mitochondrial outer membrane permeabilization involved in apoptotic signaling pathway	5/96	37/16992	1.95752e-06	0.000146004	0.000106438	YWHAQ/YWHAE/MAPK8/YWHAH/YWHAZ	5	HSP7C_HUMAN	-3.83563	ND-specific
GO:0034643	establishment of mitochondrion localization, microtubule-mediated	4/96	17/16992	2.15211e-06	0.000150162	0.000109469	MAPT/UBB/UCHL1/LRPPRC	4	HSP7C_HUMAN	-3.82344	ND-specific
GO:0047497	mitochondrion transport along microtubule	4/96	17/16992	2.15211e-06	0.000150162	0.000109469	MAPT/UBB/UCHL1/LRPPRC	4	HSP7C_HUMAN	-3.82344	ND-specific
GO:0072384	organelle transport along microtubule	6/96	68/16992	2.29185e-06	0.000154915	0.000112934	MAPT/HTT/AP3D1/UBB/UCHL1/LRPPRC	6	HSP7C_HUMAN	-3.80991	ND-specific
GO:0051646	mitochondrion localization	5/96	39/16992	2.56263e-06	0.000167969	0.000122451	MAPT/UBB/UCHL1/HDAC6/LRPPRC	5	HSP7C_HUMAN	-3.77477	ND-specific
GO:0051131	chaperone-mediated protein complex assembly	4/96	18/16992	2.75503e-06	0.000175268	0.000127772	STUB1/HSP90AA1/HDAC6/HSP90AB1	4	HSP7C_HUMAN	-3.7563	ND-specific
GO:0051654	establishment of mitochondrion localization	4/96	19/16992	3.47461e-06	0.000214476	0.000156355	MAPT/UBB/UCHL1/LRPPRC	4	HSP7C_HUMAN	-3.66862	ND-specific
GO:0009408	response to heat	8/96	161/16992	3.56964e-06	0.000214476	0.000156355	CCAR2/MAPT/HSP90AA1/DNAJA1/DNAJA2/BAG3/YWHAE/HSP90AB1	8	HSP7C_HUMAN	-3.66862	ND-specific
GO:1903749	positive regulation of establishment of protein localization to mitochondrion	7/96	115/16992	3.925e-06	0.000229453	0.000167273	YWHAQ/HUWE1/RUVBL1/YWHAE/MAPK8/YWHAH/YWHAZ	7	HSP7C_HUMAN	-3.63931	ND-specific
GO:0051640	organelle localization	13/96	496/16992	4.22819e-06	0.000240673	0.000175452	MAPT/SEC31A/HTT/AP3D1/UBB/STXBP1/CYFIP1/TRIM9/UCHL1/HDAC6/LRPPRC/CBL/YWHAZ	13	HSP7C_HUMAN	-3.61857	ND-specific
GO:0051656	establishment of organelle localization	12/96	426/16992	4.92389e-06	0.000264691	0.000192962	MAPT/SEC31A/HTT/AP3D1/UBB/STXBP1/CYFIP1/TRIM9/UCHL1/LRPPRC/CBL/YWHAZ	12	HSP7C_HUMAN	-3.57726	ND-specific
GO:0043620	regulation of DNA-templated transcription in response to stress	7/96	119/16992	4.92709e-06	0.000264691	0.000192962	UBC/BAG3/UBB/PSMD6/CUL2/RPS6KA3/RBX1	7	HSP7C_HUMAN	-3.57726	ND-specific
GO:0000209	protein polyubiquitination	10/96	287/16992	5.0688e-06	0.000264691	0.000192962	UBC/STUB1/UBE3A/UBB/PSMD6/HUWE1/OTUB1/HDAC6/CBL/RBX1	10	HSP7C_HUMAN	-3.57726	ND-specific
GO:1900034	regulation of cellular response to heat	6/96	78/16992	5.13963e-06	0.000264691	0.000192962	CCAR2/MAPT/HSP90AA1/BAG3/YWHAE/HSP90AB1	6	HSP7C_HUMAN	-3.57726	ND-specific
GO:1901028	regulation of mitochondrial outer membrane permeabilization involved in apoptotic signaling pathway	5/96	45/16992	5.2943e-06	0.00026614	0.000194018	YWHAQ/YWHAE/MAPK8/YWHAH/YWHAZ	5	HSP7C_HUMAN	-3.57489	ND-specific
GO:0000422	mitophagy	6/96	79/16992	5.53689e-06	0.00026614	0.000194018	HTT/RUVBL1/HDAC6/CDC37/MAP1LC3B/MAP1LC3A	6	HSP7C_HUMAN	-3.57489	ND-specific
GO:0061726	mitochondrion disassembly	6/96	79/16992	5.53689e-06	0.00026614	0.000194018	HTT/RUVBL1/HDAC6/CDC37/MAP1LC3B/MAP1LC3A	6	HSP7C_HUMAN	-3.57489	ND-specific
GO:0051205	protein insertion into membrane	5/96	47/16992	6.58806e-06	0.000301209	0.000219583	YWHAQ/YWHAE/MAPK8/YWHAH/YWHAZ	5	HSP7C_HUMAN	-3.52113	ND-specific
GO:0000086	G2/M transition of mitotic cell cycle	9/96	233/16992	6.76152e-06	0.000301209	0.000219583	UBC/CKAP5/TUBA1A/HSP90AA1/UBB/PSMD6/YWHAE/PPP2R1A/RBX1	9	HSP7C_HUMAN	-3.52113	ND-specific
GO:0010970	transport along microtubule	7/96	125/16992	6.8235e-06	0.000301209	0.000219583	MAPT/HTT/AP3D1/UBB/UCHL1/LRPPRC/HSPB1	7	HSP7C_HUMAN	-3.52113	ND-specific
GO:0099111	microtubule-based transport	7/96	125/16992	6.8235e-06	0.000301209	0.000219583	MAPT/HTT/AP3D1/UBB/UCHL1/LRPPRC/HSPB1	7	HSP7C_HUMAN	-3.52113	ND-specific
GO:0070646	protein modification by small protein removal	10/96	304/16992	8.40509e-06	0.00035814	0.000261087	UBC/UBB/PSMD6/HGS/UCHL1/RUVBL1/COPS6/OTUB1/COPS5/ACTB	10	HSP7C_HUMAN	-3.44595	ND-specific
GO:1903829	positive regulation of cellular protein localization	11/96	375/16992	8.60267e-06	0.00035814	0.000261087	MAPT/BAG3/YWHAQ/PIK3R1/HUWE1/RUVBL1/YWHAE/HSP90AB1/MAPK8/YWHAH/YWHAZ	11	HSP7C_HUMAN	-3.44595	ND-specific
GO:0002433	immune response-regulating cell surface receptor signaling pathway involved in phagocytosis	7/96	130/16992	8.83481e-06	0.00035814	0.000261087	HSP90AA1/PIK3R1/CYFIP1/ABI1/CYFIP2/HSP90AB1/ACTB	7	HSP7C_HUMAN	-3.44595	ND-specific
GO:0038096	Fc-gamma receptor signaling pathway involved in phagocytosis	7/96	130/16992	8.83481e-06	0.00035814	0.000261087	HSP90AA1/PIK3R1/CYFIP1/ABI1/CYFIP2/HSP90AB1/ACTB	7	HSP7C_HUMAN	-3.44595	ND-specific
GO:0043254	regulation of protein complex assembly	11/96	377/16992	9.04416e-06	0.00035814	0.000261087	MAPT/STUB1/HSP90AA1/CAPZB/STXBP1/CYFIP1/TRIM9/HDAC6/FAF1/HMGB1/RBX1	11	HSP7C_HUMAN	-3.44595	ND-specific
GO:0044839	cell cycle G2/M phase transition	9/96	242/16992	9.17627e-06	0.00035814	0.000261087	UBC/CKAP5/TUBA1A/HSP90AA1/UBB/PSMD6/YWHAE/PPP2R1A/RBX1	9	HSP7C_HUMAN	-3.44595	ND-specific
GO:0043161	proteasome-mediated ubiquitin-dependent protein catabolic process	11/96	378/16992	9.27223e-06	0.00035814	0.000261087	UBC/CCAR2/UBQLN2/STUB1/UBB/PSMD6/TRIM9/UCHL1/FAF1/HSP90AB1/RBX1	11	HSP7C_HUMAN	-3.44595	ND-specific
GO:0042176	regulation of protein catabolic process	11/96	382/16992	1.02354e-05	0.000388407	0.000283152	UBC/CCAR2/UBQLN2/STUB1/UBE3A/UBB/PSMD6/HGS/EEF1A1/FAF1/HSP90AB1	11	HSP7C_HUMAN	-3.41071	ND-specific
GO:0038094	Fc-gamma receptor signaling pathway	7/96	134/16992	1.07779e-05	0.000401942	0.000293019	HSP90AA1/PIK3R1/CYFIP1/ABI1/CYFIP2/HSP90AB1/ACTB	7	HSP7C_HUMAN	-3.39584	ND-specific
GO:0002431	Fc receptor mediated stimulatory signaling pathway	7/96	136/16992	1.18749e-05	0.000432586	0.000315358	HSP90AA1/PIK3R1/CYFIP1/ABI1/CYFIP2/HSP90AB1/ACTB	7	HSP7C_HUMAN	-3.36393	ND-specific
GO:0097345	mitochondrial outer membrane permeabilization	5/96	53/16992	1.19996e-05	0.000432586	0.000315358	YWHAQ/YWHAE/MAPK8/YWHAH/YWHAZ	5	HSP7C_HUMAN	-3.36393	ND-specific
GO:1902110	positive regulation of mitochondrial membrane permeability involved in apoptotic process	5/96	54/16992	1.31652e-05	0.000459297	0.000334831	YWHAQ/YWHAE/MAPK8/YWHAH/YWHAZ	5	HSP7C_HUMAN	-3.33791	ND-specific
GO:1902686	mitochondrial outer membrane permeabilization involved in programmed cell death	5/96	54/16992	1.31652e-05	0.000459297	0.000334831	YWHAQ/YWHAE/MAPK8/YWHAH/YWHAZ	5	HSP7C_HUMAN	-3.33791	ND-specific
GO:0043488	regulation of mRNA stability	7/96	140/16992	1.43475e-05	0.00048773	0.000355558	HNRNPD/UBC/UBB/PSMD6/TARDBP/HSPB1/YWHAZ	7	HSP7C_HUMAN	-3.31182	ND-specific
GO:0071900	regulation of protein serine/threonine kinase activity	12/96	474/16992	1.44312e-05	0.00048773	0.000355558	UBC/DNAJA1/WNK1/MAP2K2/UBB/HGS/MAP2K1/UCHL1/CDC37/HSP90AB1/PPP2R1A/HSPB1	12	HSP7C_HUMAN	-3.31182	ND-specific
GO:1905475	regulation of protein localization to membrane	7/96	141/16992	1.5028e-05	0.000500086	0.000364566	YWHAQ/PIK3R1/CLTC/YWHAE/MAPK8/YWHAH/YWHAZ	7	HSP7C_HUMAN	-3.30096	ND-specific
GO:0035794	positive regulation of mitochondrial membrane permeability	5/96	56/16992	1.57605e-05	0.000516513	0.000376542	YWHAQ/YWHAE/MAPK8/YWHAH/YWHAZ	5	HSP7C_HUMAN	-3.28692	ND-specific
GO:0031396	regulation of protein ubiquitination	9/96	260/16992	1.62752e-05	0.000525423	0.000383037	UBC/STUB1/HSP90AA1/DNAJA1/UBE3A/UBB/PSMD6/OTUB1/HSP90AB1	9	HSP7C_HUMAN	-3.27949	ND-specific
GO:1905710	positive regulation of membrane permeability	5/96	57/16992	1.71991e-05	0.000547083	0.000398827	YWHAQ/YWHAE/MAPK8/YWHAH/YWHAZ	5	HSP7C_HUMAN	-3.26195	ND-specific
GO:0010498	proteasomal protein catabolic process	11/96	407/16992	1.84756e-05	0.000579171	0.00042222	UBC/CCAR2/UBQLN2/STUB1/UBB/PSMD6/TRIM9/UCHL1/FAF1/HSP90AB1/RBX1	11	HSP7C_HUMAN	-3.23719	ND-specific
GO:0042787	protein ubiquitination involved in ubiquitin-dependent protein catabolic process	8/96	204/16992	2.02012e-05	0.000620932	0.000452664	UBC/STUB1/UBE3A/UBB/PSMD6/UBR4/CUL2/CBL	8	HSP7C_HUMAN	-3.20696	ND-specific
GO:1902108	regulation of mitochondrial membrane permeability involved in apoptotic process	5/96	59/16992	2.0382e-05	0.000620932	0.000452664	YWHAQ/YWHAE/MAPK8/YWHAH/YWHAZ	5	HSP7C_HUMAN	-3.20696	ND-specific
GO:0043487	regulation of RNA stability	7/96	149/16992	2.14953e-05	0.000631031	0.000460026	HNRNPD/UBC/UBB/PSMD6/TARDBP/HSPB1/YWHAZ	7	HSP7C_HUMAN	-3.19995	ND-specific
GO:0042752	regulation of circadian rhythm	6/96	100/16992	2.15887e-05	0.000631031	0.000460026	HNRNPD/PRKDC/CCAR2/PPP1CA/UBE3A/MAPK8	6	HSP7C_HUMAN	-3.19995	ND-specific
GO:1903008	organelle disassembly	6/96	100/16992	2.15887e-05	0.000631031	0.000460026	HTT/RUVBL1/HDAC6/CDC37/MAP1LC3B/MAP1LC3A	6	HSP7C_HUMAN	-3.19995	ND-specific
GO:0008380	RNA splicing	11/96	416/16992	2.26091e-05	0.000652046	0.000475346	HNRNPD/HNRNPA3/CCAR2/SF3A3/SRRT/PIK3R1/TARDBP/PPP2R1A/SF3A1/EIF4A3/HNRNPA1	11	HSP7C_HUMAN	-3.18572	ND-specific
GO:1905477	positive regulation of protein localization to membrane	6/96	102/16992	2.41667e-05	0.000687797	0.000501409	YWHAQ/PIK3R1/YWHAE/MAPK8/YWHAH/YWHAZ	6	HSP7C_HUMAN	-3.16254	ND-specific
GO:0007006	mitochondrial membrane organization	6/96	105/16992	2.84932e-05	0.000800401	0.000583498	HSP90AA1/YWHAQ/YWHAE/MAPK8/YWHAH/YWHAZ	6	HSP7C_HUMAN	-3.09669	ND-specific
GO:0051348	negative regulation of transferase activity	10/96	353/16992	3.04892e-05	0.000845409	0.000616309	UBC/MAPT/DNAJA1/WNK1/UBB/PSMD6/UCHL1/PPP2R1A/HSPB1/CBL	10	HSP7C_HUMAN	-3.07293	ND-specific
GO:1903320	regulation of protein modification by small protein conjugation or removal	9/96	282/16992	3.08772e-05	0.000845409	0.000616309	UBC/STUB1/HSP90AA1/DNAJA1/UBE3A/UBB/PSMD6/OTUB1/HSP90AB1	9	HSP7C_HUMAN	-3.07293	ND-specific
GO:0009266	response to temperature stimulus	8/96	221/16992	3.58231e-05	0.000968567	0.000706092	CCAR2/MAPT/HSP90AA1/DNAJA1/DNAJA2/BAG3/YWHAE/HSP90AB1	8	HSP7C_HUMAN	-3.01387	ND-specific
GO:0016579	protein deubiquitination	9/96	289/16992	3.73934e-05	0.000998543	0.000727945	UBC/UBB/PSMD6/HGS/UCHL1/RUVBL1/OTUB1/COPS5/ACTB	9	HSP7C_HUMAN	-3.00063	ND-specific
GO:0051131	chaperone-mediated protein complex assembly	3/16	18/16992	5.54157e-07	0.000156323	8.66219e-05	STUB1/HSP90AA1/HDAC6	3	HSP76_HUMAN	-3.80598	ND-specific
GO:0035966	response to topologically incorrect protein	5/16	186/16992	5.89898e-07	0.000156323	8.66219e-05	DNAJA1/STUB1/HSP90AA1/COPS5/HDAC6	5	HSP76_HUMAN	-3.80598	ND-specific
GO:1904872	regulation of telomerase RNA localization to Cajal body	6/34	15/16992	1.98984e-13	3.95375e-11	2.50851e-11	CCT6A/CCT3/CCT5/CCT4/CCT2/CCT8	6	TCPA_HUMAN	-10.403	ND-specific
GO:1904874	positive regulation of telomerase RNA localization to Cajal body	6/34	15/16992	1.98984e-13	3.95375e-11	2.50851e-11	CCT6A/CCT3/CCT5/CCT4/CCT2/CCT8	6	TCPA_HUMAN	-10.403	ND-specific
GO:0090670	RNA localization to Cajal body	6/34	16/16992	3.17924e-13	3.95375e-11	2.50851e-11	CCT6A/CCT3/CCT5/CCT4/CCT2/CCT8	6	TCPA_HUMAN	-10.403	ND-specific
GO:0090671	telomerase RNA localization to Cajal body	6/34	16/16992	3.17924e-13	3.95375e-11	2.50851e-11	CCT6A/CCT3/CCT5/CCT4/CCT2/CCT8	6	TCPA_HUMAN	-10.403	ND-specific
GO:0090672	telomerase RNA localization	6/34	16/16992	3.17924e-13	3.95375e-11	2.50851e-11	CCT6A/CCT3/CCT5/CCT4/CCT2/CCT8	6	TCPA_HUMAN	-10.403	ND-specific
GO:0007004	telomere maintenance via telomerase	8/34	62/16992	3.31435e-13	3.95375e-11	2.50851e-11	CCT6A/CCT3/CCT5/CCT4/CCT2/CCT8/HSP90AB1/HSP90AA1	8	TCPA_HUMAN	-10.403	ND-specific
GO:2000573	positive regulation of DNA biosynthetic process	8/34	63/16992	3.79126e-13	3.95375e-11	2.50851e-11	CCT6A/CCT3/CCT5/CCT4/CCT2/CCT8/HSP90AB1/HSP90AA1	8	TCPA_HUMAN	-10.403	ND-specific
GO:0006278	RNA-dependent DNA biosynthetic process	8/34	70/16992	9.15352e-13	8.35259e-11	5.29941e-11	CCT6A/CCT3/CCT5/CCT4/CCT2/CCT8/HSP90AB1/HSP90AA1	8	TCPA_HUMAN	-10.0782	ND-specific
GO:0010833	telomere maintenance via telomere lengthening	8/34	73/16992	1.29805e-12	1.05286e-10	6.68e-11	CCT6A/CCT3/CCT5/CCT4/CCT2/CCT8/HSP90AB1/HSP90AA1	8	TCPA_HUMAN	-9.97763	ND-specific
GO:0070203	regulation of establishment of protein localization to telomere	5/34	10/16992	5.90157e-12	4.30815e-10	2.73336e-10	CCT6A/CCT5/CCT4/CCT2/CCT8	5	TCPA_HUMAN	-9.36571	ND-specific
GO:0070202	regulation of establishment of protein localization to chromosome	5/34	11/16992	1.08042e-11	6.39609e-10	4.05808e-10	CCT6A/CCT5/CCT4/CCT2/CCT8	5	TCPA_HUMAN	-9.19409	ND-specific
GO:1904816	positive regulation of protein localization to chromosome, telomeric region	5/34	11/16992	1.08042e-11	6.39609e-10	4.05808e-10	CCT6A/CCT5/CCT4/CCT2/CCT8	5	TCPA_HUMAN	-9.19409	ND-specific
GO:2000278	regulation of DNA biosynthetic process	8/34	95/16992	1.13903e-11	6.39609e-10	4.05808e-10	CCT6A/CCT3/CCT5/CCT4/CCT2/CCT8/HSP90AB1/HSP90AA1	8	TCPA_HUMAN	-9.19409	ND-specific
GO:1904814	regulation of protein localization to chromosome, telomeric region	5/34	13/16992	3.00117e-11	1.5649e-09	9.92869e-10	CCT6A/CCT5/CCT4/CCT2/CCT8	5	TCPA_HUMAN	-8.80551	ND-specific
GO:0032212	positive regulation of telomere maintenance via telomerase	6/34	33/16992	4.29266e-11	2.08909e-09	1.32545e-09	CCT6A/CCT3/CCT5/CCT4/CCT2/CCT8	6	TCPA_HUMAN	-8.68004	ND-specific
GO:0006458	'de novo' protein folding	6/34	35/16992	6.27319e-11	2.69378e-09	1.7091e-09	CCT6A/CCT3/CCT5/CCT4/CCT2/CCT8	6	TCPA_HUMAN	-8.56964	ND-specific
GO:1904358	positive regulation of telomere maintenance via telomere lengthening	6/34	35/16992	6.27319e-11	2.69378e-09	1.7091e-09	CCT6A/CCT3/CCT5/CCT4/CCT2/CCT8	6	TCPA_HUMAN	-8.56964	ND-specific
GO:0070200	establishment of protein localization to telomere	5/34	15/16992	6.98282e-11	2.83192e-09	1.79675e-09	CCT6A/CCT5/CCT4/CCT2/CCT8	5	TCPA_HUMAN	-8.54792	ND-specific
GO:1903829	positive regulation of cellular protein localization	11/34	375/16992	9.4895e-11	3.64597e-09	2.31323e-09	CCT6A/CCT3/CCT5/CCT4/CCT2/CCT8/MAPK8/HSP90AB1/YWHAQ/HUWE1/YWHAZ	11	TCPA_HUMAN	-8.43819	ND-specific
GO:0051054	positive regulation of DNA metabolic process	9/34	210/16992	2.27396e-10	8.29994e-09	5.26601e-09	CCT6A/CCT3/CCT5/CCT4/CCT2/CCT8/HSP90AB1/HSP90AA1/RPS3	9	TCPA_HUMAN	-8.08092	ND-specific
GO:0050821	protein stabilization	8/34	146/16992	3.68167e-10	1.27982e-08	8.11997e-09	CCT6A/CCT3/CCT5/CCT4/CCT2/CCT8/HSP90AB1/HSP90AA1	8	TCPA_HUMAN	-7.89285	ND-specific
GO:0000723	telomere maintenance	8/34	149/16992	4.33177e-10	1.43736e-08	9.11951e-09	CCT6A/CCT3/CCT5/CCT4/CCT2/CCT8/HSP90AB1/HSP90AA1	8	TCPA_HUMAN	-7.84243	ND-specific
GO:0032210	regulation of telomere maintenance via telomerase	6/34	48/16992	4.65625e-10	1.47785e-08	9.37643e-09	CCT6A/CCT3/CCT5/CCT4/CCT2/CCT8	6	TCPA_HUMAN	-7.83037	ND-specific
GO:0032206	positive regulation of telomere maintenance	6/34	49/16992	5.29845e-10	1.61161e-08	1.02251e-08	CCT6A/CCT3/CCT5/CCT4/CCT2/CCT8	6	TCPA_HUMAN	-7.79274	ND-specific
GO:0006457	protein folding	9/34	233/16992	5.71742e-10	1.66949e-08	1.05923e-08	CCT6A/CCT3/CCT5/CCT4/CCT2/CCT8/HSP90AB1/DNAJA2/HSP90AA1	9	TCPA_HUMAN	-7.77742	ND-specific
GO:0031647	regulation of protein stability	9/34	238/16992	6.8981e-10	1.93677e-08	1.22881e-08	CCT6A/CCT3/CCT5/CCT4/CCT2/CCT8/HDAC6/HSP90AB1/HSP90AA1	9	TCPA_HUMAN	-7.71292	ND-specific
GO:0070199	establishment of protein localization to chromosome	5/34	23/16992	7.73572e-10	2.09151e-08	1.32699e-08	CCT6A/CCT5/CCT4/CCT2/CCT8	5	TCPA_HUMAN	-7.67954	ND-specific
GO:0032200	telomere organization	8/34	162/16992	8.43985e-10	2.20039e-08	1.39607e-08	CCT6A/CCT3/CCT5/CCT4/CCT2/CCT8/HSP90AB1/HSP90AA1	8	TCPA_HUMAN	-7.6575	ND-specific
GO:1904356	regulation of telomere maintenance via telomere lengthening	6/34	55/16992	1.08913e-09	2.7416e-08	1.73944e-08	CCT6A/CCT3/CCT5/CCT4/CCT2/CCT8	6	TCPA_HUMAN	-7.562	ND-specific
GO:0070198	protein localization to chromosome, telomeric region	5/34	27/16992	1.8454e-09	4.49047e-08	2.84904e-08	CCT6A/CCT5/CCT4/CCT2/CCT8	5	TCPA_HUMAN	-7.34771	ND-specific
GO:0051052	regulation of DNA metabolic process	10/34	376/16992	2.04123e-09	4.80678e-08	3.04972e-08	CCT6A/CCT3/CCT5/CCT4/CCT2/CCT8/PPP4C/HSP90AB1/HSP90AA1/RPS3	10	TCPA_HUMAN	-7.31815	ND-specific
GO:0061077	chaperone-mediated protein folding	6/34	65/16992	3.05958e-09	6.97967e-08	4.42834e-08	CCT6A/CCT3/CCT5/CCT4/CCT2/CCT8	6	TCPA_HUMAN	-7.15617	ND-specific
GO:1900182	positive regulation of protein localization to nucleus	7/34	126/16992	4.74732e-09	1.03839e-07	6.58818e-08	CCT6A/CCT3/CCT5/CCT4/CCT2/CCT8/HSP90AB1	7	TCPA_HUMAN	-6.98364	ND-specific
GO:0071897	DNA biosynthetic process	8/34	202/16992	4.83632e-09	1.03839e-07	6.58818e-08	CCT6A/CCT3/CCT5/CCT4/CCT2/CCT8/HSP90AB1/HSP90AA1	8	TCPA_HUMAN	-6.98364	ND-specific
GO:0032204	regulation of telomere maintenance	6/34	73/16992	6.23456e-09	1.277e-07	8.10209e-08	CCT6A/CCT3/CCT5/CCT4/CCT2/CCT8	6	TCPA_HUMAN	-6.89381	ND-specific
GO:0007339	binding of sperm to zona pellucida	5/34	34/16992	6.29753e-09	1.277e-07	8.10209e-08	CCT3/CCT5/CCT4/CCT2/CCT8	5	TCPA_HUMAN	-6.89381	ND-specific
GO:1901998	toxin transport	5/34	37/16992	9.82323e-09	1.9381e-07	1.22965e-07	CCT3/CCT5/CCT4/CCT2/CCT8	5	TCPA_HUMAN	-6.71262	ND-specific
GO:0035036	sperm-egg recognition	5/34	46/16992	3.04975e-08	5.85872e-07	3.71714e-07	CCT3/CCT5/CCT4/CCT2/CCT8	5	TCPA_HUMAN	-6.2322	ND-specific
GO:0060249	anatomical structure homeostasis	9/34	372/16992	3.39231e-08	6.3497e-07	4.02865e-07	ACTB/CCT6A/CCT3/CCT5/CCT4/CCT2/CCT8/HSP90AB1/HSP90AA1	9	TCPA_HUMAN	-6.19725	ND-specific
GO:0051131	chaperone-mediated protein complex assembly	4/34	18/16992	4.00688e-08	7.31255e-07	4.63954e-07	CCT2/HDAC6/HSP90AB1/HSP90AA1	4	TCPA_HUMAN	-6.13593	ND-specific
GO:0009988	cell-cell recognition	5/34	65/16992	1.78865e-07	3.18467e-06	2.02055e-06	CCT3/CCT5/CCT4/CCT2/CCT8	5	TCPA_HUMAN	-5.49694	ND-specific
GO:1900180	regulation of protein localization to nucleus	7/34	216/16992	1.956e-07	3.39971e-06	2.15699e-06	CCT6A/CCT3/CCT5/CCT4/CCT2/CCT8/HSP90AB1	7	TCPA_HUMAN	-5.46856	ND-specific
GO:0006403	RNA localization	7/34	225/16992	2.58059e-07	4.31739e-06	2.73923e-06	CCT6A/CCT3/CCT5/CCT4/CCT2/CCT8/RPSA	7	TCPA_HUMAN	-5.36478	ND-specific
GO:0034502	protein localization to chromosome	5/34	70/16992	2.60226e-07	4.31739e-06	2.73923e-06	CCT6A/CCT5/CCT4/CCT2/CCT8	5	TCPA_HUMAN	-5.36478	ND-specific
GO:2001252	positive regulation of chromosome organization	6/34	152/16992	5.07565e-07	8.23384e-06	5.22406e-06	CCT6A/CCT3/CCT5/CCT4/CCT2/CCT8	6	TCPA_HUMAN	-5.0844	ND-specific
GO:0051973	positive regulation of telomerase activity	4/34	35/16992	6.69343e-07	1.06222e-05	6.73938e-06	CCT4/CCT2/HSP90AB1/HSP90AA1	4	TCPA_HUMAN	-4.97379	ND-specific
GO:0033044	regulation of chromosome organization	7/34	288/16992	1.35784e-06	2.10898e-05	1.33807e-05	CCT6A/CCT3/CCT5/CCT4/CCT2/CCT8/MAPK8	7	TCPA_HUMAN	-4.67593	ND-specific
GO:0070262	peptidyl-serine dephosphorylation	3/34	12/16992	1.59058e-06	2.41901e-05	1.53477e-05	PPP2R2C/PPP2R2D/PPP2R2A	3	TCPA_HUMAN	-4.61636	ND-specific
GO:0051972	regulation of telomerase activity	4/34	44/16992	1.71344e-06	2.55267e-05	1.61958e-05	CCT4/CCT2/HSP90AB1/HSP90AA1	4	TCPA_HUMAN	-4.593	ND-specific
GO:0032846	positive regulation of homeostatic process	6/34	207/16992	3.07601e-06	4.49097e-05	2.84935e-05	CCT6A/CCT3/CCT5/CCT4/CCT2/CCT8	6	TCPA_HUMAN	-4.34766	ND-specific
GO:0042542	response to hydrogen peroxide	5/34	125/16992	4.66256e-06	6.67386e-05	4.23432e-05	PPP2CB/HDAC6/STK24/RPS3/MAP1LC3A	5	TCPA_HUMAN	-4.17562	ND-specific
GO:0000302	response to reactive oxygen species	6/34	228/16992	5.36748e-06	7.53512e-05	4.78075e-05	PPP2CB/HDAC6/MAPK8/STK24/RPS3/MAP1LC3A	6	TCPA_HUMAN	-4.12291	ND-specific
GO:0034504	protein localization to nucleus	7/34	359/16992	5.8317e-06	8.03234e-05	5.09622e-05	CCT6A/CCT3/CCT5/CCT4/CCT2/CCT8/HSP90AB1	7	TCPA_HUMAN	-4.09516	ND-specific
GO:0007338	single fertilization	5/34	136/16992	7.04429e-06	9.52283e-05	6.04188e-05	CCT3/CCT5/CCT4/CCT2/CCT8	5	TCPA_HUMAN	-4.02123	ND-specific
GO:0006470	protein dephosphorylation	6/34	252/16992	9.51743e-06	0.000126322	8.01467e-05	PPP4C/PPP2CB/PPP2R2C/PPP2R2D/HSP90AB1/PPP2R2A	6	TCPA_HUMAN	-3.89852	ND-specific
GO:0010822	positive regulation of mitochondrion organization	5/34	170/16992	2.079e-05	0.000271013	0.000171948	HDAC6/MAPK8/YWHAQ/HUWE1/YWHAZ	5	TCPA_HUMAN	-3.56701	ND-specific
GO:0008037	cell recognition	5/34	173/16992	2.2617e-05	0.000289656	0.000183776	CCT3/CCT5/CCT4/CCT2/CCT8	5	TCPA_HUMAN	-3.53812	ND-specific
GO:0009566	fertilization	5/34	174/16992	2.3253e-05	0.000292667	0.000185686	CCT3/CCT5/CCT4/CCT2/CCT8	5	TCPA_HUMAN	-3.53363	ND-specific
GO:1900739	regulation of protein insertion into mitochondrial membrane involved in apoptotic signaling pathway	3/34	29/16992	2.58107e-05	0.00031403	0.00019924	MAPK8/YWHAQ/YWHAZ	3	TCPA_HUMAN	-3.50303	ND-specific
GO:1900740	positive regulation of protein insertion into mitochondrial membrane involved in apoptotic signaling pathway	3/34	29/16992	2.58107e-05	0.00031403	0.00019924	MAPK8/YWHAQ/YWHAZ	3	TCPA_HUMAN	-3.50303	ND-specific
GO:0001844	protein insertion into mitochondrial membrane involved in apoptotic signaling pathway	3/34	31/16992	3.16645e-05	0.000378936	0.000240421	MAPK8/YWHAQ/YWHAZ	3	TCPA_HUMAN	-3.42143	ND-specific
GO:0072655	establishment of protein localization to mitochondrion	5/34	192/16992	3.72797e-05	0.000438938	0.00027849	MAPK8/YWHAQ/HUWE1/HSP90AA1/YWHAZ	5	TCPA_HUMAN	-3.3576	ND-specific
GO:0051204	protein insertion into mitochondrial membrane	3/34	33/16992	3.83292e-05	0.000444132	0.000281785	MAPK8/YWHAQ/YWHAZ	3	TCPA_HUMAN	-3.35249	ND-specific
GO:0070585	protein localization to mitochondrion	5/34	194/16992	3.91717e-05	0.000446803	0.00028348	MAPK8/YWHAQ/HUWE1/HSP90AA1/YWHAZ	5	TCPA_HUMAN	-3.34988	ND-specific
GO:1901030	positive regulation of mitochondrial outer membrane permeabilization involved in apoptotic signaling pathway	3/34	37/16992	5.42876e-05	0.000609691	0.000386826	MAPK8/YWHAQ/YWHAZ	3	TCPA_HUMAN	-3.21489	ND-specific
GO:0007006	mitochondrial membrane organization	4/34	105/16992	5.53541e-05	0.000612249	0.00038845	MAPK8/YWHAQ/HSP90AA1/YWHAZ	4	TCPA_HUMAN	-3.21307	ND-specific
GO:0010821	regulation of mitochondrion organization	5/34	221/16992	7.27747e-05	0.000792918	0.000503077	HDAC6/MAPK8/YWHAQ/HUWE1/YWHAZ	5	TCPA_HUMAN	-3.10077	ND-specific
GO:1903749	positive regulation of establishment of protein localization to mitochondrion	4/34	115/16992	7.89325e-05	0.000847364	0.000537621	MAPK8/YWHAQ/HUWE1/YWHAZ	4	TCPA_HUMAN	-3.07193	ND-specific
GO:0008637	apoptotic mitochondrial changes	4/34	116/16992	8.16362e-05	0.000863687	0.000547978	PPP2CB/MAPK8/YWHAQ/YWHAZ	4	TCPA_HUMAN	-3.06364	ND-specific
GO:0090150	establishment of protein localization to membrane	6/34	371/16992	8.34119e-05	0.000869867	0.000551899	MAPK8/RPSA/YWHAQ/HSP90AA1/RPS3/YWHAZ	6	TCPA_HUMAN	-3.06055	ND-specific
GO:1903829	positive regulation of cellular protein localization	7/18	375/16992	6.22329e-08	4.89773e-05	3.04614e-05	PRKACA/ANP32B/HUWE1/SH3GLB1/YWHAE/HSP90AB1/YWHAZ	7	CALR_HUMAN	-4.31001	ND-specific
GO:0090316	positive regulation of intracellular protein transport	6/18	255/16992	1.71901e-07	6.7643e-05	4.20705e-05	PRKACA/ANP32B/HUWE1/SH3GLB1/YWHAE/HSP90AB1	6	CALR_HUMAN	-4.16978	ND-specific
GO:0032388	positive regulation of intracellular transport	6/18	293/16992	3.89494e-07	0.000102177	6.3549e-05	PRKACA/ANP32B/HUWE1/SH3GLB1/YWHAE/HSP90AB1	6	CALR_HUMAN	-3.99065	ND-specific
GO:0046827	positive regulation of protein export from nucleus	3/18	20/16992	1.12512e-06	0.000221367	0.000137679	PRKACA/ANP32B/YWHAE	3	CALR_HUMAN	-3.65489	ND-specific
GO:0033157	regulation of intracellular protein transport	6/18	373/16992	1.59609e-06	0.000251225	0.000156249	PRKACA/ANP32B/HUWE1/SH3GLB1/YWHAE/HSP90AB1	6	CALR_HUMAN	-3.59994	ND-specific
GO:0051222	positive regulation of protein transport	6/18	460/16992	5.3633e-06	0.000495106	0.000307931	PRKACA/ANP32B/HUWE1/SH3GLB1/YWHAE/HSP90AB1	6	CALR_HUMAN	-3.3053	ND-specific
GO:0034605	cellular response to heat	4/18	114/16992	5.46863e-06	0.000495106	0.000307931	PRKACA/YWHAE/PTGES3/HSP90AB1	4	CALR_HUMAN	-3.3053	ND-specific
GO:0046824	positive regulation of nucleocytoplasmic transport	4/18	115/16992	5.66195e-06	0.000495106	0.000307931	PRKACA/ANP32B/YWHAE/HSP90AB1	4	CALR_HUMAN	-3.3053	ND-specific
GO:1903749	positive regulation of establishment of protein localization to mitochondrion	4/18	115/16992	5.66195e-06	0.000495106	0.000307931	HUWE1/SH3GLB1/YWHAE/YWHAZ	4	CALR_HUMAN	-3.3053	ND-specific
GO:0046825	regulation of protein export from nucleus	3/18	38/16992	8.2272e-06	0.000568096	0.000353327	PRKACA/ANP32B/YWHAE	3	CALR_HUMAN	-3.24558	ND-specific
GO:0032386	regulation of intracellular transport	6/18	498/16992	8.45609e-06	0.000568096	0.000353327	PRKACA/ANP32B/HUWE1/SH3GLB1/YWHAE/HSP90AB1	6	CALR_HUMAN	-3.24558	ND-specific
GO:1903747	regulation of establishment of protein localization to mitochondrion	4/18	128/16992	8.6622e-06	0.000568096	0.000353327	HUWE1/SH3GLB1/YWHAE/YWHAZ	4	CALR_HUMAN	-3.24558	ND-specific
GO:0006888	ER to Golgi vesicle-mediated transport	10/64	173/16992	8.68942e-10	1.22868e-06	9.88764e-07	COPB1/YKT6/SEC22B/VAPB/NSF/BCAP31/SEC23A/SCFD1/VAPA/COPG1	10	CALX_HUMAN	-5.91056	ND-specific
GO:0050821	protein stabilization	8/64	146/16992	7.22373e-08	5.10718e-05	4.10992e-05	CCT6A/CCT3/PHB/ATP1B3/RTN4/CLU/HSP90AA1/CCT4	8	CALX_HUMAN	-4.29182	ND-specific
GO:0090114	COPII-coated vesicle budding	6/64	67/16992	1.87348e-07	8.83032e-05	7.10606e-05	SEC22B/VAPB/NSF/SEC23A/SCFD1/VAPA	6	CALX_HUMAN	-4.05402	ND-specific
GO:0048193	Golgi vesicle transport	10/64	334/16992	4.44835e-07	0.000157249	0.000126544	COPB1/YKT6/SEC22B/VAPB/NSF/BCAP31/SEC23A/SCFD1/VAPA/COPG1	10	CALX_HUMAN	-3.80341	ND-specific
GO:0031647	regulation of protein stability	8/64	238/16992	2.96545e-06	0.000678778	0.000546236	CCT6A/CCT3/PHB/ATP1B3/RTN4/CLU/HSP90AA1/CCT4	8	CALX_HUMAN	-3.16827	ND-specific
GO:0007004	telomere maintenance via telomerase	5/64	62/16992	3.54578e-06	0.000678778	0.000546236	CCT6A/CCT3/HSP90AA1/CCT4/HNRNPA1	5	CALX_HUMAN	-3.16827	ND-specific
GO:0006900	membrane budding	6/64	111/16992	3.73683e-06	0.000678778	0.000546236	SEC22B/VAPB/NSF/SEC23A/SCFD1/VAPA	6	CALX_HUMAN	-3.16827	ND-specific
GO:2000573	positive regulation of DNA biosynthetic process	5/64	63/16992	3.84033e-06	0.000678778	0.000546236	CCT6A/CCT3/HSP90AA1/CCT4/HNRNPA1	5	CALX_HUMAN	-3.16827	ND-specific
GO:0061077	chaperone-mediated protein folding	5/64	65/16992	4.4869e-06	0.000704941	0.000567291	CCT6A/CCT3/CSNK2A1/CLU/CCT4	5	CALX_HUMAN	-3.15185	ND-specific
GO:0006278	RNA-dependent DNA biosynthetic process	5/64	70/16992	6.48015e-06	0.000858609	0.000690952	CCT6A/CCT3/HSP90AA1/CCT4/HNRNPA1	5	CALX_HUMAN	-3.0662	ND-specific
GO:0032212	positive regulation of telomere maintenance via telomerase	4/64	33/16992	6.89845e-06	0.000858609	0.000690952	CCT6A/CCT3/CCT4/HNRNPA1	4	CALX_HUMAN	-3.0662	ND-specific
GO:0010833	telomere maintenance via telomere lengthening	5/64	73/16992	7.97265e-06	0.000858609	0.000690952	CCT6A/CCT3/HSP90AA1/CCT4/HNRNPA1	5	CALX_HUMAN	-3.0662	ND-specific
GO:0070972	protein localization to endoplasmic reticulum	6/64	127/16992	8.14104e-06	0.000858609	0.000690952	SRP72/BCAP31/RPL39/RPL32/RTN4/VAPA	6	CALX_HUMAN	-3.0662	ND-specific
GO:1904358	positive regulation of telomere maintenance via telomere lengthening	4/64	35/16992	8.77734e-06	0.000858609	0.000690952	CCT6A/CCT3/CCT4/HNRNPA1	4	CALX_HUMAN	-3.0662	ND-specific
GO:0090662	ATP hydrolysis coupled transmembrane transport	5/64	75/16992	9.1083e-06	0.000858609	0.000690952	ATP5F1/ATP5O/ATP1B3/ATP6AP1/ATP2A2	5	CALX_HUMAN	-3.0662	ND-specific
GO:1901998	toxin transport	4/64	37/16992	1.10091e-05	0.000972927	0.000782948	CCT3/SCFD1/CCT4/DNAJA1	4	CALX_HUMAN	-3.01192	ND-specific
GO:0061418	regulation of transcription from RNA polymerase II promoter in response to hypoxia	6/33	79/16992	8.34345e-09	5.11145e-06	3.41412e-06	PSMD11/PSMC6/PSMC5/PSMC2/UBC/CUL2	6	DNJA1_HUMAN	-5.29146	ND-specific
GO:0000086	G2/M transition of mitotic cell cycle	8/33	233/16992	1.14527e-08	5.11145e-06	3.41412e-06	PSMD11/PSMC6/PSMC5/YWHAE/PSMC2/UBC/HSP90AA1/TUBA1A	8	DNJA1_HUMAN	-5.29146	ND-specific
GO:0044839	cell cycle G2/M phase transition	8/33	242/16992	1.53959e-08	5.11145e-06	3.41412e-06	PSMD11/PSMC6/PSMC5/YWHAE/PSMC2/UBC/HSP90AA1/TUBA1A	8	DNJA1_HUMAN	-5.29146	ND-specific
GO:0000209	protein polyubiquitination	8/33	287/16992	5.78289e-08	1.23766e-05	8.26679e-06	PSMD11/PSMC6/PSMC5/HDAC6/PSMC2/UBC/HUWE1/OTUB1	8	DNJA1_HUMAN	-4.9074	ND-specific
GO:0036294	cellular response to decreased oxygen levels	7/33	193/16992	7.27766e-08	1.23766e-05	8.26679e-06	PSMD11/PSMC6/PSMC5/PSMC2/UBC/DNM1L/CUL2	7	DNJA1_HUMAN	-4.9074	ND-specific
GO:0043618	regulation of transcription from RNA polymerase II promoter in response to stress	6/33	114/16992	7.6314e-08	1.23766e-05	8.26679e-06	PSMD11/PSMC6/PSMC5/PSMC2/UBC/CUL2	6	DNJA1_HUMAN	-4.9074	ND-specific
GO:0043620	regulation of DNA-templated transcription in response to stress	6/33	119/16992	9.86207e-08	1.23766e-05	8.26679e-06	PSMD11/PSMC6/PSMC5/PSMC2/UBC/CUL2	6	DNJA1_HUMAN	-4.9074	ND-specific
GO:0071453	cellular response to oxygen levels	7/33	202/16992	9.94108e-08	1.23766e-05	8.26679e-06	PSMD11/PSMC6/PSMC5/PSMC2/UBC/DNM1L/CUL2	7	DNJA1_HUMAN	-4.9074	ND-specific
GO:0031397	negative regulation of protein ubiquitination	6/33	136/16992	2.18209e-07	2.10846e-05	1.40832e-05	PSMD11/PSMC6/PSMC5/PSMC2/UBC/OTUB1	6	DNJA1_HUMAN	-4.67603	ND-specific
GO:0031146	SCF-dependent proteasomal ubiquitin-dependent protein catabolic process	5/33	72/16992	2.56704e-07	2.10846e-05	1.40832e-05	PSMD11/PSMC6/PSMC5/PSMC2/UBC	5	DNJA1_HUMAN	-4.67603	ND-specific
GO:0051436	negative regulation of ubiquitin-protein ligase activity involved in mitotic cell cycle	5/33	72/16992	2.56704e-07	2.10846e-05	1.40832e-05	PSMD11/PSMC6/PSMC5/PSMC2/UBC	5	DNJA1_HUMAN	-4.67603	ND-specific
GO:0006457	protein folding	7/33	233/16992	2.62685e-07	2.10846e-05	1.40832e-05	CCT3/CCT2/NUDC/HSPA4L/UBC/CCT6A/HSP90AA1	7	DNJA1_HUMAN	-4.67603	ND-specific
GO:0051439	regulation of ubiquitin-protein ligase activity involved in mitotic cell cycle	5/33	73/16992	2.75201e-07	2.10846e-05	1.40832e-05	PSMD11/PSMC6/PSMC5/PSMC2/UBC	5	DNJA1_HUMAN	-4.67603	ND-specific
GO:1903321	negative regulation of protein modification by small protein conjugation or removal	6/33	145/16992	3.18828e-07	2.24109e-05	1.4969e-05	PSMD11/PSMC6/PSMC5/PSMC2/UBC/OTUB1	6	DNJA1_HUMAN	-4.64954	ND-specific
GO:0006520	cellular amino acid metabolic process	8/33	364/16992	3.57043e-07	2.24109e-05	1.4969e-05	QARS/AIMP1/PSMD11/PSMC6/PSMC5/EEF1E1/PSMC2/RARS	8	DNJA1_HUMAN	-4.64954	ND-specific
GO:0051437	positive regulation of ubiquitin-protein ligase activity involved in regulation of mitotic cell cycle transition	5/33	77/16992	3.60014e-07	2.24109e-05	1.4969e-05	PSMD11/PSMC6/PSMC5/PSMC2/UBC	5	DNJA1_HUMAN	-4.64954	ND-specific
[truncated: 1,476 more rows]

## Sheet: SynGO_AD-specific
ID	Description	GeneRatio	BgRatio	pvalue	p.adjust	qvalue	geneID	Count	Chaperome_ID	log10.p.adjust	Status
GO:0007416	synapse assembly	1/5	144/16992	0.0416656	0.0979863	0.0541081	NRCAM	1	HS12A_HUMAN	-1.00883	AD-specific
GO:0050808	synapse organization	2/12	248/16992	0.0127154	0.0525515	0.0262379	APP/LRRK2	2	OPA1_HUMAN	-1.27941	AD-specific
GO:0061001	regulation of dendritic spine morphogenesis	1/12	34/16992	0.0237564	0.0630625	0.0314858	LRRK2	1	OPA1_HUMAN	-1.20023	AD-specific
GO:0008088	axo-dendritic transport	1/12	45/16992	0.0313308	0.073779	0.0368363	APP	1	OPA1_HUMAN	-1.13207	AD-specific
GO:0008542	visual learning	1/12	46/16992	0.0320167	0.0741975	0.0370453	APP	1	OPA1_HUMAN	-1.12961	AD-specific
GO:0051966	regulation of synaptic transmission, glutamatergic	1/12	58/16992	0.0402129	0.0832779	0.0415789	LRRK2	1	OPA1_HUMAN	-1.07947	AD-specific
GO:0006417	regulation of translation	2/14	344/16992	0.0316718	0.0706524	0.0332221	AGO4/AGO1	2	DNJA2_HUMAN	-1.15087	AD-specific
GO:0050709	negative regulation of protein secretion	1/4	106/16992	0.0247226	0.0584708	0.0200342	EZR	1	SRP72_HUMAN	-1.23306	AD-specific
GO:0031629	synaptic vesicle fusion to presynaptic active zone membrane	1/9	15/16992	0.00791878	0.0697238	0.0378149	SNAPIN	1	TOM70_HUMAN	-1.15662	AD-specific
GO:0008089	anterograde axonal transport	1/9	30/16992	0.0157818	0.0697238	0.0378149	SNAPIN	1	TOM70_HUMAN	-1.15662	AD-specific
GO:0008088	axo-dendritic transport	1/9	45/16992	0.0235893	0.0746995	0.0405135	SNAPIN	1	TOM70_HUMAN	-1.12668	AD-specific
GO:0061001	regulation of dendritic spine morphogenesis	1/11	34/16992	0.0217978	0.0616633	0.0306752	LRRK2	1	PSMG1_HUMAN	-1.20997	AD-specific
GO:0051966	regulation of synaptic transmission, glutamatergic	1/11	58/16992	0.0369235	0.0810753	0.040332	LRRK2	1	PSMG1_HUMAN	-1.09111	AD-specific
GO:0032956	regulation of actin cytoskeleton organization	5/83	289/16992	0.0135886	0.0661118	0.0496871	GRB2/WDR1/ARPC2/ARPC1A/SCIN	5	BAG3_HUMAN	-1.17972	AD-specific
GO:0050804	modulation of synaptic transmission	5/83	297/16992	0.0151303	0.0715011	0.0537375	RAB5A/CNTN4/S100B/ABAT/LRRK2	5	BAG3_HUMAN	-1.14569	AD-specific
GO:0007416	synapse assembly	2/15	144/16992	0.00696632	0.0537299	0.0284155	APP/SNCA	2	CRYAB_HUMAN	-1.26978	AD-specific
GO:0050808	synapse organization	2/15	248/16992	0.0196564	0.0659014	0.0348525	APP/SNCA	2	CRYAB_HUMAN	-1.18111	AD-specific
GO:0048169	regulation of long-term neuronal synaptic plasticity	1/15	23/16992	0.0201206	0.0659014	0.0348525	SNCA	1	CRYAB_HUMAN	-1.18111	AD-specific
GO:0048488	synaptic vesicle endocytosis	1/15	31/16992	0.0270301	0.0730447	0.0386303	SNCA	1	CRYAB_HUMAN	-1.13641	AD-specific
GO:0051480	regulation of cytosolic calcium ion concentration	2/15	298/16992	0.0276894	0.0740173	0.0391446	SNCA/BAX	2	CRYAB_HUMAN	-1.13067	AD-specific
GO:0008088	axo-dendritic transport	1/15	45/16992	0.0390123	0.0893313	0.0472436	APP	1	CRYAB_HUMAN	-1.049	AD-specific
GO:0008542	visual learning	1/15	46/16992	0.0398629	0.089497	0.0473312	APP	1	CRYAB_HUMAN	-1.04819	AD-specific
GO:0061001	regulation of dendritic spine morphogenesis	4/70	34/16992	1.11555e-05	0.000595693	0.000401714	LRRK2/EPHA4/CAMK2B/PAFAH1B1	4	HS90A_HUMAN	-3.22498	AD-specific
GO:0050804	modulation of synaptic transmission	6/70	297/16992	0.00139158	0.0130879	0.00882601	SNCA/LRRK2/NTRK2/GNAI2/CAMK2B/CAMK2A	6	HS90A_HUMAN	-1.88313	AD-specific
GO:0050808	synapse organization	5/70	248/16992	0.00356002	0.0236874	0.015974	APP/SNCA/LRRK2/NTRK2/CAMK2B	5	HS90A_HUMAN	-1.62548	AD-specific
GO:0048169	regulation of long-term neuronal synaptic plasticity	2/70	23/16992	0.00400229	0.0249891	0.0168517	SNCA/CAMK2B	2	HS90A_HUMAN	-1.60225	AD-specific
GO:0006417	regulation of translation	5/70	344/16992	0.0136719	0.0599897	0.0404549	APP/AGO2/AGO3/AGO1/AGO4	5	HS90A_HUMAN	-1.22192	AD-specific
GO:0008088	axo-dendritic transport	2/70	45/16992	0.0147752	0.0633343	0.0427104	APP/PAFAH1B1	2	HS90A_HUMAN	-1.19836	AD-specific
GO:0007416	synapse assembly	3/70	144/16992	0.0215905	0.0821251	0.0553822	APP/SNCA/NTRK2	3	HS90A_HUMAN	-1.08552	AD-specific
GO:0061001	regulation of dendritic spine morphogenesis	4/61	34/16992	6.43047e-06	0.000341428	0.000240622	EPHA4/LRRK2/PAFAH1B1/CAMK2B	4	HS90B_HUMAN	-3.4667	AD-specific
GO:0050804	modulation of synaptic transmission	5/61	297/16992	0.00422137	0.0288823	0.0203548	GNAI2/NTRK2/LRRK2/CAMK2A/CAMK2B	5	HS90B_HUMAN	-1.53937	AD-specific
GO:0006417	regulation of translation	5/61	344/16992	0.00778048	0.0441869	0.0311407	CALR/AGO3/AGO4/AGO1/AGO2	5	HS90B_HUMAN	-1.35471	AD-specific
GO:0006417	regulation of translation	1/3	344/16992	0.0595166	0.0708567	0.0188825	PABPC1	1	IFIT2_HUMAN	-1.14962	AD-specific
GO:0050709	negative regulation of protein secretion	2/28	106/16992	0.0131106	0.0911078	0.0538577	FN1/EZR	2	HS71A_HUMAN	-1.04044	AD-specific
GO:0034205	beta-amyloid formation	1/28	16/16992	0.0260534	0.0968878	0.0572745	HAP1	1	HS71A_HUMAN	-1.01373	AD-specific
GO:0061001	regulation of dendritic spine morphogenesis	2/61	34/16992	0.00660531	0.0528166	0.0368916	LRRK2/PAFAH1B1	2	HSP7C_HUMAN	-1.27723	AD-specific
GO:0008088	axo-dendritic transport	2/61	45/16992	0.0113657	0.069316	0.0484162	APP/PAFAH1B1	2	HSP7C_HUMAN	-1.15917	AD-specific
GO:0008542	visual learning	2/61	46/16992	0.0118551	0.0701483	0.0489975	TANC1/APP	2	HSP7C_HUMAN	-1.15398	AD-specific
GO:0032956	regulation of actin cytoskeleton organization	8/32	289/16992	4.69095e-08	6.65073e-06	4.46601e-06	ACTR2/ARPC1B/ARPC3/ARPC1A/LRP1/ARPC5/WDR1/RDX	8	CALR_HUMAN	-5.17713	AD-specific
GO:0008542	visual learning	2/41	46/16992	0.0054973	0.0608296	0.0424937	APP/ITGB1	2	PDIA3_HUMAN	-1.21589	AD-specific
GO:0061001	regulation of dendritic spine morphogenesis	1/22	34/16992	0.0431342	0.0920481	0.048221	LRRK2	1	DNJA1_HUMAN	-1.03599	AD-specific
GO:0050709	negative regulation of protein secretion	2/35	106/16992	0.0200627	0.0901715	0.0590027	EZR/FN1	2	STIP1_HUMAN	-1.04493	AD-specific
GO:0048169	regulation of long-term neuronal synaptic plasticity	1/15	23/16992	0.0201206	0.0626131	0.0323619	SNCA	1	HS71L_HUMAN	-1.20333	AD-specific
GO:0048488	synaptic vesicle endocytosis	1/15	31/16992	0.0270301	0.0726791	0.0375645	SNCA	1	HS71L_HUMAN	-1.13859	AD-specific
GO:0050804	modulation of synaptic transmission	4/31	297/16992	0.00198368	0.0166626	0.00947294	SNCA/LRRK2/HAP1/RAP1A	4	HSP74_HUMAN	-1.77826	AD-specific
GO:0008088	axo-dendritic transport	2/31	45/16992	0.00303694	0.0221721	0.0126052	APP/HAP1	2	HSP74_HUMAN	-1.65419	AD-specific
GO:0050808	synapse organization	3/31	248/16992	0.0102134	0.0529591	0.030108	APP/SNCA/LRRK2	3	HSP74_HUMAN	-1.27606	AD-specific
GO:0051480	regulation of cytosolic calcium ion concentration	3/31	298/16992	0.0167028	0.0771161	0.0438416	SNCA/BAX/HAP1	3	HSP74_HUMAN	-1.11285	AD-specific
GO:0046929	negative regulation of neurotransmitter secretion	1/31	12/16992	0.0216813	0.0805877	0.0458153	RAP1A	1	HSP74_HUMAN	-1.09373	AD-specific
GO:0060078	regulation of postsynaptic membrane potential	2/31	133/16992	0.0243817	0.0824537	0.0468761	SNCA/LRRK2	2	HSP74_HUMAN	-1.08379	AD-specific
GO:0007416	synapse assembly	2/31	144/16992	0.028247	0.0855155	0.0486168	APP/SNCA	2	HSP74_HUMAN	-1.06796	AD-specific
GO:0034205	beta-amyloid formation	1/31	16/16992	0.0288067	0.0855155	0.0486168	HAP1	1	HSP74_HUMAN	-1.06796	AD-specific
GO:0048169	regulation of long-term neuronal synaptic plasticity	1/31	23/16992	0.0411556	0.0977054	0.0555469	SNCA	1	HSP74_HUMAN	-1.01008	AD-specific
GO:0019934	cGMP-mediated signaling	1/6	12/16992	0.00423044	0.0486978	0.020304	APOE	1	LONM_HUMAN	-1.31249	AD-specific
GO:0034205	beta-amyloid formation	1/6	16/16992	0.00563726	0.0486978	0.020304	APOE	1	LONM_HUMAN	-1.31249	AD-specific
GO:1900271	regulation of long-term synaptic potentiation	1/6	20/16992	0.00704243	0.0486978	0.020304	APOE	1	LONM_HUMAN	-1.31249	AD-specific
GO:0007266	Rho protein signal transduction	1/6	169/16992	0.0582192	0.086484	0.0360586	APOE	1	LONM_HUMAN	-1.06306	AD-specific
GO:0098969	neurotransmitter receptor transport to postsynaptic membrane	1/29	10/16992	0.0169408	0.0919992	0.0608351	RAB8A	1	BAG6_HUMAN	-1.03622	AD-specific
GO:0032956	regulation of actin cytoskeleton organization	5/36	289/16992	0.000336435	0.0139366	0.0104526	GRB2/ACTR2/ACTR3/ICAM1/ACTR3B	5	TCPG_HUMAN	-1.85584	AD-specific
GO:0061001	regulation of dendritic spine morphogenesis	2/36	34/16992	0.00234613	0.0493259	0.0369949	ACTR2/LRRK2	2	TCPG_HUMAN	-1.30692	AD-specific
GO:0007266	Rho protein signal transduction	2/12	169/16992	0.0060789	0.0343175	0.0152903	CDC42/APOE	2	F10A1_HUMAN	-1.46448	AD-specific
GO:0019934	cGMP-mediated signaling	1/12	12/16992	0.00844446	0.0390456	0.0173969	APOE	1	F10A1_HUMAN	-1.40843	AD-specific
GO:0034205	beta-amyloid formation	1/12	16/16992	0.0112447	0.0438499	0.0195374	APOE	1	F10A1_HUMAN	-1.35803	AD-specific
GO:0050808	synapse organization	2/12	248/16992	0.0127154	0.0462421	0.0206033	CDC42/APOE	2	F10A1_HUMAN	-1.33496	AD-specific
GO:1900271	regulation of long-term synaptic potentiation	1/12	20/16992	0.0140377	0.0476596	0.0212348	APOE	1	F10A1_HUMAN	-1.32185	AD-specific
GO:0032956	regulation of actin cytoskeleton organization	2/12	289/16992	0.0170018	0.0509529	0.0227022	CFL2/CDC42	2	F10A1_HUMAN	-1.29283	AD-specific
GO:0032956	regulation of actin cytoskeleton organization	3/24	289/16992	0.00756487	0.0831332	0.057053	ACTR2/ACTR3B/GRB2	3	TCPQ_HUMAN	-1.08023	AD-specific
GO:0032956	regulation of actin cytoskeleton organization	5/24	289/16992	4.4818e-05	0.00171802	0.00133668	GRB2/ICAM1/ACTR2/ACTR3B/ACTR3	5	TCPD_HUMAN	-2.76497	AD-specific
GO:0006417	regulation of translation	3/17	344/16992	0.00453003	0.027592	0.0160394	APP/AGO3/AGO1	3	PPP5_HUMAN	-1.55922	AD-specific
GO:0008088	axo-dendritic transport	1/9	45/16992	0.0235893	0.0525089	0.0237544	APP	1	HSP72_HUMAN	-1.27977	AD-specific
GO:0008542	visual learning	1/9	46/16992	0.0241078	0.0525089	0.0237544	APP	1	HSP72_HUMAN	-1.27977	AD-specific
GO:0032956	regulation of actin cytoskeleton organization	5/70	289/16992	0.00676246	0.0386523	0.0258285	ADD1/GRB2/ARPC2/APOA1/RDX	5	TERA_HUMAN	-1.41283	AD-specific
GO:0050709	negative regulation of protein secretion	3/70	106/16992	0.00954401	0.049157	0.0328481	PPP3CA/APOA1/FN1	3	TERA_HUMAN	-1.30841	AD-specific
GO:0032956	regulation of actin cytoskeleton organization	2/9	289/16992	0.00959055	0.0694888	0.0411069	ARPC1B/ARPC4	2	PFD3_HUMAN	-1.15809	AD-specific
GO:0050709	negative regulation of protein secretion	2/23	106/16992	0.00895436	0.0830093	0.0547706	PPP3CA/FN1	2	PPIA_HUMAN	-1.08087	AD-specific
GO:0008542	visual learning	2/10	46/16992	0.000318214	0.0151586	0.00779548	APP/NLGN3	2	FKB1A_HUMAN	-1.81934	AD-specific
GO:0007416	synapse assembly	2/10	144/16992	0.00306958	0.0473077	0.0243286	APP/NLGN3	2	FKB1A_HUMAN	-1.32507	AD-specific
GO:0050808	synapse organization	2/10	248/16992	0.00883767	0.0631123	0.0324563	APP/NLGN3	2	FKB1A_HUMAN	-1.19989	AD-specific
GO:2000311	regulation of AMPA receptor activity	1/10	19/16992	0.0111286	0.065521	0.033695	NLGN3	1	FKB1A_HUMAN	-1.18362	AD-specific
GO:1900271	regulation of long-term synaptic potentiation	1/10	20/16992	0.0117112	0.0656283	0.0337502	NLGN3	1	FKB1A_HUMAN	-1.18291	AD-specific
GO:0061001	regulation of dendritic spine morphogenesis	1/10	34/16992	0.0198354	0.06838	0.0351653	NLGN3	1	FKB1A_HUMAN	-1.16507	AD-specific
GO:0008088	axo-dendritic transport	1/10	45/16992	0.0261765	0.076541	0.0393622	APP	1	FKB1A_HUMAN	-1.11611	AD-specific
GO:0051966	regulation of synaptic transmission, glutamatergic	1/10	58/16992	0.0336229	0.0847039	0.0435601	NLGN3	1	FKB1A_HUMAN	-1.0721	AD-specific
GO:0032956	regulation of actin cytoskeleton organization	4/30	289/16992	0.00158486	0.0246056	0.0185772	ACTR2/GRB2/ACTR3B/ACTR3	4	TCPB_HUMAN	-1.60897	AD-specific
GO:0048169	regulation of long-term neuronal synaptic plasticity	1/10	23/16992	0.0134572	0.0791598	0.0452739	SNCA	1	FKBP4_HUMAN	-1.1015	AD-specific
GO:0048488	synaptic vesicle endocytosis	1/10	31/16992	0.0180996	0.0868369	0.0496646	SNCA	1	FKBP4_HUMAN	-1.0613	AD-specific
GO:0050808	synapse organization	3/7	248/16992	0.000102949	0.00343525	0.00126619	APP/SNAPIN/SNCA	3	KLC1_HUMAN	-2.46404	AD-specific
GO:0008088	axo-dendritic transport	2/7	45/16992	0.000142809	0.00393656	0.00145096	APP/SNAPIN	2	KLC1_HUMAN	-2.40488	AD-specific
GO:0007416	synapse assembly	2/7	144/16992	0.00145659	0.0181074	0.00667416	APP/SNCA	2	KLC1_HUMAN	-1.74214	AD-specific
GO:0046929	negative regulation of neurotransmitter secretion	1/7	12/16992	0.00493391	0.0338818	0.0124884	RAP1B	1	KLC1_HUMAN	-1.47003	AD-specific
GO:0050804	modulation of synaptic transmission	2/7	297/16992	0.00603384	0.0344451	0.012696	RAP1B/SNCA	2	KLC1_HUMAN	-1.46287	AD-specific
GO:0031629	synaptic vesicle fusion to presynaptic active zone membrane	1/7	15/16992	0.00616412	0.0344451	0.012696	SNAPIN	1	KLC1_HUMAN	-1.46287	AD-specific
GO:0048169	regulation of long-term neuronal synaptic plasticity	1/7	23/16992	0.00943832	0.0360476	0.0132867	SNCA	1	KLC1_HUMAN	-1.44312	AD-specific
GO:0008089	anterograde axonal transport	1/7	30/16992	0.0122956	0.0395708	0.0145853	SNAPIN	1	KLC1_HUMAN	-1.40263	AD-specific
GO:0048488	synaptic vesicle endocytosis	1/7	31/16992	0.0127033	0.040069	0.0147689	SNCA	1	KLC1_HUMAN	-1.39719	AD-specific
GO:0008542	visual learning	1/7	46/16992	0.0188002	0.0478687	0.0176438	APP	1	KLC1_HUMAN	-1.31995	AD-specific
GO:0060078	regulation of postsynaptic membrane potential	1/7	133/16992	0.0535298	0.0791093	0.0291587	SNCA	1	KLC1_HUMAN	-1.10177	AD-specific
GO:0008088	axo-dendritic transport	2/11	45/16992	0.000371508	0.00531807	0.00246224	APP/HAP1	2	PPID_HUMAN	-2.27425	AD-specific
GO:0006417	regulation of translation	3/11	344/16992	0.00120278	0.011769	0.00544899	APP/HAP1/MAPK1	3	PPID_HUMAN	-1.92926	AD-specific
GO:0034205	beta-amyloid formation	1/11	16/16992	0.0103122	0.0430883	0.0199496	HAP1	1	PPID_HUMAN	-1.36564	AD-specific
GO:0050804	modulation of synaptic transmission	2/11	297/16992	0.0150904	0.0502724	0.0232758	HAP1/MAPK1	2	PPID_HUMAN	-1.29867	AD-specific
GO:0008089	anterograde axonal transport	1/11	30/16992	0.019256	0.0570302	0.0264047	HAP1	1	PPID_HUMAN	-1.2439	AD-specific
GO:0008542	visual learning	1/11	46/16992	0.0293874	0.0670622	0.0310494	APP	1	PPID_HUMAN	-1.17352	AD-specific
GO:0032956	regulation of actin cytoskeleton organization	2/4	289/16992	0.00169102	0.0228521	0.00647139	LRP1/GRB2	2	PDIA2_HUMAN	-1.64107	AD-specific
GO:0051480	regulation of cytosolic calcium ion concentration	2/4	298/16992	0.00179689	0.0228521	0.00647139	ERO1A/SNCA	2	PDIA2_HUMAN	-1.64107	AD-specific
GO:0048169	regulation of long-term neuronal synaptic plasticity	1/4	23/16992	0.00540381	0.0236678	0.00670239	SNCA	1	PDIA2_HUMAN	-1.62584	AD-specific
GO:0048488	synaptic vesicle endocytosis	1/4	31/16992	0.00727825	0.0291646	0.008259	SNCA	1	PDIA2_HUMAN	-1.53514	AD-specific
GO:0060078	regulation of postsynaptic membrane potential	1/4	133/16992	0.0309459	0.0533062	0.0150955	SNCA	1	PDIA2_HUMAN	-1.27322	AD-specific
GO:0007416	synapse assembly	1/4	144/16992	0.0334727	0.0551457	0.0156165	SNCA	1	PDIA2_HUMAN	-1.25849	AD-specific
GO:0050808	synapse organization	1/4	248/16992	0.0571196	0.0731805	0.0207237	SNCA	1	PDIA2_HUMAN	-1.1356	AD-specific
GO:0050804	modulation of synaptic transmission	1/4	297/16992	0.0681093	0.0820507	0.0232356	SNCA	1	PDIA2_HUMAN	-1.08592	AD-specific
GO:0006417	regulation of translation	4/14	344/16992	0.000140717	0.00483403	0.00291018	APP/AGO1/AGO2/AGO3	4	FKBP5_HUMAN	-2.31569	AD-specific
GO:0006417	regulation of translation	3/16	344/16992	0.00378689	0.0605	0.0382485	CALR/AGO2/AGO4	3	TEBP_HUMAN	-1.21824	AD-specific
GO:0050709	negative regulation of protein secretion	1/4	106/16992	0.0247226	0.0769653	0.0344951	FN1	1	TOM34_HUMAN	-1.11371	AD-specific
GO:0050808	synapse organization	4/29	248/16992	0.000789412	0.0139308	0.00808475	APP/APOE/CAMK2B/LRRK2	4	CDC37_HUMAN	-1.85602	AD-specific
GO:0061001	regulation of dendritic spine morphogenesis	2/29	34/16992	0.00152526	0.0186008	0.010795	CAMK2B/LRRK2	2	CDC37_HUMAN	-1.73047	AD-specific
GO:0050804	modulation of synaptic transmission	4/29	297/16992	0.00153894	0.0186162	0.0108039	APOE/CAMK2B/LRRK2/CAMK2A	4	CDC37_HUMAN	-1.73011	AD-specific
GO:0019934	cGMP-mediated signaling	1/29	12/16992	0.0202956	0.0845649	0.0490773	APOE	1	CDC37_HUMAN	-1.07281	AD-specific
GO:0034205	beta-amyloid formation	1/29	16/16992	0.026972	0.0901557	0.0523219	APOE	1	CDC37_HUMAN	-1.04501	AD-specific
GO:1900271	regulation of long-term synaptic potentiation	1/29	20/16992	0.0336044	0.0963797	0.0559341	APOE	1	CDC37_HUMAN	-1.01601	AD-specific
GO:0048169	regulation of long-term neuronal synaptic plasticity	1/29	23/16992	0.0385501	0.0990156	0.0574638	CAMK2B	1	CDC37_HUMAN	-1.0043	AD-specific
GO:0050808	synapse organization	2/10	248/16992	0.00883767	0.082855	0.0504171	LAMB2/CDC42	2	DJC10_HUMAN	-1.08168	AD-specific
GO:0050709	negative regulation of protein secretion	1/2	106/16992	0.0124379	0.0471637	0.00542351	FN1	1	TTC9C_HUMAN	-1.32639	AD-specific
GO:0006417	regulation of translation	3/15	344/16992	0.0031233	0.0764736	0.0504112	CALR/PPP3CA/XPO5	3	PFD5_HUMAN	-1.11649	AD-specific
GO:1901020	negative regulation of calcium ion transmembrane transporter activity	1/12	31/16992	0.0216813	0.0660248	0.0311871	GNB5	1	DNJC7_HUMAN	-1.18029	AD-specific
GO:0006417	regulation of translation	3/20	344/16992	0.00726161	0.0627864	0.0411087	AGO3/AGO2/AGO1	3	PHB2_HUMAN	-1.20213	AD-specific
GO:0008542	visual learning	3/31	46/16992	7.91435e-05	0.00817558	0.00575735	APP/KRAS/ATP1A3	3	TCPH_HUMAN	-2.08748	AD-specific
GO:0032956	regulation of actin cytoskeleton organization	4/31	289/16992	0.00179558	0.0269809	0.0190003	ACTR3B/ACTR3/ACTR2/GRB2	4	TCPH_HUMAN	-1.56894	AD-specific
GO:0050709	negative regulation of protein secretion	1/4	106/16992	0.0247226	0.0857478	0.0389547	FN1	1	NAA15_HUMAN	-1.06678	AD-specific
GO:0008088	axo-dendritic transport	1/2	45/16992	0.00528975	0.0241343	0.00138823	APP	1	NEUL_HUMAN	-1.61736	AD-specific
GO:0008542	visual learning	1/2	46/16992	0.00540714	0.0241343	0.00138823	APP	1	NEUL_HUMAN	-1.61736	AD-specific
GO:0007416	synapse assembly	1/2	144/16992	0.0168778	0.0328579	0.00189001	APP	1	NEUL_HUMAN	-1.48336	AD-specific
GO:0050808	synapse organization	1/2	248/16992	0.028978	0.0408414	0.00234923	APP	1	NEUL_HUMAN	-1.3889	AD-specific
GO:0006417	regulation of translation	1/2	344/16992	0.040081	0.0476287	0.00273964	APP	1	NEUL_HUMAN	-1.32213	AD-specific
GO:0008088	axo-dendritic transport	1/5	45/16992	0.0131731	0.0502321	0.0223496	APP	1	KLC2_HUMAN	-1.29902	AD-specific
GO:0008542	visual learning	1/5	46/16992	0.0134643	0.0502321	0.0223496	APP	1	KLC2_HUMAN	-1.29902	AD-specific
GO:0007416	synapse assembly	1/5	144/16992	0.0416656	0.0769821	0.0342514	APP	1	KLC2_HUMAN	-1.11361	AD-specific
GO:0050808	synapse organization	2/3	248/16992	0.000630368	0.0172301	0.00309654	APP/LRRK2	2	RPAP3_HUMAN	-1.76371	AD-specific
GO:0061001	regulation of dendritic spine morphogenesis	1/3	34/16992	0.00599117	0.0285626	0.0051332	LRRK2	1	RPAP3_HUMAN	-1.5442	AD-specific
GO:0008088	axo-dendritic transport	1/3	45/16992	0.00792436	0.0301908	0.00542582	APP	1	RPAP3_HUMAN	-1.52012	AD-specific
GO:0008542	visual learning	1/3	46/16992	0.00809998	0.0301908	0.00542582	APP	1	RPAP3_HUMAN	-1.52012	AD-specific
GO:0051966	regulation of synaptic transmission, glutamatergic	1/3	58/16992	0.0102058	0.0324906	0.00583914	LRRK2	1	RPAP3_HUMAN	-1.48824	AD-specific
GO:0060078	regulation of postsynaptic membrane potential	1/3	133/16992	0.0232997	0.0409994	0.00736832	LRRK2	1	RPAP3_HUMAN	-1.38722	AD-specific
GO:0007416	synapse assembly	1/3	144/16992	0.0252104	0.0418144	0.00751478	APP	1	RPAP3_HUMAN	-1.37867	AD-specific
GO:0050804	modulation of synaptic transmission	1/3	297/16992	0.0515282	0.0609094	0.0109465	LRRK2	1	RPAP3_HUMAN	-1.21532	AD-specific
GO:0006417	regulation of translation	1/3	344/16992	0.0595166	0.0677828	0.0121818	APP	1	RPAP3_HUMAN	-1.16888	AD-specific
GO:0008088	axo-dendritic transport	1/6	45/16992	0.0157873	0.058337	0.0294905	APP	1	KLC4_HUMAN	-1.23406	AD-specific
GO:0008542	visual learning	1/6	46/16992	0.0161358	0.058337	0.0294905	APP	1	KLC4_HUMAN	-1.23406	AD-specific
GO:0050709	negative regulation of protein secretion	1/6	106/16992	0.0368558	0.0891586	0.0450714	EZR	1	KLC4_HUMAN	-1.04984	AD-specific
GO:0007416	synapse assembly	1/6	144/16992	0.0497894	0.0949695	0.0480089	APP	1	KLC4_HUMAN	-1.02242	AD-specific
GO:0061001	regulation of dendritic spine morphogenesis	1/15	34/16992	0.0296094	0.076636	0.0388942	ACTR2	1	HPBP1_HUMAN	-1.11557	AD-specific
GO:0008088	axo-dendritic transport	1/15	45/16992	0.0390123	0.0858271	0.0435589	APP	1	HPBP1_HUMAN	-1.06638	AD-specific
GO:0008542	visual learning	1/15	46/16992	0.0398629	0.0861083	0.0437016	APP	1	HPBP1_HUMAN	-1.06495	AD-specific
GO:0050709	negative regulation of protein secretion	1/6	106/16992	0.0368558	0.0863808	0.0442512	EZR	1	SRP68_HUMAN	-1.06358	AD-specific
GO:0048169	regulation of long-term neuronal synaptic plasticity	1/8	23/16992	0.0107797	0.0640922	0.0326844	SNCA	1	PFD2_HUMAN	-1.19319	AD-specific
GO:0048488	synaptic vesicle endocytosis	1/8	31/16992	0.0145052	0.0658145	0.0335627	SNCA	1	PFD2_HUMAN	-1.18168	AD-specific
GO:1901020	negative regulation of calcium ion transmembrane transporter activity	1/8	31/16992	0.0145052	0.0658145	0.0335627	GNB5	1	PFD2_HUMAN	-1.18168	AD-specific
GO:0048169	regulation of long-term neuronal synaptic plasticity	1/2	23/16992	0.0027054	0.01925	0.00109531	SNCA	1	HSPB8_HUMAN	-1.71557	AD-specific
GO:0048488	synaptic vesicle endocytosis	1/2	31/16992	0.00364555	0.0221004	0.00125749	SNCA	1	HSPB8_HUMAN	-1.6556	AD-specific
GO:0060078	regulation of postsynaptic membrane potential	1/2	133/16992	0.0155936	0.028008	0.00159362	SNCA	1	HSPB8_HUMAN	-1.55272	AD-specific
GO:0007416	synapse assembly	1/2	144/16992	0.0168778	0.0285817	0.00162627	SNCA	1	HSPB8_HUMAN	-1.54391	AD-specific
GO:0050808	synapse organization	1/2	248/16992	0.028978	0.0380208	0.00216335	SNCA	1	HSPB8_HUMAN	-1.41998	AD-specific
GO:0050804	modulation of synaptic transmission	1/2	297/16992	0.0346531	0.0420382	0.00239193	SNCA	1	HSPB8_HUMAN	-1.37636	AD-specific
GO:0051480	regulation of cytosolic calcium ion concentration	1/2	298/16992	0.0347688	0.0420407	0.00239207	SNCA	1	HSPB8_HUMAN	-1.37633	AD-specific
GO:0050808	synapse organization	3/20	248/16992	0.002914	0.0179147	0.0091255	APP/SNCA/LRRK2	3	CHIP_HUMAN	-1.74679	AD-specific
GO:0060078	regulation of postsynaptic membrane potential	2/20	133/16992	0.0105351	0.0452103	0.0230295	SNCA/LRRK2	2	CHIP_HUMAN	-1.34476	AD-specific
GO:0007416	synapse assembly	2/20	144/16992	0.0122618	0.0487339	0.0248244	APP/SNCA	2	CHIP_HUMAN	-1.31217	AD-specific
GO:0048169	regulation of long-term neuronal synaptic plasticity	1/20	23/16992	0.026741	0.0666857	0.0339688	SNCA	1	CHIP_HUMAN	-1.17597	AD-specific
GO:0048488	synaptic vesicle endocytosis	1/20	31/16992	0.035882	0.0801899	0.0408476	SNCA	1	CHIP_HUMAN	-1.09588	AD-specific
GO:0061001	regulation of dendritic spine morphogenesis	1/20	34/16992	0.0392887	0.0845614	0.0430744	LRRK2	1	CHIP_HUMAN	-1.07283	AD-specific
GO:0050804	modulation of synaptic transmission	2/20	297/16992	0.0470372	0.0936505	0.0477043	SNCA/LRRK2	2	CHIP_HUMAN	-1.02849	AD-specific
GO:0008088	axo-dendritic transport	1/20	45/16992	0.0516826	0.0985068	0.050178	APP	1	CHIP_HUMAN	-1.00653	AD-specific
GO:0008542	visual learning	1/20	46/16992	0.0528018	0.0995549	0.0507119	APP	1	CHIP_HUMAN	-1.00194	AD-specific

## Sheet: SynGO_ND-specific
ID	Description	GeneRatio	BgRatio	pvalue	p.adjust	qvalue	geneID	Count	Chaperome_ID	log10.p.adjust	Status
GO:0019934	cGMP-mediated signaling	1/7	12/16992	0.00493391	0.0233676	0.00889568	PDE2A	1	AIP_HUMAN	-1.63139	ND-specific
GO:0006417	regulation of translation	2/3	344/16992	0.0012096	0.0291074	0.00863472	ILF3/EEF2	2	OPA1_HUMAN	-1.536	ND-specific
GO:0008089	anterograde axonal transport	1/7	30/16992	0.0122956	0.0451306	0.0173551	HSPB1	1	SRP72_HUMAN	-1.34553	ND-specific
GO:0008088	axo-dendritic transport	1/7	45/16992	0.0183947	0.0495125	0.0190402	HSPB1	1	SRP72_HUMAN	-1.30529	ND-specific
GO:0008089	anterograde axonal transport	1/2	30/16992	0.00352806	0.0229687	0.00162854	HSPB1	1	TOM70_HUMAN	-1.63886	ND-specific
GO:0008088	axo-dendritic transport	1/2	45/16992	0.00528975	0.0229687	0.00162854	HSPB1	1	TOM70_HUMAN	-1.63886	ND-specific
GO:0006417	regulation of translation	1/2	344/16992	0.040081	0.0480474	0.00340668	HSPB1	1	TOM70_HUMAN	-1.31833	ND-specific
GO:0006417	regulation of translation	11/67	344/16992	9.3207e-08	1.93503e-06	1.38878e-06	HNRNPA2B1/DDX3X/RPS4X/RPS3/EIF4B/IARS/RACK1/EIF3B/RPL38/DDX39B/EIF4E	11	AHSA1_HUMAN	-5.71331	ND-specific
GO:0016601	Rac protein signal transduction	2/69	31/16992	0.00700368	0.0441232	0.0331459	ELMO1/DNM2	2	BAG3_HUMAN	-1.35533	ND-specific
GO:0008089	anterograde axonal transport	2/12	30/16992	0.000196711	0.0091077	0.00577708	HSPB1/NEFL	2	CRYAB_HUMAN	-2.04059	ND-specific
GO:0008088	axo-dendritic transport	2/12	45/16992	0.000445059	0.0147187	0.00933619	HSPB1/NEFL	2	CRYAB_HUMAN	-1.83213	ND-specific
GO:0006417	regulation of translation	8/81	344/16992	0.000231402	0.00403113	0.00312503	HNRNPA2B1/HSPB1/EIF4A2/EIF4G3/EIF5/IARS2/HNRNPD/EIF4B	8	HSPB1_HUMAN	-2.39457	ND-specific
GO:0006417	regulation of translation	10/96	344/16992	2.44682e-05	0.0010771	0.000834179	NCL/RPS4X/EEF2/RPS3/VARS/RPS6KA3/PTK2B/IARS2/ILF3/HSPB1	10	HS90A_HUMAN	-2.96774	ND-specific
GO:0008088	axo-dendritic transport	3/96	45/16992	0.00208816	0.0247482	0.0191666	AP3D1/UCHL1/HSPB1	3	HS90A_HUMAN	-1.60646	ND-specific
GO:0008089	anterograde axonal transport	2/96	30/16992	0.0123977	0.0734668	0.0568976	AP3D1/HSPB1	2	HS90A_HUMAN	-1.13391	ND-specific
GO:0006417	regulation of translation	6/80	344/16992	0.00563846	0.0331415	0.0228378	RPS4X/EEF2/IARS2/HSPB1/PTK2B/RPS6KA3	6	HS90B_HUMAN	-1.47963	ND-specific
GO:0008088	axo-dendritic transport	2/80	45/16992	0.0190134	0.0735145	0.0506588	HSPB1/MAPT	2	HS90B_HUMAN	-1.13363	ND-specific
GO:0006417	regulation of translation	3/8	344/16992	0.000427107	0.00347025	0.00144242	HNRNPA2B1/HNRNPD/ILF3	3	IFIT2_HUMAN	-2.45964	ND-specific
GO:0006417	regulation of translation	4/45	344/16992	0.012806	0.0565336	0.0367593	PA2G4/EIF4A3/DDX1/MAP2K1	4	HS71B_HUMAN	-1.24769	ND-specific
GO:0006417	regulation of translation	4/45	344/16992	0.012806	0.0565336	0.0367593	PA2G4/EIF4A3/DDX1/MAP2K1	4	HS71A_HUMAN	-1.24769	ND-specific
GO:0006417	regulation of translation	9/53	344/16992	1.04041e-06	0.000278623	0.000213121	HNRNPA2B1/EEF2/LRPPRC/LARS2/IARS2/DDX39B/EIF5A/EIF4E/PPP1CA	9	CH60_HUMAN	-3.55498	ND-specific
GO:0006417	regulation of translation	5/73	344/16992	0.0161616	0.0715915	0.0509446	HNRNPA2B1/HNRNPD/ILF3/RPS3/HSPB1	5	GRP78_HUMAN	-1.14514	ND-specific
GO:0006417	regulation of translation	13/96	344/16992	6.80973e-08	1.63661e-05	1.1931e-05	HNRNPD/RPS4X/PPP1CA/SRRT/MAP2K2/EIF4G3/CYFIP1/MAP2K1/RPS6KA3/LRPPRC/EEF2/EIF4A3/HSPB1	13	HSP7C_HUMAN	-4.78606	ND-specific
GO:0008088	axo-dendritic transport	4/96	45/16992	0.000119358	0.00243557	0.00177555	MAPT/AP3D1/UCHL1/HSPB1	4	HSP7C_HUMAN	-2.6134	ND-specific
GO:0008089	anterograde axonal transport	2/96	30/16992	0.0123977	0.0620747	0.0452529	AP3D1/HSPB1	2	HSP7C_HUMAN	-1.20709	ND-specific
GO:0051480	regulation of cytosolic calcium ion concentration	1/4	298/16992	0.0683326	0.0840906	0.0323494	HTT	1	P4HA1_HUMAN	-1.07525	ND-specific
GO:0035020	regulation of Rac protein signal transduction	1/11	12/16992	0.00774326	0.0891188	0.0516746	DNM2	1	PPIB_HUMAN	-1.05003	ND-specific
GO:0016601	Rac protein signal transduction	1/11	31/16992	0.019892	0.0950785	0.0551303	DNM2	1	PPIB_HUMAN	-1.02192	ND-specific
GO:1901020	negative regulation of calcium ion transmembrane transporter activity	1/11	31/16992	0.019892	0.0950785	0.0551303	UBQLN1	1	PPIB_HUMAN	-1.02192	ND-specific
GO:0008089	anterograde axonal transport	1/7	30/16992	0.0122956	0.0516488	0.0251602	HSPB1	1	ERP29_HUMAN	-1.28694	ND-specific
GO:1901020	negative regulation of calcium ion transmembrane transporter activity	1/7	31/16992	0.0127033	0.0516488	0.0251602	UBQLN1	1	ERP29_HUMAN	-1.28694	ND-specific
GO:0008088	axo-dendritic transport	1/7	45/16992	0.0183947	0.0579997	0.028254	HSPB1	1	ERP29_HUMAN	-1.23657	ND-specific
GO:0034205	beta-amyloid formation	1/25	16/16992	0.0232927	0.0961596	0.0615135	CLU	1	HS71L_HUMAN	-1.01701	ND-specific
GO:0006417	regulation of translation	6/53	344/16992	0.000678716	0.00636165	0.00396088	PA2G4/MTOR/RPS3/PPP1CA/HNRNPD/HSPB1	6	HSP74_HUMAN	-2.19643	ND-specific
GO:0008088	axo-dendritic transport	2/53	45/16992	0.00867374	0.0384578	0.0239445	MAPT/HSPB1	2	HSP74_HUMAN	-1.41502	ND-specific
GO:0006417	regulation of translation	6/38	344/16992	0.000105286	0.00427041	0.00294358	HNRNPD/RACK1/EIF4E/HSPB1/EIF5/EIF4A3	6	GRP75_HUMAN	-2.36953	ND-specific
GO:0006417	regulation of translation	3/27	344/16992	0.016791	0.0823759	0.0518787	CNOT1/MTOR/HNRNPD	3	BAG6_HUMAN	-1.0842	ND-specific
GO:0034205	beta-amyloid formation	1/27	16/16992	0.0251339	0.0968485	0.0609932	CLU	1	BAG6_HUMAN	-1.01391	ND-specific
GO:0006417	regulation of translation	9/115	344/16992	0.00055071	0.00508504	0.00373713	HSPB1/RPS4X/RPS3/MAP2K1/EIF4A2/MTOR/EIF5A/CNOT9/PPP1CA	9	TERA_HUMAN	-2.29371	ND-specific
GO:0048488	synaptic vesicle endocytosis	2/115	31/16992	0.0185794	0.0782417	0.0575019	DNM3/DNM1L	2	TERA_HUMAN	-1.10656	ND-specific
GO:1901020	negative regulation of calcium ion transmembrane transporter activity	2/115	31/16992	0.0185794	0.0782417	0.0575019	UBQLN1/YWHAE	2	TERA_HUMAN	-1.10656	ND-specific
GO:0061001	regulation of dendritic spine morphogenesis	2/115	34/16992	0.0221229	0.0888465	0.0652956	DNM3/DNM1L	2	TERA_HUMAN	-1.05136	ND-specific
GO:0008542	visual learning	1/9	46/16992	0.0241078	0.0684727	0.0322448	MTOR	1	FKB1A_HUMAN	-1.16448	ND-specific
GO:0008088	axo-dendritic transport	2/18	45/16992	0.00102135	0.0151375	0.00993664	MAPT/HSPB1	2	FKBP4_HUMAN	-1.81995	ND-specific
GO:0008088	axo-dendritic transport	2/18	45/16992	0.00102135	0.0122335	0.00826635	KIF5A/HSPB1	2	KLC1_HUMAN	-1.91245	ND-specific
GO:0050804	modulation of synaptic transmission	3/18	297/16992	0.00355062	0.0299029	0.0202058	KIF5B/YWHAG/YWHAH	3	KLC1_HUMAN	-1.52429	ND-specific
GO:0006417	regulation of translation	2/14	344/16992	0.0316718	0.0912951	0.0517543	RPS3/RACK1	2	PPID_HUMAN	-1.03955	ND-specific
GO:0032956	regulation of actin cytoskeleton organization	1/1	289/16992	0.017008	0.0232317	NA	PIK3R1	1	PDIA2_HUMAN	-1.63392	ND-specific
GO:0048488	synaptic vesicle endocytosis	1/16	31/16992	0.0288067	0.0991037	0.0620035	DNM3	1	FKBP5_HUMAN	-1.00391	ND-specific
GO:0006417	regulation of translation	5/48	344/16992	0.00277065	0.0282526	0.0195372	DDX5/EIF3B/UPF1/MTOR/RPS6KA3	5	CDC37_HUMAN	-1.54894	ND-specific
GO:0016601	Rac protein signal transduction	1/2	31/16992	0.00364555	0.0236961	0.00287807	ELMO1	1	TTC19_HUMAN	-1.62532	ND-specific
GO:0006417	regulation of translation	1/3	344/16992	0.0595166	0.0705895	0.0189404	LARS	1	TTC37_HUMAN	-1.15126	ND-specific
GO:0050804	modulation of synaptic transmission	2/12	297/16992	0.0179016	0.0863329	0.0536824	YWHAG/DBN1	2	TXND5_HUMAN	-1.06382	ND-specific
GO:0032956	regulation of actin cytoskeleton organization	2/11	289/16992	0.0143275	0.0893262	0.049629	MTOR/SPTBN2	2	SGTB_HUMAN	-1.04902	ND-specific
GO:0006417	regulation of translation	2/11	344/16992	0.0199204	0.0893262	0.049629	RACK1/MTOR	2	SGTB_HUMAN	-1.04902	ND-specific
GO:0008542	visual learning	1/11	46/16992	0.0293874	0.0899361	0.0499679	MTOR	1	SGTB_HUMAN	-1.04607	ND-specific
GO:0006417	regulation of translation	1/4	344/16992	0.0785599	0.0887547	0.0265128	DDX5	1	ERO1A_HUMAN	-1.05181	ND-specific
GO:0016601	Rac protein signal transduction	1/18	31/16992	0.0323506	0.0967802	0.0575996	ABI2	1	PFD5_HUMAN	-1.01421	ND-specific
GO:0008088	axo-dendritic transport	2/17	45/16992	0.000909395	0.00980654	0.00604465	AP3D1/KIF5A	2	KLC2_HUMAN	-2.00848	ND-specific
GO:0050804	modulation of synaptic transmission	3/17	297/16992	0.00299729	0.0230622	0.0142153	KIF5B/YWHAG/YWHAH	3	KLC2_HUMAN	-1.6371	ND-specific
GO:0008089	anterograde axonal transport	1/17	30/16992	0.0296077	0.0904932	0.0557791	AP3D1	1	KLC2_HUMAN	-1.04338	ND-specific
GO:1901020	negative regulation of calcium ion transmembrane transporter activity	1/17	31/16992	0.0305802	0.0906757	0.0558916	YWHAE	1	KLC2_HUMAN	-1.04251	ND-specific
GO:0008089	anterograde axonal transport	1/19	30/16992	0.0330347	0.0947089	0.0567119	HSPB1	1	RPAP3_HUMAN	-1.02361	ND-specific
GO:0032956	regulation of actin cytoskeleton organization	1/2	289/16992	0.0337277	0.0419232	0.00199081	CAPZA2	1	CNO10_HUMAN	-1.37755	ND-specific
GO:0006417	regulation of translation	1/2	344/16992	0.040081	0.0463455	0.00220082	CNOT1	1	CNO10_HUMAN	-1.33399	ND-specific
GO:0050804	modulation of synaptic transmission	3/16	297/16992	0.00250045	0.0166424	0.0101399	KIF5B/YWHAG/YWHAH	3	KLC4_HUMAN	-1.77879	ND-specific
GO:1901020	negative regulation of calcium ion transmembrane transporter activity	1/16	31/16992	0.0288067	0.0913713	0.0556709	YWHAE	1	KLC4_HUMAN	-1.03919	ND-specific
GO:0016601	Rac protein signal transduction	1/4	31/16992	0.00727825	0.0440767	0.0138685	WASF1	1	AIPL1_HUMAN	-1.35579	ND-specific
GO:0032956	regulation of actin cytoskeleton organization	1/4	289/16992	0.0663217	0.0813546	0.0255978	WASF1	1	AIPL1_HUMAN	-1.08962	ND-specific
GO:0008089	anterograde axonal transport	1/7	30/16992	0.0122956	0.0625924	0.0303906	HSPB1	1	HSPB8_HUMAN	-1.20348	ND-specific
GO:0008088	axo-dendritic transport	1/7	45/16992	0.0183947	0.0664311	0.0322544	HSPB1	1	HSPB8_HUMAN	-1.17763	ND-specific
GO:0006417	regulation of translation	5/50	344/16992	0.00331756	0.0221881	0.0153303	KHDRBS1/PA2G4/EIF5A/HSPB1/EIF4E	5	CHIP_HUMAN	-1.65388	ND-specific
GO:0008088	axo-dendritic transport	2/50	45/16992	0.00774952	0.0423176	0.0292383	MAPT/HSPB1	2	CHIP_HUMAN	-1.37348	ND-specific
GO:0034205	beta-amyloid formation	1/12	16/16992	0.0112447	0.0737994	0.0447823	CLU	1	HYOU1_HUMAN	-1.13195	ND-specific
