# Supplementary material for: The epichaperome is a mediator of toxic hippocampal stress and leads to protein connectivity-based dysfunction
Source: Nat Commun. 2020 Jan 16;11:319. doi: 10.1038/s41467-019-14082-5 (PMC6965647; doi:10.1038/s41467-019-14082-5)
Supplement: Supplementary file 7 — Supplementary Data 3 [file 41467_2019_14082_MOESM7_ESM.xlsx]

## Sheet: mouse2human.table.csv
Entry.mouse	Entry.name.mouse	Entry.human	Entry.name.human	Conv.method
P06325	TVC4_MOUSE	A0A075B6L2		HCOP
P03978	TVC2_MOUSE	A0A075B6L2		HCOP
P01627	KV2A2_MOUSE	A0A075B6P5	KV228_HUMAN	HCOP
P18531	HVM60_MOUSE	A0A075B6R2	HV404_HUMAN	HCOP
P18533	HVM62_MOUSE	A0A075B6R2	HV404_HUMAN	HCOP
P01627	KV2A2_MOUSE	A0A075B6S2	KVD29_HUMAN	HCOP
P18533	HVM62_MOUSE	A0A075B7B6		HCOP
P18531	HVM60_MOUSE	A0A075B7B6		HCOP
P01754	HVM10_MOUSE	A0A075B7D0		HCOP
P06327	HVM52_MOUSE	A0A075B7D0		HCOP
P01758	HVM14_MOUSE	A0A075B7D0		HCOP
P01749	HVM05_MOUSE	A0A075B7D0		HCOP
P01751	HVM07_MOUSE	A0A075B7D0		HCOP
P01806	HVM36_MOUSE	A0A075B7F0		HCOP
P01808	HVM38_MOUSE	A0A075B7F0		HCOP
Q99MI6	GIMA3_MOUSE	A0A087WTJ2		HCOP
Q9JMA7	CP341_MOUSE	A0A087WV96		HCOP
O09158	CP3AP_MOUSE	A0A087WV96		HCOP
Q64481	CP3AG_MOUSE	A0A087WV96		HCOP
Q64464	CP3AD_MOUSE	A0A087WV96		HCOP
Q64459	CP3AB_MOUSE	A0A087WV96		HCOP
P18531	HVM60_MOUSE	A0A087WW49		HCOP
P18533	HVM62_MOUSE	A0A087WW49		HCOP
P01627	KV2A2_MOUSE	A0A087WW87	KV240_HUMAN	HCOP
Q5F2C3	MEIKN_MOUSE	A0A087WXM9	MEIKN_HUMAN	Direct
P01754	HVM10_MOUSE	A0A087WYE8		HCOP
P06327	HVM52_MOUSE	A0A087WYE8		HCOP
P01758	HVM14_MOUSE	A0A087WYE8		HCOP
P01749	HVM05_MOUSE	A0A087WYE8		HCOP
P01751	HVM07_MOUSE	A0A087WYE8		HCOP
P05142	PRH1_MOUSE	A0A087WZY1		HCOP
P05143	PRP2_MOUSE	A0A087WZY1		HCOP
Q6XVG2	CP254_MOUSE	A0A087X0B3		HCOP
Q64458	CP2CT_MOUSE	A0A087X0B3		HCOP
Q9D816	CP255_MOUSE	A0A087X0B3		HCOP
P56656	CP239_MOUSE	A0A087X0B3		HCOP
P56657	CP240_MOUSE	A0A087X0B3		HCOP
P56655	CP238_MOUSE	A0A087X0B3		HCOP
Q91X77	CY250_MOUSE	A0A087X0B3		HCOP
P56654	CP237_MOUSE	A0A087X0B3		HCOP
P11714	CP2D9_MOUSE	A0A087X1C5	CP2D7_HUMAN	HCOP
Q8CIM7	CP2DQ_MOUSE	A0A087X1C5	CP2D7_HUMAN	HCOP
P24457	CP2DB_MOUSE	A0A087X1C5	CP2D7_HUMAN	HCOP
P24456	CP2DA_MOUSE	A0A087X1C5	CP2D7_HUMAN	HCOP
Q30KM9	DFB43_MOUSE	A0A096LNP1	D131B_HUMAN	HCOP
Q8C5V8	CC187_MOUSE	A0A096LP49	CC187_HUMAN	Direct
P01627	KV2A2_MOUSE	A0A0A0MRZ7	KVD26_HUMAN	HCOP
P06327	HVM52_MOUSE	A0A0A0MS14	HV145_HUMAN	HCOP
P01751	HVM07_MOUSE	A0A0A0MS14	HV145_HUMAN	HCOP
P01754	HVM10_MOUSE	A0A0A0MS14	HV145_HUMAN	HCOP
P01758	HVM14_MOUSE	A0A0A0MS14	HV145_HUMAN	HCOP
P01749	HVM05_MOUSE	A0A0A0MS14	HV145_HUMAN	HCOP
P01642	KV5A9_MOUSE	A0A0A0MT36	KVD21_HUMAN	HCOP
Q9JJL3	SO1B2_MOUSE	A0A0A6YYJ9		HCOP
P01821	HVM45_MOUSE	A0A0B4J1U7	HV601_HUMAN	HCOP
P01808	HVM38_MOUSE	A0A0B4J1V1	HV321_HUMAN	HCOP
P01806	HVM36_MOUSE	A0A0B4J1V1	HV321_HUMAN	HCOP
P01754	HVM10_MOUSE	A0A0B4J2B8		HCOP
P01758	HVM14_MOUSE	A0A0B4J2B8		HCOP
P06327	HVM52_MOUSE	A0A0B4J2B8		HCOP
P01749	HVM05_MOUSE	A0A0B4J2B8		HCOP
P01751	HVM07_MOUSE	A0A0B4J2B8		HCOP
P51670	CCL9_MOUSE	A0A0B4J2E2		HCOP
P27784	CCL6_MOUSE	A0A0B4J2E2		HCOP
P06327	HVM52_MOUSE	A0A0B4J2H0	HV69D_HUMAN	HCOP
P01758	HVM14_MOUSE	A0A0B4J2H0	HV69D_HUMAN	HCOP
P01754	HVM10_MOUSE	A0A0B4J2H0	HV69D_HUMAN	HCOP
P01749	HVM05_MOUSE	A0A0B4J2H0	HV69D_HUMAN	HCOP
P01751	HVM07_MOUSE	A0A0B4J2H0	HV69D_HUMAN	HCOP
P01642	KV5A9_MOUSE	A0A0C4DH24	KV621_HUMAN	HCOP
P01758	HVM14_MOUSE	A0A0C4DH29	HV103_HUMAN	HCOP
P01751	HVM07_MOUSE	A0A0C4DH29	HV103_HUMAN	HCOP
P06327	HVM52_MOUSE	A0A0C4DH29	HV103_HUMAN	HCOP
P01754	HVM10_MOUSE	A0A0C4DH29	HV103_HUMAN	HCOP
P01749	HVM05_MOUSE	A0A0C4DH29	HV103_HUMAN	HCOP
P01749	HVM05_MOUSE	A0A0C4DH31	HV118_HUMAN	HCOP
P01754	HVM10_MOUSE	A0A0C4DH31	HV118_HUMAN	HCOP
P01758	HVM14_MOUSE	A0A0C4DH31	HV118_HUMAN	HCOP
P01751	HVM07_MOUSE	A0A0C4DH31	HV118_HUMAN	HCOP
P06327	HVM52_MOUSE	A0A0C4DH31	HV118_HUMAN	HCOP
P01749	HVM05_MOUSE	A0A0C4DH33	HV124_HUMAN	HCOP
P01754	HVM10_MOUSE	A0A0C4DH33	HV124_HUMAN	HCOP
P06327	HVM52_MOUSE	A0A0C4DH33	HV124_HUMAN	HCOP
P01758	HVM14_MOUSE	A0A0C4DH33	HV124_HUMAN	HCOP
P01751	HVM07_MOUSE	A0A0C4DH33	HV124_HUMAN	HCOP
P18533	HVM62_MOUSE	A0A0C4DH34	HV428_HUMAN	HCOP
P18531	HVM60_MOUSE	A0A0C4DH34	HV428_HUMAN	HCOP
P01751	HVM07_MOUSE	A0A0C4DH39	HV158_HUMAN	HCOP
P01754	HVM10_MOUSE	A0A0C4DH39	HV158_HUMAN	HCOP
P06327	HVM52_MOUSE	A0A0C4DH39	HV158_HUMAN	HCOP
P01749	HVM05_MOUSE	A0A0C4DH39	HV158_HUMAN	HCOP
P01758	HVM14_MOUSE	A0A0C4DH39	HV158_HUMAN	HCOP
P18531	HVM60_MOUSE	A0A0C4DH41	HV461_HUMAN	HCOP
P18533	HVM62_MOUSE	A0A0C4DH41	HV461_HUMAN	HCOP
P01650	KV5AH_MOUSE	A0A0C4DH72	KV106_HUMAN	HCOP
Q810Y8	PRAL7_MOUSE	A0A0G2JMD5	PRA33_HUMAN	HCOP
E9Q5G7	OOG1_MOUSE	A0A0G2JMD5	PRA33_HUMAN	HCOP
Q7TPX8	OOG2_MOUSE	A0A0G2JMD5	PRA33_HUMAN	HCOP
Q99MW3	PRAL1_MOUSE	A0A0G2JMD5	PRA33_HUMAN	HCOP
Q3UWY1	OOG3_MOUSE	A0A0G2JMD5	PRA33_HUMAN	HCOP
P06327	HVM52_MOUSE	A0A0G2JMI3	HV692_HUMAN	HCOP
P01758	HVM14_MOUSE	A0A0G2JMI3	HV692_HUMAN	HCOP
P01749	HVM05_MOUSE	A0A0G2JMI3	HV692_HUMAN	HCOP
P01754	HVM10_MOUSE	A0A0G2JMI3	HV692_HUMAN	HCOP
P01751	HVM07_MOUSE	A0A0G2JMI3	HV692_HUMAN	HCOP
D3YU32	TX13C_MOUSE	A0A0J9YWL9	TX13C_HUMAN	Direct
Q8CH19	CS2IP_MOUSE	A0A1B0GTH6		HCOP
Q2Q5T5	MYMX_MOUSE	A0A1B0GTQ4	MYMX_HUMAN	Direct
E9Q7F5	EDD13_MOUSE	A0A1B0GTR0	EDD13_HUMAN	Direct
Q3UWS6	MYCOS_MOUSE	A0A1B0GUC4	MYCOS_HUMAN	Direct
A0A140LIT1	CC194_MOUSE	A0A1B0GVG4	CC194_HUMAN	Direct
Q9DAE7	CK097_MOUSE	A0A1B0GVM6	CK097_HUMAN	Direct
A0A1B0GSZ0	SPAR_MOUSE	A0A1B0GVQ0	SPAR_HUMAN	Direct
Q6QR59	TCAF3_MOUSE	A0A1B0GVU1		HCOP
Q9D4Y8	TM269_MOUSE	A0A1B0GVZ9	TM269_HUMAN	Direct
Q5DTI6	KAL1L_MOUSE	A0AUZ9	KAL1L_HUMAN	Direct
Q8VI23	S12A8_MOUSE	A0AV02	S12A8_HUMAN	Direct
Q91WT8	RBM47_MOUSE	A0AV96	RBM47_HUMAN	Direct
Q8BS45	IFT56_MOUSE	A0AVF1	IFT56_HUMAN	Direct
P0DM40	FR1L5_MOUSE	A0AVI2	FR1L5_HUMAN	Direct
Q8K304	TM129_MOUSE	A0AVI4	TM129_HUMAN	Direct
Q58FA4	E2F8_MOUSE	A0AVK6	E2F8_HUMAN	Direct
Q8C7R4	UBA6_MOUSE	A0AVT1	UBA6_HUMAN	Direct
Q3TZZ7	ESYT2_MOUSE	A0FGR8	ESYT2_HUMAN	Direct
Q5DTI8	ESYT3_MOUSE	A0FGR9	ESYT3_HUMAN	Direct
Q8C1S0	MED19_MOUSE	A0JLT2	MED19_HUMAN	Direct
A2RSJ4	UH1BL_MOUSE	A0JNW5	UH1BL_HUMAN	Direct
Q8K2Q9	SHOT1_MOUSE	A0MZ66	SHOT1_HUMAN	Direct
Q5SWY8	SC5AA_MOUSE	A0PJK1	SC5AA_HUMAN	Direct
Q9CQE2	TM223_MOUSE	A0PJW6	TM223_HUMAN	Direct
Q9D757	DAPL1_MOUSE	A0PJW8	DAPL1_HUMAN	Direct
Q9D9N5	CIB4_MOUSE	A0PJX0	CIB4_HUMAN	Direct
A2ACG1	TLDC2_MOUSE	A0PJX2	TLDC2_HUMAN	Direct
Q3UPR0	SHSA3_MOUSE	A0PJX4	SHSA3_HUMAN	Direct
Q8R115	TMM82_MOUSE	A0PJX8	TMM82_HUMAN	Direct
Q0VDQ9	FEZF1_MOUSE	A0PJY2	FEZF1_HUMAN	Direct
Q810K9	GXLT2_MOUSE	A0PJZ3	GXLT2_HUMAN	Direct
Q3TA38	T120B_MOUSE	A0PK00	T120B_HUMAN	Direct
Q8C3K5	TMM72_MOUSE	A0PK05	TMM72_HUMAN	Direct
Q9D4D7	CC50C_MOUSE	A0ZSE6	CC50C_HUMAN	Direct
Q6Y5D8	RHG10_MOUSE	A1A4S6	RHG10_HUMAN	Direct
Q6NZQ0	CC189_MOUSE	A1A4V9	CC189_HUMAN	Direct
Q60766	IRGM1_MOUSE	A1A4Y4	IRGM_HUMAN	HCOP
Q66LM6	F170A_MOUSE	A1A519	F170A_HUMAN	Direct
P86044	ANO9_MOUSE	A1A5B4	ANO9_HUMAN	Direct
Q3UHH2	S22AN_MOUSE	A1A5C7	S22AN_HUMAN	Direct
Q8CHW5	BICL2_MOUSE	A1A5D9	BICL2_HUMAN	Direct
A1E960	ODAM_MOUSE	A1E959	ODAM_HUMAN	Direct
A1IGU4	ARH37_MOUSE	A1IGU5	ARH37_HUMAN	Direct
Q80XQ8	F168B_MOUSE	A1KXE4	F168B_HUMAN	Direct
Q8BU33	ILVBL_MOUSE	A1L0T0	ILVBL_HUMAN	Direct
Q9D1D1	TSN11_MOUSE	A1L157	TSN11_HUMAN	Direct
A0PJN4	U2QL1_MOUSE	A1L167	U2QL1_HUMAN	Direct
A2AMZ4	NDUF8_MOUSE	A1L188	NDUF8_HUMAN	Direct
B5KM66	SYCE3_MOUSE	A1L190	SYCE3_HUMAN	Direct
Q4VAC9	PKHG3_MOUSE	A1L390	PKHG3_HUMAN	Direct
Q9D2Y9	ELOV7_MOUSE	A1L3X0	ELOV7_HUMAN	Direct
P02802	MT1_MOUSE	A1L3X4	MT1DP_HUMAN	HCOP
Q3V0C3	NUTM2_MOUSE	A1L443	NTM2F_HUMAN	HCOP
Q3UKY7	PRS38_MOUSE	A1L453	PRS38_HUMAN	Direct
Q8BV57	SRCRL_MOUSE	A1L4H1	SRCRL_HUMAN	Direct
Q8BZ52	FSD2_MOUSE	A1L4K1	FSD2_HUMAN	Direct
Q08EJ0	PL8L1_MOUSE	A1L4L8	PL8L1_HUMAN	Direct
A2AAY5	SPD2B_MOUSE	A1X283	SPD2B_HUMAN	Direct
Q8BP22	FA92A_MOUSE	A1XBS5	FA92A_HUMAN	Direct
Q8VCZ7	ZBT7C_MOUSE	A1YPR0	ZBT7C_HUMAN	Direct
Q3UYG8	MACD2_MOUSE	A1Z1Q3	MACD2_HUMAN	Direct
Q8BIY3	ZC12D_MOUSE	A2A288	ZC12D_HUMAN	Direct
Q8CD78	SRTM1_MOUSE	A2A2V5	SRTM1_HUMAN	Direct
Q8BHD4	FRMD3_MOUSE	A2A2Y4	FRMD3_HUMAN	Direct
Q9CWV4	MAGBG_MOUSE	A2A368	MAGBG_HUMAN	Direct
Q6NZK8	PTPC1_MOUSE	A2A3K4	PTPC1_HUMAN	Direct
Q8BYG0	TTC24_MOUSE	A2A3L6	TTC24_HUMAN	Direct
Q8K1T6	LY66E_MOUSE	A2ABS4		HCOP
A2AG58	BCLA3_MOUSE	A2AJT9	BCLA3_HUMAN	Direct
A2CI98	DYTN_MOUSE	A2CJ06	DYTN_HUMAN	Direct
D3Z5T1	CCD78_MOUSE	A2IDD5	CCD78_HUMAN	Direct
P01627	KV2A2_MOUSE	A2NJV5	KV229_HUMAN	HCOP
D3Z4R1	HFM1_MOUSE	A2PYH4	HFM1_HUMAN	Direct
Q8C5V5	WDR27_MOUSE	A2RRH5	WDR27_HUMAN	Direct
Q08EA8	TM213_MOUSE	A2RRL7	TM213_HUMAN	Direct
Q8BLY2	SYTC2_MOUSE	A2RTX5	SYTC2_HUMAN	Direct
Q5QNV8	HEAT9_MOUSE	A2RTY3	HEAT9_HUMAN	Direct
Q9CQ44	TM218_MOUSE	A2RU14	TM218_HUMAN	Direct
Q3U132	TESP1_MOUSE	A2RU30	TESP1_HUMAN	Direct
Q8BQM7	SMCO3_MOUSE	A2RU48	SMCO3_HUMAN	Direct
Q5U5V2	HYKK_MOUSE	A2RU49	HYKK_HUMAN	Direct
P43687	HMX2_MOUSE	A2RU54	HMX2_HUMAN	Direct
Q8BYI8	F234B_MOUSE	A2RU67	F234B_HUMAN	Direct
A2AG06	MEIOC_MOUSE	A2RUB1	MEIOC_HUMAN	Direct
Q6NS45	CCD66_MOUSE	A2RUB6	CCD66_HUMAN	Direct
A2RSX7	TYW5_MOUSE	A2RUC4	TYW5_HUMAN	Direct
Q5FW53	MBPHL_MOUSE	A2RUH7	MBPHL_HUMAN	Direct
A2RT67	DEND3_MOUSE	A2RUS2	DEND3_HUMAN	Direct
Q9DA04	TMM89_MOUSE	A2RUT3	TMM89_HUMAN	Direct
Q0VG85	CC162_MOUSE	A2VCL2	CC162_HUMAN	Direct
Q8R2K1	FUCM_MOUSE	A2VDF0	FUCM_HUMAN	Direct
Q3U3D7	T131L_MOUSE	A2VDJ0	T131L_HUMAN	Direct
Q8CG65	SSPO_MOUSE	A2VEC9	SSPO_HUMAN	Direct
Q8VGD6	OLF56_MOUSE	A3KFT3	OR2M5_HUMAN	HCOP
Q8CC88	VWA8_MOUSE	A3KMH1	VWA8_HUMAN	Direct
Q689Z5	SBNO1_MOUSE	A3KN83	SBNO1_HUMAN	Direct
Q99MW3	PRAL1_MOUSE	A3QJZ7	PRA27_HUMAN	HCOP
E9Q5G7	OOG1_MOUSE	A3QJZ7	PRA27_HUMAN	HCOP
Q810Y8	PRAL7_MOUSE	A3QJZ7	PRA27_HUMAN	HCOP
Q3UWY1	OOG3_MOUSE	A3QJZ7	PRA27_HUMAN	HCOP
Q7TPX8	OOG2_MOUSE	A3QJZ7	PRA27_HUMAN	HCOP
Q5RJG7	ISPD_MOUSE	A4D126	ISPD_HUMAN	Direct
Q8C790	F221A_MOUSE	A4D161	F221A_HUMAN	Direct
Q3TCV3	GSAP_MOUSE	A4D1B5	GSAP_HUMAN	Direct
Q8K013	GTPBA_MOUSE	A4D1E9	GTPBA_HUMAN	Direct
Q8C0R9	LRRD1_MOUSE	A4D1F6	LRRD1_HUMAN	Direct
Q7TMQ7	WDR91_MOUSE	A4D1P6	WDR91_HUMAN	Direct
Q3UM83	KLRG2_MOUSE	A4D1S0	KLRG2_HUMAN	Direct
P35294	RAB19_MOUSE	A4D1S5	RAB19_HUMAN	Direct
Q9DAA4	PRS37_MOUSE	A4D1T9	PRS37_HUMAN	Direct
Q3UHG7	LCHN_MOUSE	A4D1U4	LCHN_HUMAN	Direct
Q9D1U0	GRIFN_MOUSE	A4D1Z8	GRIFN_HUMAN	Direct
Q5NC83	SPT48_MOUSE	A4D263	SPT48_HUMAN	Direct
Q8BWY4	MBLC1_MOUSE	A4D2B0	MBLC1_HUMAN	Direct
P34984	OLF13_MOUSE	A4D2G3	O2A25_HUMAN	HCOP
Q0QWG9	GRD2I_MOUSE	A4D2P6	GRD2I_HUMAN	Direct
Q3V1L6	MTMRB_MOUSE	A4FU01	MTMRB_HUMAN	Direct
Q7TSG5	SH321_MOUSE	A4FU49	SH321_HUMAN	Direct
A0JP43	EFCB5_MOUSE	A4FU69	EFCB5_HUMAN	Direct
Q56A04	EME2_MOUSE	A4GXA9	EME2_HUMAN	Direct
Q8BZK4	S35F4_MOUSE	A4IF30	S35F4_HUMAN	Direct
Q9DAR0	CE049_MOUSE	A4QMS7	CE049_HUMAN	Direct
Q4U4S6	XIRP2_MOUSE	A4UGR9	XIRP2_HUMAN	Direct
Q91V79	FITM1_MOUSE	A5D6W6	FITM1_HUMAN	Direct
Q7TSQ1	CL18A_MOUSE	A5D8T8	CL18A_HUMAN	Direct
Q8R105	VP37C_MOUSE	A5D8V6	VP37C_HUMAN	Direct
Q8BSN3	CC151_MOUSE	A5D8V7	CC151_HUMAN	Direct
Q8BH53	CFA69_MOUSE	A5D8W1	CFA69_HUMAN	Direct
Q8BG41	PSB11_MOUSE	A5LHX3	PSB11_HUMAN	Direct
Q5DTT2	PSD1_MOUSE	A5PKW4	PSD1_HUMAN	Direct
Q6NXZ1	KRBA1_MOUSE	A5PL33	KRBA1_HUMAN	Direct
Q3UUF8	AN34B_MOUSE	A5PLL1	AN34B_HUMAN	Direct
Q99LQ7	TM189_MOUSE	A5PLL7	TM189_HUMAN	Direct
Q8CFV2	F149A_MOUSE	A5PLN7	F149A_HUMAN	Direct
Q3TIR1	TPC13_MOUSE	A5PLN9	TPC13_HUMAN	Direct
Q6ZQ08	CNOT1_MOUSE	A5YKK6	CNOT1_HUMAN	Direct
Q6ZPS2	CRNS1_MOUSE	A5YM72	CRNS1_HUMAN	Direct
Q80T91	MEG11_MOUSE	A6BM72	MEG11_HUMAN	Direct
Q571C7	BDP1_MOUSE	A6H8Y1	BDP1_HUMAN	Direct
Q8C627	F221B_MOUSE	A6H8Z2	F221B_HUMAN	Direct
Q9CWB7	YD286_MOUSE	A6NC05	YD286_HUMAN	Direct
Q9CQS7	DPA5A_MOUSE	A6NC42	DPPA5_HUMAN	HCOP
P85965	DPA5B_MOUSE	A6NC42	DPPA5_HUMAN	HCOP
Q8R218	T150B_MOUSE	A6NC51	T150B_HUMAN	Direct
Q9CQD7	PINLY_MOUSE	A6NC86	PINLY_HUMAN	Direct
Q4QRL3	CC88B_MOUSE	A6NC98	CC88B_HUMAN	Direct
Q3UVV9	VWA3A_MOUSE	A6NCI4	VWA3A_HUMAN	Direct
Q3V0A6	CB078_MOUSE	A6NCI8	CB078_HUMAN	Direct
A6H6Q4	CS071_MOUSE	A6NCJ1	CS071_HUMAN	Direct
Q3TL54	TR43A_MOUSE	A6NCK2	TR43B_HUMAN	HCOP
P86449	TR43C_MOUSE	A6NCK2	TR43B_HUMAN	HCOP
P86448	TR43B_MOUSE	A6NCK2	TR43B_HUMAN	Direct
Q3URY2	GEMC1_MOUSE	A6NCL1	GEMC1_HUMAN	Direct
Q3URS3	LRCL1_MOUSE	A6NCL2	LRCL1_HUMAN	Direct
Q3U0L2	AN33B_MOUSE	A6NCL7	AN33B_HUMAN	Direct
A6H690	IQCAL_MOUSE	A6NCM1	IQCAL_HUMAN	Direct
Q3TTI8	YL021_MOUSE	A6NCN8	YL021_HUMAN	Direct
Q8CEF8	RN222_MOUSE	A6NCQ9	RN222_HUMAN	Direct
P43688	NKX26_MOUSE	A6NCS4	NKX26_HUMAN	Direct
Q9CYS6	CB072_MOUSE	A6NCS6	CB072_HUMAN	Direct
G5E8G2	U17PD_MOUSE	A6NCW0	U17L3_HUMAN	HCOP
Q61068	U17PA_MOUSE	A6NCW0	U17L3_HUMAN	HCOP
E9Q9U0	U17PB_MOUSE	A6NCW0	U17L3_HUMAN	HCOP
Q61068	U17PA_MOUSE	A6NCW7	U17L4_HUMAN	HCOP
E9Q9U0	U17PB_MOUSE	A6NCW7	U17L4_HUMAN	HCOP
G5E8G2	U17PD_MOUSE	A6NCW7	U17L4_HUMAN	HCOP
Q9EQF4	JUNO_MOUSE	A6ND01	JUNO_HUMAN	Direct
Q5SWY7	FA83G_MOUSE	A6ND36	FA83G_HUMAN	Direct
Q9DCQ2	ASPD_MOUSE	A6ND91	ASPD_HUMAN	Direct
Q6PFC5	LRIT2_MOUSE	A6NDA9	LRIT2_HUMAN	Direct
A2TJV2	PALM3_MOUSE	A6NDB9	PALM3_HUMAN	Direct
Q3USQ7	SYN1L_MOUSE	A6NDD5	SYN1L_HUMAN	Direct
Q60990	RBY1B_MOUSE	A6NDE4	RBY1B_HUMAN	Direct
Q8CHP8	PGP_MOUSE	A6NDG6	PGP_HUMAN	Direct
Q8VEX5	OL186_MOUSE	A6NDH6	O5H15_HUMAN	HCOP
Q8VEX6	OL187_MOUSE	A6NDH6	O5H15_HUMAN	HCOP
Q8VFB9	OL183_MOUSE	A6NDH6	O5H15_HUMAN	HCOP
P86449	TR43C_MOUSE	A6NDI0	TR49B_HUMAN	HCOP
Q3TL54	TR43A_MOUSE	A6NDI0	TR49B_HUMAN	HCOP
Q8CDZ2	MT21E_MOUSE	A6NDL7	MT21E_HUMAN	Direct
Q08AU7	MADL2_MOUSE	A6NDP7	MADL2_HUMAN	Direct
Q8BR90	CE051_MOUSE	A6NDU8	CE051_HUMAN	Direct
B1AWJ5	TMM8B_MOUSE	A6NDV4	TMM8B_HUMAN	Direct
Q5XFR0	EPAB2_MOUSE	A6NDY0	EPAB2_HUMAN	Direct
Q9D9R9	F186A_MOUSE	A6NE01	F186A_HUMAN	Direct
Q9DB72	BTBDH_MOUSE	A6NE02	BTBDH_HUMAN	Direct
Q8BTU7	RCCD1_MOUSE	A6NED2	RCCD1_HUMAN	Direct
B2RPU2	PLHD1_MOUSE	A6NEE1	PLHD1_HUMAN	Direct
Q497K7	TM247_MOUSE	A6NEH6	TM247_HUMAN	Direct
Q497K5	ARRD5_MOUSE	A6NEK1	ARRD5_HUMAN	Direct
Q8BZW2	SWAHB_MOUSE	A6NEL2	SWAHB_HUMAN	Direct
Q3V2K1	CX065_MOUSE	A6NEN9	CX065_HUMAN	Direct
Q80VF6	F181B_MOUSE	A6NEQ2	F181B_HUMAN	Direct
D3Z750	MRO2A_MOUSE	A6NES4	MRO2A_HUMAN	Direct
Q8VGQ7	OL181_MOUSE	A6NET4	OR5K3_HUMAN	HCOP
Q9CWP9	P23A3_MOUSE	A6NEV1	PR23A_HUMAN	HCOP
Q9D820	PRXD1_MOUSE	A6NEY8	PRXD1_HUMAN	Direct
Q8K3Z9	PO121_MOUSE	A6NF01	P121B_HUMAN	HCOP
Q8BVM2	ANTRL_MOUSE	A6NF34	ANTRL_HUMAN	Direct
Q9D9C6	CC182_MOUSE	A6NF36	CC182_HUMAN	Direct
Q497P3	NUPR2_MOUSE	A6NF83	NUPR2_HUMAN	Direct
Q80YD3	F205C_MOUSE	A6NFA0	F205C_HUMAN	Direct
B1ATG9	TIKI2_MOUSE	A6NFA1	TIKI2_HUMAN	Direct
B1AQL3	TM235_MOUSE	A6NFC5	TM235_HUMAN	Direct
Q7TS99	HELT_MOUSE	A6NFD8	HELT_HUMAN	Direct
Q9DA21	SMCO2_MOUSE	A6NFE2	SMCO2_HUMAN	Direct
Q9D581	EFC10_MOUSE	A6NFE3	EFC10_HUMAN	Direct
Q9DAK4	FBP12_MOUSE	A6NFH5	FBP12_HUMAN	Direct
Q6PGE4	ZF316_MOUSE	A6NFI3	ZN316_HUMAN	HCOP
Q3TYR5	GRCR2_MOUSE	A6NFK2	GRCR2_HUMAN	Direct
Q8BIF2	RFOX3_MOUSE	A6NFN3	RFOX3_HUMAN	Direct
Q3UUE9	ANKUB_MOUSE	A6NFN9	ANKUB_HUMAN	Direct
Q921K8	TCAF2_MOUSE	A6NFQ2	TCAF2_HUMAN	Direct
Q6QR59	TCAF3_MOUSE	A6NFQ2	TCAF2_HUMAN	HCOP
E9QAF0	SPT31_MOUSE	A6NFR6	CE060_HUMAN	HCOP
J3QPZ5	CFA73_MOUSE	A6NFT4	CFA73_HUMAN	Direct
Q9D3R5	F187A_MOUSE	A6NFU0	F187A_HUMAN	Direct
Q9CWB5	PGPIL_MOUSE	A6NFU8	PGPIL_HUMAN	Direct
Q3T9M1	MFS2B_MOUSE	A6NFX1	MFS2B_HUMAN	Direct
Q8CB65	NEMP2_MOUSE	A6NFY4	NEMP2_HUMAN	Direct
Q3U276	SDHF1_MOUSE	A6NFY7	SDHF1_HUMAN	Direct
Q8CF27	FA24A_MOUSE	A6NFZ4	FA24A_HUMAN	Direct
Q9DAL9	FA24L_MOUSE	A6NFZ4	FA24A_HUMAN	HCOP
Q9D4R2	MGT4D_MOUSE	A6NG13	MGT4D_HUMAN	Direct
Q80W35	TM202_MOUSE	A6NGA9	TM202_HUMAN	Direct
Q9JJB1	T191C_MOUSE	A6NGB0	T191C_HUMAN	Direct
Q8K071	TM221_MOUSE	A6NGB7	TM221_HUMAN	Direct
P0C7L0	WIPF3_MOUSE	A6NGB9	WIPF3_HUMAN	Direct
Q8VC26	TLCD2_MOUSE	A6NGC4	TLCD2_HUMAN	Direct
Q283N4	URAD_MOUSE	A6NGE7	URAD_HUMAN	Direct
Q6PAC4	CB071_MOUSE	A6NGG8	CB071_HUMAN	Direct
Q3UYG1	CC160_MOUSE	A6NGH7	CC160_HUMAN	Direct
Q9CQM6	ANR61_MOUSE	A6NGH8	ANR61_HUMAN	Direct
Q7TPX8	OOG2_MOUSE	A6NGN4	PRA25_HUMAN	HCOP
E9Q5G7	OOG1_MOUSE	A6NGN4	PRA25_HUMAN	HCOP
Q810Y8	PRAL7_MOUSE	A6NGN4	PRA25_HUMAN	HCOP
Q99MW3	PRAL1_MOUSE	A6NGN4	PRA25_HUMAN	HCOP
Q3UWY1	OOG3_MOUSE	A6NGN4	PRA25_HUMAN	HCOP
Q3UWY1	OOG3_MOUSE	A6NGN4	PRA25_HUMAN	HCOP
Q7TPX8	OOG2_MOUSE	A6NGN4	PRA25_HUMAN	HCOP
Q99MW3	PRAL1_MOUSE	A6NGN4	PRA25_HUMAN	HCOP
Q810Y8	PRAL7_MOUSE	A6NGN4	PRA25_HUMAN	HCOP
E9Q5G7	OOG1_MOUSE	A6NGN4	PRA25_HUMAN	HCOP
Q8HW98	IGLO5_MOUSE	A6NGN9	IGLO5_HUMAN	Direct
Q9CWE6	OOEP_MOUSE	A6NGQ2	OOEP_HUMAN	Direct
Q3UNU4	ERIC4_MOUSE	A6NGS2	ERIC4_HUMAN	Direct
Q9CR34	CE052_MOUSE	A6NGY3	CE052_HUMAN	Direct
Q3V0X1	SMIM9_MOUSE	A6NGZ8	SMIM9_HUMAN	Direct
Q8VGD6	OLF56_MOUSE	A6NH00	OR2T8_HUMAN	HCOP
Q8K0R6	GLTD2_MOUSE	A6NH11	GLTD2_HUMAN	Direct
Q5XK03	SERC4_MOUSE	A6NH21	SERC4_HUMAN	Direct
Q6P068	ARL5C_MOUSE	A6NH57	ARL5C_HUMAN	Direct
Q91VA3	CAN8_MOUSE	A6NHC0	CAN8_HUMAN	Direct
Q8VEX6	OL187_MOUSE	A6NHG9	O5H14_HUMAN	HCOP
Q8VFB9	OL183_MOUSE	A6NHG9	O5H14_HUMAN	HCOP
Q8VEX5	OL186_MOUSE	A6NHG9	O5H14_HUMAN	HCOP
P05214	TBA3_MOUSE	A6NHL2	TBAL3_HUMAN	HCOP
Q3UX10	TBAL3_MOUSE	A6NHL2	TBAL3_HUMAN	Direct
P05214	TBA3_MOUSE	A6NHL2	TBAL3_HUMAN	HCOP
Q7TT41	MOXD2_MOUSE	A6NHM9	MOXD2_HUMAN	Direct
Q4ZJM7	OTOL1_MOUSE	A6NHN0	OTOL1_HUMAN	Direct
Q5IBH6	SPE4A_MOUSE	A6NHP3	SPE2B_HUMAN	HCOP
Q80WS3	FBLL1_MOUSE	A6NHQ2	FBLL1_HUMAN	Direct
Q7TNS8	EPOP_MOUSE	A6NHQ4	EPOP_HUMAN	Direct
Q6P5D8	SMHD1_MOUSE	A6NHR9	SMHD1_HUMAN	Direct
Q3UU94	MANS4_MOUSE	A6NHS7	MANS4_HUMAN	Direct
P42581	HMX3_MOUSE	A6NHT5	HMX3_HUMAN	Direct
Q8CAB8	CAST2_MOUSE	A6NHX0	CAST2_HUMAN	Direct
Q14DN9	AKD1B_MOUSE	A6NHY2	AKD1B_HUMAN	Direct
Q3UJB3	LR14B_MOUSE	A6NHZ5	LR14B_HUMAN	Direct
Q9JK54	MSGN1_MOUSE	A6NI15	MSGN1_HUMAN	Direct
B2RQE8	RHG42_MOUSE	A6NI28	RHG42_HUMAN	Direct
Q6RUT8	CC154_MOUSE	A6NI56	CC154_HUMAN	Direct
Q9D1N4	MYMK_MOUSE	A6NI61	MYMK_HUMAN	Direct
Q3TCJ8	CCD69_MOUSE	A6NI79	CCD69_HUMAN	Direct
Q9CVN6	CBY3_MOUSE	A6NI87	CBY3_HUMAN	Direct
Q99MS4	PRS29_MOUSE	A6NIE9	PRS29_HUMAN	Direct
Q8C4B4	U119B_MOUSE	A6NIH7	U119B_HUMAN	Direct
Q8CBB2	S15A5_MOUSE	A6NIM6	S15A5_HUMAN	Direct
Q9DCB3	YQ014_MOUSE	A6NIN4	YQ014_HUMAN	Direct
A6H6A4	LRIQ4_MOUSE	A6NIV6	LRIQ4_HUMAN	Direct
Q7TQJ8	WTIP_MOUSE	A6NIX2	WTIP_HUMAN	Direct
Q5IBH6	SPE4A_MOUSE	A6NIY4	SPDE5_HUMAN	HCOP
Q3UHX8	NKX63_MOUSE	A6NJ46	NKX63_HUMAN	Direct
Q9DCL4	MET15_MOUSE	A6NJ78	MET15_HUMAN	Direct
Q8BY98	SWAHD_MOUSE	A6NJG2	SWAHD_HUMAN	Direct
Q8VC23	CK086_MOUSE	A6NJI1	CK086_HUMAN	Direct
Q8CF25	CS067_MOUSE	A6NJJ6	CS067_HUMAN	Direct
O08934	UNC4_MOUSE	A6NJT0	UNC4_HUMAN	Direct
Q9DAS2	CB070_MOUSE	A6NJV1	CB070_HUMAN	Direct
Q3V0F0	RIMB3_MOUSE	A6NJZ7	RIM3C_HUMAN	HCOP
Q3UWZ0	TRI75_MOUSE	A6NK02	TRI75_HUMAN	Direct
P54987	IRG1_MOUSE	A6NK06	IRG1_HUMAN	Direct
Q9D8I3	GLOD5_MOUSE	A6NK44	GLOD5_HUMAN	Direct
Q9D009	LIPT2_MOUSE	A6NK58	LIPT2_HUMAN	Direct
Q8C6Y6	ASB14_MOUSE	A6NK59	ASB14_HUMAN	Direct
P16372	ZFP58_MOUSE	A6NK75	ZNF98_HUMAN	HCOP
Q8BL43	RASFA_MOUSE	A6NK89	RASFA_HUMAN	Direct
Q80UJ1	S22AK_MOUSE	A6NK97	S22AK_HUMAN	Direct
Q5DU28	PCX2_MOUSE	A6NKB5	PCX2_HUMAN	Direct
Q8BI17	SH2D7_MOUSE	A6NKC9	SH2D7_HUMAN	Direct
E9Q6B2	CC85C_MOUSE	A6NKD9	CC85C_HUMAN	Direct
A6H687	SAC31_MOUSE	A6NKF1	SAC31_HUMAN	Direct
A6PWV5	ARI3C_MOUSE	A6NKF2	ARI3C_HUMAN	Direct
Q3TYP4	TM88B_MOUSE	A6NKF7	TM88B_HUMAN	Direct
Q7M732	RTL1_MOUSE	A6NKG5	RTL1_HUMAN	Direct
Q8VEX5	OL186_MOUSE	A6NKK0	OR5H1_HUMAN	HCOP
Q8VFB9	OL183_MOUSE	A6NKK0	OR5H1_HUMAN	HCOP
Q8VEX6	OL187_MOUSE	A6NKK0	OR5H1_HUMAN	HCOP
Q6W8Q3	PC4L1_MOUSE	A6NKN8	PC4L1_HUMAN	Direct
Q5IBH6	SPE4A_MOUSE	A6NKU9	SPDE3_HUMAN	HCOP
Q9D1Y9	F159B_MOUSE	A6NKW6	F159B_HUMAN	Direct
Q8VFX2	O1444_MOUSE	A6NL26	OR5BL_HUMAN	HCOP
Q8C3Q5	SHSA7_MOUSE	A6NL88	SHSA7_HUMAN	Direct
Q6GQU0	CC070_MOUSE	A6NLC5	CC070_HUMAN	Direct
Q9DAL0	SIM23_MOUSE	A6NLE4	SIM23_HUMAN	Direct
Q3TL54	TR43A_MOUSE	A6NLI5	TR64C_HUMAN	HCOP
Q8VBW8	TTC36_MOUSE	A6NLP5	TTC36_HUMAN	Direct
Q8VH31	RFPLA_MOUSE	A6NLU0	RFPLA_HUMAN	Direct
Q9JME9	VTM2B_MOUSE	A6NLU5	VTM2B_HUMAN	Direct
Q5IBH6	SPE4A_MOUSE	A6NLX3	SPDE4_HUMAN	HCOP
Q9D2F0	TM210_MOUSE	A6NLX4	TM210_HUMAN	Direct
Q8CHJ2	AQP12_MOUSE	A6NM10	AQ12B_HUMAN	HCOP
Q62396	ZFP92_MOUSE	A6NM28	ZFP92_HUMAN	Direct
Q3UV48	LRC30_MOUSE	A6NM36	LRC30_HUMAN	Direct
Q3UHV4	TR5OS_MOUSE	A6NMA1	TR5OS_HUMAN	Direct
Q8BR26	IFM10_MOUSE	A6NMD0	IFM10_HUMAN	Direct
Q6GQV1	F196B_MOUSE	A6NMK8	F196B_HUMAN	Direct
Q8C6V3	TM212_MOUSE	A6NML5	TM212_HUMAN	Direct
E9PXT9	F170B_MOUSE	A6NMN3	F170B_HUMAN	Direct
Q7TS48	OL180_MOUSE	A6NMS3	OR5K4_HUMAN	HCOP
Q8VGQ7	OL181_MOUSE	A6NMS3	OR5K4_HUMAN	HCOP
P52950	DBX1_MOUSE	A6NMT0	DBX1_HUMAN	Direct
Q3UTA9	I4E1B_MOUSE	A6NMX2	I4E1B_HUMAN	Direct
Q8C9X1	SNTAN_MOUSE	A6NMZ2	SNTAN_HUMAN	Direct
Q8C6K9	CO6A6_MOUSE	A6NMZ7	CO6A6_HUMAN	Direct
A2AX52	CO6A4_MOUSE	A6NMZ7	CO6A6_HUMAN	HCOP
P16372	ZFP58_MOUSE	A6NN14	ZN729_HUMAN	HCOP
P10077	ZFP27_MOUSE	A6NN14	ZN729_HUMAN	HCOP
Q9DAQ4	CB081_MOUSE	A6NN90	CB081_HUMAN	Direct
Q9CX92	CXE1_MOUSE	A6NN92	CXE1_HUMAN	Direct
Q80WV7	SRRM3_MOUSE	A6NNA2	SRRM3_HUMAN	Direct
Q8BYH0	DRGX_MOUSE	A6NNA5	DRGX_HUMAN	Direct
F6YCR7	RHX13_MOUSE	A6NNA5	DRGX_HUMAN	HCOP
O88728	IFM5_MOUSE	A6NNB3	IFM5_HUMAN	Direct
Q8CBH7	MARHB_MOUSE	A6NNE9	MARHB_HUMAN	Direct
P10077	ZFP27_MOUSE	A6NNF4	ZN726_HUMAN	HCOP
P16372	ZFP58_MOUSE	A6NNF4	ZN726_HUMAN	HCOP
P10751	ZFP11_MOUSE	A6NNF4	ZN726_HUMAN	HCOP
Q3V0C3	NUTM2_MOUSE	A6NNL0	NTM2B_HUMAN	HCOP
Q0VG49	CO061_MOUSE	A6NNL5	CO061_HUMAN	Direct
Q3V0F0	RIMB3_MOUSE	A6NNM3	RIM3B_HUMAN	HCOP
A4Q9F6	TTL13_MOUSE	A6NNM8	TTL13_HUMAN	Direct
Q5HZH7	S38A8_MOUSE	A6NNN8	S38A8_HUMAN	Direct
Q8BXX9	CC169_MOUSE	A6NNP5	CC169_HUMAN	Direct
Q8CHS7	DRS7C_MOUSE	A6NNS2	DRS7C_HUMAN	Direct
E9QMW4	CP096_MOUSE	A6NNT2	CP096_HUMAN	Direct
Q5IBH6	SPE4A_MOUSE	A6NNV3	SPD16_HUMAN	HCOP
Q8C042	ENO4_MOUSE	A6NNW6	ENO4_HUMAN	Direct
Q3KNY5	RIAD1_MOUSE	A6NNX1	RIAD1_HUMAN	Direct
Q8CEG8	UBP27_MOUSE	A6NNY8	UBP27_HUMAN	Direct
P16372	ZFP58_MOUSE	A6NP11	ZN716_HUMAN	HCOP
A4Q9F1	TTLL8_MOUSE	A6PVC2	TTLL8_HUMAN	Direct
Q307W7	KNCN_MOUSE	A6PVL3	KNCN_HUMAN	Direct
Q14DL3	LRIQ3_MOUSE	A6PVS8	LRIQ3_HUMAN	Direct
Q6GQW0	BTBDB_MOUSE	A6QL63	BTBDB_HUMAN	Direct
F6W8I0	YJEN3_MOUSE	A6XGL0	YJEN3_HUMAN	Direct
Q3U1D9	CD047_MOUSE	A7E2U8	CD047_HUMAN	Direct
Q3UHH1	ZSWM8_MOUSE	A7E2V4	ZSWM8_HUMAN	Direct
A2AQP0	MYH7B_MOUSE	A7E2Y1	MYH7B_HUMAN	Direct
Q811P8	RHG32_MOUSE	A7KAX9	RHG32_HUMAN	Direct
Q8CIP5	DISP2_MOUSE	A7MBM2	DISP2_HUMAN	Direct
A2A9T0	TBKB1_MOUSE	A7MCY6	TBKB1_HUMAN	Direct
Q8BKA3	SRRM4_MOUSE	A7MD48	SRRM4_HUMAN	Direct
Q0P5V2	SOBP_MOUSE	A7XYQ1	SOBP_HUMAN	Direct
Q8K3Z9	PO121_MOUSE	A8CG34	P121C_HUMAN	HCOP
Q8VDD8	WASH1_MOUSE	A8K0Z3	WASH1_HUMAN	Direct
Q3UU35	OVOS_MOUSE	A8K2U0	A2ML1_HUMAN	HCOP
P28665	MUG1_MOUSE	A8K2U0	A2ML1_HUMAN	HCOP
P28666	MUG2_MOUSE	A8K2U0	A2ML1_HUMAN	HCOP
Q3U497	CLM7_MOUSE	A8K4G0	CLM7_HUMAN	Direct
Q8CE97	CO062_MOUSE	A8K5M9	CO062_HUMAN	Direct
Q9QX15	CA3A1_MOUSE	A8K7I4	CLCA1_HUMAN	HCOP
Q9D7Z6	CLCA1_MOUSE	A8K7I4	CLCA1_HUMAN	Direct
Q8VDY4	EFCB7_MOUSE	A8K855	EFCB7_HUMAN	Direct
Q3UZY0	SFI1_MOUSE	A8K8P3	SFI1_HUMAN	Direct
Q5BKS4	ERI2_MOUSE	A8K979	ERI2_HUMAN	Direct
Q14BV6	YDJC_MOUSE	A8MPS7	YDJC_HUMAN	Direct
Q9D4P7	GSTT4_MOUSE	A8MPT4		HCOP
Q8BVT6	PP2D1_MOUSE	A8MPX8	PP2D1_HUMAN	Direct
Q9D1E4	CRTP1_MOUSE	A8MQ03	CRTP1_HUMAN	Direct
P10076	ZFP26_MOUSE	A8MQ14	ZN850_HUMAN	HCOP
P10751	ZFP11_MOUSE	A8MQ14	ZN850_HUMAN	HCOP
P10077	ZFP27_MOUSE	A8MQ14	ZN850_HUMAN	HCOP
P16374	ZFP60_MOUSE	A8MQ14	ZN850_HUMAN	HCOP
Q0MW30	NEU1B_MOUSE	A8MQ27	NEU1B_HUMAN	Direct
Q3UN90	LYRM9_MOUSE	A8MSI8	LYRM9_HUMAN	Direct
Q5D525	SYC1L_MOUSE	A8MT33	SYC1L_HUMAN	Direct
Q8C4X1	CENPX_MOUSE	A8MT69	CENPX_HUMAN	Direct
Q0P5X5	ZBBX_MOUSE	A8MT70	ZBBX_HUMAN	Direct
A2AIP0	F166B_MOUSE	A8MTA8	F166B_HUMAN	Direct
Q9D871	CEA18_MOUSE	A8MTB9	CEA18_HUMAN	Direct
Q3V3I2	GNAT3_MOUSE	A8MTJ3	GNAT3_HUMAN	Direct
Q9DAL7	IQCF5_MOUSE	A8MTL0	IQCF5_HUMAN	Direct
D3Z423	R212B_MOUSE	A8MTL3	R212B_HUMAN	Direct
Q5TIS6	NOTO_MOUSE	A8MTQ0	NOTO_HUMAN	Direct
Q8BTE5	CEBOS_MOUSE	A8MTT3	CEBOS_HUMAN	Direct
Q80W69	CL071_MOUSE	A8MTZ7	CL071_HUMAN	Direct
Q99LM3	SMTL1_MOUSE	A8MU46	SMTL1_HUMAN	Direct
Q8BGJ3	CQ100_MOUSE	A8MU93	CQ100_HUMAN	Direct
E9Q9U0	U17PB_MOUSE	A8MUK1	U17L5_HUMAN	HCOP
Q61068	U17PA_MOUSE	A8MUK1	U17L5_HUMAN	HCOP
G5E8G2	U17PD_MOUSE	A8MUK1	U17L5_HUMAN	HCOP
P16372	ZFP58_MOUSE	A8MUV8	ZN727_HUMAN	HCOP
A2A5X5	KR161_MOUSE	A8MUX0	KR161_HUMAN	Direct
Q9DAQ5	CQ098_MOUSE	A8MV24	CQ098_HUMAN	Direct
Q8R1M8	MPTX_MOUSE	A8MV57	MPTX_HUMAN	Direct
P85442	VGLL3_MOUSE	A8MV65	VGLL3_HUMAN	Direct
Q76I25	HIG1C_MOUSE	A8MV81	HIG1C_HUMAN	Direct
Q3TNU4	YD021_MOUSE	A8MVM7	YD021_HUMAN	Direct
Q75VT8	HIDE1_MOUSE	A8MVS5	HIDE1_HUMAN	Direct
A2A699	F1712_MOUSE	A8MVW0	F1712_HUMAN	Direct
Q4VAH7	HECA2_MOUSE	A8MVW5	HECA2_HUMAN	Direct
Q8BW86	ARG33_MOUSE	A8MVX0	ARG33_HUMAN	Direct
Q9JK39	BTNLA_MOUSE	A8MVZ5	BTNLA_HUMAN	Direct
Q8CCJ9	P20L1_MOUSE	A8MW92	P20L1_HUMAN	Direct
P0DM65	BECN2_MOUSE	A8MW95	BECN2_HUMAN	Direct
Q8BRM6	MEI4_MOUSE	A8MW99	MEI4_HUMAN	Direct
Q8C9R9	EFCB8_MOUSE	A8MWE9	EFCB8_HUMAN	Direct
Q0VAX3	FS2P1_MOUSE	A8MWK0	FS2P1_HUMAN	Direct
Q3UZV7	K132L_MOUSE	A8MWY0	K132L_HUMAN	Direct
A2A5X4	KR291_MOUSE	A8MX34	KR291_HUMAN	Direct
Q50H32	GRCR1_MOUSE	A8MXD5	GRCR1_HUMAN	Direct
Q9D806	VSTM5_MOUSE	A8MXK1	VSTM5_HUMAN	Direct
Q3TYL0	YH010_MOUSE	A8MXQ7	YH010_HUMAN	Direct
P11930	NUD19_MOUSE	A8MXV4	NUD19_HUMAN	Direct
P10751	ZFP11_MOUSE	A8MXY4	ZNF99_HUMAN	HCOP
P10077	ZFP27_MOUSE	A8MXY4	ZNF99_HUMAN	HCOP
Q9D454	CX049_MOUSE	A8MYA2	CX049_HUMAN	Direct
Q80X59	TMC5B_MOUSE	A8MYB1	TMC5B_HUMAN	Direct
Q8C0Q3	TTC34_MOUSE	A8MYJ7	TTC34_HUMAN	Direct
Q5M8M2	ODF3B_MOUSE	A8MYP8	ODF3B_HUMAN	Direct
O54982	KCNU1_MOUSE	A8MYU2	KCNU1_HUMAN	Direct
Q9D1B8	DCD2C_MOUSE	A8MYV0	DCD2C_HUMAN	Direct
Q70KY4	FOXO6_MOUSE	A8MYZ6	FOXO6_HUMAN	Direct
Q9DAM2	EFCB9_MOUSE	A8MZ26	EFCB9_HUMAN	Direct
Q810S2	CB074_MOUSE	A8MZ97	CB074_HUMAN	Direct
Q8C494	PRR33_MOUSE	A8MZF0	PRR33_HUMAN	Direct
Q8BT88	CP090_MOUSE	A8MZG2	CP090_HUMAN	Direct
Q925U0	OOSP1_MOUSE	A8MZH6	OOSP1_HUMAN	Direct
A6H584	CO6A5_MOUSE	A8TX70	CO6A5_HUMAN	Direct
A2AX52	CO6A4_MOUSE	A8TX70	CO6A5_HUMAN	HCOP
C0LLJ0	IMA8_MOUSE	A9QM74	IMA8_HUMAN	Direct
Q3UBZ5	MI4GD_MOUSE	A9UHW6	MI4GD_HUMAN	Direct
Q3U1U7	AHRR_MOUSE	A9YTQ3	AHRR_HUMAN	Direct
A3KGK3	FR1L4_MOUSE	A9Z1Z3	FR1L4_HUMAN	Direct
Q9D701	UPK3L_MOUSE	B0FP48	UPK3L_HUMAN	Direct
Q5SUA5	MYO1G_MOUSE	B0I1T2	MYO1G_HUMAN	Direct
Q9QY80	HACD1_MOUSE	B0YJ81	HACD1_HUMAN	Direct
A6PWD2	FHAD1_MOUSE	B1AJZ9	FHAD1_HUMAN	Direct
Q9ET47	ESPN_MOUSE	B1AK53	ESPN_HUMAN	Direct
A2ATD1	ISM1_MOUSE	B1AKI9	ISM1_HUMAN	Direct
Q3V0C3	NUTM2_MOUSE	B1AL46	NTM2E_HUMAN	HCOP
Q8CCS2	F155A_MOUSE	B1AL88	F155A_HUMAN	Direct
Q9D565	WDR64_MOUSE	B1ANS9	WDR64_HUMAN	Direct
A2AFE9	PRR32_MOUSE	B1ATL7	PRR32_HUMAN	Direct
Q99PP6	TR34A_MOUSE	B2RNG4		HCOP
Q4ZJN1	C1QT9_MOUSE	B2RNN3	C1T9B_HUMAN	HCOP
Q8C170	MYO9A_MOUSE	B2RTY4	MYO9A_HUMAN	Direct
Q505H4	VWC2L_MOUSE	B2RUY7	VWC2L_HUMAN	Direct
P0C8K7	SMIM1_MOUSE	B2RUZ4	SMIM1_HUMAN	Direct
Q9DAN9	CQ105_MOUSE	B2RV13	CQ105_HUMAN	Direct
B9EJI9	T229A_MOUSE	B2RXF0	T229A_HUMAN	Direct
Q811H0	ZBT42_MOUSE	B2RXF5	ZBT42_HUMAN	Direct
A0A0A6YY25	BTBDI_MOUSE	B2RXH4	BTBDI_HUMAN	Direct
Q8CF02	FM25C_MOUSE	B3EWG5	FM25C_HUMAN	Direct
B3GLJ3	PATE3_MOUSE	B3GLJ2	PATE3_HUMAN	Direct
A0A088MLT8	IQIP1_MOUSE	B3KU38	IQIP1_HUMAN	Direct
Q9D563	TM114_MOUSE	B3SHH9	TM114_HUMAN	Direct
D3Z1U7	TM233_MOUSE	B4DJY2	TM233_HUMAN	Direct
Q9CZN4	SHSA9_MOUSE	B4DS77	SHSA9_HUMAN	Direct
Q8BI99	ZN879_MOUSE	B4DU55	ZN879_HUMAN	Direct
P16372	ZFP58_MOUSE	B4DX44	ZN736_HUMAN	HCOP
P10751	ZFP11_MOUSE	B4DXR9	ZN732_HUMAN	HCOP
P16372	ZFP58_MOUSE	B4DXR9	ZN732_HUMAN	HCOP
E9QAF0	SPT31_MOUSE	B4DYI2	S31C2_HUMAN	HCOP
B6A8R8	TARM1_MOUSE	B6A8C7	TARM1_HUMAN	Direct
P0CG09	C2C4D_MOUSE	B7Z1M9	C2D4D_HUMAN	HCOP
P10076	ZFP26_MOUSE	B7Z6K7	ZN814_HUMAN	HCOP
P10077	ZFP27_MOUSE	B7Z6K7	ZN814_HUMAN	HCOP
P10751	ZFP11_MOUSE	B7Z6K7	ZN814_HUMAN	HCOP
Q8BS95	GPHR_MOUSE	B7ZAQ6	GPHRA_HUMAN	HCOP
Q8BS95	GPHR_MOUSE	B7ZAQ6	GPHRA_HUMAN	HCOP
Q8BS95	GPHR_MOUSE	B7ZAQ6	GPHRA_HUMAN	HCOP
Q9CW07	PP13G_MOUSE	B7ZBB8	PP13G_HUMAN	Direct
D3YXS5	KIF28_MOUSE	B7ZC32	KIF28_HUMAN	Direct
Q8CDS7	CU140_MOUSE	B9A014	CU140_HUMAN	Direct
P13372	VPRE1_MOUSE	B9A064	IGLL5_HUMAN	HCOP
P13373	VPRE2_MOUSE	B9A064	IGLL5_HUMAN	HCOP
Q8C8S3	T150C_MOUSE	B9EJG8	T150C_HUMAN	Direct
A2AJA9	CI172_MOUSE	C9J069	CI172_HUMAN	Direct
P86449	TR43C_MOUSE	C9J1S8	TR49D_HUMAN	HCOP
Q3TL54	TR43A_MOUSE	C9J1S8	TR49D_HUMAN	HCOP
Q3TL54	TR43A_MOUSE	C9J1S8	TR49D_HUMAN	HCOP
P86449	TR43C_MOUSE	C9J1S8	TR49D_HUMAN	HCOP
Q9DAF8	CD051_MOUSE	C9J302	CD051_HUMAN	Direct
Q9D9U4	TEX22_MOUSE	C9J3V5	TEX22_HUMAN	Direct
D3Z070	CS081_MOUSE	C9J6K1	CS081_HUMAN	Direct
B2RXB2	HSBPL_MOUSE	C9JCN9	HSBPL_HUMAN	Direct
A2ARM1	PATL2_MOUSE	C9JE40	PATL2_HUMAN	Direct
Q8K0G7	PHGR1_MOUSE	C9JFL3	PHGR1_HUMAN	Direct
B2RU40	PRRT4_MOUSE	C9JH25	PRRT4_HUMAN	Direct
A9JSM3	TM238_MOUSE	C9JI98	TM238_HUMAN	Direct
Q61068	U17PA_MOUSE	C9JJH3	U17LA_HUMAN	HCOP
G5E8G2	U17PD_MOUSE	C9JJH3	U17LA_HUMAN	HCOP
E9Q9U0	U17PB_MOUSE	C9JJH3	U17LA_HUMAN	HCOP
Q3TYV2	HHLA1_MOUSE	C9JL84	HHLA1_HUMAN	Direct
G5E8G2	U17PD_MOUSE	C9JLJ4	U17LD_HUMAN	HCOP
E9Q9U0	U17PB_MOUSE	C9JLJ4	U17LD_HUMAN	HCOP
Q61068	U17PA_MOUSE	C9JLJ4	U17LD_HUMAN	HCOP
Q4VA45	CK095_MOUSE	C9JLR9	CK095_HUMAN	Direct
Q3UGS4	MCRI1_MOUSE	C9JLW8	MCRI1_HUMAN	Direct
G5E8G2	U17PD_MOUSE	C9JPN9	UL17C_HUMAN	HCOP
Q61068	U17PA_MOUSE	C9JPN9	UL17C_HUMAN	HCOP
E9Q9U0	U17PB_MOUSE	C9JPN9	UL17C_HUMAN	HCOP
Q5K6N0	TM232_MOUSE	C9JQI7	TM232_HUMAN	Direct
Q8C828	KBTBD_MOUSE	C9JR72	KBTBD_HUMAN	Direct
P45377	ALD2_MOUSE	C9JRZ8	AK1BF_HUMAN	HCOP
P21300	ALD1_MOUSE	C9JRZ8	AK1BF_HUMAN	HCOP
A2ARS0	ANR63_MOUSE	C9JTQ0	ANR63_HUMAN	Direct
Q61068	U17PA_MOUSE	C9JVI0	U17LB_HUMAN	HCOP
E9Q9U0	U17PB_MOUSE	C9JVI0	U17LB_HUMAN	HCOP
G5E8G2	U17PD_MOUSE	C9JVI0	U17LB_HUMAN	HCOP
Q8CF31	CK094_MOUSE	C9JXX5	CK094_HUMAN	Direct
Q8VD98	KLRBF_MOUSE	D3W0D1	KLRF2_HUMAN	HCOP
P27811	KLRBA_MOUSE	D3W0D1	KLRF2_HUMAN	HCOP
P27814	KLRBC_MOUSE	D3W0D1	KLRF2_HUMAN	HCOP
Q99JB4	KRBBB_MOUSE	D3W0D1	KLRF2_HUMAN	HCOP
Q61068	U17PA_MOUSE	D6R901	U17LL_HUMAN	HCOP
G5E8G2	U17PD_MOUSE	D6R901	U17LL_HUMAN	HCOP
E9Q9U0	U17PB_MOUSE	D6R901	U17LL_HUMAN	HCOP
Q61068	U17PA_MOUSE	D6R9N7	U17LI_HUMAN	HCOP
E9Q9U0	U17PB_MOUSE	D6R9N7	U17LI_HUMAN	HCOP
G5E8G2	U17PD_MOUSE	D6R9N7	U17LI_HUMAN	HCOP
Q61068	U17PA_MOUSE	D6RA61	U17LM_HUMAN	HCOP
E9Q9U0	U17PB_MOUSE	D6RA61	U17LM_HUMAN	HCOP
G5E8G2	U17PD_MOUSE	D6RA61	U17LM_HUMAN	HCOP
Q61068	U17PA_MOUSE	D6RBQ6	U17LH_HUMAN	HCOP
G5E8G2	U17PD_MOUSE	D6RBQ6	U17LH_HUMAN	HCOP
E9Q9U0	U17PB_MOUSE	D6RBQ6	U17LH_HUMAN	HCOP
G5E8G2	U17PD_MOUSE	D6RCP7	U17LJ_HUMAN	HCOP
Q61068	U17PA_MOUSE	D6RCP7	U17LJ_HUMAN	HCOP
E9Q9U0	U17PB_MOUSE	D6RCP7	U17LJ_HUMAN	HCOP
Q3UZ45	MCIN_MOUSE	D6RGH6	MCIN_HUMAN	Direct
E9Q9U0	U17PB_MOUSE	D6RJB6	U17LK_HUMAN	HCOP
G5E8G2	U17PD_MOUSE	D6RJB6	U17LK_HUMAN	HCOP
Q61068	U17PA_MOUSE	D6RJB6	U17LK_HUMAN	HCOP
P0DP99	STMP1_MOUSE	E0CX11	STMP1_HUMAN	Direct
Q5M8S2	PRS46_MOUSE	E5RG02	PRS46_HUMAN	Direct
Q402U7	PRS44_MOUSE	E7EML9	PRS44_HUMAN	Direct
Q3UV31	RN223_MOUSE	E7ERA6	RN223_HUMAN	Direct
P70670	NACAM_MOUSE	E9PAV3	NACAM_HUMAN	Direct
Q9D9A7	PTG3L_MOUSE	E9PB15	PTG3L_HUMAN	Direct
Q9CWP9	P23A3_MOUSE	E9PI22	P23D1_HUMAN	HCOP
Q9CWP9	P23A3_MOUSE	E9PI22	P23D1_HUMAN	HCOP
Q9CWP9	P23A3_MOUSE	E9PI22	P23D1_HUMAN	HCOP
Q9D937	CK098_MOUSE	E9PRG8	CK098_HUMAN	Direct
A2A9Q0	FND10_MOUSE	F2Z333	FND10_HUMAN	Direct
E9Q0B3	CC080_MOUSE	F5H4A9	CC080_HUMAN	Direct
Q4KL78	KHD1C_MOUSE	F5H697		HCOP
P0C7A0	KHD1B_MOUSE	F5H697		HCOP
Q3UWR2	KHD1A_MOUSE	F5H697		HCOP
Q9Z0N2	IF2H_MOUSE	F8W810		HCOP
P01326	INS2_MOUSE	F8WCM5	INSR2_HUMAN	HCOP
P01325	INS1_MOUSE	F8WCM5	INSR2_HUMAN	HCOP
Q9JJL3	SO1B2_MOUSE	G3V0H7	SO1B7_HUMAN	HCOP
Q9D0B5	TSTD3_MOUSE	H0UI37	TSTD3_HUMAN	Direct
C0HKG5	RNT2A_MOUSE	H0YAE9		HCOP
C0HKG6	RNT2B_MOUSE	H0YAE9		HCOP
Q6P3A1	STMD1_MOUSE	H3BQB6	STMD1_HUMAN	Direct
H3BJG9	LY6L_MOUSE	H3BQJ8	LY6L_HUMAN	Direct
B2KGE5	F229A_MOUSE	H3BQW9	F229A_HUMAN	Direct
Q99L02	PGR1A_MOUSE	H3BTX0		HCOP
J3QM76	CC179_MOUSE	H3BU77	CC179_HUMAN	Direct
H3BKT1	CS084_MOUSE	I3L1E1	CS084_HUMAN	Direct
J3KML8	GFY_MOUSE	I3L273	GFY_HUMAN	Direct
Q9JJL3	SO1B2_MOUSE	K7EP34		HCOP
Q9D7D1	RN225_MOUSE	M0QZC1	RN225_HUMAN	Direct
D3YYM0	OVOL3_MOUSE	O00110	OVOL3_HUMAN	Direct
P56542	DNS2A_MOUSE	O00115	DNS2A_HUMAN	Direct
Q8C0I1	ADAS_MOUSE	O00116	ADAS_HUMAN	Direct
Q9QZ49	UBXN8_MOUSE	O00124	UBXN8_HUMAN	Direct
P28740	KIF2A_MOUSE	O00139	KIF2A_HUMAN	Direct
Q9WVC6	SGK1_MOUSE	O00141	SGK1_HUMAN	Direct
Q9R088	KITM_MOUSE	O00142	KITM_HUMAN	Direct
Q9R216	FZD9_MOUSE	O00144	FZD9_HUMAN	Direct
Q8VDW0	DX39A_MOUSE	O00148	DX39A_HUMAN	Direct
O70400	PDLI1_MOUSE	O00151	PDLI1_HUMAN	Direct
Q91V12	BACH_MOUSE	O00154	BACH_HUMAN	Direct
P0C5I1	GPR25_MOUSE	O00155	GPR25_HUMAN	Direct
Q9WTI7	MYO1C_MOUSE	O00159	MYO1C_HUMAN	Direct
P70248	MYO1F_MOUSE	O00160	MYO1F_HUMAN	Direct
O09044	SNP23_MOUSE	O00161	SNP23_HUMAN	Direct
O35387	HAX1_MOUSE	O00165	HAX1_HUMAN	Direct
O08575	EYA2_MOUSE	O00167	EYA2_HUMAN	Direct
Q9Z239	PLM_MOUSE	O00168	PLM_HUMAN	Direct
O08915	AIP_MOUSE	O00170	AIP_HUMAN	Direct
Q9JKC0	CCL24_MOUSE	O00175	CCL24_HUMAN	Direct
O08582	GTPB1_MOUSE	O00178	GTPB1_HUMAN	Direct
O08581	KCNK1_MOUSE	O00180	KCNK1_HUMAN	Direct
O08573	LEG9_MOUSE	O00182	LEG9_HUMAN	Direct
Q60770	STXB3_MOUSE	O00186	STXB3_HUMAN	Direct
Q91WP0	MASP2_MOUSE	O00187	MASP2_HUMAN	Direct
Q9JKC7	AP4M1_MOUSE	O00189	AP4M1_HUMAN	Direct
P98203	ARVC_MOUSE	O00192	ARVC_HUMAN	Direct
Q9R0P4	SMAP_MOUSE	O00193	SMAP_HUMAN	Direct
Q99P58	RB27B_MOUSE	O00194	RB27B_HUMAN	Direct
P62816	HRK_MOUSE	O00198	HRK_HUMAN	Direct
Q9Z1T1	AP3B1_MOUSE	O00203	AP3B1_HUMAN	Direct
O35400	ST2B1_MOUSE	O00204	ST2B1_HUMAN	Direct
Q9QUK6	TLR4_MOUSE	O00206	TLR4_HUMAN	Direct
P97348	RHOD_MOUSE	O00212	RHOD_HUMAN	Direct
Q9QXJ1	APBB1_MOUSE	O00213	APBB1_HUMAN	Direct
Q9JL15	LEG8_MOUSE	O00214	LEG8_HUMAN	Direct
Q8K3J1	NDUS8_MOUSE	O00217	NDUS8_HUMAN	Direct
O08650	HYAS3_MOUSE	O00219	HYAS3_HUMAN	Direct
Q9ER62	TNR22_MOUSE	O00220	TR10A_HUMAN	HCOP
P83626	TNR26_MOUSE	O00220	TR10A_HUMAN	HCOP
Q9ER63	TNR23_MOUSE	O00220	TR10A_HUMAN	HCOP
O54910	IKBE_MOUSE	O00221	IKBE_HUMAN	Direct
P47743	GRM8_MOUSE	O00222	GRM8_HUMAN	Direct
P56469	CORT_MOUSE	O00230	CORT_HUMAN	Direct
Q8BG32	PSD11_MOUSE	O00231	PSD11_HUMAN	Direct
Q9D8W5	PSD12_MOUSE	O00232	PSD12_HUMAN	Direct
Q9CR00	PSMD9_MOUSE	O00233	PSMD9_HUMAN	Direct
Q9R1W3	RN103_MOUSE	O00237	RN103_HUMAN	Direct
P36898	BMR1B_MOUSE	O00238	BMR1B_HUMAN	Direct
O08997	ATOX1_MOUSE	O00244	ATOX1_HUMAN	Direct
P56473	AGRP_MOUSE	O00253	AGRP_HUMAN	Direct
O08675	PAR3_MOUSE	O00254	PAR3_HUMAN	Direct
O88559	MEN1_MOUSE	O00255	MEN1_HUMAN	Direct
O55187	CBX4_MOUSE	O00257	CBX4_HUMAN	Direct
Q8K0D7	WRB_MOUSE	O00258	WRB_HUMAN	Direct
O55022	PGRC1_MOUSE	O00264	PGRC1_HUMAN	Direct
O55201	SPT5H_MOUSE	O00267	SPT5H_HUMAN	Direct
F8VQN3	GPR31_MOUSE	O00270	GPR31_HUMAN	Direct
O54786	DFFA_MOUSE	O00273	DFFA_HUMAN	Direct
Q8VCG9	RFXAP_MOUSE	O00287	RFXAP_HUMAN	Direct
Q8VD75	HIP1_MOUSE	O00291	HIP1_HUMAN	Direct
P57785	LFTY2_MOUSE	O00292	LFTY2_HUMAN	Direct
Q9Z273	TULP1_MOUSE	O00294	TULP1_HUMAN	Direct
P46686	TULP2_MOUSE	O00295	TULP2_HUMAN	Direct
Q9Z1Q5	CLIC1_MOUSE	O00299	CLIC1_HUMAN	Direct
O08712	TR11B_MOUSE	O00300	TR11B_HUMAN	Direct
Q9DCH4	EIF3F_MOUSE	O00303	EIF3F_HUMAN	Direct
Q8R0S4	CACB4_MOUSE	O00305	CACB4_HUMAN	Direct
Q9DBH0	WWP2_MOUSE	O00308	WWP2_HUMAN	Direct
Q9Z0H0	CDC7_MOUSE	O00311	CDC7_HUMAN	Direct
P41163	ETV2_MOUSE	O00321	ETV2_HUMAN	Direct
Q9D132	UPK1A_MOUSE	O00322	UPK1A_HUMAN	Direct
Q9WTL8	BMAL1_MOUSE	O00327	BMAL1_HUMAN	Direct
O35904	PK3CD_MOUSE	O00329	PK3CD_HUMAN	Direct
Q8BKZ9	ODPX_MOUSE	O00330	ODPX_HUMAN	Direct
Q9D939	ST1C2_MOUSE	O00338	ST1C2_HUMAN	Direct
O08746	MATN2_MOUSE	O00339	MATN2_HUMAN	Direct
Q8JZR4	EAA5_MOUSE	O00341	EAA5_HUMAN	Direct
Q8R2I0	FOXE1_MOUSE	O00358	FOXE1_HUMAN	Direct
P11369	LORF2_MOUSE	O00370	LORF2_HUMAN	Direct
Q8BND5	QSOX1_MOUSE	O00391	QSOX1_HUMAN	Direct
Q8BFU7	P2Y10_MOUSE	O00398	P2Y10_HUMAN	Direct
Q9WUB4	DCTN6_MOUSE	O00399	DCTN6_HUMAN	Direct
Q99J27	ACATN_MOUSE	O00400	ACATN_HUMAN	Direct
Q91YD9	WASL_MOUSE	O00401	WASL_HUMAN	Direct
Q922S4	PDE2A_MOUSE	O00408	PDE2A_HUMAN	Direct
Q499D0	FOXN3_MOUSE	O00409	FOXN3_HUMAN	Direct
Q8BKC5	IPO5_MOUSE	O00410	IPO5_HUMAN	Direct
Q8BKF1	RPOM_MOUSE	O00411	RPOM_HUMAN	Direct
O08796	EF2K_MOUSE	O00418	EF2K_HUMAN	Direct
O35457	CCRL2_MOUSE	O00421	CCRL2_HUMAN	Direct
O55128	SAP18_MOUSE	O00422	SAP18_HUMAN	Direct
Q05BC3	EMAL1_MOUSE	O00423	EMAL1_HUMAN	Direct
Q9CPN8	IF2B3_MOUSE	O00425	IF2B3_HUMAN	Direct
Q8K1M6	DNM1L_MOUSE	O00429	DNM1L_HUMAN	Direct
Q9D7H3	RTCA_MOUSE	O00442	RTCA_HUMAN	Direct
Q61194	P3C2A_MOUSE	O00443	P3C2A_HUMAN	Direct
Q64702	PLK4_MOUSE	O00444	PLK4_HUMAN	Direct
Q9R0N5	SYT5_MOUSE	O00445	SYT5_HUMAN	Direct
O08842	GFRA2_MOUSE	O00451	GFRA2_HUMAN	Direct
O08843	LST1_MOUSE	O00453	LST1_HUMAN	Direct
P19182	IFRD1_MOUSE	O00458	IFRD1_HUMAN	Direct
O08908	P85B_MOUSE	O00459	P85B_HUMAN	Direct
Q8BXA1	GOLI4_MOUSE	O00461	GOLI4_HUMAN	Direct
Q8K2I4	MANBA_MOUSE	O00462	MANBA_HUMAN	Direct
P70191	TRAF5_MOUSE	O00463	TRAF5_HUMAN	Direct
A2ASQ1	AGRIN_MOUSE	O00468	AGRIN_HUMAN	Direct
Q9R0B9	PLOD2_MOUSE	O00469	PLOD2_HUMAN	Direct
Q60954	MEIS1_MOUSE	O00470	MEIS1_HUMAN	Direct
Q3TPX4	EXOC5_MOUSE	O00471	EXOC5_HUMAN	Direct
Q3UKU1	ELL2_MOUSE	O00472	ELL2_HUMAN	Direct
P45448	NR5A2_MOUSE	O00482	NR5A2_HUMAN	Direct
Q62425	NDUA4_MOUSE	O00483	NDUA4_HUMAN	Direct
O35593	PSDE_MOUSE	O00487	PSDE_HUMAN	Direct
Q9DB42	ZN593_MOUSE	O00488	ZN593_HUMAN	Direct
O08539	BIN1_MOUSE	O00499	BIN1_HUMAN	Direct
O54942	CLD5_MOUSE	O00501	CLD5_HUMAN	Direct
O35344	IMA4_MOUSE	O00505	IMA4_HUMAN	Direct
Q9Z2W1	STK25_MOUSE	O00506	STK25_HUMAN	Direct
Q9D219	BCL9_MOUSE	O00512	BCL9_HUMAN	Direct
P57016	LAD1_MOUSE	O00515	LAD1_HUMAN	Direct
O08914	FAAH1_MOUSE	O00519	FAAH1_HUMAN	Direct
Q6S5J6	KRIT1_MOUSE	O00522	KRIT1_HUMAN	Direct
P38575	UPK2_MOUSE	O00526	UPK2_HUMAN	Direct
P70232	NCHL1_MOUSE	O00533	NCHL1_HUMAN	Direct
Q99KC8	VMA5A_MOUSE	O00534	VMA5A_HUMAN	Direct
Q9EQ61	PESC_MOUSE	O00541	PESC_HUMAN	Direct
Q61483	DLL1_MOUSE	O00548	DLL1_HUMAN	Direct
P97445	CAC1A_MOUSE	O00555	CAC1A_HUMAN	Direct
Q9D0V7	RCAS1_MOUSE	O00559	RCAS1_HUMAN	Direct
O08992	SDCB1_MOUSE	O00560	SDCB1_HUMAN	Direct
O35954	PITM1_MOUSE	O00562	PITM1_HUMAN	Direct
Q810V0	MPP10_MOUSE	O00566	MPP10_HUMAN	Direct
Q9D6Z1	NOP56_MOUSE	O00567	NOP56_HUMAN	Direct
P53783	SOX1_MOUSE	O00570	SOX1_HUMAN	Direct
P16381	DDX3L_MOUSE	O00571	DDX3X_HUMAN	HCOP
Q62167	DDX3X_MOUSE	O00571	DDX3X_HUMAN	Direct
Q9EQ16	CXCR6_MOUSE	O00574	CXCR6_HUMAN	Direct
C0HKG5	RNT2A_MOUSE	O00584	RNT2_HUMAN	HCOP
C0HKG6	RNT2B_MOUSE	O00584	RNT2_HUMAN	HCOP
C0HKG6	RNT2B_MOUSE	O00584	RNT2_HUMAN	HCOP
C0HKG5	RNT2A_MOUSE	O00584	RNT2_HUMAN	HCOP
P86792	CC21B_MOUSE	O00585	CCL21_HUMAN	HCOP
P86793	CC21C_MOUSE	O00585	CCL21_HUMAN	HCOP
P86792	CC21B_MOUSE	O00585	CCL21_HUMAN	HCOP
P86793	CC21C_MOUSE	O00585	CCL21_HUMAN	HCOP
P86793	CC21C_MOUSE	O00585	CCL21_HUMAN	HCOP
P86793	CC21C_MOUSE	O00585	CCL21_HUMAN	HCOP
P84444	CC21A_MOUSE	O00585	CCL21_HUMAN	HCOP
P86792	CC21B_MOUSE	O00585	CCL21_HUMAN	HCOP
P86792	CC21B_MOUSE	O00585	CCL21_HUMAN	HCOP
P86793	CC21C_MOUSE	O00585	CCL21_HUMAN	HCOP
P86792	CC21B_MOUSE	O00585	CCL21_HUMAN	HCOP
P86793	CC21C_MOUSE	O00585	CCL21_HUMAN	HCOP
P84444	CC21A_MOUSE	O00585	CCL21_HUMAN	HCOP
P86792	CC21B_MOUSE	O00585	CCL21_HUMAN	HCOP
P86792	CC21B_MOUSE	O00585	CCL21_HUMAN	HCOP
P86792	CC21B_MOUSE	O00585	CCL21_HUMAN	HCOP
O09008	MFNG_MOUSE	O00587	MFNG_HUMAN	Direct
O08707	ACKR2_MOUSE	O00590	ACKR2_HUMAN	Direct
Q8QZW7	GBRP_MOUSE	O00591	GBRP_HUMAN	Direct
Q9R0M4	PODXL_MOUSE	O00592	PODXL_HUMAN	Direct
O70165	FCN1_MOUSE	O00602	FCN1_HUMAN	Direct
P18406	CYR61_MOUSE	O00622	CYR61_HUMAN	Direct
Q8VC48	PEX12_MOUSE	O00623	PEX12_HUMAN	Direct
Q5SZA1	NPT3_MOUSE	O00624	NPT3_HUMAN	Direct
Q9D711	PIR_MOUSE	O00625	PIR_HUMAN	Direct
O88430	CCL22_MOUSE	O00626	CCL22_HUMAN	Direct
P97865	PEX7_MOUSE	O00628	PEX7_HUMAN	Direct
O35343	IMA3_MOUSE	O00629	IMA3_HUMAN	Direct
Q9CQD6	SARCO_MOUSE	O00631	SARCO_HUMAN	Direct
Q9R1A3	NET3_MOUSE	O00634	NET3_HUMAN	Direct
P97863	NFIB_MOUSE	O00712	NFIB_HUMAN	Direct
O35261	E2F3_MOUSE	O00716	E2F3_HUMAN	Direct
Q9CQR6	PPP6_MOUSE	O00743	PPP6_HUMAN	Direct
P48614	WN10B_MOUSE	O00744	WN10B_HUMAN	Direct
Q9WV84	NDKM_MOUSE	O00746	NDKM_HUMAN	Direct
Q8BK48	EST2E_MOUSE	O00748	EST2_HUMAN	HCOP
Q91WG0	EST2C_MOUSE	O00748	EST2_HUMAN	HCOP
Q8QZR3	EST2A_MOUSE	O00748	EST2_HUMAN	HCOP
O09159	MA2B1_MOUSE	O00754	MA2B1_HUMAN	Direct
P24383	WNT7A_MOUSE	O00755	WNT7A_HUMAN	Direct
P70695	F16P2_MOUSE	O00757	F16P2_HUMAN	Direct
Q9D1C1	UBE2C_MOUSE	O00762	UBE2C_HUMAN	Direct
E9Q4Z2	ACACB_MOUSE	O00763	ACACB_HUMAN	Direct
Q8K183	PDXK_MOUSE	O00764	PDXK_HUMAN	Direct
Q6T707	SCD4_MOUSE	O00767	ACOD_HUMAN	HCOP
P13516	ACOD1_MOUSE	O00767	ACOD_HUMAN	HCOP
Q99PL7	SCD3_MOUSE	O00767	ACOD_HUMAN	HCOP
P13011	ACOD2_MOUSE	O00767	ACOD_HUMAN	HCOP
Q9D415	DLGP1_MOUSE	O14490	DLGP1_HUMAN	Direct
Q9JID9	SH2B2_MOUSE	O14492	SH2B2_HUMAN	Direct
O35054	CLD4_MOUSE	O14493	CLD4_HUMAN	Direct
Q9Z0S4	CLD13_MOUSE	O14493	CLD4_HUMAN	HCOP
Q61469	PLPP1_MOUSE	O14494	PLPP1_HUMAN	Direct
Q99JY8	PLPP3_MOUSE	O14495	PLPP3_HUMAN	Direct
A2BH40	ARI1A_MOUSE	O14497	ARI1A_HUMAN	Direct
Q6GU68	ISLR_MOUSE	O14498	ISLR_HUMAN	Direct
O35185	BHE40_MOUSE	O14503	BHE40_HUMAN	Direct
O35717	SOCS2_MOUSE	O14508	SOCS2_HUMAN	Direct
P56974	NRG2_MOUSE	O14511	NRG2_HUMAN	Direct
Q8VHQ2	SOCS7_MOUSE	O14512	SOCS7_HUMAN	Direct
Q3UHD1	AGRB1_MOUSE	O14514	AGRB1_HUMAN	Direct
O35207	CDKA1_MOUSE	O14519	CDKA1_HUMAN	Direct
O54794	AQP7_MOUSE	O14520	AQP7_HUMAN	Direct
Q9CXV1	DHSD_MOUSE	O14521	DHSD_HUMAN	Direct
Q99M80	PTPRT_MOUSE	O14522	PTPRT_HUMAN	Direct
Q80X80	C2C2L_MOUSE	O14523	C2C2L_HUMAN	Direct
Q6ZQE4	NEMP1_MOUSE	O14524	NEMP1_HUMAN	Direct
Q61137	ASTN1_MOUSE	O14525	ASTN1_HUMAN	Direct
Q8K285	FCHO1_MOUSE	O14526	FCHO1_HUMAN	Direct
P70298	CUX2_MOUSE	O14529	CUX2_HUMAN	Direct
Q9CQ79	TXND9_MOUSE	O14530	TXND9_HUMAN	Direct
O35098	DPYL4_MOUSE	O14531	DPYL4_HUMAN	Direct
O35718	SOCS3_MOUSE	O14543	SOCS3_HUMAN	Direct
Q9JLY0	SOCS6_MOUSE	O14544	SOCS6_HUMAN	Direct
Q3UDK1	TRAD1_MOUSE	O14545	TRAD1_HUMAN	Direct
Q61387	COX7R_MOUSE	O14548	COX7R_HUMAN	Direct
Q64467	G3PT_MOUSE	O14556	G3PT_HUMAN	Direct
Q5EBG6	HSPB6_MOUSE	O14558	HSPB6_HUMAN	Direct
Q80YF9	RHG33_MOUSE	O14559	RHG33_HUMAN	Direct
Q9CR21	ACPM_MOUSE	O14561	ACPM_HUMAN	Direct
Q78JW9	UBFD1_MOUSE	O14562	UBFD1_HUMAN	Direct
Q9WUE3	C56D2_MOUSE	O14569	C56D2_HUMAN	Direct
O88485	DC1I1_MOUSE	O14576	DC1I1_HUMAN	Direct
P49025	CTRO_MOUSE	O14578	CTRO_HUMAN	Direct
O89079	COPE_MOUSE	O14579	COPE_HUMAN	Direct
Q60892	OLF8_MOUSE	O14581	OR7AH_HUMAN	HCOP
Q0VAX9	OLF18_MOUSE	O14581	OR7AH_HUMAN	HCOP
Q9JHB2	OLF19_MOUSE	O14581	OR7AH_HUMAN	HCOP
Q7TRF3	OL867_MOUSE	O14581	OR7AH_HUMAN	HCOP
Q60879	OLF3_MOUSE	O14581	OR7AH_HUMAN	HCOP
Q9Z205	RFXK_MOUSE	O14593	RFXK_HUMAN	Direct
P55066	NCAN_MOUSE	O14594	NCAN_HUMAN	Direct
Q8BX07	CTDS2_MOUSE	O14595	CTDS2_HUMAN	Direct
Q60872	IF1A_MOUSE	O14602	IF1AY_HUMAN	HCOP
P79457	UTY_MOUSE	O14607	UTY_HUMAN	Direct
Q61017	GBGT2_MOUSE	O14610	GBGT2_HUMAN	Direct
Q8JZX9	BORG1_MOUSE	O14613	BORG1_HUMAN	Direct
O54774	AP3D1_MOUSE	O14617	AP3D1_HUMAN	Direct
Q9WU84	CCS_MOUSE	O14618	CCS_HUMAN	Direct
Q9JHH5	CXL11_MOUSE	O14625	CXL11_HUMAN	Direct
Q8BG55	GP171_MOUSE	O14626	GP171_HUMAN	Direct
Q07424	CDX4_MOUSE	O14627	CDX4_HUMAN	Direct
P16372	ZFP58_MOUSE	O14628	ZN195_HUMAN	HCOP
Q6DYE8	ENPP3_MOUSE	O14638	ENPP3_HUMAN	Direct
Q8K4G5	ABLM1_MOUSE	O14639	ABLM1_HUMAN	Direct
P51141	DVL1_MOUSE	O14640	DVL1_HUMAN	Direct
Q60838	DVL2_MOUSE	O14641	DVL2_HUMAN	Direct
Q8BVN8	IDLC_MOUSE	O14645	IDLC_HUMAN	Direct
P40201	CHD1_MOUSE	O14646	CHD1_HUMAN	Direct
E9PZM4	CHD2_MOUSE	O14647	CHD2_HUMAN	Direct
O35111	KCNK3_MOUSE	O14649	KCNK3_HUMAN	Direct
O35166	GOSR2_MOUSE	O14653	GOSR2_HUMAN	Direct
Q9Z0Y7	IRS4_MOUSE	O14654	IRS4_HUMAN	Direct
Q9ER39	TOR1A_MOUSE	O14656	TOR1A_HUMAN	Direct
Q9ER41	TOR1B_MOUSE	O14657	TOR1B_HUMAN	Direct
Q8BVI5	STX16_MOUSE	O14662	STX16_HUMAN	Direct
Q8R182	TMG2_MOUSE	O14669	TMG2_HUMAN	Direct
O35598	ADA10_MOUSE	O14672	ADA10_HUMAN	Direct
O89016	ABCD4_MOUSE	O14678	ABCD4_HUMAN	Direct
Q61070	EI24_MOUSE	O14681	EI24_HUMAN	Direct
O35709	ENC1_MOUSE	O14682	ENC1_HUMAN	Direct
Q4QQM4	P5I11_MOUSE	O14683	P5I11_HUMAN	Direct
Q9JM51	PTGES_MOUSE	O14684	PTGES_HUMAN	Direct
Q6PDK2	KMT2D_MOUSE	O14686	KMT2D_HUMAN	Direct
P10751	ZFP11_MOUSE	O14709	ZN197_HUMAN	HCOP
P10077	ZFP27_MOUSE	O14709	ZN197_HUMAN	HCOP
O35671	ITBP1_MOUSE	O14713	ITBP1_HUMAN	Direct
O55055	TRDMT_MOUSE	O14717	TRDMT_HUMAN	Direct
O35214	OPSX_MOUSE	O14718	OPSX_HUMAN	Direct
O88879	APAF_MOUSE	O14727	APAF_HUMAN	Direct
Q9DBU3	RIOK3_MOUSE	O14730	RIOK3_HUMAN	Direct
Q91UZ5	IMPA2_MOUSE	O14732	IMPA2_HUMAN	Direct
Q8CE90	MP2K7_MOUSE	O14733	MP2K7_HUMAN	Direct
P58137	ACOT8_MOUSE	O14734	ACOT8_HUMAN	Direct
Q8VDP6	CDIPT_MOUSE	O14735	CDIPT_HUMAN	Direct
P56812	PDCD5_MOUSE	O14737	PDCD5_HUMAN	Direct
Q8CIG8	ANM5_MOUSE	O14744	ANM5_HUMAN	Direct
P70441	NHRF1_MOUSE	O14745	NHRF1_HUMAN	Direct
O70372	TERT_MOUSE	O14746	TERT_HUMAN	Direct
Q9WTJ2	OVOL1_MOUSE	O14753	OVOL1_HUMAN	Direct
Q9R092	H17B6_MOUSE	O14756	H17B6_HUMAN	Direct
O88451	RDH7_MOUSE	O14756	H17B6_HUMAN	HCOP
O35280	CHK1_MOUSE	O14757	CHK1_HUMAN	Direct
Q9ER62	TNR22_MOUSE	O14763	TR10B_HUMAN	HCOP
Q9QZM4	TR10B_MOUSE	O14763	TR10B_HUMAN	Direct
Q9ER63	TNR23_MOUSE	O14763	TR10B_HUMAN	HCOP
P83626	TNR26_MOUSE	O14763	TR10B_HUMAN	HCOP
P22933	GBRD_MOUSE	O14764	GBRD_HUMAN	Direct
P97367	MEIS2_MOUSE	O14770	MEIS2_HUMAN	Direct
G5E8F4	FPGT_MOUSE	O14772	FPGT_HUMAN	Direct
O89023	TPP1_MOUSE	O14773	TPP1_HUMAN	Direct
P62881	GNB5_MOUSE	O14775	GNB5_HUMAN	Direct
Q8CGF7	TCRG1_MOUSE	O14776	TCRG1_HUMAN	Direct
Q9D0F1	NDC80_MOUSE	O14777	NDC80_HUMAN	Direct
O35066	KIF3C_MOUSE	O14782	KIF3C_HUMAN	Direct
P97333	NRP1_MOUSE	O14786	NRP1_HUMAN	Direct
Q99LG2	TNPO2_MOUSE	O14787	TNPO2_HUMAN	Direct
O35235	TNF11_MOUSE	O14788	TNF11_HUMAN	Direct
O35310	HS3S1_MOUSE	O14792	HS3S1_HUMAN	Direct
O08689	GDF8_MOUSE	O14793	GDF8_HUMAN	Direct
Q9Z1N9	UN13B_MOUSE	O14795	UN13B_HUMAN	Direct
O35324	SH21B_MOUSE	O14796	SH21B_HUMAN	Direct
Q45HK4	SH21C_MOUSE	O14796	SH21B_HUMAN	HCOP
P83626	TNR26_MOUSE	O14798	TR10C_HUMAN	HCOP
Q9ER63	TNR23_MOUSE	O14798	TR10C_HUMAN	HCOP
Q9ER62	TNR22_MOUSE	O14798	TR10C_HUMAN	HCOP
Q5QD14	TAAR5_MOUSE	O14804	TAAR5_HUMAN	Direct
O08989	RASM_MOUSE	O14807	RASM_HUMAN	Direct
P63040	CPLX1_MOUSE	O14810	CPLX1_HUMAN	Direct
Q62066	PHX2A_MOUSE	O14813	PHX2A_HUMAN	Direct
Q9D805	CAN9_MOUSE	O14815	CAN9_HUMAN	Direct
Q9DCK3	TSN4_MOUSE	O14817	TSN4_HUMAN	Direct
Q9Z2U0	PSA7_MOUSE	O14818	PSA7_HUMAN	Direct
P70392	RGRF2_MOUSE	O14827	RGRF2_HUMAN	Direct
O35609	SCAM3_MOUSE	O14828	SCAM3_HUMAN	Direct
O35655	PPE1_MOUSE	O14829	PPE1_HUMAN	Direct
O35385	PPE2_MOUSE	O14830	PPE2_HUMAN	Direct
O35386	PAHX_MOUSE	O14832	PAHX_HUMAN	Direct
Q9ET35	TR13B_MOUSE	O14836	TR13B_HUMAN	Direct
Q8K010	OPLA_MOUSE	O14841	OPLA_HUMAN	Direct
Q76JU9	FFAR1_MOUSE	O14842	FFAR1_HUMAN	Direct
Q3UFD7	FFAR3_MOUSE	O14843	FFAR3_HUMAN	Direct
Q91VJ1	AIM2_MOUSE	O14862	AIM2_HUMAN	Direct
O35149	ZNT4_MOUSE	O14863	ZNT4_HUMAN	Direct
P97302	BACH1_MOUSE	O14867	BACH1_HUMAN	Direct
O55028	BCKD_MOUSE	O14874	BCKD_HUMAN	Direct
Q64345	IFIT3_MOUSE	O14879	IFIT3_HUMAN	Direct
Q9CPU4	MGST3_MOUSE	O14880	MGST3_HUMAN	Direct
Q9CQQ4	GEMI2_MOUSE	O14893	GEMI2_HUMAN	Direct
P97431	IRF6_MOUSE	O14896	IRF6_HUMAN	Direct
Q8K1S5	KLF11_MOUSE	O14901	KLF11_HUMAN	Direct
Q8R5M2	WNT9A_MOUSE	O14904	WNT9A_HUMAN	Direct
O35468	WNT9B_MOUSE	O14905	WNT9B_HUMAN	Direct
Q9DBG9	TX1B3_MOUSE	O14907	TX1B3_HUMAN	Direct
Q9Z0G0	GIPC1_MOUSE	O14908	GIPC1_HUMAN	Direct
Q8JZS0	LIN7A_MOUSE	O14910	LIN7A_HUMAN	Direct
O88351	IKKB_MOUSE	O14920	IKKB_HUMAN	Direct
Q8K443	RGS13_MOUSE	O14921	RGS13_HUMAN	Direct
Q8CGE9	RGS12_MOUSE	O14924	RGS12_HUMAN	Direct
Q9WTQ8	TIM23_MOUSE	O14925	TIM23_HUMAN	Direct
Q32M02	FSCN2_MOUSE	O14926	FSCN2_HUMAN	Direct
Q8BY71	HAT1_MOUSE	O14929	HAT1_HUMAN	Direct
Q9QZU9	UB2L6_MOUSE	O14933	UB2L6_HUMAN	Direct
O70589	CSKP_MOUSE	O14936	CSKP_HUMAN	Direct
P97813	PLD2_MOUSE	O14939	PLD2_HUMAN	Direct
Q61521	EREG_MOUSE	O14944	EREG_HUMAN	Direct
Q9WTW4	TFEC_MOUSE	O14948	TFEC_HUMAN	Direct
Q9CQ69	QCR8_MOUSE	O14949	QCR8_HUMAN	Direct
Q3THE2	ML12B_MOUSE	O14950	ML12B_HUMAN	Direct
Q9CPX8	QCR10_MOUSE	O14957	QCR10_HUMAN	Direct
O09161	CASQ2_MOUSE	O14958	CASQ2_HUMAN	Direct
O88803	LECT2_MOUSE	O14960	LECT2_HUMAN	Direct
Q99LI8	HGS_MOUSE	O14964	HGS_HUMAN	Direct
P97477	AURKA_MOUSE	O14965	AURKA_HUMAN	Direct
Q91YQ1	RAB7L_MOUSE	O14966	RAB7L_HUMAN	Direct
P52194	CLGN_MOUSE	O14967	CLGN_HUMAN	Direct
O35075	DSCR3_MOUSE	O14972	DSCR3_HUMAN	Direct
Q9DBR7	MYPT1_MOUSE	O14974	MYPT1_HUMAN	Direct
O35488	S27A2_MOUSE	O14975	S27A2_HUMAN	Direct
Q99KY4	GAK_MOUSE	O14976	GAK_HUMAN	Direct
O35484	AZIN1_MOUSE	O14977	AZIN1_HUMAN	Direct
Q9Z130	HNRDL_MOUSE	O14979	HNRDL_HUMAN	Direct
Q6P5F9	XPO1_MOUSE	O14980	XPO1_HUMAN	Direct
Q8R429	AT2A1_MOUSE	O14983	AT2A1_HUMAN	Direct
P70181	PI51B_MOUSE	O14986	PI51B_HUMAN	Direct
Q8JZP2	SYN3_MOUSE	O14994	SYN3_HUMAN	Direct
Q8C033	ARHGA_MOUSE	O15013	ARHGA_HUMAN	Direct
Q8BZ47	ZN609_MOUSE	O15014	ZN609_HUMAN	Direct
Q924W6	TRI66_MOUSE	O15016	TRI66_HUMAN	Direct
Q811L6	MAST4_MOUSE	O15021	MAST4_HUMAN	Direct
B2RXS4	PLXB2_MOUSE	O15031	PLXB2_HUMAN	Direct
Q8CHG5	AREL1_MOUSE	O15033	AREL1_HUMAN	Direct
Q80U40	RIMB2_MOUSE	O15034	RIMB2_HUMAN	Direct
Q80U38	KHNYN_MOUSE	O15037	KHNYN_HUMAN	Direct
P70275	SEM3E_MOUSE	O15041	SEM3E_HUMAN	Direct
Q6NV83	SR140_MOUSE	O15042	SR140_HUMAN	Direct
Q8C7U1	N4BP3_MOUSE	O15049	N4BP3_HUMAN	Direct
Q8BV79	TRNK1_MOUSE	O15050	TRNK1_HUMAN	Direct
Q5NCY0	KDM6B_MOUSE	O15054	KDM6B_HUMAN	Direct
O54943	PER2_MOUSE	O15055	PER2_HUMAN	Direct
Q9D2G5	SYNJ2_MOUSE	O15056	SYNJ2_HUMAN	Direct
Q70IV5	SYNEM_MOUSE	O15061	SYNEM_HUMAN	Direct
Q7TQG0	ZBTB5_MOUSE	O15062	ZBTB5_HUMAN	Direct
Q61771	KIF3B_MOUSE	O15066	KIF3B_HUMAN	Direct
Q5SUR0	PUR4_MOUSE	O15067	PUR4_HUMAN	Direct
Q64096	MCF2L_MOUSE	O15068	MCF2L_HUMAN	Direct
Q5SWP3	NACAD_MOUSE	O15069	NACAD_HUMAN	Direct
Q9JLM8	DCLK1_MOUSE	O15075	DCLK1_HUMAN	Direct
Q6A078	CE290_MOUSE	O15078	CE290_HUMAN	Direct
Q80U23	SNPH_MOUSE	O15079	SNPH_HUMAN	Direct
Q6PH08	ERC2_MOUSE	O15083	ERC2_HUMAN	Direct
Q505D1	ANR28_MOUSE	O15084	ANR28_HUMAN	Direct
Q8K083	ZN536_MOUSE	O15090	ZN536_HUMAN	Direct
Q8JZY4	MRPP3_MOUSE	O15091	MRPP3_HUMAN	Direct
O35253	SMAD7_MOUSE	O15105	SMAD7_HUMAN	Direct
Q60680	IKKA_MOUSE	O15111	IKKA_HUMAN	Direct
Q8VC85	LSM1_MOUSE	O15116	LSM1_HUMAN	Direct
O35601	FYB1_MOUSE	O15117	FYB1_HUMAN	Direct
O35604	NPC1_MOUSE	O15118	NPC1_HUMAN	Direct
P70324	TBX3_MOUSE	O15119	TBX3_HUMAN	Direct
Q8K3K7	PLCB_MOUSE	O15120	PLCB_HUMAN	Direct
O09005	DEGS1_MOUSE	O15121	DEGS1_HUMAN	Direct
O35608	ANGP2_MOUSE	O15123	ANGP2_HUMAN	Direct
Q8K021	SCAM1_MOUSE	O15126	SCAM1_HUMAN	Direct
Q9ERN0	SCAM2_MOUSE	O15127	SCAM2_HUMAN	Direct
Q9WVA8	NPFF_MOUSE	O15130	NPFF_HUMAN	Direct
Q9WV32	ARC1B_MOUSE	O15143	ARC1B_HUMAN	Direct
Q9CVB6	ARPC2_MOUSE	O15144	ARPC2_HUMAN	Direct
Q9JM76	ARPC3_MOUSE	O15145	ARPC3_HUMAN	Direct
Q61006	MUSK_MOUSE	O15146	MUSK_HUMAN	Direct
O35618	MDM4_MOUSE	O15151	MDM4_HUMAN	Direct
O35623	BET1_MOUSE	O15155	BET1_HUMAN	Direct
Q64321	ZBT7B_MOUSE	O15156	ZBT7B_HUMAN	Direct
P52432	RPAC1_MOUSE	O15160	RPAC1_HUMAN	Direct
Q9JJ00	PLS1_MOUSE	O15162	PLS1_HUMAN	Direct
Q64127	TIF1A_MOUSE	O15164	TIF1A_HUMAN	Direct
Q8BWJ4	LRAD4_MOUSE	O15165	LRAD4_HUMAN	Direct
O35625	AXIN1_MOUSE	O15169	AXIN1_HUMAN	Direct
Q80UU9	PGRC2_MOUSE	O15173	PGRC2_HUMAN	Direct
P20293	BRAC_MOUSE	O15178	BRAC_HUMAN	Direct
O35648	CETN3_MOUSE	O15182	CETN3_HUMAN	Direct
P58465	CTDSL_MOUSE	O15194	CTDSL_HUMAN	Direct
Q91YD6	VILL_MOUSE	O15195	VILL_HUMAN	Direct
O08644	EPHB6_MOUSE	O15197	EPHB6_HUMAN	Direct
Q9JIW5	SMAD9_MOUSE	O15198	SMAD9_HUMAN	Direct
Q9R0X2	ADEC1_MOUSE	O15204	ADEC1_HUMAN	Direct
P63072	UBD_MOUSE	O15205	UBD_HUMAN	Direct
Q9Z0G7	ZBT22_MOUSE	O15209	ZBT22_HUMAN	Direct
Q61193	RGL2_MOUSE	O15211	RGL2_HUMAN	Direct
Q03958	PFD6_MOUSE	O15212	PFD6_HUMAN	Direct
Q9Z0H1	WDR46_MOUSE	O15213	WDR46_HUMAN	Direct
P24472	GSTA4_MOUSE	O15217	GSTA4_HUMAN	Direct
P43142	GP182_MOUSE	O15218	GP182_HUMAN	Direct
Q8BY02	NKRF_MOUSE	O15226	NKRF_HUMAN	Direct
P98192	GNPAT_MOUSE	O15228	GNPAT_HUMAN	Direct
Q91WN4	KMO_MOUSE	O15229	KMO_HUMAN	Direct
Q61001	LAMA5_MOUSE	O15230	LAMA5_HUMAN	Direct
Q62394	ZN185_MOUSE	O15231	ZN185_HUMAN	Direct
O35701	MATN3_MOUSE	O15232	MATN3_HUMAN	Direct
Q8K3W3	CASC3_MOUSE	O15234	CASC3_HUMAN	Direct
O35680	RT12_MOUSE	O15235	RT12_HUMAN	Direct
O35683	NDUA1_MOUSE	O15239	NDUA1_HUMAN	Direct
O89013	OBRG_MOUSE	O15243	OBRG_HUMAN	Direct
O70577	S22A2_MOUSE	O15244	S22A2_HUMAN	Direct
O08966	S22A1_MOUSE	O15245	S22A1_HUMAN	Direct
Q9EPL9	ACOX3_MOUSE	O15254	ACOX3_HUMAN	Direct
Q9CQU3	RER1_MOUSE	O15258	RER1_HUMAN	Direct
Q9QY53	NPHP1_MOUSE	O15259	NPHP1_HUMAN	Direct
Q64310	SURF4_MOUSE	O15260	SURF4_HUMAN	Direct
Q9EPV9	DEFB5_MOUSE	O15263	DFB4A_HUMAN	HCOP
Q91V82	DEFB8_MOUSE	O15263	DFB4A_HUMAN	HCOP
Q9WTL0	DEFB3_MOUSE	O15263	DFB4A_HUMAN	HCOP
Q9EPV9	DEFB5_MOUSE	O15263	DFB4A_HUMAN	HCOP
P82019	DEFB4_MOUSE	O15263	DFB4A_HUMAN	HCOP
Q91V82	DEFB8_MOUSE	O15263	DFB4A_HUMAN	HCOP
Q91VD6	DEFB6_MOUSE	O15263	DFB4A_HUMAN	HCOP
P82019	DEFB4_MOUSE	O15263	DFB4A_HUMAN	HCOP
Q91V70	DEFB7_MOUSE	O15263	DFB4A_HUMAN	HCOP
Q91VD6	DEFB6_MOUSE	O15263	DFB4A_HUMAN	HCOP
Q91V70	DEFB7_MOUSE	O15263	DFB4A_HUMAN	HCOP
Q9WTL0	DEFB3_MOUSE	O15263	DFB4A_HUMAN	HCOP
Q9Z1B7	MK13_MOUSE	O15264	MK13_HUMAN	Direct
Q8R4I1	ATX7_MOUSE	O15265	ATX7_HUMAN	Direct
O35704	SPTC1_MOUSE	O15269	SPTC1_HUMAN	Direct
P97363	SPTC2_MOUSE	O15270	SPTC2_HUMAN	Direct
O70548	TELT_MOUSE	O15273	TELT_HUMAN	Direct
Q9EQR6	FANCG_MOUSE	O15287	FANCG_HUMAN	Direct
Q8CGY8	OGT1_MOUSE	O15294	OGT1_HUMAN	Direct
O35936	ALOX8_MOUSE	O15296	LX15B_HUMAN	HCOP
Q9QZ67	PPM1D_MOUSE	O15297	PPM1D_HUMAN	Direct
Q5NCH9	GRM6_MOUSE	O15303	GRM6_HUMAN	Direct
O54926	SIVA_MOUSE	O15304	SIVA_HUMAN	Direct
Q9Z2M7	PMM2_MOUSE	O15305	PMM2_HUMAN	Direct
O35719	RA51B_MOUSE	O15315	RA51B_HUMAN	Direct
Q6NXY9	RPC7_MOUSE	O15318	RPC7_HUMAN	Direct
Q8R311	CTGE5_MOUSE	O15320	CTGE5_HUMAN	Direct
Q9DBU0	TM9S1_MOUSE	O15321	TM9S1_HUMAN	Direct
Q6P1Y8	INP4B_MOUSE	O15327	INP4B_HUMAN	Direct
O55226	CHAD_MOUSE	O15335	CHAD_HUMAN	Direct
Q9CQD8	VA0E1_MOUSE	O15342	VA0E1_HUMAN	Direct
O70583	TRI18_MOUSE	O15344	TRI18_HUMAN	Direct
O54879	HMGB3_MOUSE	O15347	HMGB3_HUMAN	Direct
Q9JJP2	P73_MOUSE	O15350	P73_HUMAN	Direct
Q61575	FOXN1_MOUSE	O15353	FOXN1_HUMAN	Direct
Q9QY42	GPR37_MOUSE	O15354	GPR37_HUMAN	Direct
Q61074	PPM1G_MOUSE	O15355	PPM1G_HUMAN	Direct
Q6P549	SHIP2_MOUSE	O15357	SHIP2_HUMAN	Direct
Q9JL70	FANCA_MOUSE	O15360	FANCA_HUMAN	Direct
Q04890	SOX12_MOUSE	O15370	SOX12_HUMAN	Direct
O70194	EIF3D_MOUSE	O15371	EIF3D_HUMAN	Direct
Q91WK2	EIF3H_MOUSE	O15372	EIF3H_HUMAN	Direct
Q8R0M8	MOT5_MOUSE	O15374	MOT5_HUMAN	Direct
G5E8K6	MOT6_MOUSE	O15375	MOT6_HUMAN	Direct
O88895	HDAC3_MOUSE	O15379	HDAC3_HUMAN	Direct
Q9DBY8	NVL_MOUSE	O15381	NVL_HUMAN	Direct
O35855	BCAT2_MOUSE	O15382	BCAT2_HUMAN	Direct
Q920G3	SIGL5_MOUSE	O15389	SIGL5_HUMAN	Direct
Q3TTC2	TYY2_MOUSE	O15391	TYY2_HUMAN	Direct
O70201	BIRC5_MOUSE	O15392	BIRC5_HUMAN	Direct
Q9JIQ8	TMPS2_MOUSE	O15393	TMPS2_HUMAN	Direct
O35136	NCAM2_MOUSE	O15394	NCAM2_HUMAN	Direct
Q7TMY7	IPO8_MOUSE	O15397	IPO8_HUMAN	Direct
Q03391	NMDE4_MOUSE	O15399	NMDE4_HUMAN	Direct
O70439	STX7_MOUSE	O15400	STX7_HUMAN	Direct
B1AT66	MOT7_MOUSE	O15403	MOT7_HUMAN	Direct
Q80W03	TOX3_MOUSE	O15405	TOX3_HUMAN	Direct
P58463	FOXP2_MOUSE	O15409	FOXP2_HUMAN	Direct
Q80WC3	TNC18_MOUSE	O15417	TNC18_HUMAN	Direct
P57787	MOT4_MOUSE	O15427	MOT4_HUMAN	Direct
Q8K211	COPT1_MOUSE	O15431	COPT1_HUMAN	Direct
Q9CPU9	COPT2_MOUSE	O15432	COPT2_HUMAN	Direct
B2RX12	MRP3_MOUSE	O15438	MRP3_HUMAN	Direct
Q9R1X5	MRP5_MOUSE	O15440	MRP5_HUMAN	Direct
Q91ZG2	MPPD1_MOUSE	O15442	MPPD1_HUMAN	Direct
O35903	CCL25_MOUSE	O15444	CCL25_HUMAN	Direct
Q76KJ5	RPA34_MOUSE	O15446	RPA34_HUMAN	Direct
Q6R5N8	TLR13_MOUSE	O15455	TLR3_HUMAN	HCOP
Q99MB1	TLR3_MOUSE	O15455	TLR3_HUMAN	Direct
Q99MT2	MSH4_MOUSE	O15457	MSH4_HUMAN	Direct
Q60716	P4HA2_MOUSE	O15460	P4HA2_HUMAN	Direct
P70126	SIA8E_MOUSE	O15466	SIA8E_HUMAN	Direct
A2A9R3	MAGB4_MOUSE	O15481	MAGB4_HUMAN	Direct
O08688	CAN5_MOUSE	O15484	CAN5_HUMAN	Direct
P97428	RGS16_MOUSE	O15492	RGS16_HUMAN	Direct
Q9QXX3	PA2GX_MOUSE	O15496	PA2GX_HUMAN	Direct
Q9CQW1	YKT6_MOUSE	O15498	YKT6_HUMAN	Direct
P56916	GSC2_MOUSE	O15499	GSC2_HUMAN	Direct
Q8BGI3	INSI1_MOUSE	O15503	INSI1_HUMAN	Direct
Q8CIC2	NUPL2_MOUSE	O15504	NUPL2_HUMAN	Direct
Q9CPW4	ARPC5_MOUSE	O15511	ARPC5_HUMAN	Direct
Q9D7M8	RPB4_MOUSE	O15514	RPB4_HUMAN	Direct
O08785	CLOCK_MOUSE	O15516	CLOCK_HUMAN	Direct
O35732	CFLAR_MOUSE	O15519	CFLAR_HUMAN	Direct
O35565	FGF10_MOUSE	O15520	FGF10_HUMAN	Direct
O70584	NKX28_MOUSE	O15522	NKX28_HUMAN	Direct
Q62095	DDX3Y_MOUSE	O15523	DDX3Y_HUMAN	Direct
P16381	DDX3L_MOUSE	O15523	DDX3Y_HUMAN	HCOP
O35716	SOCS1_MOUSE	O15524	SOCS1_HUMAN	Direct
O54790	MAFG_MOUSE	O15525	MAFG_HUMAN	Direct
O08760	OGG1_MOUSE	O15527	OGG1_HUMAN	Direct
O35084	CP27B_MOUSE	O15528	CP27B_HUMAN	Direct
Q9Z2A0	PDPK1_MOUSE	O15530	PDPK1_HUMAN	Direct
Q9R233	TPSN_MOUSE	O15533	TPSN_HUMAN	Direct
O35973	PER1_MOUSE	O15534	PER1_HUMAN	Direct
P15620	ZN271_MOUSE	O15535	ZSC9_HUMAN	HCOP
Q9Z1L4	XLRS1_MOUSE	O15537	XLRS1_HUMAN	Direct
O08850	RGS5_MOUSE	O15539	RGS5_HUMAN	Direct
P51880	FABP7_MOUSE	O15540	FABP7_HUMAN	Direct
O54803	P2RX6_MOUSE	O15547	P2RX6_HUMAN	Direct
O70546	KDM6A_MOUSE	O15550	KDM6A_HUMAN	Direct
Q9Z0G9	CLD3_MOUSE	O15551	CLD3_HUMAN	Direct
Q8VCK6	FFAR2_MOUSE	O15552	FFAR2_HUMAN	Direct
Q9JJ26	MEFV_MOUSE	O15553	MEFV_HUMAN	Direct
O89109	KCNN4_MOUSE	O15554	KCNN4_HUMAN	Direct
O35945	AL1A7_MOUSE	O35945		HCOP
O35286	DHX15_MOUSE	O43143	DHX15_HUMAN	Direct
Q80U12	SGSM2_MOUSE	O43147	SGSM2_HUMAN	Direct
Q9D0L8	MCES_MOUSE	O43148	MCES_HUMAN	Direct
Q5SSH7	ZZEF1_MOUSE	O43149	ZZEF1_HUMAN	Direct
Q7SIG6	ASAP2_MOUSE	O43150	ASAP2_HUMAN	Direct
Q8BG87	TET3_MOUSE	O43151	TET3_HUMAN	Direct
Q8BLU0	FLRT2_MOUSE	O43155	FLRT2_HUMAN	Direct
Q91V83	TTI1_MOUSE	O43156	TTI1_HUMAN	Direct
Q8CJH3	PLXB1_MOUSE	O43157	PLXB1_HUMAN	Direct
Q9DB85	RRP8_MOUSE	O43159	RRP8_HUMAN	Direct
Q80U04	PJA2_MOUSE	O43164	PJA2_HUMAN	Direct
Q8C0T5	SI1L1_MOUSE	O43166	SI1L1_HUMAN	Direct
Q80X44	ZBT24_MOUSE	O43167	ZBT24_HUMAN	Direct
Q9CQX2	CYB5B_MOUSE	O43169	CYB5B_HUMAN	Direct
Q9DAW6	PRP4_MOUSE	O43172	PRP4_HUMAN	Direct
Q64689	SIA8C_MOUSE	O43173	SIA8C_HUMAN	Direct
O55127	CP26A_MOUSE	O43174	CP26A_HUMAN	Direct
Q61753	SERA_MOUSE	O43175	SERA_HUMAN	Direct
Q9CXZ1	NDUS4_MOUSE	O43181	NDUS4_HUMAN	Direct
O54834	RHG06_MOUSE	O43182	RHG06_HUMAN	Direct
Q61824	ADA12_MOUSE	O43184	ADA12_HUMAN	Direct
O54751	CRX_MOUSE	O43186	CRX_HUMAN	Direct
Q8CFA1	IRAK2_MOUSE	O43187	IRAK2_HUMAN	Direct
Q9Z1B8	PHF1_MOUSE	O43189	PHF1_HUMAN	Direct
Q5U431	GPR39_MOUSE	O43194	GPR39_HUMAN	Direct
Q9QUM7	MSH5_MOUSE	O43196	MSH5_HUMAN	Direct
P28661	SEPT4_MOUSE	O43236	SEPT4_HUMAN	Direct
Q6PDL0	DC1L2_MOUSE	O43237	DC1L2_HUMAN	Direct
P14685	PSMD3_MOUSE	O43242	PSMD3_HUMAN	Direct
Q8BLQ7	CTR4_MOUSE	O43246	CTR4_HUMAN	Direct
Q9D9J2	TEX33_MOUSE	O43247	TEX33_HUMAN	Direct
P31313	HXC11_MOUSE	O43248	HXC11_HUMAN	Direct
Q8BP71	RFOX2_MOUSE	O43251	RFOX2_HUMAN	Direct
Q60967	PAPS1_MOUSE	O43252	PAPS1_HUMAN	Direct
Q06985	SIA1B_MOUSE	O43255	SIAH2_HUMAN	HCOP
Q06986	SIAH2_MOUSE	O43255	SIAH2_HUMAN	Direct
P61092	SIA1A_MOUSE	O43255	SIAH2_HUMAN	HCOP
Q8R331	ZNHI1_MOUSE	O43257	ZNHI1_HUMAN	Direct
O54692	ZW10_MOUSE	O43264	ZW10_HUMAN	Direct
Q9WU79	PROD_MOUSE	O43272	PROD_HUMAN	Direct
Q9R097	SPIT1_MOUSE	O43278	SPIT1_HUMAN	Direct
Q9JLT2	TREA_MOUSE	O43280	TREA_HUMAN	Direct
Q64355	EFS_MOUSE	O43281	EFS_HUMAN	Direct
Q1HKZ5	M3K13_MOUSE	O43283	M3K13_HUMAN	Direct
Q9JMK0	B4GT5_MOUSE	O43286	B4GT5_HUMAN	Direct
Q9Z315	SNUT1_MOUSE	O43290	SNUT1_HUMAN	Direct
Q9WU03	SPIT2_MOUSE	O43291	SPIT2_HUMAN	Direct
Q9WTK3	GPAA1_MOUSE	O43292	GPAA1_HUMAN	Direct
O54784	DAPK3_MOUSE	O43293	DAPK3_HUMAN	Direct
Q62219	TGFI1_MOUSE	O43294	TGFI1_HUMAN	Direct
Q812A2	SRGP3_MOUSE	O43295	SRGP3_HUMAN	Direct
Q9DAI4	ZBT43_MOUSE	O43298	ZBT43_HUMAN	Direct
Q3U829	AP5Z1_MOUSE	O43299	AP5Z1_HUMAN	Direct
Q8BGA3	LRRT2_MOUSE	O43300	LRRT2_HUMAN	Direct
Q8K0U4	HS12A_MOUSE	O43301	HS12A_HUMAN	Direct
Q7TSH4	CP110_MOUSE	O43303	CP110_HUMAN	Direct
Q01341	ADCY6_MOUSE	O43306	ADCY6_HUMAN	Direct
Q3UTH8	ARHG9_MOUSE	O43307	ARHG9_HUMAN	Direct
Q9Z1D7	ZSC12_MOUSE	O43309	ZSC12_HUMAN	Direct
Q6PEE2	CTIF_MOUSE	O43310	CTIF_HUMAN	Direct
Q8R1S4	MTSS1_MOUSE	O43312	MTSS1_HUMAN	Direct
Q6P9S1	ATMIN_MOUSE	O43313	ATMIN_HUMAN	Direct
Q6ZQB6	VIP2_MOUSE	O43314	VIP2_HUMAN	Direct
Q9JJJ3	AQP9_MOUSE	O43315	AQP9_HUMAN	Direct
P32115	PAX4_MOUSE	O43316	PAX4_HUMAN	Direct
Q62073	M3K7_MOUSE	O43318	M3K7_HUMAN	Direct
Q9ESL8	FGF16_MOUSE	O43320	FGF16_HUMAN	Direct
Q61488	DHH_MOUSE	O43323	DHH_HUMAN	Direct
Q9D1M4	MCA3_MOUSE	O43324	MCA3_HUMAN	Direct
Q9CQB7	LYRM1_MOUSE	O43325	LYRM1_HUMAN	Direct
P10077	ZFP27_MOUSE	O43345	ZN208_HUMAN	HCOP
P16372	ZFP58_MOUSE	O43345	ZN208_HUMAN	HCOP
P10751	ZFP11_MOUSE	O43345	ZN208_HUMAN	HCOP
Q61474	MSI1H_MOUSE	O43347	MSI1H_HUMAN	Direct
P58801	RIPK2_MOUSE	O43353	RIPK2_HUMAN	Direct
P31245	HXA2_MOUSE	O43364	HXA2_HUMAN	Direct
P02831	HXA3_MOUSE	O43365	HXA3_HUMAN	Direct
Q6PFQ7	RASL2_MOUSE	O43374	RASL2_HUMAN	Direct
Q3U3T8	WDR62_MOUSE	O43379	WDR62_HUMAN	Direct
Q922U1	PRPF3_MOUSE	O43395	PRPF3_HUMAN	Direct
Q8CDN6	TXNL1_MOUSE	O43396	TXNL1_HUMAN	Direct
Q9CYZ2	TPD54_MOUSE	O43399	TPD54_HUMAN	Direct
O70378	EMC8_MOUSE	O43402	EMC8_HUMAN	Direct
Q62507	COCH_MOUSE	O43405	COCH_HUMAN	Direct
Q8C460	ERI3_MOUSE	O43414	ERI3_HUMAN	Direct
Q9CUX1	P52K_MOUSE	O43422	P52K_HUMAN	Direct
Q64G17	AN32C_MOUSE	O43423	AN32C_HUMAN	Direct
Q61625	GRID2_MOUSE	O43424	GRID2_HUMAN	Direct
Q8CHC4	SYNJ1_MOUSE	O43426	SYNJ1_HUMAN	Direct
Q9JI19	FIBP_MOUSE	O43427	FIBP_HUMAN	Direct
Q80XI3	IF4G3_MOUSE	O43432	IF4G3_HUMAN	Direct
P70323	TBX1_MOUSE	O43435	TBX1_HUMAN	Direct
O70374	MTG8R_MOUSE	O43439	MTG8R_HUMAN	Direct
Q9D868	PPIH_MOUSE	O43447	PPIH_HUMAN	Direct
P97382	KCAB3_MOUSE	O43448	KCAB3_HUMAN	Direct
Q8CHX6	MBTP2_MOUSE	O43462	MBTP2_HUMAN	Direct
O54864	SUV91_MOUSE	O43463	SUV91_HUMAN	Direct
Q9JIY5	HTRA2_MOUSE	O43464	HTRA2_HUMAN	Direct
Q60793	KLF4_MOUSE	O43474	KLF4_HUMAN	Direct
A2AQ14	MS18B_MOUSE	O43482	MS18B_HUMAN	Direct
Q8CG76	ARK72_MOUSE	O43488	ARK72_HUMAN	Direct
O54990	PROM1_MOUSE	O43490	PROM1_HUMAN	Direct
O70318	E41L2_MOUSE	O43491	E41L2_HUMAN	Direct
Q62313	TGON1_MOUSE	O43493	TGON2_HUMAN	HCOP
Q62314	TGON2_MOUSE	O43493	TGON2_HUMAN	Direct
Q924H5	RA51C_MOUSE	O43502	RA51C_HUMAN	Direct
Q9D1L9	LTOR5_MOUSE	O43504	LTOR5_HUMAN	Direct
Q8BWP8	B4GA1_MOUSE	O43505	B4GA1_HUMAN	Direct
Q9R159	ADA25_MOUSE	O43506	ADA20_HUMAN	HCOP
Q9R158	AD26A_MOUSE	O43506	ADA20_HUMAN	HCOP
Q9R160	ADA24_MOUSE	O43506	ADA20_HUMAN	HCOP
O54907	TNF12_MOUSE	O43508	TNF12_HUMAN	Direct
Q9R155	S26A4_MOUSE	O43511	S26A4_HUMAN	Direct
Q9CZB6	MED7_MOUSE	O43513	MED7_HUMAN	Direct
Q8K1I7	WIPF1_MOUSE	O43516	WIPF1_HUMAN	Direct
A3FIN4	AT8B5_MOUSE	O43520	AT8B1_HUMAN	HCOP
Q148W0	AT8B1_MOUSE	O43520	AT8B1_HUMAN	Direct
O54918	B2L11_MOUSE	O43521	B2L11_HUMAN	Direct
Q9WVH4	FOXO3_MOUSE	O43524	FOXO3_HUMAN	Direct
Q8K3F6	KCNQ3_MOUSE	O43525	KCNQ3_HUMAN	Direct
Q9Z351	KCNQ2_MOUSE	O43526	KCNQ2_HUMAN	Direct
Q6PGK7	CHSTA_MOUSE	O43529	CHSTA_HUMAN	Direct
O35182	SMAD6_MOUSE	O43541	SMAD6_HUMAN	Direct
Q9CXE6	XRCC3_MOUSE	O43542	XRCC3_HUMAN	Direct
Q9CX47	XRCC2_MOUSE	O43543	XRCC2_HUMAN	Direct
Q9D7I9	TGM5_MOUSE	O43548	TGM5_HUMAN	Direct
O70258	SGCE_MOUSE	O43556	SGCE_HUMAN	Direct
Q9QYH9	TNF14_MOUSE	O43557	TNF14_HUMAN	Direct
Q91WJ0	FRS3_MOUSE	O43559	FRS3_HUMAN	Direct
O54957	LAT_MOUSE	O43561	LAT_HUMAN	Direct
P97492	RGS14_MOUSE	O43566	RGS14_HUMAN	Direct
O54965	RNF13_MOUSE	O43567	RNF13_HUMAN	Direct
Q8CI85	CAH12_MOUSE	O43570	CAH12_HUMAN	Direct
O88845	AKA10_MOUSE	O43572	AKA10_HUMAN	Direct
Q9R0N7	SYT7_MOUSE	O43581	SYT7_HUMAN	Direct
Q9CQJ6	DENR_MOUSE	O43583	DENR_HUMAN	Direct
P97814	PPIP1_MOUSE	O43586	PPIP1_HUMAN	Direct
Q9CRT8	XPOT_MOUSE	O43592	XPOT_HUMAN	Direct
Q61645	HAIR_MOUSE	O43593	HAIR_HUMAN	Direct
Q9QXV8	SPY2_MOUSE	O43597	SPY2_HUMAN	Direct
Q80VJ3	DNPH1_MOUSE	O43598	DNPH1_HUMAN	Direct
O88809	DCX_MOUSE	O43602	DCX_HUMAN	Direct
O88854	GALR2_MOUSE	O43603	GALR2_HUMAN	Direct
Q9QXV9	SPY1_MOUSE	O43609	SPY1_HUMAN	Direct
O55241	OREX_MOUSE	O43612	OREX_HUMAN	Direct
P58307	OX1R_MOUSE	O43613	OX1R_HUMAN	Direct
P58308	OX2R_MOUSE	O43614	OX2R_HUMAN	Direct
O35857	TIM44_MOUSE	O43615	TIM44_HUMAN	Direct
O55013	TPPC3_MOUSE	O43617	TPPC3_HUMAN	Direct
P97469	SNAI2_MOUSE	O43623	SNAI2_HUMAN	Direct
Q9DB34	CHM2A_MOUSE	O43633	CHM2A_HUMAN	Direct
Q61574	FOXS1_MOUSE	O43638	FOXS1_HUMAN	Direct
O55033	NCK2_MOUSE	O43639	NCK2_HUMAN	Direct
P57096	PSCA_MOUSE	O43653	PSCA_HUMAN	Direct
O70401	TSN6_MOUSE	O43657	TSN6_HUMAN	Direct
Q922V4	PLRG1_MOUSE	O43660	PLRG1_HUMAN	Direct
Q99K43	PRC1_MOUSE	O43663	PRC1_HUMAN	Direct
Q9CQE5	RGS10_MOUSE	O43665	RGS10_HUMAN	Direct
Q9JMD0	ZN207_MOUSE	O43670	ZN207_HUMAN	Direct
Q9CQH3	NDUB5_MOUSE	O43674	NDUB5_HUMAN	Direct
Q9CQZ6	NDUB3_MOUSE	O43676	NDUB3_HUMAN	Direct
Q9CQY9	NDUC1_MOUSE	O43677	NDUC1_HUMAN	Direct
Q9CQ75	NDUA2_MOUSE	O43678	NDUA2_HUMAN	Direct
O55203	LDB2_MOUSE	O43679	LDB2_HUMAN	Direct
O35437	TCF21_MOUSE	O43680	TCF21_HUMAN	Direct
O54984	ASNA_MOUSE	O43681	ASNA_HUMAN	Direct
O08901	BUB1_MOUSE	O43683	BUB1_HUMAN	Direct
Q9WVA3	BUB3_MOUSE	O43684	BUB3_HUMAN	Direct
O55074	AKA7A_MOUSE	O43687	AKA7A_HUMAN	Direct
Q9DAX2	PLPP2_MOUSE	O43688	PLPP2_HUMAN	Direct
Q8BS03	PI15_MOUSE	O43692	PI15_HUMAN	Direct
Q9QWG7	ST1B1_MOUSE	O43704	ST1B1_HUMAN	Direct
P57780	ACTN4_MOUSE	O43707	ACTN4_HUMAN	Direct
Q9WVL0	MAAI_MOUSE	O43708	MAAI_HUMAN	Direct
Q9CY21	BUD23_MOUSE	O43709	BUD23_HUMAN	Direct
O55144	TLX3_MOUSE	O43711	TLX3_HUMAN	Direct
Q9D8Z2	TRIA1_MOUSE	O43715	TRIA1_HUMAN	Direct
Q8CBY0	GATC_MOUSE	O43716	GATC_HUMAN	Direct
Q8BGC0	HTSF1_MOUSE	O43719	HTSF1_HUMAN	Direct
Q8R1L4	ERD23_MOUSE	O43731	ERD23_HUMAN	Direct
Q61500	ITM2A_MOUSE	O43736	ITM2A_HUMAN	Direct
O08967	CYH3_MOUSE	O43739	CYH3_HUMAN	Direct
Q6PAM0	AAKB2_MOUSE	O43741	AAKB2_HUMAN	Direct
Q9D869	CHP2_MOUSE	O43745	CHP2_HUMAN	Direct
P22892	AP1G1_MOUSE	O43747	AP1G1_HUMAN	Direct
Q9JHB2	OLF19_MOUSE	O43749	OR1F1_HUMAN	HCOP
Q7TRF3	OL867_MOUSE	O43749	OR1F1_HUMAN	HCOP
Q60879	OLF3_MOUSE	O43749	OR1F1_HUMAN	HCOP
Q0VAX9	OLF18_MOUSE	O43749	OR1F1_HUMAN	HCOP
Q60892	OLF8_MOUSE	O43749	OR1F1_HUMAN	HCOP
Q9JKK1	STX6_MOUSE	O43752	STX6_HUMAN	Direct
O55100	SNG1_MOUSE	O43759	SNG1_HUMAN	Direct
O55101	SNG2_MOUSE	O43760	SNG2_HUMAN	Direct
Q8R191	SNG3_MOUSE	O43761	SNG3_HUMAN	Direct
Q61663	TLX2_MOUSE	O43763	TLX2_HUMAN	Direct
Q8BJU0	SGTA_MOUSE	O43765	SGTA_HUMAN	Direct
Q99M04	LIAS_MOUSE	O43766	LIAS_HUMAN	Direct
P60840	ENSA_MOUSE	O43768	ENSA_HUMAN	Direct
Q9Z2Z6	MCAT_MOUSE	O43772	MCAT_HUMAN	Direct
Q8BP47	SYNC_MOUSE	O43776	SYNC_HUMAN	Direct
Q922Y0	DYRK3_MOUSE	O43781	DYRK3_HUMAN	Direct
P97861	KRT86_MOUSE	O43790	KRT86_HUMAN	Direct
Q6IMF0	KRT87_MOUSE	O43790	KRT86_HUMAN	HCOP
P0DMR6	TDP1L_MOUSE	O43791	SPOP_HUMAN	HCOP
P0DMR5	TDPZ1_MOUSE	O43791	SPOP_HUMAN	HCOP
Q6ZWS8	SPOP_MOUSE	O43791	SPOP_HUMAN	Direct
Q717B2	TDPZ2_MOUSE	O43791	SPOP_HUMAN	HCOP
Q6YCH1	TDPZ5_MOUSE	O43791	SPOP_HUMAN	HCOP
Q717B4	TDPZ3_MOUSE	O43791	SPOP_HUMAN	HCOP
Q6YCH2	TDPZ4_MOUSE	O43791	SPOP_HUMAN	HCOP
P46735	MYO1B_MOUSE	O43795	MYO1B_HUMAN	Direct
Q9JJ94	SSNA1_MOUSE	O43805	SSNA1_HUMAN	Direct
O70579	PM34_MOUSE	O43808	PM34_HUMAN	Direct
Q9CQF3	CPSF5_MOUSE	O43809	CPSF5_HUMAN	Direct
O89112	LANC1_MOUSE	O43813	LANC1_HUMAN	Direct
O55106	STRN_MOUSE	O43815	STRN_HUMAN	Direct
Q91WM3	U3IP2_MOUSE	O43818	U3IP2_HUMAN	Direct
Q8VCL2	SCO2_MOUSE	O43819	SCO2_HUMAN	Direct
Q8VEI3	HYAL3_MOUSE	O43820	HYAL3_HUMAN	Direct
Q8C6G1	CU002_MOUSE	O43822	CU002_HUMAN	Direct
Q9DBR0	AKAP8_MOUSE	O43823	AKAP8_HUMAN	Direct
Q3U6U5	GTPB6_MOUSE	O43824	GTPB6_HUMAN	Direct
O54905	B3GT2_MOUSE	O43825	B3GT2_HUMAN	Direct
Q8R1Q3	ANGL7_MOUSE	O43827	ANGL7_HUMAN	Direct
Q08376	ZBT14_MOUSE	O43829	ZBT14_HUMAN	Direct
Q8BHG1	NRDC_MOUSE	O43847	NRDC_HUMAN	Direct
O35887	CALU_MOUSE	O43852	CALU_HUMAN	Direct
O35474	EDIL3_MOUSE	O43854	EDIL3_HUMAN	Direct
P98195	ATP9B_MOUSE	O43861	ATP9B_HUMAN	Direct
Q80SW1	SAHH2_MOUSE	O43865	SAHH2_HUMAN	Direct
Q9QWK4	CD5L_MOUSE	O43866	CD5L_HUMAN	Direct
O88627	S28A2_MOUSE	O43868	S28A2_HUMAN	Direct
Q61817	CREB3_MOUSE	O43889	CREB3_HUMAN	Direct
B1AVD1	XPP2_MOUSE	O43895	XPP2_HUMAN	Direct
O35071	KIF1C_MOUSE	O43896	KIF1C_HUMAN	Direct
Q62381	TLL1_MOUSE	O43897	TLL1_HUMAN	Direct
Q80VL3	PRIC3_MOUSE	O43900	PRIC3_HUMAN	Direct
P11862	GAS2_MOUSE	O43903	GAS2_HUMAN	Direct
Q9WVL6	EXTL3_MOUSE	O43909	EXTL3_HUMAN	Direct
Q9WUV0	ORC5_MOUSE	O43913	ORC5_HUMAN	Direct
O54885	TYOBP_MOUSE	O43914	TYOBP_HUMAN	Direct
P97946	VEGFD_MOUSE	O43915	VEGFD_HUMAN	Direct
Q9EQC0	CHST1_MOUSE	O43916	CHST1_HUMAN	Direct
Q9Z0E3	AIRE_MOUSE	O43918	AIRE_HUMAN	Direct
Q99LY9	NDUS5_MOUSE	O43920	NDUS5_HUMAN	Direct
P52801	EFNA2_MOUSE	O43921	EFNA2_HUMAN	Direct
O55057	PDE6D_MOUSE	O43924	PDE6D_HUMAN	Direct
O55038	CXL13_MOUSE	O43927	CXL13_HUMAN	Direct
O88708	ORC4_MOUSE	O43929	ORC4_HUMAN	Direct
Q5BL07	PEX1_MOUSE	O43933	PEX1_HUMAN	Direct
Q8BJ51	MFS11_MOUSE	O43934	MFS11_HUMAN	Direct
Q61550	RAD21_MOUSE	O60216	RAD21_HUMAN	Direct
P45377	ALD2_MOUSE	O60218	AK1BA_HUMAN	HCOP
P21300	ALD1_MOUSE	O60218	AK1BA_HUMAN	HCOP
Q4FZG7	TI8AB_MOUSE	O60220	TIM8A_HUMAN	HCOP
Q9WVA2	TIM8A_MOUSE	O60220	TIM8A_HUMAN	Direct
B1AUS7	SSXA1_MOUSE	O60224	SSX4_HUMAN	HCOP
B1AUS7	SSXA1_MOUSE	O60224	SSX4_HUMAN	HCOP
B1AUS7	SSXA1_MOUSE	O60225	SSX5_HUMAN	HCOP
A2CG49	KALRN_MOUSE	O60229	KALRN_HUMAN	Direct
P56873	SSA27_MOUSE	O60232	SSA27_HUMAN	Direct
Q9ERL7	GMFG_MOUSE	O60234	GMFG_HUMAN	Direct
Q8VHK8	TM11D_MOUSE	O60235	TM11D_HUMAN	Direct
Q8BG95	MYPT2_MOUSE	O60237	MYPT2_HUMAN	Direct
Q9Z2F7	BNI3L_MOUSE	O60238	BNI3L_HUMAN	Direct
Q9Z131	3BP5_MOUSE	O60239	3BP5_HUMAN	Direct
Q8CGN5	PLIN1_MOUSE	O60240	PLIN1_HUMAN	Direct
Q8CGM1	AGRB2_MOUSE	O60241	AGRB2_HUMAN	Direct
Q80ZF8	AGRB3_MOUSE	O60242	AGRB3_HUMAN	Direct
Q9QYK5	H6ST1_MOUSE	O60243	H6ST1_HUMAN	Direct
A2ABV5	MED14_MOUSE	O60244	MED14_HUMAN	Direct
Q62247	SOX16_MOUSE	O60248	SOX15_HUMAN	HCOP
P43267	SOX15_MOUSE	O60248	SOX15_HUMAN	Direct
Q8R574	KPRB_MOUSE	O60256	KPRB_HUMAN	Direct
P63075	FGF17_MOUSE	O60258	FGF17_HUMAN	Direct
Q61955	KLK8_MOUSE	O60259	KLK8_HUMAN	Direct
Q9WVS6	PRKN_MOUSE	O60260	PRKN_HUMAN	Direct
Q61016	GBG7_MOUSE	O60262	GBG7_HUMAN	Direct
Q91ZW3	SMCA5_MOUSE	O60264	SMCA5_HUMAN	Direct
Q8VHH7	ADCY3_MOUSE	O60266	ADCY3_HUMAN	Direct
Q8R0A7	K0513_MOUSE	O60268	K0513_HUMAN	Direct
Q58A65	JIP4_MOUSE	O60271	JIP4_HUMAN	Direct
Q9Z2U2	ZN292_MOUSE	O60281	ZN292_HUMAN	Direct
P28738	KIF5C_MOUSE	O60282	KIF5C_HUMAN	Direct
Q80TY4	ST18_MOUSE	O60284	ST18_HUMAN	Direct
Q641K5	NUAK1_MOUSE	O60285	NUAK1_HUMAN	Direct
Q571H0	NPA1P_MOUSE	O60287	NPA1P_HUMAN	Direct
Q9D074	MGRN1_MOUSE	O60291	MGRN1_HUMAN	Direct
G3X9J0	SI1L3_MOUSE	O60292	SI1L3_HUMAN	Direct
Q8BYR1	TYW4_MOUSE	O60294	TYW4_HUMAN	Direct
A2AHG0	LZTS3_MOUSE	O60299	LZTS3_HUMAN	Direct
Q8C753	K0556_MOUSE	O60303	K0556_HUMAN	Direct
Q8CFQ3	AQR_MOUSE	O60306	AQR_HUMAN	Direct
Q3U214	MAST3_MOUSE	O60307	MAST3_HUMAN	Direct
Q80V31	CE104_MOUSE	O60308	CE104_HUMAN	Direct
O54827	AT10A_MOUSE	O60312	AT10A_HUMAN	Direct
P58281	OPA1_MOUSE	O60313	OPA1_HUMAN	Direct
Q9R0G7	ZEB2_MOUSE	O60315	ZEB2_HUMAN	Direct
Q9WUU9	GANP_MOUSE	O60318	GANP_HUMAN	Direct
Q6A044	F1891_MOUSE	O60320	F1891_HUMAN	Direct
O70161	PI51C_MOUSE	O60331	PI51C_HUMAN	Direct
Q60575	KIF1B_MOUSE	O60333	KIF1B_HUMAN	Direct
Q6NS57	MABP1_MOUSE	O60336	MABP1_HUMAN	Direct
Q6ZQ89	MARH6_MOUSE	O60337	MARH6_HUMAN	Direct
Q6ZQ88	KDM1A_MOUSE	O60341	KDM1A_HUMAN	Direct
Q8BYJ6	TBCD4_MOUSE	O60343	TBCD4_HUMAN	Direct
Q80Z60	ECE2_MOUSE	O60344	ECE2_HUMAN	Direct
Q8CHE4	PHLP1_MOUSE	O60346	PHLP1_HUMAN	Direct
Q6A039	TBC12_MOUSE	O60347	TBC12_HUMAN	Direct
Q61089	FZD6_MOUSE	O60353	FZD6_HUMAN	Direct
Q9WTK0	NUPR1_MOUSE	O60356	NUPR1_HUMAN	Direct
Q9JJV5	CCG3_MOUSE	O60359	CCG3_HUMAN	Direct
Q8R316	HBP1_MOUSE	O60381	HBP1_HUMAN	Direct
Q07105	GDF9_MOUSE	O60383	GDF9_HUMAN	Direct
Q91ZU9	NMD3B_MOUSE	O60391	NMD3B_HUMAN	Direct
Q8VIH1	NOBOX_MOUSE	O60393	NOBOX_HUMAN	Direct
Q8VBW9	OLF63_MOUSE	O60403	O10H2_HUMAN	HCOP
Q8VBW9	OLF63_MOUSE	O60404	O10H3_HUMAN	HCOP
Q7TRF3	OL867_MOUSE	O60412	OR7C2_HUMAN	HCOP
Q9JHB2	OLF19_MOUSE	O60412	OR7C2_HUMAN	HCOP
Q60879	OLF3_MOUSE	O60412	OR7C2_HUMAN	HCOP
Q60892	OLF8_MOUSE	O60412	OR7C2_HUMAN	HCOP
Q0VAX9	OLF18_MOUSE	O60412	OR7C2_HUMAN	HCOP
Q8K557	ONEC3_MOUSE	O60422	ONEC3_HUMAN	Direct
A3FIN4	AT8B5_MOUSE	O60423	AT8B3_HUMAN	HCOP
Q6UQ17	AT8B3_MOUSE	O60423	AT8B3_HUMAN	Direct
Q920L1	FADS1_MOUSE	O60427	FADS1_HUMAN	Direct
Q9JHB2	OLF19_MOUSE	O60431	OR1I1_HUMAN	HCOP
Q60879	OLF3_MOUSE	O60431	OR1I1_HUMAN	HCOP
Q7TRF3	OL867_MOUSE	O60431	OR1I1_HUMAN	HCOP
Q0VAX9	OLF18_MOUSE	O60431	OR1I1_HUMAN	HCOP
Q60892	OLF8_MOUSE	O60431	OR1I1_HUMAN	HCOP
Q9R269	PEPL_MOUSE	O60437	PEPL_HUMAN	Direct
Q9Z2D3	GSDME_MOUSE	O60443	GSDME_HUMAN	Direct
P97366	EVI5_MOUSE	O60447	EVI5_HUMAN	Direct
Q60767	LY75_MOUSE	O60449	LY75_HUMAN	Direct
O35375	NRP2_MOUSE	O60462	NRP2_HUMAN	Direct
Q9ERC8	DSCAM_MOUSE	O60469	DSCAM_HUMAN	Direct
P39098	MA1A2_MOUSE	O60476	MA1A2_HUMAN	Direct
Q920P3	BRNP1_MOUSE	O60477	BRNP1_HUMAN	Direct
Q8BNQ3	G137B_MOUSE	O60478	G137B_HUMAN	Direct
Q64205	DLX3_MOUSE	O60479	DLX3_HUMAN	Direct
Q62521	ZIC3_MOUSE	O60481	ZIC3_HUMAN	Direct
Q9QZC2	PLXC1_MOUSE	O60486	PLXC1_HUMAN	Direct
O70255	MPZL2_MOUSE	O60487	MPZL2_HUMAN	Direct
Q9QUJ7	ACSL4_MOUSE	O60488	ACSL4_HUMAN	Direct
O70492	SNX3_MOUSE	O60493	SNX3_HUMAN	Direct
Q9JLB4	CUBN_MOUSE	O60494	CUBN_HUMAN	Direct
O70469	DOK2_MOUSE	O60496	DOK2_HUMAN	Direct
Q9QZS7	NPHN_MOUSE	O60500	NPHN_HUMAN	Direct
Q9EQQ9	OGA_MOUSE	O60502	OGA_HUMAN	Direct
P51830	ADCY9_MOUSE	O60503	ADCY9_HUMAN	Direct
Q9R1Z8	VINEX_MOUSE	O60504	VINEX_HUMAN	Direct
Q7TMK9	HNRPQ_MOUSE	O60506	HNRPQ_HUMAN	Direct
O70281	TPST1_MOUSE	O60507	TPST1_HUMAN	Direct
Q9DC48	PRP17_MOUSE	O60508	PRP17_HUMAN	Direct
Q91YY2	B4GT3_MOUSE	O60512	B4GT3_HUMAN	Direct
Q9JJ04	B4GT4_MOUSE	O60513	B4GT4_HUMAN	Direct
Q80VV3	4EBP3_MOUSE	O60516	4EBP3_HUMAN	Direct
Q8BIV3	RNBP6_MOUSE	O60518	RNBP6_HUMAN	Direct
Q32M00	CRBL2_MOUSE	O60519	CRBL2_HUMAN	Direct
P61407	TDRD6_MOUSE	O60522	TDRD6_HUMAN	Direct
Q8CCP0	NEMF_MOUSE	O60524	NEMF_HUMAN	Direct
O70300	PSPN_MOUSE	O60542	PSPN_HUMAN	Direct
O70302	CIDEA_MOUSE	O60543	CIDEA_HUMAN	Direct
Q8K0C9	GMDS_MOUSE	O60547	GMDS_HUMAN	Direct
O35392	FOXD2_MOUSE	O60548	FOXD2_HUMAN	Direct
O70311	NMT2_MOUSE	O60551	NMT2_HUMAN	Direct
Q9QWV9	CCNT1_MOUSE	O60563	CCNT1_HUMAN	Direct
O70326	GREM1_MOUSE	O60565	GREM1_HUMAN	Direct
Q9Z1S0	BUB1B_MOUSE	O60566	BUB1B_HUMAN	Direct
Q9R0E1	PLOD3_MOUSE	O60568	PLOD3_HUMAN	Direct
Q8BMB3	IF4E2_MOUSE	O60573	IF4E2_HUMAN	Direct
O35679	ISK4_MOUSE	O60575	ISK4_HUMAN	Direct
Q7TQK0	CCNT2_MOUSE	O60583	CCNT2_HUMAN	Direct
Q9JLF7	TLR5_MOUSE	O60602	TLR5_HUMAN	Direct
Q9QUN7	TLR2_MOUSE	O60603	TLR2_HUMAN	Direct
O35118	GFRA3_MOUSE	O60609	GFRA3_HUMAN	Direct
O08808	DIAP1_MOUSE	O60610	DIAP1_HUMAN	Direct
Q9ERR7	SEP15_MOUSE	O60613	SEP15_HUMAN	Direct
Q99J59	TSN1_MOUSE	O60635	TSN1_HUMAN	Direct
Q922J6	TSN2_MOUSE	O60636	TSN2_HUMAN	Direct
Q9QY33	TSN3_MOUSE	O60637	TSN3_HUMAN	Direct
Q61548	AP180_MOUSE	O60641	AP180_HUMAN	Direct
Q6KAR6	EXOC3_MOUSE	O60645	EXOC3_HUMAN	Direct
Q62452	UD19_MOUSE	O60656	UD19_HUMAN	Direct
Q6ZQM8	UD17C_MOUSE	O60656	UD19_HUMAN	HCOP
O88502	PDE8A_MOUSE	O60658	PDE8A_HUMAN	Direct
A2AUC9	KLH41_MOUSE	O60662	KLH41_HUMAN	Direct
O88609	LMX1B_MOUSE	O60663	LMX1B_HUMAN	Direct
Q9DBG5	PLIN3_MOUSE	O60664	PLIN3_HUMAN	Direct
A1KXC4	FAIM3_MOUSE	O60667	FAIM3_HUMAN	Direct
O70451	MOT2_MOUSE	O60669	MOT2_HUMAN	Direct
Q9QWZ1	RAD1_MOUSE	O60671	RAD1_HUMAN	Direct
Q61493	REV3L_MOUSE	O60673	REV3L_HUMAN	Direct
Q62120	JAK2_MOUSE	O60674	JAK2_HUMAN	Direct
Q61827	MAFK_MOUSE	O60675	MAFK_HUMAN	Direct
P32766	CST8_MOUSE	O60676	CST8_HUMAN	Direct
Q922H1	ANM3_MOUSE	O60678	ANM3_HUMAN	Direct
O88940	MUSC_MOUSE	O60682	MUSC_HUMAN	Direct
B1AUE5	PEX10_MOUSE	O60683	PEX10_HUMAN	Direct
O35345	IMA7_MOUSE	O60684	IMA7_HUMAN	Direct
Q8R054	SRPX2_MOUSE	O60687	SRPX2_HUMAN	Direct
Q9ESC7	YPEL1_MOUSE	O60688	YPEL1_HUMAN	Direct
O70475	UGDH_MOUSE	O60701	UGDH_HUMAN	Direct
O88856	TPST2_MOUSE	O60704	TPST2_HUMAN	Direct
P70170	ABCC9_MOUSE	O60706	ABCC9_HUMAN	Direct
Q99N69	LPXN_MOUSE	O60711	LPXN_HUMAN	Direct
P30999	CTND1_MOUSE	O60716	CTND1_HUMAN	Direct
Q9EQK7	ICMT_MOUSE	O60725	ICMT_HUMAN	Direct
Q6PFY9	CC14B_MOUSE	O60729	CC14B_HUMAN	Direct
P97819	PLPL9_MOUSE	O60733	PLPL9_HUMAN	Direct
Q9CXU9	EIF1B_MOUSE	O60739	EIF1B_HUMAN	Direct
O88704	HCN1_MOUSE	O60741	HCN1_HUMAN	Direct
Q9CWK8	SNX2_MOUSE	O60749	SNX2_HUMAN	Direct
O88853	GALR3_MOUSE	O60755	GALR3_HUMAN	Direct
Q91VY6	CYTIP_MOUSE	O60759	CYTIP_HUMAN	Direct
Q9JHF7	HPGDS_MOUSE	O60760	HPGDS_HUMAN	Direct
O70152	DPM1_MOUSE	O60762	DPM1_HUMAN	Direct
Q9Z1Z0	USO1_MOUSE	O60763	USO1_HUMAN	Direct
Q61751	Z354A_MOUSE	O60765	Z354A_HUMAN	Direct
Q9EQN9	S19A2_MOUSE	O60779	S19A2_HUMAN	Direct
Q9CR88	RT14_MOUSE	O60783	RT14_HUMAN	Direct
O88746	TOM1_MOUSE	O60784	TOM1_HUMAN	Direct
Q99ME7	TBX19_MOUSE	O60806	TBX19_HUMAN	Direct
Q7TPX8	OOG2_MOUSE	O60809	PRA10_HUMAN	HCOP
Q3UWY1	OOG3_MOUSE	O60809	PRA10_HUMAN	HCOP
E9Q5G7	OOG1_MOUSE	O60809	PRA10_HUMAN	HCOP
Q99MW3	PRAL1_MOUSE	O60809	PRA10_HUMAN	HCOP
Q810Y8	PRAL7_MOUSE	O60809	PRA10_HUMAN	HCOP
Q3UWY1	OOG3_MOUSE	O60810	PRAM4_HUMAN	HCOP
E9Q5G7	OOG1_MOUSE	O60810	PRAM4_HUMAN	HCOP
Q810Y8	PRAL7_MOUSE	O60810	PRAM4_HUMAN	HCOP
Q99MW3	PRAL1_MOUSE	O60810	PRAM4_HUMAN	HCOP
Q7TPX8	OOG2_MOUSE	O60810	PRAM4_HUMAN	HCOP
Q810Y8	PRAL7_MOUSE	O60811	PRAM2_HUMAN	HCOP
Q3UWY1	OOG3_MOUSE	O60811	PRAM2_HUMAN	HCOP
Q7TPX8	OOG2_MOUSE	O60811	PRAM2_HUMAN	HCOP
E9Q5G7	OOG1_MOUSE	O60811	PRAM2_HUMAN	HCOP
Q99MW3	PRAL1_MOUSE	O60811	PRAM2_HUMAN	HCOP
Q99MW3	PRAL1_MOUSE	O60813	PRA11_HUMAN	HCOP
Q7TPX8	OOG2_MOUSE	O60813	PRA11_HUMAN	HCOP
Q3UWY1	OOG3_MOUSE	O60813	PRA11_HUMAN	HCOP
Q810Y8	PRAL7_MOUSE	O60813	PRA11_HUMAN	HCOP
E9Q5G7	OOG1_MOUSE	O60813	PRA11_HUMAN	HCOP
Q64525	H2B2B_MOUSE	O60814	H2B1K_HUMAN	HCOP
P10853	H2B1F_MOUSE	O60814	H2B1K_HUMAN	HCOP
P10853	H2B1F_MOUSE	O60814	H2B1K_HUMAN	HCOP
P10853	H2B1F_MOUSE	O60814	H2B1K_HUMAN	HCOP
P10853	H2B1F_MOUSE	O60814	H2B1K_HUMAN	HCOP
Q9D2U9	H2B3A_MOUSE	O60814	H2B1K_HUMAN	HCOP
P10853	H2B1F_MOUSE	O60814	H2B1K_HUMAN	HCOP
Q8CGP1	H2B1K_MOUSE	O60814	H2B1K_HUMAN	Direct
Q8CGP2	H2B1P_MOUSE	O60814	H2B1K_HUMAN	HCOP
P10853	H2B1F_MOUSE	O60814	H2B1K_HUMAN	HCOP
P70265	F262_MOUSE	O60825	F262_HUMAN	Direct
Q9JIG7	CCD22_MOUSE	O60826	CCD22_HUMAN	Direct
Q91VJ5	PQBP1_MOUSE	O60828	PQBP1_HUMAN	Direct
Q9Z0V7	TI17B_MOUSE	O60830	TI17B_HUMAN	Direct
Q9JIG8	PRAF2_MOUSE	O60831	PRAF2_HUMAN	Direct
Q9ESX5	DKC1_MOUSE	O60832	DKC1_HUMAN	Direct
Q9JIS7	CAC1F_MOUSE	O60840	CAC1F_HUMAN	Direct
Q05D44	IF2P_MOUSE	O60841	IF2P_HUMAN	Direct
Q8K0C5	ZG16_MOUSE	O60844	ZG16_HUMAN	Direct
Q9CYB0	TRI13_MOUSE	O60858	TRI13_HUMAN	Direct
Q60780	GAS7_MOUSE	O60861	GAS7_HUMAN	Direct
Q9JMG1	EDF1_MOUSE	O60869	EDF1_HUMAN	Direct
Q8K339	KIN17_MOUSE	O60870	KIN17_HUMAN	Direct
O70566	DIAP2_MOUSE	O60879	DIAP2_HUMAN	Direct
O88890	SH21A_MOUSE	O60880	SH21A_HUMAN	Direct
P57748	MMP20_MOUSE	O60882	MMP20_HUMAN	Direct
Q99JG2	ETBR2_MOUSE	O60883	ETBR2_HUMAN	Direct
Q9QYJ0	DNJA2_MOUSE	O60884	DNJA2_HUMAN	Direct
Q9ESU6	BRD4_MOUSE	O60885	BRD4_HUMAN	Direct
Q9CQ89	CUTA_MOUSE	O60888	CUTA_HUMAN	Direct
Q99J31	OPHN1_MOUSE	O60890	OPHN1_HUMAN	Direct
Q9WTJ5	RAMP1_MOUSE	O60894	RAMP1_HUMAN	Direct
Q9WUP0	RAMP2_MOUSE	O60895	RAMP2_HUMAN	Direct
Q9WUP1	RAMP3_MOUSE	O60896	RAMP3_HUMAN	Direct
P70390	SHOX2_MOUSE	O60902	SHOX2_HUMAN	Direct
O70572	NSMA_MOUSE	O60906	NSMA_HUMAN	Direct
Q9QXE7	TBL1X_MOUSE	O60907	TBL1X_HUMAN	Direct
Q9Z2Y2	B4GT2_MOUSE	O60909	B4GT2_HUMAN	Direct
Q80UB0	TEST2_MOUSE	O60911	CATL2_HUMAN	HCOP
Q9JI81	CAT8_MOUSE	O60911	CATL2_HUMAN	HCOP
Q91ZF2	CAT7_MOUSE	O60911	CATL2_HUMAN	HCOP
Q9JL96	CATM_MOUSE	O60911	CATL2_HUMAN	HCOP
Q9JIA9	CATR_MOUSE	O60911	CATL2_HUMAN	HCOP
Q9R014	CATJ_MOUSE	O60911	CATL2_HUMAN	HCOP
Q8BQY8	HUS1_MOUSE	O60921	HUS1_HUMAN	Direct
Q9CWM4	PFD1_MOUSE	O60925	PFD1_HUMAN	Direct
Q8K1L5	PP1RB_MOUSE	O60927	PP1RB_HUMAN	Direct
P86046	KCJ13_MOUSE	O60928	KCJ13_HUMAN	Direct
O70338	RNH1_MOUSE	O60930	RNH1_HUMAN	Direct
P57757	CTNS_MOUSE	O60931	CTNS_HUMAN	Direct
Q9R207	NBN_MOUSE	O60934	NBN_HUMAN	Direct
Q9D1X0	NOL3_MOUSE	O60936	NOL3_HUMAN	Direct
O35367	KERA_MOUSE	O60938	KERA_HUMAN	Direct
Q56A07	SCN2B_MOUSE	O60939	SCN2B_HUMAN	Direct
O70585	DTNB_MOUSE	O60941	DTNB_HUMAN	Direct
O55236	MCE1_MOUSE	O60942	MCE1_HUMAN	Direct
A0A0B4J1G0	FCGR4_MOUSE	O75015	FCG3B_HUMAN	HCOP
Q61450	GP49A_MOUSE	O75019	LIRA1_HUMAN	HCOP
P97484	LIRB3_MOUSE	O75022	LIRB3_HUMAN	Direct
Q61450	GP49A_MOUSE	O75023	LIRB5_HUMAN	HCOP
Q61102	ABCB7_MOUSE	O75027	ABCB7_HUMAN	Direct
Q08874	MITF_MOUSE	O75030	MITF_HUMAN	Direct
Q9D4G2	HSF2B_MOUSE	O75031	HSF2B_HUMAN	Direct
Q9QXL1	KI21B_MOUSE	O75037	KI21B_HUMAN	Direct
A2AP18	PLCH2_MOUSE	O75038	PLCH2_HUMAN	Direct
Q91Z67	SRGP2_MOUSE	O75044	SRGP2_HUMAN	Direct
P70207	PLXA2_MOUSE	O75051	PLXA2_HUMAN	Direct
Q9D3A8	CAPON_MOUSE	O75052	CAPON_HUMAN	Direct
Q6ZQA6	IGSF3_MOUSE	O75054	IGSF3_HUMAN	Direct
Q64519	SDC3_MOUSE	O75056	SDC3_HUMAN	Direct
Q80TZ3	AUXI_MOUSE	O75061	AUXI_HUMAN	Direct
Q8VCS3	XYLK_MOUSE	O75063	XYLK_HUMAN	Direct
Q3U1Y4	DEN4B_MOUSE	O75064	DEN4B_HUMAN	Direct
Q80W04	TMCC2_MOUSE	O75069	TMCC2_HUMAN	Direct
Q8BGQ6	EFC14_MOUSE	O75071	EFC14_HUMAN	Direct
Q8R507	FKTN_MOUSE	O75072	FKTN_HUMAN	Direct
Q9R1V7	ADA23_MOUSE	O75077	ADA23_HUMAN	Direct
Q9R1V4	ADA11_MOUSE	O75078	ADA11_HUMAN	Direct
O54972	MTG16_MOUSE	O75081	MTG16_HUMAN	Direct
O88342	WDR1_MOUSE	O75083	WDR1_HUMAN	Direct
Q61090	FZD7_MOUSE	O75084	FZD7_HUMAN	Direct
Q80TR4	SLIT1_MOUSE	O75093	SLIT1_HUMAN	Direct
Q9WVB4	SLIT3_MOUSE	O75094	SLIT3_HUMAN	Direct
Q80V70	MEGF6_MOUSE	O75095	MEGF6_HUMAN	Direct
Q8VI56	LRP4_MOUSE	O75096	LRP4_HUMAN	Direct
Q812C9	AOC2_MOUSE	O75106	AOC2_HUMAN	Direct
O70228	ATP9A_MOUSE	O75110	ATP9A_HUMAN	Direct
Q9JKS4	LDB3_MOUSE	O75112	LDB3_HUMAN	Direct
Q6A037	N4BP1_MOUSE	O75113	N4BP1_HUMAN	Direct
P70336	ROCK2_MOUSE	O75116	ROCK2_HUMAN	Direct
Q9D3X9	MFA3L_MOUSE	O75121	MFA3L_HUMAN	Direct
Q8BRT1	CLAP2_MOUSE	O75122	CLAP2_HUMAN	Direct
Q8C2E4	PTCD1_MOUSE	O75127	PTCD1_HUMAN	Direct
Q5NBX1	COBL_MOUSE	O75128	COBL_HUMAN	Direct
Q80Z10	ASTN2_MOUSE	O75129	ASTN2_HUMAN	Direct
Q8BT60	CPNE3_MOUSE	O75131	CPNE3_HUMAN	Direct
Q80WQ9	ZBED4_MOUSE	O75132	ZBED4_HUMAN	Direct
P61460	DEPD5_MOUSE	O75140	DEPD5_HUMAN	Direct
Q91YI1	ATG13_MOUSE	O75143	ATG13_HUMAN	Direct
Q9JHJ8	ICOSL_MOUSE	O75144	ICOSL_HUMAN	Direct
P60469	LIPA3_MOUSE	O75145	LIPA3_HUMAN	Direct
Q9JKY5	HIP1R_MOUSE	O75146	HIP1R_HUMAN	Direct
D3YYU8	OBSL1_MOUSE	O75147	OBSL1_HUMAN	Direct
Q3U319	BRE1B_MOUSE	O75150	BRE1B_HUMAN	Direct
Q9WTU0	PHF2_MOUSE	O75151	PHF2_HUMAN	Direct
Q6NZF1	ZC11A_MOUSE	O75152	ZC11A_HUMAN	Direct
Q5SW19	CLU_MOUSE	O75153	CLU_HUMAN	Direct
Q8CHD8	RFIP3_MOUSE	O75154	RFIP3_HUMAN	Direct
Q6ZQ73	CAND2_MOUSE	O75155	CAND2_HUMAN	Direct
O54928	SOCS5_MOUSE	O75159	SOCS5_HUMAN	Direct
P59240	NPHP4_MOUSE	O75161	NPHP4_HUMAN	Direct
Q8BW72	KDM4A_MOUSE	O75164	KDM4A_HUMAN	Direct
Q8R3Q2	PP6R2_MOUSE	O75170	PP6R2_HUMAN	Direct
Q8BNJ2	ATS4_MOUSE	O75173	ATS4_HUMAN	Direct
Q8K0V4	CNOT3_MOUSE	O75175	CNOT3_HUMAN	Direct
Q8BW22	CREST_MOUSE	O75177	CREST_HUMAN	Direct
Q99NH0	ANR17_MOUSE	O75179	ANR17_HUMAN	Direct
Q62141	SIN3B_MOUSE	O75182	SIN3B_HUMAN	Direct
A7L9Z8	AT2C2_MOUSE	O75185	AT2C2_HUMAN	Direct
O54946	DNJB6_MOUSE	O75190	DNJB6_HUMAN	Direct
Q3TNA1	XYLB_MOUSE	O75191	XYLB_HUMAN	Direct
Q9Z211	PX11A_MOUSE	O75192	PX11A_HUMAN	Direct
Q91VN0	LRP5_MOUSE	O75197	LRP5_HUMAN	Direct
Q8BGP5	TM127_MOUSE	O75204	TM127_HUMAN	Direct
Q8K1Z0	COQ9_MOUSE	O75208	COQ9_HUMAN	Direct
Q9D7X8	GGCT_MOUSE	O75223	GGCT_HUMAN	Direct
Q9DC70	NDUS7_MOUSE	O75251	NDUS7_HUMAN	Direct
Q0VG18	SIM24_MOUSE	O75264	SIM24_HUMAN	Direct
P10077	ZFP27_MOUSE	O75290	Z780A_HUMAN	HCOP
P22339	GA45B_MOUSE	O75293	GA45B_HUMAN	Direct
O70622	RTN2_MOUSE	O75298	RTN2_HUMAN	Direct
Q91WD5	NDUS2_MOUSE	O75306	NDUS2_HUMAN	Direct
O88338	CAD16_MOUSE	O75309	CAD16_HUMAN	Direct
Q6PDD0	UD2A2_MOUSE	O75310	UDB11_HUMAN	HCOP
Q91XP5	GLRA3_MOUSE	O75311	GLRA3_HUMAN	Direct
Q62384	ZPR1_MOUSE	O75312	ZPR1_HUMAN	Direct
Q9D9M2	UBP12_MOUSE	O75317	UBP12_HUMAN	Direct
Q6NXK5	DUS11_MOUSE	O75319	DUS11_HUMAN	Direct
O55126	NIPS2_MOUSE	O75323	NIPS2_HUMAN	Direct
P61807	SNN_MOUSE	O75324	SNN_HUMAN	Direct
Q9QUR8	SEM7A_MOUSE	O75326	SEM7A_HUMAN	Direct
Q00547	HMMR_MOUSE	O75330	HMMR_HUMAN	Direct
Q810F8	TBX10_MOUSE	O75333	TBX10_HUMAN	Direct
Q8BSS9	LIPA2_MOUSE	O75334	LIPA2_HUMAN	Direct
Q66K08	CILP1_MOUSE	O75339	CILP1_HUMAN	Direct
P12815	PDCD6_MOUSE	O75340	PDCD6_HUMAN	Direct
O70582	LX12B_MOUSE	O75342	LX12B_HUMAN	Direct
O35936	ALOX8_MOUSE	O75342	LX12B_HUMAN	HCOP
Q91XW8	FKBP6_MOUSE	O75344	FKBP6_HUMAN	Direct
P16372	ZFP58_MOUSE	O75346	ZN253_HUMAN	HCOP
P48428	TBCA_MOUSE	O75347	TBCA_HUMAN	Direct
Q9CR51	VATG1_MOUSE	O75348	VATG1_HUMAN	Direct
P46467	VPS4B_MOUSE	O75351	VPS4B_HUMAN	Direct
Q9R0Q9	MPU1_MOUSE	O75352	MPU1_HUMAN	Direct
Q9WUZ9	ENTP5_MOUSE	O75356	ENTP5_HUMAN	Direct
P97458	PROP1_MOUSE	O75360	PROP1_HUMAN	Direct
Q80YN3	BCAS1_MOUSE	O75363	BCAS1_HUMAN	Direct
O35160	PITX3_MOUSE	O75364	PITX3_HUMAN	Direct
Q9D658	TP4A3_MOUSE	O75365	TP4A3_HUMAN	Direct
O88398	AVIL_MOUSE	O75366	AVIL_HUMAN	Direct
Q9QZQ8	H2AY_MOUSE	O75367	H2AY_HUMAN	Direct
Q9JJU8	SH3L1_MOUSE	O75368	SH3L1_HUMAN	Direct
Q80X90	FLNB_MOUSE	O75369	FLNB_HUMAN	Direct
P16372	ZFP58_MOUSE	O75373	ZN737_HUMAN	HCOP
Q60974	NCOR1_MOUSE	O75376	NCOR1_HUMAN	Direct
O70480	VAMP4_MOUSE	O75379	VAMP4_HUMAN	Direct
P52503	NDUS6_MOUSE	O75380	NDUS6_HUMAN	Direct
Q9R0A0	PEX14_MOUSE	O75381	PEX14_HUMAN	Direct
Q9R1R2	TRIM3_MOUSE	O75382	TRIM3_HUMAN	Direct
O70405	ULK1_MOUSE	O75385	ULK1_HUMAN	Direct
O88413	TULP3_MOUSE	O75386	TULP3_HUMAN	Direct
Q8BSM7	LAT3_MOUSE	O75387	LAT3_HUMAN	Direct
Q9CZU6	CISY_MOUSE	O75390	CISY_HUMAN	Direct
Q7TNE3	SPAG7_MOUSE	O75391	SPAG7_HUMAN	Direct
Q9CQP0	RM33_MOUSE	O75394	RM33_HUMAN	Direct
O08547	SC22B_MOUSE	O75396	SC22B_HUMAN	Direct
Q9Z1T5	DEAF1_MOUSE	O75398	DEAF1_HUMAN	Direct
Q9R1C7	PR40A_MOUSE	O75400	PR40A_HUMAN	Direct
Q9CR04	HYPM_MOUSE	O75409	HYPM_HUMAN	Direct
Q6Y685	TACC1_MOUSE	O75410	TACC1_HUMAN	Direct
O88425	NDK6_MOUSE	O75414	NDK6_HUMAN	Direct
Q8CGS6	DPOLQ_MOUSE	O75417	DPOLQ_HUMAN	Direct
Q9Z1X9	CDC45_MOUSE	O75419	CDC45_HUMAN	Direct
Q99MR1	GGYF1_MOUSE	O75420	GGYF1_HUMAN	Direct
Q8BGG6	MSPD3_MOUSE	O75425	MSPD3_HUMAN	Direct
Q9D417	FBX24_MOUSE	O75426	FBX24_HUMAN	Direct
Q921G6	LRCH4_MOUSE	O75427	LRCH4_HUMAN	Direct
O88441	MTX2_MOUSE	O75431	MTX2_HUMAN	Direct
P40336	VP26A_MOUSE	O75436	VP26A_HUMAN	Direct
P16372	ZFP58_MOUSE	O75437	ZN254_HUMAN	HCOP
P0DN34	NDUB1_MOUSE	O75438	NDUB1_HUMAN	Direct
Q9CXT8	MPPB_MOUSE	O75439	MPPB_HUMAN	Direct
O08523	TECTA_MOUSE	O75443	TECTA_HUMAN	Direct
P54843	MAF_MOUSE	O75444	MAF_HUMAN	Direct
Q2QI47	USH2A_MOUSE	O75445	USH2A_HUMAN	Direct
O88574	SAP30_MOUSE	O75446	SAP30_HUMAN	Direct
Q99K74	MED24_MOUSE	O75448	MED24_HUMAN	Direct
Q9WV86	KTNA1_MOUSE	O75449	KTNA1_HUMAN	Direct
O88451	RDH7_MOUSE	O75452	RDH16_HUMAN	HCOP
Q9EQY0	ERN1_MOUSE	O75460	ERN1_HUMAN	Direct
O54917	E2F6_MOUSE	O75461	E2F6_HUMAN	Direct
Q9JM58	CRLF1_MOUSE	O75462	CRLF1_HUMAN	Direct
O54915	NR1I2_MOUSE	O75469	NR1I2_HUMAN	Direct
Q9Z1P4	LGR5_MOUSE	O75473	LGR5_HUMAN	Direct
Q8K025	FRAT2_MOUSE	O75474	FRAT2_HUMAN	Direct
Q99JF8	PSIP1_MOUSE	O75475	PSIP1_HUMAN	Direct
Q91X78	ERLN1_MOUSE	O75477	ERLN1_HUMAN	Direct
Q8CHV6	TAD2A_MOUSE	O75478	TAD2A_HUMAN	Direct
P51655	GPC4_MOUSE	O75487	GPC4_HUMAN	Direct
Q9DCT2	NDUS3_MOUSE	O75489	NDUS3_HUMAN	Direct
O70354	CAH11_MOUSE	O75493	CAH11_HUMAN	Direct
Q9R0U0	SRS10_MOUSE	O75494	SRS10_HUMAN	Direct
O88513	GEMI_MOUSE	O75496	GEMI_HUMAN	Direct
Q3UMW8	CLN5_MOUSE	O75503	CLN5_HUMAN	Direct
Q9CQZ1	HSBP1_MOUSE	O75506	HSBP1_HUMAN	Direct
Q60771	CLD11_MOUSE	O75508	CLD11_HUMAN	Direct
Q9EPU5	TNR21_MOUSE	O75509	TNR21_HUMAN	Direct
Q78JN3	ECI3_MOUSE	O75521	ECI2_HUMAN	HCOP
Q9WUR2	ECI2_MOUSE	O75521	ECI2_HUMAN	Direct
Q9R226	KHDR3_MOUSE	O75525	KHDR3_HUMAN	Direct
Q8R0L9	TADA3_MOUSE	O75528	TADA3_HUMAN	Direct
Q91WQ5	TAF5L_MOUSE	O75529	TAF5L_HUMAN	Direct
Q921E6	EED_MOUSE	O75530	EED_HUMAN	Direct
O54962	BAF_MOUSE	O75531	BAF_HUMAN	Direct
Q99NB9	SF3B1_MOUSE	O75533	SF3B1_HUMAN	Direct
Q91W50	CSDE1_MOUSE	O75534	CSDE1_HUMAN	Direct
Q6PD05	ZN821_MOUSE	O75541	ZN821_HUMAN	Direct
P97318	DAB1_MOUSE	O75553	DAB1_HUMAN	Direct
Q61048	WBP4_MOUSE	O75554	WBP4_HUMAN	Direct
Q9D3G5	STX11_MOUSE	O75558	STX11_HUMAN	Direct
Q3UND0	SKAP2_MOUSE	O75563	SKAP2_HUMAN	Direct
Q60976	JERKY_MOUSE	O75564	JERKY_HUMAN	Direct
Q9WTX2	PRKRA_MOUSE	O75569	PRKRA_HUMAN	Direct
Q8K126	RF1M_MOUSE	O75570	RF1M_HUMAN	Direct
O35427	RPC9_MOUSE	O75575	RPC9_HUMAN	Direct
O88572	LRP6_MOUSE	O75581	LRP6_HUMAN	Direct
Q8C050	KS6A5_MOUSE	O75582	KS6A5_HUMAN	Direct
Q921D4	MED6_MOUSE	O75586	MED6_HUMAN	Direct
Q7TPH6	MYCB2_MOUSE	O75592	MYCB2_HUMAN	Direct
O88621	FOXH1_MOUSE	O75593	FOXH1_HUMAN	Direct
O88593	PGRP1_MOUSE	O75594	PGRP1_HUMAN	Direct
Q9EPW4	CLC3A_MOUSE	O75596	CLC3A_HUMAN	Direct
O88986	KBL_MOUSE	O75600	KBL_HUMAN	Direct
Q9JLI7	SPAG6_MOUSE	O75602	SPAG6_HUMAN	Direct
O09102	GCM2_MOUSE	O75603	GCM2_HUMAN	Direct
O88623	UBP2_MOUSE	O75604	UBP2_HUMAN	Direct
Q9CPP0	NPM3_MOUSE	O75607	NPM3_HUMAN	Direct
P97823	LYPA1_MOUSE	O75608	LYPA1_HUMAN	Direct
Q64280	LFTY1_MOUSE	O75610	LFTY1_HUMAN	Direct
Q9CZU4	ERAL1_MOUSE	O75616	ERAL1_HUMAN	Direct
Q9Z1L3	DEDD_MOUSE	O75618	DEDD_HUMAN	Direct
Q60636	PRDM1_MOUSE	O75626	PRDM1_HUMAN	Direct
O35929	REM1_MOUSE	O75628	REM1_HUMAN	Direct
O88668	CREG1_MOUSE	O75629	CREG1_HUMAN	Direct
Q9JKX8	UPK3A_MOUSE	O75631	UPK3A_HUMAN	Direct
Q9D695	SPB7_MOUSE	O75635	SPB7_HUMAN	Direct
Q6P4T2	U520_MOUSE	O75643	U520_HUMAN	Direct
Q9DAT5	MTU1_MOUSE	O75648	MTU1_HUMAN	Direct
Q8BH58	TIPRL_MOUSE	O75663	TIPRL_HUMAN	Direct
Q80Z25	OFD1_MOUSE	O75665	OFD1_HUMAN	Direct
Q923U0	TM1L1_MOUSE	O75674	TM1L1_HUMAN	Direct
Q9Z2B9	KS6A4_MOUSE	O75676	KS6A4_HUMAN	Direct
P70279	SURF6_MOUSE	O75683	SURF6_HUMAN	Direct
P36993	PPM1B_MOUSE	O75688	PPM1B_HUMAN	Direct
Q5XG71	UTP20_MOUSE	O75691	UTP20_HUMAN	Direct
Q99P88	NU155_MOUSE	O75694	NU155_HUMAN	Direct
Q9EPK2	XRP2_MOUSE	O75695	XRP2_HUMAN	Direct
O88745	SCRG1_MOUSE	O75711	SCRG1_HUMAN	Direct
P28231	CXB3_MOUSE	O75712	CXB3_HUMAN	Direct
P21765	GPX5_MOUSE	O75715	GPX5_HUMAN	Direct
O88697	STK16_MOUSE	O75716	STK16_HUMAN	Direct
P59328	WDHD1_MOUSE	O75717	WDHD1_HUMAN	Direct
Q9CYD3	CRTAP_MOUSE	O75718	CRTAP_HUMAN	Direct
Q8BH59	CMC1_MOUSE	O75746	CMC1_HUMAN	Direct
O70167	P3C2G_MOUSE	O75747	P3C2G_HUMAN	Direct
Q9WTW5	S22A3_MOUSE	O75751	S22A3_HUMAN	Direct
Q920V1	B3GL1_MOUSE	O75752	B3GL1_HUMAN	Direct
Q8BLA8	TRPA1_MOUSE	O75762	TRPA1_HUMAN	Direct
P23881	TCEA3_MOUSE	O75764	TCEA3_HUMAN	Direct
O55230	RA51D_MOUSE	O75771	RA51D_HUMAN	Direct
Q9Z0P4	PALM_MOUSE	O75781	PALM_HUMAN	Direct
Q8VC82	RHBL1_MOUSE	O75783	RHBL1_HUMAN	Direct
Q9CYN9	RENR_MOUSE	O75787	RENR_HUMAN	Direct
O89100	GRAP2_MOUSE	O75791	GRAP2_HUMAN	Direct
Q9CWY8	RNH2A_MOUSE	O75792	RNH2A_HUMAN	Direct
Q8CII2	CD123_MOUSE	O75794	CD123_HUMAN	Direct
Q6PDD0	UD2A2_MOUSE	O75795	UDB17_HUMAN	HCOP
P17717	UDB17_MOUSE	O75795	UDB17_HUMAN	Direct
Q99ML0	ZMY10_MOUSE	O75800	ZMY10_HUMAN	Direct
P17564	PR15A_MOUSE	O75807	PR15A_HUMAN	Direct
Q9JLG8	CAN15_MOUSE	O75808	CAN15_HUMAN	Direct
Q9QZK2	BCAR3_MOUSE	O75815	BCAR3_HUMAN	Direct
Q9DCH2	POP7_MOUSE	O75817	POP7_HUMAN	Direct
Q8R1F9	RPP40_MOUSE	O75818	RPP40_HUMAN	Direct
Q9Z1D1	EIF3G_MOUSE	O75821	EIF3G_HUMAN	Direct
Q66JS6	EI3JB_MOUSE	O75822	EIF3J_HUMAN	HCOP
Q3UGC7	EI3JA_MOUSE	O75822	EIF3J_HUMAN	HCOP
Q8K354	CBR3_MOUSE	O75828	CBR3_HUMAN	Direct
Q9Z1F6	CNMD_MOUSE	O75829	CNMD_HUMAN	Direct
Q9JK88	SPI2_MOUSE	O75830	SPI2_HUMAN	Direct
Q8C0T1	FM1AB_MOUSE	O75832	PSD10_HUMAN	HCOP
Q9Z2G1	FM1AA_MOUSE	O75832	PSD10_HUMAN	HCOP
Q9Z2X2	PSD10_MOUSE	O75832	PSD10_HUMAN	Direct
[truncated: 17,644 more rows]
