# Supplementary material for: The epichaperome is a mediator of toxic hippocampal stress and leads to protein connectivity-based dysfunction
Source: Nat Commun. 2020 Jan 16;11:319. doi: 10.1038/s41467-019-14082-5 (PMC6965647; doi:10.1038/s41467-019-14082-5)
Supplement: Supplementary file 9 — Supplementary Data 5 [file 41467_2019_14082_MOESM9_ESM.xlsx]

## Sheet: Description
	DE (Diffrentially expressed) protein: Full lists
		Selection citeria:
			Human brains		Raw.p <= 0.1
			iPSC		Raw.p <= 0.25 or Raw.FC <=0.25
			PS19		Raw.p < 0.25 or Raw.FC <0.25
			N2a		Raw.p <= 0.25

## Sheet: Human brains
	Entry	Entry.name	Raw.p	Raw.FC	SC.p	SC.FC	ENTREZ_GENE
1	A0AVT1	UBA6_HUMAN	0.075538	0.897392	0.158267	0.511111	55236
7	A1L4H1	SRCRL_HUMAN	0.0173323	1.09369	0.0147044	NA	284297
10	A2RTX5	SYTC2_HUMAN	0.0319739	1.04945	0.0179886	1.66192	123283
15	A4D1P6	WDR91_HUMAN	0.00253264	1.13055	0.0204118	NA	29062
17	A5YKK6	CNOT1_HUMAN	0.0742785	0.930736	0.517237	0.813871	23019
19	Q9GZQ8	MLP3B_HUMAN	0.00229563	0.842574	0.0112597	0.347222	81631
20	A6NCE7	MP3B2_HUMAN	0.00229563	0.842574	0.0112597	0.347222	643246
22	A6NDG6	PGP_HUMAN	0.00041875	1.16375	0.00061873	7.90123	283871
25	A6NED2	RCCD1_HUMAN	0.0428776	1.11426	0.00199134	3.63636	91433
38	B7ZAP0	RBG10_HUMAN	0.0275841	0.892399	0.121337	0.498084	9910
39	Q12799	TCP10_HUMAN	0.0223601	1.10601	0.0204118	NA	6953
40	B9ZVM9	TCP2L_HUMAN	0.0223601	1.10601	0.0204118	NA	401285
43	Q8WWN9	ICEF1_HUMAN	0.0417505	1.04972	0.0416047	NA	26034
44	O00116	ADAS_HUMAN	0.0910206	1.03802	0.107533	NA	8540
45	O00139	KIF2A_HUMAN	0.0457287	0.943308	0.110765	0	3796
48	O00151	PDLI1_HUMAN	0.0209116	1.06433	0.0204118	NA	9124
51	O00168	PLM_HUMAN	0.0457937	1.05472	0.0559728	NA	5348
55	O00194	RB27B_HUMAN	0.00033693	1.15548	0.00339356	15	5874
57	O00231	PSD11_HUMAN	0.00041486	0.912609	0.00016849	0.47927	5717
58	O00232	PSD12_HUMAN	3.31e-05	0.914275	0.00018514	0.441176	5718
60	O00264	PGRC1_HUMAN	0.0386442	0.929973	0.0929344	0.504274	10857
61	O00267	SPT5H_HUMAN	0.0375009	0.895364	0.045001	0	6829
71	O00408	PDE2A_HUMAN	0.00010687	0.837536	0.00142738	0.281878	5138
74	O00429	DNM1L_HUMAN	0.00018918	0.934455	0.0870025	0.658456	10059
77	O00468	AGRIN_HUMAN	0.037799	1.08441	0.000811	3.02116	375790
78	O00471	EXOC5_HUMAN	0.00974766	0.889444	0.113185	0.425926	10640
80	O00487	PSDE_HUMAN	4.47e-05	0.927674	0.00643648	0.474006	10213
83	O00533	NCHL1_HUMAN	0.0831448	1.07286	0.00026825	2.35897	10752
84	O00534	VMA5A_HUMAN	0.00392693	1.1009	0.0164144	6.66667	4013
85	O00560	SDCB1_HUMAN	0.0884849	1.01786	0.0826979	NA	6386
87	O00571	DDX3X_HUMAN	0.0508755	0.903368	0.998231	0.998981	1654
88	O15523	DDX3Y_HUMAN	0.0508755	0.903368	0.998231	0.998981	8653
89	O00628	PEX7_HUMAN	0.0671963	1.07038	0.230929	3.33333	5191
92	O00754	MA2B1_HUMAN	0.0140421	1.06162	0.0147044	NA	4125
94	O00764	PDXK_HUMAN	6.71e-08	0.947569	0.108804	0.783612	8566
98	O14498	ISLR_HUMAN	0.00152036	1.17992	7.72e-05	6.31944	3671
99	O14525	ASTN1_HUMAN	0.0722845	1.08267	0.00409736	2.77778	460
100	O14531	DPYL4_HUMAN	0.0835232	1.02769	0.0104125	2.60076	10570
102	O14576	DC1I1_HUMAN	0.00241368	1.05007	0.00062239	2.11406	1780
103	O14579	COPE_HUMAN	0.0426921	1.03631	0.0416047	NA	11316
105	O14617	AP3D1_HUMAN	8.74e-05	0.836175	0.0123768	0.263811	8943
107	O14672	ADA10_HUMAN	2.81e-06	1.26498	0.0101834	30	102
111	O14745	NHRF1_HUMAN	0.00547782	1.09569	0.00964097	NA	9368
114	O14775	GNB5_HUMAN	0.0868823	1.06999	0.0442071	1.72222	10681
116	O14791	APOL1_HUMAN	0.0231309	1.08322	0.029258	NA	8542
126	O14964	HGS_HUMAN	0.0512674	0.926985	0.116326	0.706882	9146
129	O14980	XPO1_HUMAN	0.00046897	0.841656	0.0773304	0.600723	7514
131	O15020	SPTN2_HUMAN	9.65e-06	0.918596	0.00138029	0.407793	6712
132	O15031	PLXB2_HUMAN	0.0289332	0.900963	0.0327452	0.163399	23654
140	O15078	CE290_HUMAN	0.0650125	1.14043	0.314914	1.77778	80184
141	O15083	ERC2_HUMAN	0.0984009	1.02164	0.0826979	NA	26059
142	O15118	NPC1_HUMAN	0.0146502	1.05196	0.0229264	NA	4864
144	O15143	ARC1B_HUMAN	9.73e-05	1.22595	1.43e-06	5.15873	10095
145	O15144	ARPC2_HUMAN	0.00196029	1.03577	0.0001429	2.22222	10109
146	O15145	ARPC3_HUMAN	0.00062003	1.04673	0.00770868	1.91358	10094
152	O15254	ACOX3_HUMAN	0.0155617	1.15665	4.36e-05	8.4127	8310
154	O15355	PPM1G_HUMAN	0.0869521	0.914045	0.0580319	0.0396825	5496
155	O15371	EIF3D_HUMAN	0.0245088	0.847749	0.018853	0.0694444	8664
158	O15382	BCAT2_HUMAN	0.00473088	1.1215	0.0193919	NA	587
159	O15394	NCAM2_HUMAN	1.89e-07	1.27762	0.00015565	35.1852	4685
162	O15484	CAN5_HUMAN	5.38e-06	1.18192	0.00012323	NA	726
164	O15498	YKT6_HUMAN	0.0932588	0.883129	0.0554929	0.0854701	10652
165	O15511	ARPC5_HUMAN	0.0659474	1.07689	0.0648029	2.00855	10092
167	O43143	DHX15_HUMAN	0.0105472	1.03121	0.00013155	1.61242	1665
168	O43148	MCES_HUMAN	0.00039186	0.85828	0.0431895	0.477431	8731
169	O43149	ZZEF1_HUMAN	0.0179259	1.14726	0.00150774	5.27778	23140
170	O43150	ASAP2_HUMAN	0.00351538	0.891232	0.635626	0.873016	8853
171	O43157	PLXB1_HUMAN	0.00466293	1.13483	6.6e-06	4.5935	5364
172	O43169	CYB5B_HUMAN	0.0346596	1.0925	0.10719	2.77778	80777
173	O43175	SERA_HUMAN	0.0302908	0.96746	0.930217	0.987122	26227
175	O43237	DC1L2_HUMAN	0.00016389	0.842736	0.0177924	0.408583	1783
176	O43242	PSMD3_HUMAN	0.00533634	0.915635	5.14e-05	0.507557	5709
178	O43272	PROD_HUMAN	7.19e-09	1.27905	0.00013094	NA	5625
179	O43295	SRGP3_HUMAN	0.0109285	0.849793	0.329648	0.62724	9901
180	O43301	HS12A_HUMAN	0.00228759	0.863751	0.0068469	0.108025	259217
183	O43324	MCA3_HUMAN	0.00200973	0.917769	0.00782946	0.43573	9521
187	O43414	ERI3_HUMAN	0.0430794	1.09841	0.0342886	1.79487	79033
188	O43426	SYNJ1_HUMAN	0.0453585	0.970002	0.972209	1.00797	8867
190	O43464	HTRA2_HUMAN	0.00882563	1.10811	0.0346546	NA	27429
192	O43491	E41L2_HUMAN	0.0007531	0.885161	0.0133839	0.453306	2037
194	O43592	XPOT_HUMAN	0.0346176	0.952164	0.511444	0.907598	11260
196	O43617	TPPC3_HUMAN	0.091863	1.0872	0.00712808	1.91358	27095
199	O43707	ACTN4_HUMAN	0.0109529	1.08521	0.00027382	2.50176	81
202	O43747	AP1G1_HUMAN	0.00833491	0.893371	0.0119136	0.497512	164
209	O43815	STRN_HUMAN	0.00544173	0.892657	0.0321617	0.277778	6801
219	O60262	GBG7_HUMAN	0.0551777	1.1052	0.0550299	8.33333	2788
222	O60268	K0513_HUMAN	1.76e-05	0.847086	2.03e-07	0.172559	9764
225	O60313	OPA1_HUMAN	0.00143489	0.876801	0.0308195	0.390587	4976
229	O60341	KDM1A_HUMAN	0.0995343	1.06405	0.0379135	3.33333	23028
233	O60449	LY75_HUMAN	0.0255078	1.04756	0.0416047	NA	4065
234	O60449	LY75_HUMAN	0.0255078	1.04756	0.0416047	NA	100526664
239	O60518	RNBP6_HUMAN	0.0100378	0.826303	0.0117646	0.0347222	26953
240	O60547	GMDS_HUMAN	0.0006441	1.04132	2.06e-06	2.36559	2762
245	O60645	EXOC3_HUMAN	0.0117789	0.86914	0.357648	0.592593	11336
249	O60701	UGDH_HUMAN	0.00391287	1.1331	3.82e-05	4.48718	7358
252	O60763	USO1_HUMAN	0.00413894	0.877118	0.0595269	0.577069	8615
253	O60784	TOM1_HUMAN	0.012755	0.923635	0.107504	0.590024	10043
267	O60826	CCD22_HUMAN	0.0124389	0.907768	0.333754	0.712963	28952
269	O60841	IF2P_HUMAN	0.0396657	0.916027	0.0510033	0	9669
271	O60883	ETBR2_HUMAN	0.0228768	1.11707	0.00150957	5.2381	9283
273	O60888	CUTA_HUMAN	0.00396323	1.07718	0.00040884	3.48148	51596
275	O75044	SRGP2_HUMAN	0.00239627	0.858093	0.00355636	0.210728	23380
276	P0DMP2	SRG2B_HUMAN	0.00239627	0.858093	0.00355636	0.210728	647135
277	O75051	PLXA2_HUMAN	0.057243	1.05797	0.0603594	NA	5362
279	O75061	AUXI_HUMAN	0.0491608	0.907095	0.0638103	0.505804	9829
281	O75077	ADA23_HUMAN	0.0505191	1.07959	0.128268	1.66667	8745
283	O75083	WDR1_HUMAN	2.01e-06	1.15556	6.87e-05	6.50794	9948
285	O75096	LRP4_HUMAN	0.00133203	1.15327	0.00251046	7.5	4038
288	O75116	ROCK2_HUMAN	0.0219733	0.927216	0.0751731	0.587372	9475
289	O75122	CLAP2_HUMAN	0.0208014	1.1369	0.0392268	2.84722	23122
296	O75153	CLU_HUMAN	0.00011227	0.863402	0.0005927	0.336257	23277
298	O75170	PP6R2_HUMAN	9.27e-05	0.84199	0.00587756	0.350485	9701
301	O75223	GGCT_HUMAN	0.024509	0.873523	0.121207	0.252525	79017
306	O75340	PDCD6_HUMAN	2.51e-06	1.04341	0.00020328	2.28535	10016
312	O75390	CISY_HUMAN	0.00023453	1.04562	0.00053713	2.40885	1431
316	O75439	MPPB_HUMAN	0.0424078	1.11604	0.00107697	8.19444	9512
317	O75475	PSIP1_HUMAN	1.06e-05	0.824323	0.00187035	0.375375	11168
318	O75489	NDUS3_HUMAN	0.0539786	1.05137	0.15378	NA	4722
319	O75508	CLD11_HUMAN	0.0424815	1.06227	0.0559728	NA	5010
322	O75534	CSDE1_HUMAN	0.0399887	0.902231	0.0904508	0.25641	7812
324	O75569	PRKRA_HUMAN	5.31e-07	0.784968	0.00045253	0.277778	8575
325	O75608	LYPA1_HUMAN	0.0728041	1.02656	0.122875	1.38211	10434
326	O75629	CREG1_HUMAN	0.0164509	1.12565	0.125996	1.98413	8804
327	O75643	U520_HUMAN	0.0748376	0.930992	0.105268	0	23020
329	O75674	TM1L1_HUMAN	0.025169	1.08098	0.104959	NA	10040
331	O75689	ADAP1_HUMAN	0.0330988	0.917393	0.222746	0.686275	11033
335	O75818	RPP40_HUMAN	0.00422371	1.09249	0.053382	3.14815	10799
336	O75821	EIF3G_HUMAN	1.78e-06	0.810223	0.00651938	0.111111	8666
337	O75822	EIF3J_HUMAN	0.00814067	0.931572	0.0101787	0.519324	8669
340	O75844	FACE1_HUMAN	0.0908388	1.03128	0.0826979	NA	10269
342	O75879	GATB_HUMAN	0.0258577	1.10268	0.0195867	3.51852	5188
343	O75880	SCO1_HUMAN	0.00218032	1.14757	0.00933908	NA	6341
344	O75884	RBBP9_HUMAN	0.0233961	1.08876	0.0445035	NA	10741
346	O75891	AL1L1_HUMAN	0.0713946	1.04405	0.00506687	1.68617	10840
349	O75915	PRAF3_HUMAN	0.0209815	0.948435	0.957923	0.989346	10550
351	O75936	BODG_HUMAN	0.00274758	1.10768	8.82e-05	3.34722	8424
352	O75947	ATP5H_HUMAN	0.0177241	1.13414	0.00157678	8.33333	10476
354	O76003	GLRX3_HUMAN	0.00541357	0.851931	0.00908395	0.111111	10539
356	O76054	S14L2_HUMAN	0.0215864	1.06392	0.107533	NA	23541
357	O76062	ERG24_HUMAN	0.0760256	1.03389	0.103685	NA	7108
358	O76074	PDE5A_HUMAN	0.00014032	1.17558	0.0361038	17.2222	8654
359	O76094	SRP72_HUMAN	0.00454174	0.835806	0.0216591	0.176152	6731
360	O94760	DDAH1_HUMAN	3.27e-06	1.3966	0.0066951	271.111	23576
363	O94788	AL1A2_HUMAN	0.0730351	0.919852	0.254416	1.66667	8854
364	O94811	TPPP_HUMAN	0.00328003	0.961816	0.266266	1.5848	11076
367	O94829	IPO13_HUMAN	0.0875183	0.913236	0.169239	0.296296	9670
371	O94856	NFASC_HUMAN	1.69e-08	1.09765	3.24e-05	4.87288	23114
374	O94888	UBXN7_HUMAN	0.0393051	0.908353	0.302469	0.555556	26043
377	O94919	ENDD1_HUMAN	0.00796007	0.90837	0.105091	0.564103	23052
378	O94925	GLSK_HUMAN	0.00263793	0.853818	0.106904	0.494137	2744
382	O94979	SC31A_HUMAN	0.0137237	0.935986	0.199951	0.767314	22872
383	O94985	CSTN1_HUMAN	0.0892228	0.969906	0.280616	1.21573	22883
385	O95154	ARK73_HUMAN	0.0680601	1.04854	0.019281	1.61905	22977
386	O95155	UBE4B_HUMAN	0.0334322	0.881628	0.051765	0.461957	10277
387	O95163	ELP1_HUMAN	0.0373066	0.907097	0.045001	0	8518
388	O95182	NDUA7_HUMAN	3.5e-05	1.21126	0.0254104	NA	4701
394	O95248	MTMR5_HUMAN	0.00023093	0.846505	0.0477755	0.366876	6305
397	O95292	VAPB_HUMAN	0.00017257	0.860789	0.0121458	0.306268	9217
398	O95294	RASL1_HUMAN	0.00746281	1.15695	0.0469697	5.37037	8437
399	O95295	SNAPN_HUMAN	0.0829605	1.03776	0.0826979	NA	23557
400	O95299	NDUAA_HUMAN	0.00098064	1.17354	0.0109084	NA	4705
401	O95319	CELF2_HUMAN	0.0823623	0.928599	0.0957339	0	10659
402	O95336	6PGL_HUMAN	0.00134373	1.15969	0.00942941	NA	25796
405	O95373	IPO7_HUMAN	0.0385737	0.959831	0.597915	1.08533	10527
406	O95394	AGM1_HUMAN	0.0891751	1.08207	0.00266344	6.30824	5238
411	O95433	AHSA1_HUMAN	0.00105977	0.899704	0.00554946	0.562866	10598
416	O95502	NPTXR_HUMAN	6.31e-05	1.20373	0.00050184	12.963	23467
417	O95562	SFT2B_HUMAN	0.0830628	1.02863	0.0826979	NA	375035
418	O95571	ETHE1_HUMAN	0.0106402	1.10701	0.00775154	2.56944	23474
423	O95716	RAB3D_HUMAN	0.0297235	0.949601	0.74338	1.07026	9545
430	O95822	DCMC_HUMAN	0.0875387	0.959396	0.838177	1.03175	23417
432	O95831	AIFM1_HUMAN	0.00152131	1.16722	0.00054362	3.98148	9131
435	O95848	NUD14_HUMAN	0.0120483	1.01661	0.00295609	1.65945	256281
436	O95861	BPNT1_HUMAN	0.0374606	1.10023	0.0392529	NA	10380
437	O95865	DDAH2_HUMAN	0.00013849	1.25558	0.00079799	NA	23564
440	O95970	LGI1_HUMAN	0.0648911	1.09275	0.0638842	4.22222	9211
441	O95980	RECK_HUMAN	0.00590095	1.07384	0.0111779	6.66667	8434
445	O96019	ACL6A_HUMAN	0.00467864	1.09153	2.77e-08	4.02778	86
446	P00325	ADH1B_HUMAN	0.00537173	1.09818	0.0118823	NA	125
447	P07327	ADH1A_HUMAN	0.00537173	1.09818	0.0118823	NA	124
449	P00338	LDHA_HUMAN	0.00011497	1.05061	0.00043937	3.1294	3939
451	P00367	DHE3_HUMAN	0.0148935	1.01395	0.0110864	1.46239	2746
453	P00390	GSHR_HUMAN	0.0870723	1.0304	0.00033284	1.83215	2936
455	P00450	CERU_HUMAN	6.37e-05	1.20429	5.37e-07	10.7955	1356
457	P00491	PNPH_HUMAN	1.72e-05	1.26982	0.00248563	48.8889	4860
459	P00505	AATM_HUMAN	2.23e-06	1.42708	0.00043402	72.8889	2806
460	P00558	PGK1_HUMAN	0.00255495	1.11464	0.00050792	6.44444	5230
462	P00736	C1R_HUMAN	0.00033385	1.22663	2.33e-10	7.47222	715
463	P00738	HPT_HUMAN	0.00010958	1.24302	0.0006896	7.93651	3240
464	P00739	HPTR_HUMAN	0.0381248	1.11532	0.0134282	5	3250
466	P00747	PLMN_HUMAN	0.0803357	1.08616	0.0159106	2.31481	5340
467	P00813	ADA_HUMAN	0.0747222	1.09034	0.0404127	6.66667	100
468	P00846	ATP6_HUMAN	0.0638402	0.919914	0.169203	0.462963	4508
469	P00915	CAH1_HUMAN	0.0915903	1.03807	0.0826979	NA	759
470	P00918	CAH2_HUMAN	0.00022118	1.10058	0.00027826	12.7778	760
471	P00966	ASSY_HUMAN	2.25e-06	1.13913	5.76e-05	6.71717	445
472	P01008	ANT3_HUMAN	0.00483906	1.08323	0.0062748	NA	462
473	P01009	A1AT_HUMAN	8.31e-05	1.18937	7.15e-05	7.10648	5265
475	P01019	ANGT_HUMAN	0.0051437	1.15304	9.59e-05	6.68403	183
476	P01023	A2MG_HUMAN	0.0232635	1.04488	1.53e-06	2.35508	2
477	P01024	CO3_HUMAN	1.58e-06	1.12594	1.34e-08	7.4898	718
478	P01031	CO5_HUMAN	0.00787878	1.08322	0.0303994	NA	727
480	P01040	CYTA_HUMAN	0.0163343	0.867231	0.0334424	0.16129	1475
481	P01042	KNG1_HUMAN	0.0001174	1.19158	0.00033537	16.1111	3827
484	P01116	RASK_HUMAN	0.00087498	1.13356	0.00134586	NA	3845
486	P01591	IGJ_HUMAN	0.0823829	1.08334	0.076904	2.01389	3512
488	P01903	DRA_HUMAN	0.00228581	1.15157	0.0118222	NA	3122
489	P01912	2B13_HUMAN	0.00090401	1.12177	0.00318913	NA	3123
490	P01911	2B1F_HUMAN	0.00090401	1.12177	0.00318913	NA	3123
492	P02511	CRYAB_HUMAN	0.00043588	0.922122	0.00139801	0.515873	1410
495	P02647	APOA1_HUMAN	6.31e-05	1.29566	0.00369315	30.7143	335
496	P02649	APOE_HUMAN	0.0961567	1.11462	0.00283102	3.92435	348
497	P02652	APOA2_HUMAN	0.0701886	1.05413	0.0787084	NA	336
498	P02671	FIBA_HUMAN	0.0399512	1.02124	3.57e-06	2.27081	2243
501	P02686	MBP_HUMAN	0.0532625	0.968173	0.528678	0.885447	4155
504	P02743	SAMP_HUMAN	8.2e-05	1.2486	0.00312721	NA	325
506	P02747	C1QC_HUMAN	0.0535531	0.911785	0.293076	0.185185	714
507	P02748	CO9_HUMAN	0.0256246	1.0474	0.0204118	NA	735
508	P02749	APOH_HUMAN	0.0417625	1.05342	0.0416047	NA	350
510	P02763	A1AG1_HUMAN	7.52e-06	1.19663	2.8e-05	NA	5004
511	P02765	FETUA_HUMAN	0.00109961	1.19864	0.00019364	2.99145	197
512	P02774	VTDB_HUMAN	0.0216361	1.11631	2.86e-05	2.48792	2638
513	P02786	TFR1_HUMAN	2.12e-06	1.25899	0.00041797	NA	7037
515	P02788	TRFL_HUMAN	0.0240144	0.917681	0.0850802	0.325203	4057
516	P02790	HEMO_HUMAN	0.00080277	1.12552	0.00348857	NA	3263
524	P04004	VTNC_HUMAN	0.0975849	1.0921	0.165163	1.66667	7448
526	P04062	GLCM_HUMAN	3.52e-05	1.25087	0.00011767	6.36752	2629
528	P04075	ALDOA_HUMAN	0.0251852	1.02821	0.00923459	2.075	226
533	P04179	SODM_HUMAN	2.49e-05	1.28943	0.00039	NA	6648
534	P04180	LCAT_HUMAN	0.00168472	1.13438	0.031721	4.72222	3931
536	P04196	HRG_HUMAN	0.00081012	1.12901	0.0136295	13.1481	3273
537	P04216	THY1_HUMAN	0.0358846	1.07505	0.00095792	2.05761	7070
539	P04271	S100B_HUMAN	0.053691	1.1046	2.64e-05	2.93011	6285
541	P04279	SEMG1_HUMAN	0.0822583	1.05307	0.129328	NA	6406
542	P04350	TBB4A_HUMAN	0.00978509	0.925947	0.063236	0.494367	10382
544	P04424	ARLY_HUMAN	5.12e-05	1.07558	6.01e-08	2.91667	435
548	P04792	HSPB1_HUMAN	0.00083535	0.901112	0.0117128	0.427842	3315
549	P04839	CY24B_HUMAN	0.00340836	1.09495	0.016854	NA	1536
551	P04899	GNAI2_HUMAN	0.00962608	1.12482	0.0001989	5.55556	2771
556	P05090	APOD_HUMAN	0.0116938	1.03917	9.66e-05	1.91626	347
557	P05091	ALDH2_HUMAN	0.0139515	1.01797	0.00450655	1.6695	217
559	P05109	S10A8_HUMAN	0.00767866	0.869059	0.0348493	0.444444	6279
562	P05155	IC1_HUMAN	0.00037605	1.16558	2.53e-05	8.11111	710
564	P05164	PERM_HUMAN	0.0371897	0.914139	0.0367875	0	4353
565	P05165	PCCA_HUMAN	0.0004277	1.16014	0.00059516	5.80808	5095
566	P05166	PCCB_HUMAN	0.00341199	1.20197	6.39e-05	5.82305	5096
571	P05362	ICAM1_HUMAN	0.00025649	1.17826	0.0464988	NA	3383
572	P05386	RLA1_HUMAN	0.00585762	1.13906	0.072536	2.38889	6176
573	P05387	RLA2_HUMAN	0.0672998	0.883929	0.130349	0.308642	6181
575	P05455	LA_HUMAN	0.0238075	0.952728	0.856504	1.03432	6741
577	P05556	ITB1_HUMAN	4.82e-06	1.24285	0.00050874	18.4127	3688
580	P06280	AGAL_HUMAN	0.00681388	1.0867	6.32e-05	2.33333	2717
581	P06454	PTMA_HUMAN	0.0814991	0.904984	0.0868423	0	5757
582	P06576	ATPB_HUMAN	2.02e-09	1.0939	5.19e-06	4.56218	506
583	P06702	S10A9_HUMAN	0.0557983	0.911501	0.486472	0.79235	6280
585	P06730	IF4E_HUMAN	0.0459264	0.898355	0.0601974	0.185185	1977
586	P06733	ENOA_HUMAN	0.00021608	1.03414	0.00024223	2.07234	2023
587	P06737	PYGL_HUMAN	0.0242619	1.03023	0.0025219	1.8272	5836
588	P06744	G6PI_HUMAN	0.00204574	1.08626	0.0154666	6.93576	2821
590	P06753	TPM3_HUMAN	0.021341	1.13056	0.00048497	2.60684	7170
591	P06756	ITAV_HUMAN	0.00014203	1.13032	0.00364418	NA	3685
592	P06865	HEXA_HUMAN	0.0969945	1.0351	0.0061743	1.60028	3073
593	P07093	GDN_HUMAN	0.0192267	0.862148	0.0920446	0.0462963	5270
596	P07195	LDHB_HUMAN	4.62e-07	1.07612	0.0001542	3.79104	3945
597	P07196	NFL_HUMAN	0.0199203	0.911029	0.865946	0.948602	4747
600	P07237	PDIA1_HUMAN	0.0337271	1.02484	7.18e-05	1.5106	5034
601	P07305	H10_HUMAN	0.0766284	1.09339	0.19997	2.22222	3005
603	P07339	CATD_HUMAN	0.00402616	1.02008	0.00499905	1.51961	1509
608	P07602	SAP_HUMAN	0.0205448	1.12456	1.21e-05	4.00585	5660
612	P07741	APT_HUMAN	0.00853499	0.868412	0.011144	0.264957	353
616	P07910	HNRPC_HUMAN	0.00049498	0.81843	0.00463084	0.0591016	3183
617	P07942	LAMB1_HUMAN	0.00014351	1.19248	2.12e-06	21.8519	3912
618	P07954	FUMH_HUMAN	5.49e-06	1.3331	2.21e-05	48.4343	2271
619	P08133	ANXA6_HUMAN	0.00055588	1.21031	0.0238669	141.667	309
621	P08183	MDR1_HUMAN	0.0469462	1.03745	0.0702325	NA	5243
622	P08195	4F2_HUMAN	0.034692	1.04988	0.00539009	2.51572	6520
623	P08236	BGLR_HUMAN	0.0421736	1.12703	0.0691888	2.87879	2990
625	P08238	HS90B_HUMAN	5.21e-05	0.951124	0.00219045	0.597821	3326
628	P08514	ITA2B_HUMAN	0.0316549	0.86985	0.171827	0.401235	3674
629	P08559	ODPA_HUMAN	0.0417452	1.07818	0.00022443	2.24412	5160
630	P08571	CD14_HUMAN	0.0345101	1.0678	0.0872842	NA	929
631	P08574	CY1_HUMAN	0.00512278	1.0985	0.0229264	NA	1537
632	P08575	PTPRC_HUMAN	0.00015491	1.11079	0.00920485	NA	5788
634	P08582	TRFM_HUMAN	0.0915518	1.02662	0.103685	NA	4241
635	P08603	CFAH_HUMAN	0.00060238	1.1621	1.4e-07	6.84444	3075
637	P08637	FCG3A_HUMAN	0.0223317	1.05633	0.029258	NA	2214
639	P08697	A2AP_HUMAN	0.001977	1.11995	0.0118415	16.1111	5345
641	P08754	GNAI3_HUMAN	0.00999213	1.1092	0.00090798	11.6667	2773
642	P08758	ANXA5_HUMAN	0.0137067	1.19058	0.0279361	105.139	308
644	P08962	CD63_HUMAN	4e-05	1.2191	0.00705225	25	967
647	P09110	THIK_HUMAN	0.00035441	1.15438	0.00032686	6.75926	30
651	P09417	DHPR_HUMAN	3.94e-05	1.2305	1.04e-06	15.404	5860
653	P09471	GNAO_HUMAN	0.00091656	1.05075	0.00105752	3.98297	2775
654	P09488	GSTM1_HUMAN	0.00439202	1.15911	8e-06	5.06944	2944
655	Q03013	GSTM4_HUMAN	0.00439202	1.15911	8e-06	5.06944	2948
657	P09496	CLCA_HUMAN	0.00055037	0.958273	0.0237741	0.665906	1211
658	P09497	CLCB_HUMAN	0.00011736	0.917776	0.0164415	0.430556	1212
660	P09543	CN37_HUMAN	0.00131304	0.950717	0.047459	0.634921	1267
661	P09619	PGFRB_HUMAN	0.00087327	1.23488	0.00195244	2.77778	5159
662	P09622	DLDH_HUMAN	0.00016777	1.03829	2.76e-05	2.21414	1738
663	P09651	ROA1_HUMAN	4.55e-06	0.791975	0.0067258	0.242424	3178
664	Q32P51	RA1L2_HUMAN	4.55e-06	0.791975	0.0067258	0.242424	144983
666	P09668	CATH_HUMAN	0.00103038	1.16972	0.00079504	14.4444	1512
667	P09871	C1S_HUMAN	2.93e-07	1.06389	1.32e-06	2.53894	716
668	P09874	PARP1_HUMAN	0.00073401	0.876074	0.0194214	0.185185	142
670	P09917	LOX5_HUMAN	0.0660804	1.03169	0.0826979	NA	240
671	P09936	UCHL1_HUMAN	0.0187369	0.923366	0.634734	0.864695	7345
672	P09960	LKHA4_HUMAN	1.42e-06	1.43205	0.00020745	340.556	4048
673	P09972	ALDOC_HUMAN	0.0038699	1.03541	0.00102732	2.42616	230
674	P0C0L4	CO4A_HUMAN	0.0164214	1.12354	0.00142311	2.8607	721
675	P0C0L4	CO4A_HUMAN	0.0164214	1.12354	0.00142311	2.8607	720
676	P0C0L5	CO4B_HUMAN	0.0166481	1.05453	3.95e-06	2.71767	100293534
677	P0C0L5	CO4B_HUMAN	0.0166481	1.05453	3.95e-06	2.71767	721
678	Q99878	H2A1J_HUMAN	0.0385822	0.928494	0.413917	0.798611	8331
679	Q96KK5	H2A1H_HUMAN	0.0385822	0.928494	0.413917	0.798611	85235
680	Q9BTM1	H2AJ_HUMAN	0.0385822	0.928494	0.413917	0.798611	55766
681	Q16777	H2A2C_HUMAN	0.0385822	0.928494	0.413917	0.798611	8338
682	Q6FI13	H2A2A_HUMAN	0.0385822	0.928494	0.413917	0.798611	723790
683	Q6FI13	H2A2A_HUMAN	0.0385822	0.928494	0.413917	0.798611	8337
684	P20671	H2A1D_HUMAN	0.0385822	0.928494	0.413917	0.798611	3013
685	P0C0S8	H2A1_HUMAN	0.0385822	0.928494	0.413917	0.798611	8336
686	P0C0S8	H2A1_HUMAN	0.0385822	0.928494	0.413917	0.798611	8332
687	P0C0S8	H2A1_HUMAN	0.0385822	0.928494	0.413917	0.798611	8969
688	P0C0S8	H2A1_HUMAN	0.0385822	0.928494	0.413917	0.798611	8330
689	P0C0S8	H2A1_HUMAN	0.0385822	0.928494	0.413917	0.798611	8329
690	Q93077	H2A1C_HUMAN	0.0385822	0.928494	0.413917	0.798611	8334
691	Q7L7L0	H2A3_HUMAN	0.0385822	0.928494	0.413917	0.798611	92815
692	P04908	H2A1B_HUMAN	0.0385822	0.928494	0.413917	0.798611	3012
693	P04908	H2A1B_HUMAN	0.0385822	0.928494	0.413917	0.798611	8335
694	Q96QV6	H2A1A_HUMAN	0.0385822	0.928494	0.413917	0.798611	221613
695	P16104	H2AX_HUMAN	0.0385822	0.928494	0.413917	0.798611	3014
697	P0CG30	GSTT2_HUMAN	0.0114774	1.14978	0.0249976	37.7778	653689
698	P0CG29	GST2_HUMAN	0.0114774	1.14978	0.0249976	37.7778	2953
699	P62987	RL40_HUMAN	0.00130526	0.981519	0.649391	0.939887	7311
700	P62979	RS27A_HUMAN	0.00130526	0.981519	0.649391	0.939887	6233
701	P0CG47	UBB_HUMAN	0.00130526	0.981519	0.649391	0.939887	7314
702	P0CG48	UBC_HUMAN	0.00130526	0.981519	0.649391	0.939887	7316
703	P0DI82	TPC2B_HUMAN	0.0578272	1.03358	0.0559728	NA	6399
704	P0DI81	TPC2A_HUMAN	0.0578272	1.03358	0.0559728	NA	6399
705	P0DJI8	SAA1_HUMAN	0.0483718	1.11108	0.0471548	5.64815	6288
707	P0DMV9	HS71B_HUMAN	0.00060935	1.03097	1.09e-06	1.61049	3304
708	P0DMV9	HS71B_HUMAN	0.00060935	1.03097	1.09e-06	1.61049	3303
709	P0DMV8	HS71A_HUMAN	0.00060935	1.03097	1.09e-06	1.61049	3303
710	P0DMV8	HS71A_HUMAN	0.00060935	1.03097	1.09e-06	1.61049	3304
715	B9A064	IGLL5_HUMAN	0.00719169	1.05417	0.0227221	2.07133	100423062
727	P10114	RAP2A_HUMAN	0.0619072	1.09443	0.00300931	3.02469	5911
728	Q9Y3L5	RAP2C_HUMAN	0.0619072	1.09443	0.00300931	3.02469	57826
729	P10155	RO60_HUMAN	0.0349044	1.01447	5.64e-05	1.66667	6738
730	P10253	LYAG_HUMAN	0.0101728	1.10223	3.32e-05	2.94074	2548
731	P10301	RRAS_HUMAN	0.00536562	1.13568	0.0199287	5.18519	6237
732	P10321	1C07_HUMAN	0.0214728	1.07333	0.029258	NA	3107
737	P10599	THIO_HUMAN	0.0600009	0.959328	0.00834676	0.568942	7295
738	P10619	PPGB_HUMAN	0.0582187	1.09478	0.0174923	2.22222	5476
739	P10636	TAU_HUMAN	0.00012481	0.928135	0.0171161	0.444793	4137
742	P10768	ESTD_HUMAN	0.00467607	1.1644	0.00923606	21.9444	2098
743	P10809	CH60_HUMAN	0.0629736	1.01536	0.00026659	2.05174	3329
746	P11021	GRP78_HUMAN	0.00728053	1.03894	0.00296113	1.62276	3309
747	P11047	LAMC1_HUMAN	0.0004807	1.14214	6.64e-06	6.33598	3915
748	P11137	MTAP2_HUMAN	7.66e-09	0.745477	0.0022521	0.0552189	4133
751	P11169	GTR3_HUMAN	0.00116471	1.14397	0.00184737	NA	6515
752	Q8TDB8	GTR14_HUMAN	0.00116471	1.14397	0.00184737	NA	144195
756	P11215	ITAM_HUMAN	1.74e-05	1.18863	0.0017559	NA	3684
757	P11216	PYGB_HUMAN	0.00037456	1.02269	0.0002221	1.89072	5834
760	P11234	RALB_HUMAN	0.00071726	1.15461	0.00417711	NA	5899
762	P11279	LAMP1_HUMAN	3.87e-06	1.24521	0.00066136	48.8889	3916
763	P11310	ACADM_HUMAN	0.0912116	1.0208	0.014752	1.85063	34
765	P11498	PYC_HUMAN	0.00018231	0.794446	0.0326123	0.210728	5091
766	P11586	C1TC_HUMAN	3.6e-05	0.817708	0.0016564	0.315934	4522
767	P11717	MPRI_HUMAN	0.0010146	1.09517	0.00242188	NA	3482
768	P11766	ADHX_HUMAN	0.00020908	1.04679	0.0005139	2.49834	128
770	P11940	PABP1_HUMAN	0.0087237	1.03131	0.00657908	1.62935	26986
771	Q9H361	PABP3_HUMAN	0.0087237	1.03131	0.00657908	1.62935	5042
779	P12273	PIP_HUMAN	0.0447035	0.91536	0.0868423	0	5304
780	P12277	KCRB_HUMAN	2.37e-05	0.908068	0.00655609	0.474806	1152
781	P12314	FCGR1_HUMAN	0.00502836	1.11102	0.0128113	NA	2209
782	Q92637	FCGRB_HUMAN	0.00502836	1.11102	0.0128113	NA	2210
784	P12532	KCRU_HUMAN	0.00904369	1.08553	0.00088538	3.10345	1159
785	P12532	KCRU_HUMAN	0.00904369	1.08553	0.00088538	3.10345	548596
787	P12757	SKIL_HUMAN	0.087721	1.0483	NA	NA	6498
788	P12814	ACTN1_HUMAN	0.0585701	1.1404	0.0109638	2.20294	87
792	P12956	XRCC6_HUMAN	0.0760573	0.944298	0.488403	0.867294	2547
793	P13010	XRCC5_HUMAN	0.0375827	0.936485	0.0608509	0.730994	7520
798	P13284	GILT_HUMAN	0.00429182	1.14367	0.00245533	7.08333	10437
799	P13473	LAMP2_HUMAN	1.44e-05	1.18467	0.00021065	5.83333	3920
800	P13489	RINI_HUMAN	0.0238503	0.909542	0.984698	0.994624	6050
801	P13521	SCG2_HUMAN	0.00486369	1.08939	0.0146258	NA	7857
802	P13591	NCAM1_HUMAN	0.0043503	1.05121	1.79e-06	2.87838	4684
804	P13637	AT1A3_HUMAN	0.0213431	1.03201	0.00584512	2.84091	478
805	P13639	EF2_HUMAN	0.00601176	0.968749	0.683218	1.07947	1938
806	P13667	PDIA4_HUMAN	0.0108712	1.07817	0.114728	3.61111	9601
807	P13674	P4HA1_HUMAN	0.00187206	1.14691	0.00401032	11.9444	5033
810	P13726	TF_HUMAN	0.00044274	1.1231	0.00527552	NA	2152
811	P13796	PLSL_HUMAN	0.0152624	1.11645	0.0124946	15.2778	3936
812	P13797	PLST_HUMAN	0.0614776	1.09798	0.015607	3.14346	5358
813	P13798	ACPH_HUMAN	0.00012303	1.02626	0.00070642	1.6365	327
816	P13861	KAP2_HUMAN	0.00098849	0.956372	0.39276	0.828246	5576
820	P14314	GLU2B_HUMAN	0.00159299	1.0224	1.79e-05	1.5135	5589
822	P14324	FPPS_HUMAN	6.53e-05	1.28557	0.00425721	36.6667	2224
825	P14543	NID1_HUMAN	0.00078511	1.18453	4.86e-05	6.94444	4811
827	P14616	INSRR_HUMAN	0.0833589	0.934133	0.0811262	0	3645
835	P14854	CX6B1_HUMAN	0.00123233	1.17292	0.00024456	3.75	1340
837	P14868	SYDC_HUMAN	4.85e-09	0.956661	0.00023889	0.655894	1615
840	P14927	QCR7_HUMAN	9.43e-05	1.26255	0.0001254	14.0278	7381
842	P15121	ALDR_HUMAN	0.0047632	1.14497	1.04e-06	3.83838	231
844	P15169	CBPN_HUMAN	3.21e-06	1.20791	3.62e-05	12.2222	1369
848	P15311	EZRI_HUMAN	0.0362944	1.12374	0.0611031	2.23356	7430
849	P15313	VATB1_HUMAN	0.00407426	1.04937	0.00336687	1.63743	525
853	P15814	IGLL1_HUMAN	0.0833163	1.04425	0.0826979	NA	3543
855	P15924	DESP_HUMAN	0.0881872	0.944768	0.607974	0.8577	1832
857	P16070	CD44_HUMAN	0.00279454	1.2151	0.00135516	7.59259	960
860	P16144	ITB4_HUMAN	0.00085526	1.08776	0.0137815	NA	3691
864	P16278	BGAL_HUMAN	3.18e-05	1.11318	0.00044799	3.19192	2720
865	P16284	PECA1_HUMAN	0.0258898	1.06564	0.0595212	NA	5175
866	P16298	PP2BB_HUMAN	0.0448258	1.01993	0.00793536	1.52686	5532
867	P16389	KCNA2_HUMAN	0.0638697	1.06943	0.131263	2.36111	3737
868	Q09470	KCNA1_HUMAN	0.0638697	1.06943	0.131263	2.36111	3736
869	Q16322	KCA10_HUMAN	0.0638697	1.06943	0.131263	2.36111	3744
870	P22001	KCNA3_HUMAN	0.0638697	1.06943	0.131263	2.36111	3738
871	P16435	NCPR_HUMAN	0.0128998	0.878881	0.0348606	0.185185	5447
872	P16452	EPB42_HUMAN	0.0852242	1.04493	0.0895756	NA	2038
873	P16519	NEC2_HUMAN	0.00240653	1.13646	0.00015786	4.87179	5126
874	P16615	AT2A2_HUMAN	0.0255565	0.938159	0.814954	0.945881	488
877	P16930	FAAA_HUMAN	0.00012849	1.12487	0.00051331	NA	2184
880	P17174	AATC_HUMAN	0.00020229	1.22855	0.0230561	66.1574	2805
884	P17302	CXA1_HUMAN	0.00250678	1.15255	0.0110498	NA	2697
885	P17405	ASM_HUMAN	0.00036263	1.08768	1.52e-08	3.33333	6609
886	P17600	SYN1_HUMAN	0.00287536	1.03687	0.00157816	2.09094	6853
887	P17612	KAPCA_HUMAN	0.00059046	0.944436	0.0575339	0.636132	5566
888	P17655	CAN2_HUMAN	0.003436	1.0371	7.74e-06	2.07248	824
889	P17676	CEBPB_HUMAN	0.0279448	1.17383	0.00519579	4.16667	1051
895	P17858	PFKAL_HUMAN	0.0651144	0.968425	0.214297	0.807314	5211
897	P17931	LEG3_HUMAN	0.0625293	1.04451	0.0120964	2.16993	3958
898	P17980	PRS6A_HUMAN	0.00010659	0.899647	0.00325843	0.524376	5702
899	P17987	TCPA_HUMAN	0.00110457	0.939577	0.00315036	0.592727	6950
903	P18206	VINC_HUMAN	0.00514918	1.03252	0.00024776	2.04906	7414
904	P18428	LBP_HUMAN	0.0548518	1.08885	0.0524417	3.1746	3929
905	P18433	PTPRA_HUMAN	0.00032044	0.886304	0.0256833	0.451389	5786
907	P18669	PGAM1_HUMAN	0.0115878	1.11637	0.00175785	4	5223
908	P15259	PGAM2_HUMAN	0.0115878	1.11637	0.00175785	4	5224
910	P19022	CADH2_HUMAN	0.0482903	1.12771	0.00823457	4.30556	1000
914	P19367	HXK1_HUMAN	0.0372353	1.04041	0.0289133	3.51779	3098
915	P19404	NDUV2_HUMAN	0.00069877	1.15856	0.0001705	4.89899	4729
916	P19474	RO52_HUMAN	0.0443916	1.11549	0.160748	2.03704	6737
920	P19784	CSK22_HUMAN	0.0253692	0.880493	0.13405	0	1459
921	P19823	ITIH2_HUMAN	0.00021408	1.1638	0.00074942	24.1667	3698
922	P19827	ITIH1_HUMAN	0.0417671	1.07007	0.013144	15	3697
925	P20020	AT2B1_HUMAN	0.00962257	1.13218	0.0139259	7.99383	490
930	P20337	RAB3B_HUMAN	0.0423043	1.03251	0.0204118	NA	5865
933	P20340	RAB6A_HUMAN	0.00010821	0.968564	0.172093	0.817551	5870
936	P20702	ITAX_HUMAN	5.65e-08	1.2439	4.69e-05	14	3687
938	P20810	ICAL_HUMAN	0.0031483	1.14991	0.0178966	4.60317	831
940	P20916	MAG_HUMAN	1.36e-07	1.09365	2.77e-08	3.55093	4099
946	P21291	CSRP1_HUMAN	0.0329669	1.03517	0.00968379	2.97101	1465
949	P21399	ACOC_HUMAN	4.85e-08	1.258	0.00051457	26.8827	48
953	P21589	5NTD_HUMAN	0.00016585	1.20112	0.00217398	8.33333	4907
957	P21912	SDHB_HUMAN	0.00121843	1.18658	0.00020395	5.13889	6390
958	P21926	CD9_HUMAN	0.00010311	1.20611	0.0002362	5.7037	928
963	P22059	OSBP1_HUMAN	0.00619309	1.16232	0.00761186	7.52137	5007
967	P22234	PUR6_HUMAN	0.0221007	1.05145	0.00515535	2.56997	10606
968	P22304	IDS_HUMAN	0.0108129	1.04308	0.00182087	3.13559	3423
973	P22570	ADRO_HUMAN	0.0433244	1.06143	0.0559728	NA	2232
975	P22612	KAPCG_HUMAN	0.0111719	1.09028	0.00964097	NA	5568
976	P22626	ROA2_HUMAN	0.00044115	0.863672	0.0107285	0.473325	3181
979	P22681	CBL_HUMAN	0.0476042	0.925508	0.0618811	0.0793651	867
980	P22694	KAPCB_HUMAN	0.0109179	0.936612	0.0710131	0.563607	5567
981	P22695	QCR2_HUMAN	0.00034111	1.22572	0.00037774	20.4167	7385
983	P22792	CPN2_HUMAN	3.02e-06	1.26169	3.51e-07	11.1728	1370
984	P22830	HEMH_HUMAN	0.00687623	1.03782	0.00026108	2.06856	2235
985	P22897	MRC1_HUMAN	0.0168119	1.10889	0.0285378	55	4360
987	P23229	ITA6_HUMAN	9.93e-06	1.18738	0.00793974	NA	3655
991	P23368	MAOM_HUMAN	3.32e-05	1.10818	1.24e-06	3.33333	4200
993	P23381	SYWC_HUMAN	0.077404	0.974933	0.82449	0.967463	7453
994	P23396	RS3_HUMAN	0.0896193	0.876811	0.116752	0.416667	6188
995	P23434	GCSH_HUMAN	0.0557144	1.10017	0.0305117	5.55556	2653
1004	P23610	F8I2_HUMAN	0.00256468	0.852857	0.0105152	0.425926	474384
1005	P23610	F8I2_HUMAN	0.00256468	0.852857	0.0105152	0.425926	474383
1006	P23610	F8I2_HUMAN	0.00256468	0.852857	0.0105152	0.425926	8263
1007	P23634	AT2B4_HUMAN	1.44e-05	1.28026	0.00185475	28.3333	493
1013	P24043	LAMA2_HUMAN	0.00011722	1.23495	6.46e-07	18.3862	3908
1014	P24298	ALAT1_HUMAN	2.56e-05	1.23618	0.00017644	NA	2875
1016	P24534	EF1B_HUMAN	1.57e-05	0.936588	0.0203912	0.584541	1933
1017	P24539	AT5F1_HUMAN	0.00961684	0.882083	0.625039	0.793651	515
1018	P24588	AKAP5_HUMAN	0.0241684	0.908427	0.0323973	0.148148	9495
1020	P24752	THIL_HUMAN	0.0432233	1.03441	0.00183326	2.44931	38
1023	P25098	ARBK1_HUMAN	0.0645218	1.06091	0.107336	8.33333	156
1024	P25311	ZA2G_HUMAN	0.0060811	0.894841	0.00871937	0.31339	563
1025	P25325	THTM_HUMAN	0.0128131	1.10242	1.49e-05	3.00725	4357
1029	P25713	MT3_HUMAN	0.0682786	1.08354	0.0198478	4.30556	4504
1030	P25774	CATS_HUMAN	0.0211812	1.07031	0.0961609	NA	1520
1036	P26006	ITA3_HUMAN	0.0115848	1.07485	0.0345133	NA	3675
1040	P26232	CTNA2_HUMAN	0.0171845	0.942434	0.0603868	0.685283	1496
1041	P26368	U2AF2_HUMAN	0.00286718	1.09769	0.0834411	2.77778	11338
1044	P26378	ELAV4_HUMAN	2.67e-08	0.913406	0.00321984	0.2849	1996
1047	P26639	SYTC_HUMAN	1.69e-05	1.09097	2.32e-05	3.39339	6897
1048	P26640	SYVC_HUMAN	0.00209076	0.951143	0.065347	0.730971	7407
1049	P26641	EF1G_HUMAN	7.64e-08	0.949236	0.0110542	0.724052	1937
1050	P26992	CNTFR_HUMAN	0.00074655	1.20282	0.00130732	5.69444	1271
1051	P27105	STOM_HUMAN	0.0390956	1.11752	0.00058057	4.44444	2040
1052	P27169	PON1_HUMAN	1.48e-06	1.26469	0.00066978	43.8889	5444
1053	P27338	AOFB_HUMAN	4.1e-05	1.18011	0.00037541	6.33469	4129
1054	P27348	1433T_HUMAN	0.032611	0.94936	0.364719	0.784535	10971
1056	P27449	VATL_HUMAN	0.0770489	0.882299	0.471339	0.634921	527
1060	P27695	APEX1_HUMAN	0.0867154	1.02238	0.0826979	NA	328
1061	P27701	CD82_HUMAN	2.84e-05	1.24781	0.029154	NA	3732
1064	P27797	CALR_HUMAN	0.00666604	1.04599	3.8e-05	2.03151	811
1067	P27986	P85A_HUMAN	0.0519081	0.915843	0.279064	0.690586	5295
1076	P28330	ACADL_HUMAN	0.0434387	1.06893	0.0368781	NA	33
1077	P28331	NDUS1_HUMAN	0.0113948	1.08718	0.00081056	3.43537	4719
1078	P28340	DPOD1_HUMAN	0.0882295	1.02874	0.625813	1.66667	5424
1079	P28482	MK01_HUMAN	0.0101256	1.01231	0.00068114	1.80214	5594
1084	P29120	NEC1_HUMAN	0.0270907	1.10723	0.0262889	5.07937	5122
1086	P29218	IMPA1_HUMAN	0.0111973	1.08427	0.0204118	NA	3612
1087	P29401	TKT_HUMAN	4.38e-07	1.11834	1.81e-07	4.91071	7086
1089	P29508	SPB3_HUMAN	0.0667073	0.8671	0.136721	0.0462963	6317
1091	P29692	EF1D_HUMAN	0.00952066	0.925331	0.0103427	0.435863	1936
1093	P29966	MARCS_HUMAN	0.0005981	1.08771	0.00089096	3.59649	4082
1095	P30038	AL4A1_HUMAN	0.00024284	1.1963	0.00049917	11.5385	8659
1096	P30039	PBLD_HUMAN	0.056373	1.10445	0.00385967	2.49288	64081
1097	P30040	ERP29_HUMAN	2.05e-06	1.21103	2.2e-06	12.5	10961
1104	P30049	ATPD_HUMAN	0.00060296	1.18133	0.00130758	12.7778	513
1107	P30086	PEBP1_HUMAN	0.0431662	1.02753	0.171305	1.6875	5037
1109	P30153	2AAA_HUMAN	0.00578354	0.967578	0.402626	0.899819	5518
1113	P30519	HMOX2_HUMAN	0.00036103	0.830953	0.0354397	0.320513	3163
1115	P30531	SC6A1_HUMAN	0.0912836	1.1052	0.0227834	19.4444	6529
1116	P30533	AMRP_HUMAN	0.0842589	1.03462	0.0826979	NA	4043
1117	P30566	PUR8_HUMAN	0.00066473	1.06784	9.84e-06	2.70233	158
1118	P30613	KPYR_HUMAN	0.0507659	0.953399	0.132893	0.277778	5313
1121	P30711	GSTT1_HUMAN	0.0282832	1.10757	0.112154	NA	2952
1123	P30837	AL1B1_HUMAN	0.00168347	1.03935	0.00041212	2.39018	219
1124	P31025	LCN1_HUMAN	0.0186025	0.904231	0.144718	0.416667	3933
1125	P31040	SDHA_HUMAN	1.56e-06	1.12178	2.36e-07	4.87831	6389
1127	P31150	GDIA_HUMAN	0.0217204	1.05107	0.00551521	3.25793	2664
1133	P31323	KAP3_HUMAN	0.0036654	0.934158	0.107737	0.681234	5577
1134	P31327	CPSM_HUMAN	0.0500278	1.07117	0.00613463	4.03846	1373
1137	P31689	DNJA1_HUMAN	0.0405065	0.901706	0.0510033	0	3301
1138	P31930	QCR1_HUMAN	0.00017367	1.10271	8.65e-05	8.39506	7384
1139	P31937	3HIDH_HUMAN	7.23e-06	1.27325	0.00071252	NA	11112
1140	P31939	PUR9_HUMAN	0.031948	1.12787	0.00274752	8.37302	471
1142	P31943	HNRH1_HUMAN	0.00032542	0.889567	0.00178108	0.42328	3187
1143	P31944	CASPE_HUMAN	0.027273	0.911337	0.129655	0.490544	23581
1144	P31946	1433B_HUMAN	0.031297	0.953674	0.282336	0.777778	7529
1145	P31947	1433S_HUMAN	0.00639314	0.931685	0.920644	0.978535	2810
1148	P32004	L1CAM_HUMAN	1.88e-05	1.20873	6.59e-06	8.93939	3897
1150	P32189	GLPK_HUMAN	0.00230976	1.12747	0.0106793	7.22222	2710
1151	P32455	GBP1_HUMAN	0.00342827	1.10422	0.0172102	NA	2633
1152	P32929	CGL_HUMAN	0.00511171	1.07108	0.0459504	NA	1491
1154	P33121	ACSL1_HUMAN	0.0169289	0.913288	0.182974	0.687831	2180
1157	P33402	GCYA2_HUMAN	0.0357915	0.955567	0.04803	0.547009	2977
1159	P34896	GLYC_HUMAN	0.0721592	0.920222	0.0536744	0.15873	6470
1163	P34932	HSP74_HUMAN	0.00028066	1.06722	0.0069674	5.01406	3308
1164	P34949	MPI_HUMAN	0.0870643	1.03783	0.0826979	NA	4351
1165	P35052	GPC1_HUMAN	0.0362004	0.899665	0.0741895	0.2	2817
1171	P35241	RADI_HUMAN	0.0296644	1.03742	0.029258	NA	5962
1173	P35268	RL22_HUMAN	0.0462474	0.879635	0.305904	0.555556	6146
1174	P35270	SPRE_HUMAN	0.00146404	1.1646	0.00177141	8.11111	6697
1176	P35442	TSP2_HUMAN	0.00104123	1.13271	0.00865655	NA	7058
1177	P35443	TSP4_HUMAN	0.0174178	0.896309	0.0521772	0	7060
1178	P35542	SAA4_HUMAN	0.0674524	1.08919	0.0918878	3.61111	6291
1179	P35573	GDE_HUMAN	0.0686363	1.01927	0.00775682	1.8533	178
1184	P35611	ADDA_HUMAN	0.00260235	1.03114	0.00947322	1.73156	118
1185	P35612	ADDB_HUMAN	0.0211849	1.03071	0.01948	1.83951	119
1186	P35613	BASI_HUMAN	0.00069838	1.17701	0.00055913	7.03704	682
1192	P35908	K22E_HUMAN	3.46e-05	0.969339	0.104669	0.780489	3849
1193	P35914	HMGCL_HUMAN	0.00778194	1.12767	6.27e-05	2.52381	3155
1194	P35998	PRS7_HUMAN	5.17e-05	0.88118	6.29e-05	0.389254	5701
1195	P36222	CH3L1_HUMAN	0.00295201	1.20431	8.82e-05	5.51282	1116
1196	P36269	GGT5_HUMAN	0.00025405	1.14795	0.00260129	NA	2687
1197	P36404	ARL2_HUMAN	0.00135677	0.811513	0.00282863	0.162037	402
1198	P36405	ARL3_HUMAN	0.0150648	0.898442	0.0254299	0.0617284	403
1199	P36507	MP2K2_HUMAN	0.00538127	0.847722	0.0235469	0.0966184	5605
1204	P36639	8ODP_HUMAN	0.0368697	1.10342	0.00403057	2.72727	4521
1206	P36871	PGM1_HUMAN	7.25e-07	1.30643	0.00958849	47.9365	5236
1209	P36915	GNL1_HUMAN	0.00666972	0.854596	0.0198504	0.108025	2794
1211	P36957	ODO2_HUMAN	0.084894	0.980473	0.324257	0.900086	1743
1212	P36959	GMPR1_HUMAN	0.0750134	1.02874	0.0416047	NA	2766
1215	P37198	NUP62_HUMAN	0.00179523	1.15929	7.63e-07	7.38095	23636
1218	P37837	TALDO_HUMAN	0.0537601	1.07986	0.0707542	2.96296	6888
1219	P37840	SYUA_HUMAN	0.0125374	1.13148	0.0363986	33.3333	6622
1223	P38571	LICH_HUMAN	0.00637215	1.07337	2.53e-07	4.12913	3988
1224	P38606	VATA_HUMAN	9.42e-05	1.04468	2.37e-07	2.68848	523
1225	P38646	GRP75_HUMAN	1.58e-05	1.07025	8.08e-09	2.83836	3313
1229	P39060	COIA1_HUMAN	0.0130093	1.1266	0.00134125	11.6667	80781
1232	P40123	CAP2_HUMAN	0.0181027	0.847233	0.0150534	0.0854701	10486
1234	P40227	TCPZ_HUMAN	0.0002663	0.935727	0.0105967	0.620353	908
1235	P40261	NNMT_HUMAN	0.00362267	1.13539	0.0119867	3.47222	4837
1236	P40306	PSB10_HUMAN	0.0211283	1.09257	0.0316884	6.11111	5699
1240	P40925	MDHC_HUMAN	5.8e-05	1.07768	0.011508	4.65517	4190
1241	P40926	MDHM_HUMAN	0.00010308	1.22502	0.00013959	12.7778	4191
1244	P41217	OX2G_HUMAN	0.0210448	1.07957	0.0416047	NA	4345
1246	P41222	PTGDS_HUMAN	0.00520586	1.03904	7.1e-05	2.20052	5730
1247	P41227	NAA10_HUMAN	0.00775007	1.10137	0.0205085	10	8260
1249	P41250	GARS_HUMAN	0.00056412	1.02745	4.06e-07	2.23615	2617
1250	P41252	SYIC_HUMAN	7.57e-05	0.925447	0.00356616	0.501227	3376
1251	P41732	TSN7_HUMAN	0.00517877	1.12493	0.0147044	NA	7102
1253	P42126	ECI1_HUMAN	0.00026363	1.19113	0.0002077	6.55556	1632
1257	P42345	MTOR_HUMAN	0.0204914	0.861635	0.0636503	0.124521	2475
1258	P42356	PI4KA_HUMAN	0.00610308	0.831537	0.0157813	0.185185	5297
1261	P42658	DPP6_HUMAN	0.00030708	1.16975	1.04e-05	11.034	1804
1262	P42677	RS27_HUMAN	0.0457966	0.873617	0.257027	0.439815	6232
1263	P42704	LPPRC_HUMAN	0.0499251	0.889769	0.171059	0.479532	10128
1264	P42765	THIM_HUMAN	0.0469615	1.10077	0.0122908	3.49537	10449
1266	P42785	PCP_HUMAN	0.00045421	1.15087	0.00339755	NA	5547
1267	P42858	HD_HUMAN	0.0277305	0.900416	0.759346	0.89599	3064
1269	P43003	EAA1_HUMAN	0.0668154	1.03367	0.048612	2.25458	6507
1271	P43007	SATT_HUMAN	6.39e-05	1.16629	0.00979322	13.3333	6509
1272	P43034	LIS1_HUMAN	0.00180308	1.23676	0.00531524	87.7778	5048
1273	P43121	MUC18_HUMAN	0.00690661	1.09708	0.0179995	NA	4162
1277	P43251	BTD_HUMAN	8.97e-06	1.22288	3.66e-05	32.7778	686
1278	P43304	GPDM_HUMAN	6.24e-08	1.25373	7.01e-05	56.1111	2820
1280	P43487	RANG_HUMAN	0.0286358	0.936474	0.0381002	0.454545	5902
1283	P43686	PRS6B_HUMAN	0.00456083	0.938609	0.304542	0.82963	5704
1287	P45974	UBP5_HUMAN	0.00111151	0.902936	0.0261118	0.568475	8078
1288	P45984	MK09_HUMAN	0.0761713	0.971194	0.629308	0.91746	5601
1290	P46019	KPB2_HUMAN	0.0450016	0.933867	0.0542744	0	5256
1292	P46060	RAGP1_HUMAN	0.00287454	0.887933	0.102677	0.534188	5905
1294	P46109	CRKL_HUMAN	0.0277488	0.921882	0.0535031	0.575758	1399
1295	P46379	BAG6_HUMAN	0.0121318	0.894544	0.046982	0.246914	7917
1296	P46439	GSTM5_HUMAN	0.028312	1.06252	0.029258	NA	2949
1303	P46779	RL28_HUMAN	0.0935892	0.882248	0.154327	0.322222	6158
1307	P46821	MAP1B_HUMAN	0.00199264	0.930955	0.0547658	0.623844	4131
1312	P47736	RPGP1_HUMAN	0.0140146	0.869137	0.0456503	0.0925926	5909
1314	P47756	CAPZB_HUMAN	0.0894841	0.97971	0.651762	0.911247	832
1316	P47897	SYQ_HUMAN	0.00132847	0.870243	0.00163624	0.470085	5859
1321	P47985	UCRI_HUMAN	3.28e-05	1.26051	0.00138467	NA	7386
1322	P48047	ATPO_HUMAN	0.0541004	0.89441	0.857048	1.14815	539
1323	P48058	GRIA4_HUMAN	0.00712822	1.08016	0.00793394	NA	2893
1327	P48163	MAOX_HUMAN	3.05e-10	1.13594	4.6e-07	6.86869	4199
1328	P48426	PI42A_HUMAN	0.00520607	0.935355	0.0107919	0.58753	5305
1336	P48637	GSHB_HUMAN	0.00181444	1.13677	0.00134125	11.6667	2937
1337	P48643	TCPE_HUMAN	0.00364302	0.970439	0.577831	0.930309	22948
1344	P49006	MRP_HUMAN	2.05e-05	1.12991	0.00010958	NA	65108
1346	P49189	AL9A1_HUMAN	0.00091868	1.02274	0.033871	1.6456	223
1348	P49327	FAS_HUMAN	0.0356307	0.960076	0.462049	0.892631	2194
1352	P49366	DHYS_HUMAN	0.0128461	1.05811	6.11e-05	3.00505	1725
1353	P49368	TCPG_HUMAN	0.00115879	0.952862	0.00842965	0.645376	7203
1354	P49407	ARRB1_HUMAN	6.54e-05	1.221	6.01e-06	7.59259	408
1355	P49418	AMPH_HUMAN	0.027316	0.96466	0.784139	0.928162	273
1358	P49448	DHE4_HUMAN	0.0284389	1.11114	0.0193739	2.31481	2747
1363	P49589	SYCC_HUMAN	0.0339532	1.03593	0.0158316	1.94915	833
1365	P49591	SYSC_HUMAN	4.62e-06	1.05842	1.75e-09	2.66478	6301
1367	P49641	MA2A2_HUMAN	0.00138379	1.0962	0.0029599	NA	4122
1373	P49758	RGS6_HUMAN	0.0146956	1.11907	0.0147235	3.74074	9628
1374	P49773	HINT1_HUMAN	0.00240816	0.985933	0.217376	1.19883	3094
1376	P49802	RGS7_HUMAN	0.00585173	1.08757	0.00384423	NA	6000
1377	P49821	NDUV1_HUMAN	0.00039016	1.1719	3.55e-05	6.75711	4723
1379	P49841	GSK3B_HUMAN	1.58e-05	0.856037	0.0163157	0.31339	2932
1380	P49902	5NTC_HUMAN	0.00322085	1.03505	3.38e-08	2.19472	22978
1381	P49903	SPS1_HUMAN	0.0693361	1.06448	0.00021296	1.91239	22929
1383	P49915	GUAA_HUMAN	0.0374432	0.939253	0.458424	0.839793	8833
1384	P49961	ENTP1_HUMAN	0.00026153	1.14818	0.00276563	NA	953
1386	P50148	GNAQ_HUMAN	0.0479283	1.06202	0.00239612	2.22222	2776
1396	P50395	GDIB_HUMAN	0.00141532	1.14897	0.00059847	7.98611	2665
1398	P50440	GATM_HUMAN	1.32e-05	1.06316	2.11e-07	3.2344	2628
1399	P50452	SPB8_HUMAN	0.0219098	1.06945	0.0826979	NA	5271
1402	P50552	VASP_HUMAN	0.02746	1.03313	0.0302188	NA	7408
1403	P50570	DYN2_HUMAN	0.0127862	0.859458	0.256551	0.53068	1785
1406	P50897	PPT1_HUMAN	0.00249662	1.02137	0.0105732	1.47482	5538
1407	P50914	RL14_HUMAN	0.0258954	0.854282	0.065859	0.17094	9045
1408	P50990	TCPQ_HUMAN	0.00275415	0.958934	0.239295	0.839463	10694
1409	P50991	TCPD_HUMAN	2.94e-05	0.941978	0.00363097	0.623559	10575
1412	P51148	RAB5C_HUMAN	0.00421232	1.06627	0.0383674	2.53968	5878
1414	P51178	PLCD1_HUMAN	0.0737761	1.07205	0.00067761	2.22697	5333
1415	P51452	DUS3_HUMAN	2.33e-08	0.783629	0.00083777	0.094851	1845
1416	P51513	NOVA1_HUMAN	0.00755908	0.860807	0.0466835	0.123457	4857
1419	P51570	GALK1_HUMAN	0.00323568	0.86266	0.130839	0.541667	2584
1420	P51572	BAP31_HUMAN	0.00227299	0.924329	0.00424827	0.602637	10134
1421	P51606	RENBP_HUMAN	2.71e-07	1.07487	0.00038284	2.849	5973
1423	P51648	AL3A2_HUMAN	0.0591585	0.899012	0.282191	0.576923	224
1424	P51649	SSDH_HUMAN	9.35e-05	1.07801	0.0008285	3.82353	7915
1426	P51659	DHB4_HUMAN	0.00149727	1.16681	8e-05	6.17284	3295
1427	P51665	PSMD7_HUMAN	0.00746234	0.907875	0.0111725	0.555556	5713
1428	P51674	GPM6A_HUMAN	0.00374193	1.04388	0.00142725	2.8355	2823
1434	P51784	UBP11_HUMAN	0.00372577	0.876731	0.0305458	0.195195	8237
1439	P51884	LUM_HUMAN	0.025056	1.11359	0.0144933	6.85764	4060
1441	P51991	ROA3_HUMAN	1.6e-06	0.777076	0.00830412	0.338164	220988
1442	P52209	6PGD_HUMAN	8.19e-06	1.25895	0.00392526	42.193	5226
1444	P52306	GDS1_HUMAN	0.00219704	0.88711	0.0915649	0.567515	5910
1449	P52789	HXK2_HUMAN	0.0543231	1.07139	0.0354016	5.27778	3099
1450	P52790	HXK3_HUMAN	0.0849198	1.03463	0.0826979	NA	3101
1451	P52888	THOP1_HUMAN	6.15e-05	1.29524	0.00047826	89.0741	7064
1457	P53041	PPP5_HUMAN	0.00061711	0.972153	0.042651	0.780739	5536
1460	P53370	NUDT6_HUMAN	0.0235393	1.06032	0.0416047	NA	11162
1461	P53396	ACLY_HUMAN	0.0056519	0.965601	0.767123	1.03859	47
1462	P53597	SUCA_HUMAN	0.00526408	0.866601	0.0237231	0.365079	8802
1465	P53611	PGTB2_HUMAN	0.00383133	0.9513	0.0404984	0.707071	5876
1466	P53618	COPB_HUMAN	5.31e-06	0.84213	0.0703587	0.434028	1315
1467	P53621	COPA_HUMAN	0.00426688	0.830347	0.0140173	0.035461	1314
1469	P53674	CRBB1_HUMAN	0.0274782	1.05417	0.0204118	NA	1414
1471	P53677	AP3M2_HUMAN	0.0124155	0.859268	0.0836155	0	10947
1473	P53779	MK10_HUMAN	0.00225602	0.875973	0.0411307	0.355191	5602
1474	P45983	MK08_HUMAN	0.00225602	0.875973	0.0411307	0.355191	5599
1479	P54105	ICLN_HUMAN	0.0865076	0.931561	0.167851	0	1207
1480	P54136	SYRC_HUMAN	0.00505693	0.913213	0.00750911	0.572863	5917
1483	P54289	CA2D1_HUMAN	0.00039669	1.17936	0.00016285	8.77395	781
1485	P54578	UBP14_HUMAN	0.00087754	1.08175	9.17e-05	3.44729	9097
1487	P54687	BCAT1_HUMAN	0.00319489	1.17326	0.00043106	4.75556	586
1489	P54709	AT1B3_HUMAN	0.0732737	0.91527	0.844875	1.11111	483
1492	P54750	PDE1A_HUMAN	0.00022757	1.03864	1.54e-06	1.93437	5136
1493	P54764	EPHA4_HUMAN	0.0297297	1.06315	0.0371708	5.55556	2043
1494	P54802	ANAG_HUMAN	0.00138936	1.17028	0.00042563	5.52239	4669
1495	P54803	GALC_HUMAN	4.22e-05	1.08696	0.00058195	5.26316	2581
1498	P54922	ADPRH_HUMAN	0.00197269	1.12414	0.00333759	11.6667	141
1499	P55010	IF5_HUMAN	0.0738786	0.93506	0.132893	0.277778	1983
1500	P55036	PSMD4_HUMAN	0.00013926	0.846869	9.97e-05	0.296296	5710
1501	P55039	DRG2_HUMAN	0.0362131	0.875609	0.0538897	0.0694444	1819
1503	P55060	XPO2_HUMAN	0.00062807	0.838636	0.0270209	0.541987	1434
1504	P55072	TERA_HUMAN	0.0347896	1.05073	0.00859572	1.91765	7415
1507	P55160	NCKPL_HUMAN	0.0243328	0.907584	0.835312	1.08722	3071
1508	P55196	AFAD_HUMAN	0.0880161	1.08722	0.00252052	5.18519	4301
1510	P55263	ADK_HUMAN	0.00017573	1.05924	2.39e-07	3.13973	132
1511	P55268	LAMB2_HUMAN	0.00378074	1.13196	4.11e-06	5.16239	3913
1513	P55290	CAD13_HUMAN	0.00119528	1.16265	0.00051906	6	1012
1517	P55786	PSA_HUMAN	0.00022777	1.07855	0.00013038	3.58519	9520
1518	P55809	SCOT1_HUMAN	9.4e-06	1.31526	0.00075874	28.7847	5019
1520	P55957	BID_HUMAN	0.0214187	1.05811	0.0242069	NA	637
1523	P56192	SYMC_HUMAN	1.04e-05	0.819793	0.00035633	0.320382	4141
1524	P56199	ITA1_HUMAN	0.00216304	1.15366	0.00867545	28.3333	3672
1526	P56545	CTBP2_HUMAN	0.0946965	1.07374	0.00026315	2.69444	1488
1527	P56556	NDUA6_HUMAN	0.0438417	1.06341	0.0548834	NA	4700
1530	P57740	NU107_HUMAN	0.0822354	0.901676	0.0885904	0	57122
1531	P57764	GSDMD_HUMAN	0.0384279	0.911251	0.0510033	0	79792
1535	P59768	GBG2_HUMAN	0.0722731	1.11279	0.0353166	2.86325	54331
1537	P59998	ARPC4_HUMAN	0.0225699	1.01989	0.0190103	1.38718	10093
1538	P60033	CD81_HUMAN	0.00196609	1.14878	0.00654047	5.83333	975
1540	P60201	MYPR_HUMAN	0.00416712	1.04954	0.00281818	2.04636	5354
1542	P60510	PP4C_HUMAN	0.0368666	0.929381	0.239791	0.683761	5531
1546	P60763	RAC3_HUMAN	0.0425574	1.07105	0.0488355	NA	5881
1550	P60891	PRPS1_HUMAN	0.0393401	0.975452	0.657579	0.951097	5631
1552	P60953	CDC42_HUMAN	0.00341886	1.12408	0.00231536	5.12821	998
1553	P60981	DEST_HUMAN	0.0262159	0.900703	0.87015	0.944444	11034
1554	P60983	GMFB_HUMAN	0.0277044	1.12424	0.084808	3.19444	2764
1555	P61006	RAB8A_HUMAN	0.00108274	1.11281	0.00182549	NA	4218
1556	P61011	SRP54_HUMAN	0.0631826	0.868412	0.0698316	0.11955	6729
1560	P61026	RAB10_HUMAN	0.00296425	1.13892	0.00017918	4.32099	10890
1563	P61081	UBC12_HUMAN	0.038258	0.905201	0.305404	0.709877	9040
1567	P61158	ARP3_HUMAN	6.64e-06	1.04645	7.5e-05	3.12558	10096
1568	P61160	ARP2_HUMAN	0.00030357	1.02808	0.00014447	1.88053	10097
1569	P61163	ACTZ_HUMAN	0.0592573	0.970738	0.1832	0.660403	10121
1570	P61201	CSN2_HUMAN	0.00068056	0.938253	0.0575509	0.690603	9318
1574	P61224	RAP1B_HUMAN	0.00029336	1.07219	0.00064775	3.11111	5908
1575	P61225	RAP2B_HUMAN	0.0117951	1.10271	0.0620414	1.79012	5912
1578	P61266	STX1B_HUMAN	0.00929366	0.961935	0.370261	0.787514	112755
1582	P61353	RL27_HUMAN	0.089678	0.873894	0.0934072	0.238095	6155
1583	P61421	VA0D1_HUMAN	0.00872941	1.15354	2.09e-05	3.65079	9114
1586	P61586	RHOA_HUMAN	0.00574438	1.13465	0.00151005	2.86458	387
1590	P61764	STXB1_HUMAN	0.0283545	0.968449	0.844905	0.954799	6812
1591	P61769	B2MG_HUMAN	0.0248087	1.1319	0.00393338	2.65432	567
1595	P61970	NTF2_HUMAN	0.0347826	1.11756	0.0217174	2.08333	10204
1597	P61981	1433G_HUMAN	0.0008942	0.917276	0.0320472	0.599393	7532
1600	P62136	PP1A_HUMAN	0.0281634	0.959276	0.559398	0.902778	5499
1601	P62140	PP1B_HUMAN	0.00024111	0.899336	0.00468873	0.453216	5500
1602	P62191	PRS4_HUMAN	0.0013449	0.915947	0.00171312	0.541716	5700
1603	P62195	PRS8_HUMAN	3.58e-05	0.932177	0.00438997	0.533769	5705
1607	P62258	1433E_HUMAN	0.0632757	0.961824	0.248797	0.751161	7531
1618	P62318	SMD3_HUMAN	0.0432543	0.948473	0.00882227	0.555556	6634
1619	P62328	TYB4_HUMAN	0.0411429	0.905717	0.0868423	0	7114
1620	P62333	PRS10_HUMAN	0.00091658	0.905829	0.00341421	0.407627	5706
1624	P62714	PP2AB_HUMAN	0.00120385	0.981223	0.356519	0.862963	5516
1631	P62805	H4_HUMAN	0.0476094	0.911029	0.350622	1.42185	8361
1632	P62805	H4_HUMAN	0.0476094	0.911029	0.350622	1.42185	8365
1633	P62805	H4_HUMAN	0.0476094	0.911029	0.350622	1.42185	8367
1634	P62805	H4_HUMAN	0.0476094	0.911029	0.350622	1.42185	8366
1635	P62805	H4_HUMAN	0.0476094	0.911029	0.350622	1.42185	8364
1636	P62805	H4_HUMAN	0.0476094	0.911029	0.350622	1.42185	8363
1637	P62805	H4_HUMAN	0.0476094	0.911029	0.350622	1.42185	554313
1638	P62805	H4_HUMAN	0.0476094	0.911029	0.350622	1.42185	8360
1639	P62805	H4_HUMAN	0.0476094	0.911029	0.350622	1.42185	8370
1640	P62805	H4_HUMAN	0.0476094	0.911029	0.350622	1.42185	8294
1641	P62805	H4_HUMAN	0.0476094	0.911029	0.350622	1.42185	121504
1642	P62805	H4_HUMAN	0.0476094	0.911029	0.350622	1.42185	8368
1643	P62805	H4_HUMAN	0.0476094	0.911029	0.350622	1.42185	8359
1644	P62805	H4_HUMAN	0.0476094	0.911029	0.350622	1.42185	8362
1645	P62820	RAB1A_HUMAN	4.5e-05	1.04103	0.0183475	1.76329	5861
1646	P62826	RAN_HUMAN	0.045124	0.980866	0.640086	0.93316	5901
1648	P62834	RAP1A_HUMAN	0.0892729	1.04862	0.187176	NA	5906
1654	P62857	RS28_HUMAN	0.0409828	0.884781	0.237923	0.493827	6234
1656	P62877	RBX1_HUMAN	0.00262208	0.910797	0.0997043	0.42042	9978
1664	P62937	PPIA_HUMAN	0.0132769	0.96345	0.677284	1.17618	5478
1667	P63000	RAC1_HUMAN	0.00930307	1.11607	0.00031824	5	5879
1668	P15153	RAC2_HUMAN	0.00930307	1.11607	0.00031824	5	5880
1671	P63092	GNAS2_HUMAN	0.00612248	1.15284	0.00591262	3.7037	2778
1672	Q5JWF2	GNAS1_HUMAN	0.00612248	1.15284	0.00591262	3.7037	2778
1673	P63096	GNAI1_HUMAN	0.00362455	1.16549	0.00018703	12.1429	2770
1674	P63098	CANB1_HUMAN	0.0201397	1.03709	0.00711699	2.18615	5534
1675	P63104	1433Z_HUMAN	0.0482512	0.961287	0.246981	0.76725	7534
1676	P63151	2ABA_HUMAN	9.85e-06	0.950711	0.0126091	0.714123	5520
1681	P63215	GBG3_HUMAN	0.0281205	1.1163	0.0221321	13.8889	2785
1683	P63220	RS21_HUMAN	0.0504078	0.901356	0.230905	0.444444	6227
1684	P63241	IF5A1_HUMAN	0.00410462	0.871683	0.146059	0.47619	1984
1685	Q9GZV4	IF5A2_HUMAN	0.00410462	0.871683	0.146059	0.47619	56648
1691	P67936	TPM4_HUMAN	0.0190013	1.04112	0.0363577	1.72481	7171
1695	P68104	EF1A1_HUMAN	0.00227876	0.959556	0.257712	0.774648	1915
1696	P68366	TBA4A_HUMAN	0.0196064	0.924185	0.0708588	0.531728	7277
1697	P68371	TBB4B_HUMAN	0.038135	0.946295	0.0589214	0.491837	10383
1698	P68400	CSK21_HUMAN	0.0599768	0.877143	0.0595009	0.181406	1457
1699	Q8NEV1	CSK23_HUMAN	0.0599768	0.877143	0.0595009	0.181406	283106
1719	P69891	HBG1_HUMAN	0.0004231	1.20958	0.0119394	7.22222	3047
1720	P69892	HBG2_HUMAN	0.0422159	1.06729	0.0559728	NA	3048
1721	P69905	HBA_HUMAN	0.0508511	1.01966	0.00492099	2.19158	3040
1722	P69905	HBA_HUMAN	0.0508511	1.01966	0.00492099	2.19158	3039
1723	P78318	IGBP1_HUMAN	0.0909896	1.05843	0.141532	2.5	3476
1724	P78324	SHPS1_HUMAN	0.00150475	1.15852	0.00033413	8.83838	140885
1725	Q5TFQ8	SIRBL_HUMAN	0.00150475	1.15852	0.00033413	8.83838	10326
1729	P78352	DLG4_HUMAN	0.0140575	0.906505	0.0864155	0.577778	1742
1731	P78357	CNTP1_HUMAN	2.49e-08	1.23903	0.00062512	47.7778	8506
1733	P78371	TCPB_HUMAN	0.00022538	0.937478	0.0186155	0.663781	10576
1735	P78417	GSTO1_HUMAN	0.0223999	1.11848	0.0468267	9.44444	9446
1736	P78509	RELN_HUMAN	0.0664969	1.04998	0.0814329	15	5649
1737	P78527	PRKDC_HUMAN	0.0589363	0.894572	0.256882	0.624805	5591
1738	P78559	MAP1A_HUMAN	0.0016975	0.907942	0.0084114	0.47703	4130
1740	P80404	GABT_HUMAN	0.00082938	1.22598	6.35e-05	12.0213	18
1741	P80723	BASP1_HUMAN	5.46e-05	1.30533	0.00854921	60.679	10409
1742	P81605	DCD_HUMAN	0.00130436	0.953158	0.0686697	0.632008	117159
1747	P84095	RHOG_HUMAN	0.00144447	1.17691	0.00049291	15.5556	391
1750	P84157	MXRA7_HUMAN	0.026491	0.917443	0.0441666	0.138889	439921
1755	P98095	FBLN2_HUMAN	0.00103735	1.09151	0.00569091	NA	2199
1756	P98160	PGBM_HUMAN	0.00028302	1.17579	0.00120147	14.4444	3339
1759	Q00169	PIPNA_HUMAN	0.00196114	1.13322	0.00105039	7.22222	5306
1762	Q00577	PURA_HUMAN	0.0308772	0.930042	0.134949	0.559039	5813
1763	Q00610	CLH1_HUMAN	0.00124381	0.948791	0.541213	0.890224	1213
1765	Q00796	DHSO_HUMAN	0.0170663	1.10538	3.27e-05	3.36538	6652
1766	Q00839	HNRPU_HUMAN	0.00230661	0.866973	0.0916581	0.489418	3192
1767	Q01064	PDE1B_HUMAN	0.00440205	0.893506	0.0409215	0.528846	5153
1773	Q01469	FABP5_HUMAN	8.58e-05	0.828389	0.077135	0.151515	2171
1774	Q01484	ANK2_HUMAN	0.00241999	0.903008	0.00298894	0.349276	287
1775	Q01518	CAP1_HUMAN	0.0359823	1.0547	0.0121836	2.12476	10487
1777	Q01650	LAT1_HUMAN	0.0890603	1.06937	0.300644	2.77778	8140
1778	Q9UM01	YLAT1_HUMAN	0.0890603	1.06937	0.300644	2.77778	9056
1779	Q92536	YLAT2_HUMAN	0.0890603	1.06937	0.300644	2.77778	9057
1780	Q01813	PFKAP_HUMAN	0.0003298	0.961822	0.0431449	0.737734	5214
1781	Q01814	AT2B2_HUMAN	0.00018086	1.12927	0.00136546	9.60619	491
1783	Q01968	OCRL_HUMAN	0.0393993	0.914187	0.134126	0	4952
1787	Q02218	ODO1_HUMAN	0.00316643	1.03275	8.33e-08	2.3227	4967
1788	Q02246	CNTN2_HUMAN	0.0196326	1.11964	0.00038385	3.46667	6900
1789	Q02252	MMSA_HUMAN	0.00892126	1.01929	0.0019838	1.95902	4329
1790	Q02338	BDH_HUMAN	5.34e-05	1.19566	0.00025183	NA	622
1795	Q02750	MP2K1_HUMAN	7.92e-05	0.820539	0.0304916	0.380117	5604
1796	Q02790	FKBP4_HUMAN	0.0173969	0.94937	0.272151	0.806303	2288
1797	Q02818	NUCB1_HUMAN	0.0179267	1.07285	0.00350517	2.59259	4924
1804	Q03154	ACY1_HUMAN	0.00038374	1.17453	9.42e-06	7.29167	95
1807	Q04446	GLGB_HUMAN	0.0104944	0.932788	0.103994	0.695829	2632
1808	Q04609	FOLH1_HUMAN	0.00593044	1.06635	0.0147044	NA	2346
1809	Q9HBA9	FOH1B_HUMAN	0.00593044	1.06635	0.0147044	NA	219595
1810	Q04721	NOTC2_HUMAN	0.0261923	1.03354	0.0204118	NA	4853
1816	Q04837	SSBP_HUMAN	4.13e-08	1.08826	0.00035501	3.95981	6742
1817	Q04917	1433F_HUMAN	0.0143751	0.93934	0.0659345	0.578544	7533
1818	Q04941	PLP2_HUMAN	0.0134937	1.09522	0.0316884	6.11111	5355
1820	Q05086	UBE3A_HUMAN	0.0186776	0.925997	0.161819	0.734669	7337
1821	Q05193	DYN1_HUMAN	0.001766	0.866739	0.0579332	0.504675	1759
1823	Q05397	FAK1_HUMAN	0.0841155	0.940187	0.366583	0.772569	5747
1825	Q05639	EF1A2_HUMAN	1.32e-10	0.953487	0.275851	0.872491	1917
1828	Q06124	PTN11_HUMAN	0.00975315	0.972595	0.243775	0.879104	5781
1831	Q06210	GFPT1_HUMAN	0.0498541	0.966	0.0868247	0.749507	2673
1832	Q06265	EXOS9_HUMAN	0.0915424	1.03084	0.18675	3.33333	5393
1834	Q06323	PSME1_HUMAN	0.00731054	1.13121	6.59e-05	3.49794	5720
1840	Q07666	KHDR1_HUMAN	0.00012573	0.850719	0.0132938	0.277778	10657
1841	Q07812	BAX_HUMAN	0.0249379	1.04381	0.0002975	2.13152	581
1842	Q07866	KLC1_HUMAN	0.053962	0.934617	0.450063	0.842912	3831
1843	Q07889	SOS1_HUMAN	0.0621226	0.92439	0.0199285	0.216049	6654
1844	Q07890	SOS2_HUMAN	0.0266155	1.11583	0.250864	1.80556	6655
1845	Q07954	LRP1_HUMAN	0.0117463	1.12882	6.53e-05	3.39228	4035
1846	Q07960	RHG01_HUMAN	0.0377184	0.922542	0.0638279	0.31746	392
1848	Q08174	PCDH1_HUMAN	0.069096	0.931285	0.249202	0.493827	5097
1852	Q08257	QOR_HUMAN	0.00263967	1.05835	4.24e-05	2.06173	1429
1854	Q08380	LG3BP_HUMAN	1.01e-06	1.04049	0.00038246	1.99385	3959
1858	Q08554	DSC1_HUMAN	0.0139778	0.945484	0.0340335	0.555556	1823
1859	Q08629	TICN1_HUMAN	0.0591775	1.08946	0.0912298	3.7037	6695
1860	Q08722	CD47_HUMAN	4.87e-05	1.23131	0.0012871	38.8889	961
1863	Q08AM6	VAC14_HUMAN	0.00056357	0.866409	0.0337333	0.562866	55697
1866	Q09161	NCBP1_HUMAN	0.00334763	0.87795	0.439348	0.763889	4686
1871	Q0VDG4	SCRN3_HUMAN	0.0533145	1.07017	0.00044058	2.05556	79634
1872	Q10567	AP1B1_HUMAN	0.00531332	0.963903	0.144935	0.78869	162
1877	Q12769	NU160_HUMAN	0.0391935	0.88373	0.0480841	0.0766283	23279
1879	Q12805	FBLN3_HUMAN	0.00228292	1.07071	0.00392632	NA	2202
1880	Q12840	KIF5A_HUMAN	0.0877088	0.902691	0.289687	0.562169	3798
1881	Q12860	CNTN1_HUMAN	0.00229037	1.03109	0.00021801	2.2921	1272
1883	Q12904	AIMP1_HUMAN	9.83e-06	0.829993	0.00767511	0.257453	9255
1886	Q12926	ELAV2_HUMAN	0.027509	0.856065	0.0249764	0.0222222	1993
1889	Q12959	DLG1_HUMAN	0.0226259	0.932389	0.0808502	0.641975	1739
1893	Q13011	ECH1_HUMAN	0.0838181	1.02548	0.0146623	1.82182	1891
1894	Q13017	RHG05_HUMAN	0.0471613	0.89315	0.183874	0.333333	394
1895	Q13033	STRN3_HUMAN	0.072345	0.931848	0.148714	0.208333	29966
1899	Q13085	ACACA_HUMAN	0.00042442	0.841429	0.0585414	0.520253	31
1901	Q13098	CSN1_HUMAN	0.00406539	0.960694	0.0159753	0.761842	2873
1903	Q13126	MTAP_HUMAN	9.14e-06	1.04236	7.11e-05	2.22613	4507
1904	Q13136	LIPA1_HUMAN	0.072191	0.920006	0.0799553	0.111111	8500
1906	Q13148	TADBP_HUMAN	0.0816838	0.907806	0.263153	0.555556	23435
1908	Q13155	AIMP2_HUMAN	0.0430837	0.949281	0.0739314	0.639731	7965
1909	Q13162	PRDX4_HUMAN	1.79e-07	1.0655	1.9e-05	2.69097	10549
1913	Q13200	PSMD2_HUMAN	5.25e-05	0.947812	0.0759945	0.80972	5708
1914	Q13228	SBP1_HUMAN	3.48e-06	1.15086	1.43e-05	7.65912	8991
1915	Q13231	CHIT1_HUMAN	0.00404918	1.09714	0.0346546	NA	1118
1916	Q13263	TIF1B_HUMAN	0.0876929	0.918773	0.0820612	0.0925926	10155
1918	Q13310	PABP4_HUMAN	0.00749972	1.04373	0.0104785	1.75214	8761
1923	Q13347	EIF3I_HUMAN	0.0314642	0.894828	0.0161275	0.315904	8668
1924	Q13362	2A5G_HUMAN	8.7e-05	0.850863	0.0536792	0.462963	5527
1926	Q13367	AP3B2_HUMAN	1.82e-05	0.826847	0.0517981	0.25856	8120
1934	Q13424	SNTA1_HUMAN	8.47e-08	0.810976	0.00215731	0.151515	6640
1937	Q13449	LSAMP_HUMAN	4.2e-05	1.11226	0.00016824	3.90313	4045
1938	Q13451	FKBP5_HUMAN	0.04497	0.94994	0.27475	0.748417	2289
1941	Q13491	GPM6B_HUMAN	0.00100827	1.1019	0.00024495	4.97778	2824
1944	Q13509	TBB3_HUMAN	0.0331634	0.943079	0.0287307	0.368038	10381
1945	Q13510	ASAH1_HUMAN	0.0001527	1.03055	0.00011929	2.30758	427
1948	Q13554	KCC2B_HUMAN	0.0515133	1.10652	0.0246196	2.63889	816
1950	Q13561	DCTN2_HUMAN	0.00412644	0.952694	0.0120918	0.517277	10540
1955	Q13613	MTMR1_HUMAN	0.0930132	0.914554	0.203337	0.386473	8776
1958	Q13617	CUL2_HUMAN	0.00402513	0.942796	0.0793333	0.76507	8453
1961	Q13620	CUL4B_HUMAN	0.0188315	1.04819	0.00088279	2.29375	8450
1962	Q13630	FCL_HUMAN	3.85e-05	1.23154	0.00010682	11.5278	7264
1965	Q13683	ITA7_HUMAN	1.5e-06	1.24143	0.00020838	NA	3679
1967	Q13740	CD166_HUMAN	0.00228918	1.1548	0.016655	NA	214
1968	Q13748	TBA3C_HUMAN	0.0168149	0.865669	0.0248463	0	7278
1969	Q13748	TBA3C_HUMAN	0.0168149	0.865669	0.0248463	0	113457
1970	Q6PEY2	TBA3E_HUMAN	0.0168149	0.865669	0.0248463	0	112714
1972	Q13825	AUHM_HUMAN	0.0036389	1.06707	0.00272785	2.34399	549
1973	Q13835	PKP1_HUMAN	0.0273549	1.12579	0.031761	3.33333	5317
1977	Q13885	TBB2A_HUMAN	0.0192984	0.927766	0.0194001	0.302541	7280
1978	Q13905	RPGF1_HUMAN	0.0504023	0.950515	0.0238564	0	2889
1979	Q13976	KGP1_HUMAN	0.0364674	1.09665	0.00795956	2.07602	5592
1980	Q14008	CKAP5_HUMAN	0.00247153	0.826207	0.0129391	0.0258398	9793
1981	Q14103	HNRPD_HUMAN	0.0270596	0.973569	0.872022	0.976744	3184
1982	Q14108	SCRB2_HUMAN	4.98e-07	1.13001	4.52e-06	4.78927	950
1983	Q14112	NID2_HUMAN	9.49e-06	1.17495	0.00462016	NA	22795
1985	Q14139	UBE4A_HUMAN	0.00494623	0.85277	0.239871	0.617745	9354
1986	Q14141	SEPT6_HUMAN	0.0805763	1.03546	0.025917	2.31481	23157
1987	Q14152	EIF3A_HUMAN	0.054154	0.882068	0.0363337	0.24781	8661
1988	Q14155	ARHG7_HUMAN	0.0441881	0.911563	0.0540448	0.123457	8874
1994	Q14194	DPYL1_HUMAN	0.00093681	1.04468	0.00540161	2.98869	1400
1995	Q14195	DPYL3_HUMAN	0.00015682	1.0729	0.00013149	3.76138	1809
1996	Q14203	DCTN1_HUMAN	0.0165429	0.915127	0.0729079	0.456701	1639
1997	Q14204	DYHC1_HUMAN	0.0332435	0.9237	0.206301	0.741158	1778
2000	Q14240	IF4A2_HUMAN	0.0524765	0.971078	0.351386	0.825231	1974
2001	Q14242	SELPL_HUMAN	0.0622195	1.06578	0.0509203	2.55556	6404
2002	Q14247	SRC8_HUMAN	0.00340961	0.906997	0.0389516	0.455326	2017
2004	Q14289	FAK2_HUMAN	0.0775519	0.925069	0.434016	0.648148	2185
2008	Q14376	GALE_HUMAN	0.011366	0.873864	0.0634865	0.487805	2582
2009	Q14393	GAS6_HUMAN	0.0321769	1.0376	0.029258	NA	2621
2013	Q14517	FAT1_HUMAN	5.12e-05	1.21513	0.00437308	64.4444	2195
2017	Q14574	DSC3_HUMAN	0.082835	1.0387	0.0826979	NA	1825
2018	Q14576	ELAV3_HUMAN	0.0570005	0.902355	0.182047	0.555556	1995
2019	Q14624	ITIH4_HUMAN	3.83e-06	1.19751	4.41e-05	11.6667	3700
2020	Q14642	I5P1_HUMAN	0.00371962	1.08524	0.0230433	9.44444	3632
2023	Q14677	EPN4_HUMAN	0.0817128	0.957266	0.167851	0	9685
2024	Q14694	UBP10_HUMAN	0.0833866	0.925373	0.0943132	0.0854701	9100
2025	Q14697	GANAB_HUMAN	0.00106897	1.03004	1.38e-07	2.07727	23193
2027	Q14764	MVP_HUMAN	0.00329771	1.14281	1.94e-05	4.8048	9961
2028	Q14766	LTBP1_HUMAN	0.0441	1.04015	0.0559728	NA	4052
2029	Q14767	LTBP2_HUMAN	0.00035319	1.11846	0.00071033	NA	4053
2032	Q14894	CRYM_HUMAN	0.0434778	0.975225	0.426039	1.23264	1428
2033	Q14914	PTGR1_HUMAN	9.33e-10	1.08476	3.94e-05	4.10394	22949
2035	Q14956	GPNMB_HUMAN	0.00251327	1.17151	0.00175651	10.1587	10457
2037	Q14974	IMB1_HUMAN	0.0191759	0.962905	0.919824	1.01445	3837
2039	Q14982	OPCM_HUMAN	0.0275547	1.07006	0.013816	2.52778	4978
2040	Q14997	PSME4_HUMAN	0.0443305	1.08016	0.00866486	4.52381	23198
2042	Q14CX7	NAA25_HUMAN	0.00453126	1.11721	0.00622814	3.61111	80018
2043	Q14CZ8	HECAM_HUMAN	0.00118396	1.18317	0.00530527	11.7778	220296
2044	Q14DG7	T132B_HUMAN	0.0165427	0.910935	0.0492295	0.128205	114795
2045	Q15008	PSMD6_HUMAN	0.00606083	0.931537	0.0117055	0.671676	9861
2047	Q15019	SEPT2_HUMAN	0.0571117	1.02612	0.0173486	1.8184	4735
2048	Q15020	SART3_HUMAN	0.0663489	0.885293	0.0313098	0.122436	9733
2050	Q15031	SYLM_HUMAN	1.86e-05	0.812618	0.001628	0.261438	23395
2054	Q15049	MLC1_HUMAN	0.0469287	1.04243	0.0416047	NA	23209
2055	Q15057	ACAP2_HUMAN	0.00744279	0.896654	0.11897	0.601852	23527
2056	Q15067	ACOX1_HUMAN	0.00250723	1.17638	1.59e-06	4.82696	51
2058	Q15084	PDIA6_HUMAN	0.00052436	1.08505	2.56e-05	2.77778	10130
2060	Q15118	PDK1_HUMAN	0.057115	0.923558	0.0668947	0.208333	5163
2064	Q15124	PGM5_HUMAN	0.00160915	1.12323	0.00032413	9.72222	5239
2067	Q15173	2A5B_HUMAN	0.00465055	0.8432	0.00167338	0.126263	5526
2070	Q15223	NECT1_HUMAN	0.00727205	1.12607	0.0757694	2.77778	5818
2074	Q15274	NADC_HUMAN	0.00083934	1.2258	0.0001292	13.75	23475
2075	Q15276	RABE1_HUMAN	0.00337559	0.885376	0.0599005	0.509911	9135
2076	Q15286	RAB35_HUMAN	0.00271796	1.12803	0.00990862	NA	11021
2078	Q15311	RBP1_HUMAN	0.0785779	0.920771	0.124186	0.222222	10928
2079	Q15334	L2GL1_HUMAN	0.0390977	0.878592	0.26813	0.552017	3996
2080	Q15349	KS6A2_HUMAN	0.00052863	0.807264	0.0141617	0.267857	6196
2082	Q15365	PCBP1_HUMAN	0.0023161	0.952633	0.173221	0.749206	5093
2083	Q15366	PCBP2_HUMAN	0.0235239	0.901751	0.0115039	0.390946	5094
2084	Q15369	ELOC_HUMAN	0.0623495	0.910175	0.0443634	0.454545	6921
2093	Q15427	SF3B4_HUMAN	0.027162	1.0913	0.0255567	7.22222	10262
2095	Q15435	PP1R7_HUMAN	0.00516988	0.922859	0.317662	0.777778	5510
2096	Q15436	SC23A_HUMAN	0.00039221	0.873321	0.014186	0.403677	10484
2099	Q15477	SKIV2_HUMAN	0.0931092	1.03896	0.110599	NA	6499
2102	Q15582	BGH3_HUMAN	0.0539441	1.07789	0.249168	1.80556	7045
2103	Q15599	NHRF2_HUMAN	0.00531047	1.13279	0.0251231	9.72222	9351
2108	Q15700	DLG2_HUMAN	0.0613541	0.93722	0.138126	0.650975	1740
2110	Q15746	MYLK_HUMAN	0.00657314	0.908666	0.403649	0.78125	4638
2111	Q15751	HERC1_HUMAN	0.0205898	1.06898	0.0416047	NA	8925
2117	Q15814	TBCC_HUMAN	0.00106244	0.847927	0.0014227	0.0505051	6903
2120	Q15836	VAMP3_HUMAN	0.0446376	1.04275	0.0416047	NA	9341
2123	Q15904	VAS1_HUMAN	0.071687	0.88452	0.100548	0.216049	537
2126	Q15942	ZYX_HUMAN	0.00603537	0.918377	0.180544	0.432099	7791
2127	Q16134	ETFD_HUMAN	0.0569591	1.05249	0.0860692	NA	2110
2128	Q16143	SYUB_HUMAN	0.0421249	1.07454	0.0879647	NA	6620
2129	Q16181	SEPT7_HUMAN	0.0812083	1.01615	0.00250445	1.69656	989
2130	Q16186	ADRM1_HUMAN	4.63e-05	0.902106	0.036376	0.48218	11047
2131	Q16204	CCDC6_HUMAN	0.00022958	0.85055	0.00635189	0.123087	8030
2132	Q16222	UAP1_HUMAN	0.0515887	1.1337	0.0269842	1.99588	6675
2134	Q16363	LAMA4_HUMAN	0.0002257	1.10913	0.00392632	NA	3910
2136	Q16401	PSMD5_HUMAN	0.00018008	0.833587	7.13e-05	0.34969	5711
2138	Q16537	2A5E_HUMAN	0.0049017	0.953174	0.319093	0.863874	5529
2140	Q16555	DPYL2_HUMAN	0.00049026	1.04394	0.00528655	2.35481	1808
2143	Q16610	ECM1_HUMAN	0.00777136	1.09241	0.00719791	7.5	1893
2144	Q16620	NTRK2_HUMAN	0.063095	1.08454	0.0781211	2.01389	4915
2146	Q16629	SRSF7_HUMAN	0.0270919	1.04926	0.0416047	NA	6432
2150	Q16658	FSCN1_HUMAN	0.0278001	1.11337	0.0207119	6.40662	6624
2151	Q16698	DECR_HUMAN	6.38e-09	1.09593	5.92e-05	3.57639	1666
2152	Q16719	KYNU_HUMAN	0.0429292	1.02083	0.0416047	NA	8942
2153	Q16720	AT2B3_HUMAN	2.15e-05	1.18518	0.0179644	37.2222	492
2154	Q16740	CLPP_HUMAN	0.0680391	1.06561	0.127623	5	8192
2155	Q16762	THTR_HUMAN	5.76e-05	1.0707	0.00013429	2.64957	7263
2157	Q16773	KAT1_HUMAN	0.0483544	1.08182	8.22e-05	3.49537	883
2158	Q16775	GLO2_HUMAN	0.0677397	1.04294	0.0117608	1.78451	3029
2160	Q16798	MAON_HUMAN	1.18e-06	1.28648	0.00017521	NA	10873
2161	Q16799	RTN1_HUMAN	0.0187568	0.977434	0.0227402	0.726601	6252
2162	Q16816	PHKG1_HUMAN	0.0277544	0.885915	0.0223672	0	5260
2163	Q16822	PCKGM_HUMAN	0.0836345	1.03862	0.110599	NA	5106
2164	Q16836	HCDH_HUMAN	1.11e-09	1.33753	0.00018414	91.1111	3033
2166	Q16853	AOC3_HUMAN	0.00048452	1.18485	0.0173838	NA	8639
2167	Q16854	DGUOK_HUMAN	0.010952	1.10355	0.0238169	NA	1716
2170	Q16881	TRXR1_HUMAN	0.0001509	1.24919	7.35e-06	12.9012	7296
2171	Q17R31	TATD3_HUMAN	0.00190622	1.15621	0.00303818	11.1111	128387
2172	Q1KMD3	HNRL2_HUMAN	0.00124363	0.881575	0.0504187	0.486111	221092
2175	Q2M2I8	AAK1_HUMAN	0.0880892	0.944837	0.0811262	0	22848
2181	Q2TB90	HKDC1_HUMAN	0.0890381	1.04958	0.0826979	NA	80201
2184	Q3KQU3	MA7D1_HUMAN	0.00772555	0.836701	0.0535284	0.0258398	55700
2186	Q3LIE5	ADPRM_HUMAN	0.0469666	1.05243	0.0559728	NA	56985
2187	Q3LXA3	TKFC_HUMAN	0.0517351	1.10651	0.129933	1.73789	26007
2188	Q3SY69	AL1L2_HUMAN	0.0521739	1.02841	0.0565869	NA	160428
2191	Q495W5	FUT11_HUMAN	0.00921223	1.07659	0.00879288	NA	170384
2193	Q4G0F5	VP26B_HUMAN	0.0308275	0.895143	0.0416029	0.268199	112936
2195	Q4G0N4	NAKD2_HUMAN	0.00543307	1.03849	0.00013863	2.03465	133686
2196	Q4G0X4	KCD21_HUMAN	0.0628373	1.10214	0.00390402	3.33333	283219
2197	Q4G0X9	CCD40_HUMAN	0.0521478	1.05226	0.0548834	NA	55036
2199	Q4KMQ2	ANO6_HUMAN	0.00043865	1.09583	0.00054917	NA	196527
2203	Q52LJ0	FA98B_HUMAN	0.0191252	0.876659	0.109364	0.347222	283742
2204	Q53EL9	SEZ6_HUMAN	0.0158176	1.08017	0.0205085	10	124925
2205	Q53FA7	QORX_HUMAN	0.0159229	1.1117	0.00233817	2.71605	9540
2207	Q53FT3	HIKES_HUMAN	0.0315269	1.05288	0.0776291	1.36243	51501
2215	Q567U6	CCD93_HUMAN	0.00536599	0.872906	0.2995	0.599647	54520
2216	Q58WW2	DCAF6_HUMAN	0.00518666	0.873774	0.00836492	0.0396825	55827
2220	Q5GLZ8	HERC4_HUMAN	0.0220085	0.925429	0.489938	0.823621	26091
2223	Q5JPH6	SYEM_HUMAN	0.011939	0.909379	0.0148986	0.0793651	124454
2224	Q5JR12	PPM1J_HUMAN	0.0941694	1.02629	0.0826979	NA	333926
2226	Q5JRX3	PREP_HUMAN	0.0372574	1.07563	0.0137491	8.33333	10531
2227	Q5JS37	NHLC3_HUMAN	0.0129894	1.05972	0.0826979	NA	387921
2228	Q5JSH3	WDR44_HUMAN	0.00771566	1.07429	0.0449868	4.52381	54521
2233	Q5R372	RBG1L_HUMAN	0.0293393	0.895726	0.129035	0.555556	9910
2234	Q5R3I4	TTC38_HUMAN	0.0173316	1.11405	0.00466346	3.54167	55020
2238	Q5SRE7	PHYD1_HUMAN	0.0811957	0.923877	0.103888	0	254295
2241	Q5SYC1	CLVS2_HUMAN	0.0386725	0.917616	0.343436	0	134829
2243	Q5T0F9	C2D1B_HUMAN	0.0428695	1.06248	0.029258	NA	200014
2244	Q5T1C6	THEM4_HUMAN	0.00022949	1.1391	0.0013041	3.88889	117145
2246	Q5T447	HECD3_HUMAN	0.0653943	1.11501	0.0320163	2.38636	79654
2247	Q5T4S7	UBR4_HUMAN	0.0264208	0.882571	0.366611	0.610561	23352
2254	Q5TCQ9	MAGI3_HUMAN	0.0127812	1.10077	0.00036719	4.49735	260425
2255	Q5TDH0	DDI2_HUMAN	0.0165727	0.876078	0.00411732	0.146199	84301
2257	Q5TEU4	NDUF5_HUMAN	0.0858389	1.03005	0.0826979	NA	79133
2258	Q5TF21	SOGA3_HUMAN	7.99e-07	0.785366	2.18e-06	0.151968	387104
2263	Q5VST9	OBSCN_HUMAN	0.0914892	1.03802	0.0826979	NA	84033
2269	Q5VW32	BROX_HUMAN	0.011438	1.12039	0.0346546	NA	148362
2273	Q5VWZ2	LYPL1_HUMAN	0.00707347	0.870905	0.0543116	0.277778	127018
2274	Q5VYK3	ECM29_HUMAN	0.00551623	0.884234	0.311455	0.753649	23392
2275	Q5VZK9	CARL1_HUMAN	0.0082617	0.894371	0.00959358	0.45584	55604
2277	Q5XPI4	RN123_HUMAN	0.00033825	0.8378	1.97e-05	0.318824	63891
2282	Q641Q2	WAC2A_HUMAN	0.0847616	1.04963	0.110599	NA	387680
2283	Q9Y4E1	WAC2C_HUMAN	0.0847616	1.04963	0.110599	NA	253725
2285	Q66K74	MAP1S_HUMAN	0.0807762	0.912088	0.277986	0.510511	55201
2286	Q66LE6	2ABD_HUMAN	0.00654	0.929496	0.00011469	0.527426	55844
2287	Q684P5	RPGP2_HUMAN	0.0739158	0.892522	0.114688	0.166667	23108
2293	Q6BCY4	NB5R2_HUMAN	0.0453726	1.05377	0.0702325	NA	51700
2294	Q6DD88	ATLA3_HUMAN	0.00340026	0.885847	0.137518	0.576923	25923
2296	Q6DKJ4	NXN_HUMAN	0.0595157	0.917404	0.120862	0.608466	64359
2298	Q6DN90	IQEC1_HUMAN	0.0001333	0.853343	0.0297641	0.555556	9922
2301	Q6GMV2	SMYD5_HUMAN	0.0898695	0.936391	0.582139	0.868946	10322
2305	Q6IA86	ELP2_HUMAN	7.02e-05	1.22137	1.34e-05	10.404	55250
2310	Q6ICL3	TNG2_HUMAN	0.0626801	1.12061	0.0793642	1.8599	128989
2311	Q6IN85	P4R3A_HUMAN	0.00110919	0.873117	0.0239721	0.515298	55671
2312	Q6IQ20	NAPEP_HUMAN	0.0143682	1.05402	0.0204118	NA	222236
2315	Q6N022	TEN4_HUMAN	0.00024046	1.184	0.00010046	15.4167	26011
2322	Q6P179	ERAP2_HUMAN	0.0001854	1.21559	0.0169508	NA	64167
2324	Q6P1X6	CH082_HUMAN	0.00037288	1.11378	0.00206724	4.58333	414919
2325	Q6P2Q9	PRP8_HUMAN	0.0583676	0.930386	0.0844198	0.15873	10594
2326	Q6P3S6	FBX42_HUMAN	0.0209503	1.0553	0.163139	NA	54455
2327	Q6P3W7	SCYL2_HUMAN	0.00810719	1.1018	0.0373791	10.2778	55681
2329	Q6P4A8	PLBL1_HUMAN	0.0854289	1.03137	0.0548834	NA	79887
2333	Q6PCE3	PGM2L_HUMAN	0.00910614	1.04923	0.00197605	2.94331	283209
2336	Q6PI48	SYDM_HUMAN	0.00209634	1.09604	0.0162128	NA	55157
2338	Q6PIU2	NCEH1_HUMAN	0.0639599	1.04306	0.139213	4.44444	57552
2345	Q6SZW1	SARM1_HUMAN	0.00103803	0.86884	0.0642159	0.547786	23098
2348	Q6UVY6	MOXD1_HUMAN	0.00264854	1.15167	0.00073762	4.86111	26002
2350	Q6UWE0	LRSM1_HUMAN	0.0747753	1.11432	0.145873	3.33333	90678
2352	Q6UWP2	DHR11_HUMAN	0.0572357	1.03518	0.0758809	1.45009	79154
2355	Q6UX71	PXDC2_HUMAN	0.0407222	1.06649	0.0323853	7.22222	84898
2358	Q6UXN9	WDR82_HUMAN	0.0205522	1.07544	0.0488355	NA	80335
2359	Q6V1X1	DPP8_HUMAN	0.0439107	1.0448	0.0559728	NA	54878
2360	Q6XQN6	PNCB_HUMAN	0.0140436	1.03941	0.00012418	1.934	93100
2361	Q6Y288	B3GLT_HUMAN	7.7e-12	1.29898	0.00028805	Inf	145173
2362	Q6YHK3	CD109_HUMAN	0.00011536	1.16773	8.79e-06	8.26905	135228
2364	Q6YN16	HSDL2_HUMAN	6.24e-07	1.05682	5.13e-07	3.1405	84263
2365	Q6YP21	KAT3_HUMAN	0.00292829	1.12253	1.83e-05	4.22222	56267
2366	Q6ZMI0	PPR21_HUMAN	0.0892627	0.938685	0.245482	0.751029	129285
2370	Q6ZNL6	FGD5_HUMAN	0.0844867	1.05718	0.0826979	NA	152273
2374	Q6ZVM7	TM1L2_HUMAN	0.00127834	0.901917	0.0292868	0.613426	146691
2377	Q709C8	VP13C_HUMAN	0.027907	1.11514	0.00134459	3.2328	54832
2380	Q71U36	TBA1A_HUMAN	0.0272777	0.958299	0.0616056	0.50788	7846
2384	Q7KZ85	SPT6H_HUMAN	0.0356693	0.903873	0.0207767	0.111111	6830
2386	Q7L099	RUFY3_HUMAN	4.34e-05	0.786658	0.0615562	0.342679	22902
2390	Q7L1Q6	BZW1_HUMAN	0.013471	0.8856	0.380737	0.694444	9689
2396	Q7L3B6	CD37L_HUMAN	0.00065645	0.862628	0.139688	0.518519	55664
2397	Q7L523	RRAGA_HUMAN	0.0354558	1.09149	0.0007598	2.91667	10670
2398	Q5VZM2	RRAGB_HUMAN	0.0354558	1.09149	0.0007598	2.91667	10325
2400	Q7L592	NDUF7_HUMAN	8.26e-06	1.21723	1.22e-05	9.77778	55471
2401	Q7L5D6	GET4_HUMAN	0.037848	0.949609	0.0521772	0	51608
2402	Q7L5N1	CSN6_HUMAN	0.0116349	0.965182	0.0898274	0.72077	10980
2403	Q7L5Y1	ENOF1_HUMAN	0.00066716	1.13718	0.00182549	NA	55556
2404	Q7L775	EPMIP_HUMAN	2.03e-07	0.814123	0.00889559	0.20202	9852
2409	Q7RTN6	STRAA_HUMAN	0.0658771	1.04157	0.0559728	NA	92335
2413	Q7Z392	TPC11_HUMAN	0.0627309	0.923583	0.0951187	0.208333	60684
2414	Q7Z3B1	NEGR1_HUMAN	0.0002627	1.07845	0.0136541	2.65432	257194
2415	Q7Z3B4	NUP54_HUMAN	0.00423883	1.11662	0.00021277	3.23232	53371
2416	Q7Z3D6	GLUCM_HUMAN	0.00398605	1.16143	7.82e-05	11.6667	80017
2417	Q7Z3J2	CP062_HUMAN	0.0343138	0.905725	0.477034	0.716846	57020
2419	Q7Z3T8	ZFY16_HUMAN	0.0894433	0.915962	0.239329	0.343915	9765
2420	Q7Z3U7	MON2_HUMAN	0.0132477	0.906791	0.361053	0.771676	23041
2422	Q7Z407	CSMD3_HUMAN	0.00065851	1.16555	0.0049475	11.9444	114788
2423	Q7Z408	CSMD2_HUMAN	0.00478238	1.14238	3.63e-05	4.77273	114784
2427	Q7Z4H3	HDDC2_HUMAN	0.0833056	1.03145	0.163139	NA	51020
2428	Q7Z4H8	KDEL2_HUMAN	2.52e-06	1.22006	5.72e-05	37.7778	143888
2429	Q7Z4W1	DCXR_HUMAN	0.00905705	1.01154	0.0269508	1.36905	51181
2432	Q7Z6B0	CCD91_HUMAN	0.0106308	0.846786	0.0542165	0.17094	55297
2437	Q7Z6K3	PTAR1_HUMAN	0.00229666	0.874286	0.431553	0.746528	375743
2438	Q7Z6L0	PRRT2_HUMAN	0.00191483	1.1433	0.0014539	7.15278	112476
2439	Q7Z6L1	TCPR1_HUMAN	0.0293836	0.896331	0.035354	0.0584795	25851
2440	Q7Z6M1	RABEK_HUMAN	0.0666525	1.10638	0.00688959	3.88889	10244
2441	Q7Z6Z7	HUWE1_HUMAN	0.0378632	0.953351	0.28548	0.740741	10075
2443	Q7Z7A4	PXK_HUMAN	0.015798	1.10689	0.0507698	NA	54899
2446	Q7Z7L7	ZER1_HUMAN	0.0153606	1.03678	3.05e-05	1.92744	10444
2452	Q86TL0	ATG4D_HUMAN	0.00956008	1.12672	0.0216348	11.6667	84971
2454	Q86TX2	ACOT1_HUMAN	2.58e-06	1.31432	0.00016537	19.7222	641371
2456	Q86U70	LDB1_HUMAN	0.00905496	1.08622	0.31754	1.66667	8861
2462	Q86UW7	CAPS2_HUMAN	0.0125213	0.863647	0.069428	0.0970018	93664
2466	Q86UY8	NT5D3_HUMAN	0.00557141	1.1485	0.00010462	4.76703	51559
2471	Q86VS8	HOOK3_HUMAN	0.0368913	0.932364	0.0643678	0.649745	84376
2472	Q86VX2	COMD7_HUMAN	0.0883622	1.03114	0.163139	NA	149951
2475	Q86WG3	ATCAY_HUMAN	0.0757625	0.907731	0.0511982	0.38038	85300
2480	Q86X55	CARM1_HUMAN	0.00092588	0.940412	0.00183306	0.56594	10498
2487	Q86YB7	ECHD2_HUMAN	0.0469134	1.12326	0.0280183	5.77778	55268
2497	Q8IV08	PLD3_HUMAN	0.0457281	1.04032	0.0470255	1.87879	23646
2498	Q8IV32	CCD71_HUMAN	0.0896012	1.08527	0.0614994	3.33333	64925
2499	Q8IV36	HID1_HUMAN	0.0101716	0.884085	0.0351541	0.314815	283987
2500	Q8IVD9	NUDC3_HUMAN	0.0537516	0.896101	0.19324	0.587855	23386
2503	Q8IW45	NNRD_HUMAN	0.00163468	1.1976	3.21e-05	7.30769	55739
2505	Q8IWA5	CTL2_HUMAN	3.65e-10	1.37941	0.00055612	27.5397	57153
2506	Q8IWB7	WDFY1_HUMAN	0.0512649	0.884055	0.0538897	0.0694444	57590
2507	Q8IWV2	CNTN4_HUMAN	0.00018645	1.0969	0.00077693	NA	152330
2508	Q8IWV7	UBR1_HUMAN	0.00059115	0.860999	0.133704	0.570272	197131
2510	Q8IWW8	HOT_HUMAN	0.0442086	1.05026	0.0416047	NA	137872
2511	Q8IX04	UEVLD_HUMAN	0.069736	0.922773	0.0666345	0.25641	55293
2512	Q8IXB1	DJC10_HUMAN	0.0187032	1.06533	0.0229264	NA	54431
2513	Q8IXI2	MIRO1_HUMAN	0.0236943	0.893091	0.0448707	0.438596	55288
2514	Q8IXJ6	SIR2_HUMAN	0.00241224	1.0338	0.00067032	1.65359	22933
2517	Q8IY47	KBTB2_HUMAN	0.0113021	0.896807	0.107669	0.252525	25948
2520	Q8IYE0	CC146_HUMAN	0.0860199	1.03734	0.0826979	NA	57639
2521	Q8IYI6	EXOC8_HUMAN	0.0016492	0.855968	0.0660953	0.376984	149371
2522	Q8IYQ7	THNS1_HUMAN	0.0634105	1.09783	0.0138425	3.05556	79896
2524	Q8IYU2	HACE1_HUMAN	0.00018191	0.835763	0.0132674	0.435897	57531
2529	Q8IZ83	A16A1_HUMAN	0.0134503	1.17415	8.56e-05	3.19658	126133
2532	Q8IZS8	CA2D3_HUMAN	2.19e-06	1.15586	0.00023601	NA	55799
2533	Q8IZU2	WDR17_HUMAN	0.00057142	0.878111	2.21e-05	0.373984	116966
2534	Q8N0W3	FUK_HUMAN	0.0484189	0.920614	0.635658	1.13791	197258
2535	Q8N0W4	NLGNX_HUMAN	0.00010709	1.11686	0.00170937	3.09524	57502
2536	Q8NFZ3	NLGNY_HUMAN	0.00010709	1.11686	0.00170937	3.09524	22829
2537	Q8N0X7	SPART_HUMAN	0.0791887	0.920364	0.187226	0.520833	23111
2540	Q8N122	RPTOR_HUMAN	0.0754581	0.92745	0.047956	0.0854701	57521
2541	Q8N126	CADM3_HUMAN	2.74e-05	1.17632	0.00045765	18.3333	57863
2544	Q8N163	CCAR2_HUMAN	0.0140608	0.899267	0.0294415	0.382956	57805
2546	Q8N1G4	LRC47_HUMAN	0.00132776	0.839192	0.0685092	0.177778	57470
2557	Q8N3J6	CADM2_HUMAN	1.65e-05	1.22203	0.0003466	16.2963	253559
2558	Q8N461	FXL16_HUMAN	0.00017096	0.93377	0.00720064	0.504762	146330
2559	Q8N465	D2HDH_HUMAN	0.00012207	1.05345	8.57e-06	3.00179	728294
2562	Q8N4Q0	PTGR3_HUMAN	0.00459558	0.904991	0.188804	0.686275	284273
2563	Q8N4Q1	MIA40_HUMAN	0.0832683	1.0466	0.0826979	NA	131474
2564	Q8N4T8	CBR4_HUMAN	0.00014695	1.19397	9.26e-05	4.33333	84869
2566	Q8N573	OXR1_HUMAN	0.0947573	0.94714	0.963308	1.01852	55074
2571	Q8N5M1	ATPF2_HUMAN	0.0348769	1.083	0.00807469	3.44444	91647
2573	Q8N608	DPP10_HUMAN	1.09e-05	1.23923	0.00022481	14.0741	57628
2580	Q8N8N7	PTGR2_HUMAN	0.00265509	1.03542	0.00026233	2.20238	145482
2582	Q8N8Y2	VA0D2_HUMAN	0.00070299	1.20771	0.00019866	10.5556	245972
2584	Q8N9I0	SYT2_HUMAN	0.072876	0.928856	0.0892044	0.0694444	127833
2585	Q8N9M5	TM102_HUMAN	0.0575738	1.03892	0.0961609	NA	284114
2587	Q8N9R8	SCAI_HUMAN	1.49e-06	0.771756	0.00721145	0.218676	286205
2592	Q8NBF2	NHLC2_HUMAN	0.0224886	1.02856	0.00866657	1.34199	374354
2593	Q8NBF6	AVL9_HUMAN	7.2e-08	0.836063	0.00018531	0.128205	23080
2596	Q8NBN7	RDH13_HUMAN	0.00532042	0.844835	0.00946267	0	112724
2597	Q8NBS9	TXND5_HUMAN	0.0816322	1.08084	0.0193541	3.42593	81567
2599	Q8NC44	RETR2_HUMAN	0.00820199	0.884428	0.0387672	0.277778	79137
2601	Q8NC69	KCTD6_HUMAN	0.0629877	0.932728	0.137095	0.111111	200845
2603	Q8NC96	NECP1_HUMAN	2.91e-06	0.830062	0.0718786	0.376344	25977
2605	Q8NCT3	K0895_HUMAN	0.00308763	0.772158	0.0505213	0.362319	23366
2606	Q8NCW5	NNRE_HUMAN	4.29e-05	1.24504	0.0171331	NA	128240
2608	Q8ND76	CCNY_HUMAN	0.0296809	1.09923	0.0214676	1.85185	219771
2609	Q8NDA8	MROH1_HUMAN	0.045178	0.888268	0.0286712	0.296296	727957
2612	Q8NDM7	CFA43_HUMAN	0.0406869	0.87112	0.589528	0.858586	80217
2614	Q8NEB9	PK3C3_HUMAN	0.0122731	0.881715	0.00941091	0.149573	5289
2622	Q8NFF5	FAD1_HUMAN	1.68e-05	1.06966	6.23e-08	3.36478	80308
2626	Q8NFW8	NEUA_HUMAN	0.00199403	0.843272	0.0129362	0.222222	55907
2628	Q8NFZ8	CADM4_HUMAN	0.00305386	1.13294	0.0316761	NA	199731
2629	Q8NG11	TSN14_HUMAN	0.0828065	1.0351	0.0826979	NA	81619
2632	Q8NHP8	PLBL2_HUMAN	0.0216166	1.03858	5.24e-06	2.15812	196463
2633	Q8NI08	NCOA7_HUMAN	0.00355074	0.856897	0.00832585	0.205314	135112
2635	Q8TAC9	SCAM5_HUMAN	0.0326229	0.871371	0.138164	0.213675	192683
2637	Q8TAK6	OLIG1_HUMAN	0.0828894	1.05781	0.0826979	NA	116448
2644	Q8TB92	HMGC2_HUMAN	1.52e-05	1.21532	0.00083753	NA	54511
2647	Q8TBE7	S35G2_HUMAN	0.0429385	1.07045	0.0416047	NA	80723
2650	Q8TC07	TBC15_HUMAN	0.0252529	0.881129	0.438504	0.614035	64786
2651	Q8TC12	RDH11_HUMAN	0.00982747	0.874791	0.0229146	0.246914	51109
2658	Q8TD30	ALAT2_HUMAN	0.0110012	1.11002	0.00089071	3.48148	84706
2661	Q8TDM6	DLG5_HUMAN	0.0481616	1.07558	0.0416047	NA	9231
2662	Q8TDQ7	GNPI2_HUMAN	0.00483799	1.14045	0.00482886	NA	132789
2663	Q8TDW7	FAT3_HUMAN	0.00276766	1.13789	0.00525892	6.875	120114
2667	Q8TEA7	TBCK_HUMAN	0.00491651	0.862611	0.312385	0.570571	93627
2671	Q8TEU8	WFKN2_HUMAN	0.0829602	1.03479	0.0826979	NA	124857
2675	Q8TF72	SHRM3_HUMAN	0.0167316	0.959221	0.161667	0.697832	57619
2676	Q8WTR2	DUS19_HUMAN	0.0214173	0.81347	0.0125399	0.236111	142679
2679	Q8WTX7	CAST1_HUMAN	0.0369707	0.91068	0.103888	0	652968
2681	Q8WUD1	RAB2B_HUMAN	0.00036741	1.12679	0.0002498	NA	84932
2684	Q8WUW1	BRK1_HUMAN	0.0432893	0.898725	0.0467433	0.277778	55845
2687	Q8WVH0	CPLX3_HUMAN	0.0724003	1.1206	0.00723079	6.11111	594855
2688	Q8WVM8	SCFD1_HUMAN	0.0953092	0.930404	0.487197	0.783476	23256
2690	Q8WWI5	CTL1_HUMAN	5.2e-07	1.27356	0.00269245	30.1852	23446
2691	Q8WWM7	ATX2L_HUMAN	0.00625574	0.896255	0.0125273	0.10101	11273
2692	Q8WWT9	S13A3_HUMAN	0.0935751	1.02908	0.103685	NA	64849
2693	Q8WWV3	RT4I1_HUMAN	0.00450335	1.13645	0.0223036	NA	84816
2696	Q8WXF7	ATLA1_HUMAN	1.47e-05	0.872405	4.4e-07	0.3204	51062
2697	Q8WXG6	MADD_HUMAN	0.0113048	0.870937	0.0297785	0.19765	8567
2698	Q8WXH0	SYNE2_HUMAN	0.00228077	1.13877	0.016854	NA	23224
2701	Q8WY54	PPM1E_HUMAN	0.00123095	0.875071	0.00664106	0.30754	22843
2702	Q8WYK1	CNTP5_HUMAN	0.0333271	1.05014	0.0345988	NA	129684
2705	Q92499	DDX1_HUMAN	2.38e-05	0.813066	0.00055796	0.302747	1653
2706	Q92506	DHB8_HUMAN	0.00363207	1.18753	0.00274	2.87879	7923
2709	Q92530	PSMF1_HUMAN	0.00061346	0.881758	0.00474261	0.505051	9491
2710	Q92538	GBF1_HUMAN	0.00797548	0.868006	0.0532116	0.289855	8729
2711	Q92542	NICA_HUMAN	0.00151443	1.08789	0.00384423	NA	23385
2713	Q92556	ELMO1_HUMAN	0.0834758	0.905302	0.852479	1.09929	9844
2714	Q92558	WASF1_HUMAN	0.061006	0.945329	0.210033	0.702247	8936
2715	Q92561	PHYIP_HUMAN	0.00017437	0.868232	0.00074552	0.320988	9796
2716	Q92572	AP3S1_HUMAN	0.0215796	1.08981	0.0459504	NA	1176
2727	Q92673	SORL_HUMAN	0.0264616	1.07344	3.73e-06	2.92465	6653
2728	Q92686	NEUG_HUMAN	0.0096488	0.931577	0.00148666	0.450734	4900
2730	Q92696	PGTA_HUMAN	0.00079108	0.847445	0.0009112	0.440115	5875
2733	Q92736	RYR2_HUMAN	0.0497496	1.08341	0.254505	1.94444	6262
2734	Q92747	ARC1A_HUMAN	0.00153936	1.03413	0.00011259	1.91729	10552
2735	Q92750	TAF4B_HUMAN	0.00473853	1.19972	0.0556835	2.5	6875
2738	Q92777	SYN2_HUMAN	0.0849951	1.02038	0.00942429	1.68037	6854
2739	Q92783	STAM1_HUMAN	0.0708421	0.935741	0.0682815	0.655271	8027
2741	Q92796	DLG3_HUMAN	0.0112498	0.918303	0.129522	0.646465	1741
2743	Q92820	GGH_HUMAN	0.0703878	1.07904	0.0607952	3.19444	8836
2744	Q92823	NRCAM_HUMAN	0.00974122	1.04421	0.00096464	2.55675	4897
2745	Q92828	COR2A_HUMAN	0.00760589	0.873618	0.0187194	0	7464
2747	Q92841	DDX17_HUMAN	0.0495014	0.949006	0.236725	0.744811	10521
2748	Q92843	B2CL2_HUMAN	0.0828938	1.04411	0.269586	3.33333	599
2749	Q92854	SEM4D_HUMAN	0.00124691	1.11733	0.00709611	NA	10507
2753	Q92896	GSLG1_HUMAN	0.00566477	1.1021	0.00304642	3.69281	2734
2754	Q92900	RENT1_HUMAN	0.0288114	0.908872	0.581363	0.769231	5976
2755	Q92905	CSN5_HUMAN	0.033942	0.969747	0.154077	0.749581	10987
2756	Q92930	RAB8B_HUMAN	3.72e-05	1.16777	0.00100547	NA	51762
2759	Q92947	GCDH_HUMAN	0.00053924	1.05331	0.00125859	3.17274	2639
2761	Q92990	GLMN_HUMAN	0.0321118	0.943451	0.223417	0.81893	11146
2762	Q93008	USP9X_HUMAN	0.0261249	0.880264	0.027567	0.275444	8239
2763	Q93009	UBP7_HUMAN	0.00572561	0.903461	0.0615941	0.561038	7874
2772	Q969J3	BORC5_HUMAN	0.0835374	1.03959	0.0826979	NA	118426
2774	Q969P0	IGSF8_HUMAN	0.0288212	1.06973	0.0596491	1.91983	93185
2775	Q969Q0	RL36L_HUMAN	0.0919576	0.914732	0.0673024	0.198413	6166
2776	Q969R8	ITFG2_HUMAN	0.00094204	1.1587	0.00162544	8.7037	55846
2785	Q96A23	CPNE4_HUMAN	0.0643833	1.03814	0.0721746	NA	131034
2786	Q96A26	F162A_HUMAN	0.0876496	1.04124	0.163139	NA	26355
2788	Q96A65	EXOC4_HUMAN	0.00096209	0.868637	0.0508145	0.461394	60412
2789	Q96AB3	ISOC2_HUMAN	4.24e-05	1.2395	0.00263597	52.7778	79763
2790	Q96AC1	FERM2_HUMAN	0.00557701	1.02952	1e-08	2.12568	10979
2792	Q96AQ6	PBIP1_HUMAN	0.0919316	0.919382	0.191298	0.198413	57326
2802	Q96BW5	PTER_HUMAN	0.00778694	1.13136	0.0296318	20	9317
2803	Q96BY6	DOC10_HUMAN	0.0897225	1.0372	0.135453	NA	55619
2805	Q96C11	FGGY_HUMAN	0.0120926	1.08044	0.0439877	NA	55277
2806	Q96C19	EFHD2_HUMAN	0.0342406	0.896605	0.185156	0.522876	79180
2810	Q96CN7	ISOC1_HUMAN	3.15e-07	1.25127	0.00197318	41.6667	51015
2811	Q96CT7	CC124_HUMAN	0.0379571	0.894351	0.060952	0.0462963	115098
2814	Q96CX2	KCD12_HUMAN	0.0252662	1.06254	0.00977706	1.75556	115207
2817	Q96DA0	ZG16B_HUMAN	0.0164455	0.925227	0.0149564	0	124220
2819	Q96DC8	ECHD3_HUMAN	0.0242267	1.07929	0.0686814	NA	79746
2820	Q96DE0	NUD16_HUMAN	0.00510877	1.05763	0.0135293	NA	131870
2821	Q96DG6	CMBL_HUMAN	0.00265556	1.06234	0.0009825	1.88889	134147
2833	Q96EQ0	SGTB_HUMAN	0.0139262	0.895813	0.00140828	0.272904	54557
2836	Q96F07	CYFP2_HUMAN	0.0239096	0.963375	0.994137	1.00151	26999
2839	Q96FC7	PHIPL_HUMAN	0.0811141	0.97155	0.725286	1.08586	84457
2842	Q96FN4	CPNE2_HUMAN	0.021829	1.04912	0.0204118	NA	221184
2844	Q96FW1	OTUB1_HUMAN	0.00601225	0.906212	0.0247296	0.558567	55611
2845	Q96G03	PGM2_HUMAN	0.00058788	1.2399	0.00532183	NA	55276
2847	Q96GA7	SDSL_HUMAN	0.015144	0.881451	0.0155602	0.111111	113675
2848	Q96GD0	PLPP_HUMAN	0.00173276	1.16129	0.0345375	11.3333	57026
2850	Q96GK7	FAH2A_HUMAN	6.32e-05	1.22441	0.00212439	16.3889	51011
2851	Q6P2I3	FAH2B_HUMAN	6.32e-05	1.22441	0.00212439	16.3889	151313
2853	Q96GR2	ACBG1_HUMAN	0.00780297	0.852172	0.0613475	0.0653595	23205
2856	Q96GW9	SYMM_HUMAN	0.029514	1.08466	0.0987787	2.91667	92935
2857	Q96GX9	MTNB_HUMAN	0.0559065	1.12257	0.213023	2.16667	51074
2858	Q96GY0	ZC21A_HUMAN	0.00023218	0.878539	0.0133777	0.334855	51101
2861	Q96HJ9	FMC1_HUMAN	0.0459591	1.09902	0.0135067	10.5556	100996928
2862	Q96HJ9	FMC1_HUMAN	0.0459591	1.09902	0.0135067	10.5556	154791
2863	Q96HN2	SAHH3_HUMAN	0.0325887	1.0232	0.0101679	1.5327	23382
2864	Q96HR9	REEP6_HUMAN	0.0253314	1.02636	0.029258	NA	92840
2865	Q96HU8	DIRA2_HUMAN	4.42e-05	0.827644	0.0265004	0.277778	54769
2866	Q96HY7	DHTK1_HUMAN	0.00067424	1.06657	0.00048009	2.32804	55526
2874	Q96IX5	USMG5_HUMAN	0.0458305	1.0551	0.0559728	NA	84833
2877	Q96JE9	MAP6_HUMAN	0.00511744	0.957311	0.00601137	0.302569	4135
2878	Q96JI7	SPTCS_HUMAN	0.0466092	1.0428	0.0416047	NA	80208
2880	Q96K76	UBP47_HUMAN	0.0172642	0.88944	0.37142	0.689132	55031
2881	Q96KG9	SCYL1_HUMAN	8.76e-05	0.83411	0.0509148	0.495169	57410
2883	Q96KP1	EXOC2_HUMAN	0.00633586	0.885291	0.114246	0.555556	55770
2889	Q96LD8	SENP8_HUMAN	0.0470661	1.04931	0.0445035	NA	123228
2900	Q96NT1	NP1L5_HUMAN	0.00017565	0.858831	0.0570388	0.416667	266812
2904	Q96P70	IPO9_HUMAN	0.00107588	0.864089	0.0403631	0.559552	55705
2905	Q96PE3	INP4A_HUMAN	0.00085708	0.879282	0.0246981	0.555556	3631
2906	Q96PE5	OPALI_HUMAN	0.0223748	1.04797	0.0204118	NA	93377
2908	Q96PQ0	SORC2_HUMAN	7.6e-05	1.16699	0.00738043	NA	57537
2911	Q96PU8	QKI_HUMAN	0.0402403	0.861329	0.0166443	0.149573	9444
2915	Q96PZ7	CSMD1_HUMAN	0.00739619	1.09905	0.00036277	5.48611	64478
2917	Q96Q15	SMG1_HUMAN	0.0359047	1.10845	0.47557	1.73611	23049
2918	Q96QA5	GSDMA_HUMAN	0.0548632	0.930324	0.159181	0.436508	284110
2921	Q96QK1	VPS35_HUMAN	0.0447194	0.951356	0.162851	0.654582	55737
2927	Q96RL7	VP13A_HUMAN	0.0808704	0.932526	0.535611	0.786164	23230
2934	Q96S82	UBL7_HUMAN	0.0507028	0.900278	0.0442477	0.173611	84993
2937	Q96SU4	OSBL9_HUMAN	0.0383073	0.924863	0.0892044	0.0694444	114883
2940	Q96SZ5	AEDO_HUMAN	0.0750919	1.10206	0.0122166	2.47863	84890
2941	Q96T17	MA7D2_HUMAN	0.0443718	0.928974	0.0521772	0	256714
2943	Q96TA1	NIBL1_HUMAN	0.043756	1.04257	0.0565869	NA	64855
2944	Q99259	DCE1_HUMAN	0.00986387	0.864792	0.0135067	0.189394	2571
2945	Q99424	ACOX2_HUMAN	3.54e-05	1.18775	0.00032046	17.5	8309
2952	Q99460	PSMD1_HUMAN	0.00369549	0.962286	0.0986292	0.822811	5707
2955	Q99523	SORT_HUMAN	0.00043006	1.10392	9.48e-07	3.21256	6272
2957	Q99538	LGMN_HUMAN	0.0937802	1.10012	0.225723	1.7037	5641
2959	Q99570	PI3R4_HUMAN	2.05e-05	0.83961	0.0135688	0.228758	30849
2960	Q99572	P2RX7_HUMAN	0.0007426	1.1484	0.00477934	16.6667	5027
2967	Q99614	TTC1_HUMAN	0.00014398	0.904296	0.00313433	0.493827	7265
2970	Q99627	CSN8_HUMAN	0.0847256	0.971468	0.0866291	0.67804	10920
2971	Q99683	M3K5_HUMAN	0.0698168	0.868185	0.057834	0.221027	4217
2975	Q99719	SEPT5_HUMAN	0.0362075	1.02982	0.0948186	2.09013	5413
2976	Q99726	ZNT3_HUMAN	0.0450367	0.879987	0.035713	0.120773	7781
2981	Q99766	ATP5S_HUMAN	0.068604	0.939625	0.192667	0.732323	27109
2984	Q99798	ACON_HUMAN	2.49e-08	1.09674	0.00198592	6.04274	50
2985	Q99816	TS101_HUMAN	0.00015913	0.841122	0.0142117	0.380117	7251
2986	Q99829	CPNE1_HUMAN	0.0414284	1.08223	0.02156	3.66667	8904
2988	Q99873	ANM1_HUMAN	0.00827185	0.951875	0.049993	0.730089	3276
2992	Q99983	OMD_HUMAN	0.00204351	1.13372	0.0194627	10.2778	4958
2993	Q9BPU6	DPYL5_HUMAN	2.32e-05	1.10131	0.00367374	6.2963	56896
2995	Q9BPX5	ARP5L_HUMAN	0.00907889	1.04615	0.0036613	1.71171	81873
2997	Q9BQ69	MACD1_HUMAN	0.0207974	1.08011	0.0302188	NA	28992
3001	Q9BQE5	APOL2_HUMAN	0.023194	0.880348	0.0170351	0.111111	23780
3003	Q9BQI5	SGIP1_HUMAN	0.00512415	0.912082	0.127333	0.585317	84251
3004	Q9BQS7	HEPH_HUMAN	1.15e-06	1.1943	0.00028419	20.5556	9843
3012	Q9BRP4	PAAF1_HUMAN	0.00073285	0.883321	0.0833742	0.530303	80227
3015	Q9BS92	NPS3B_HUMAN	0.0419636	1.07311	0.0459504	NA	55335
3019	Q9BSE5	SPEB_HUMAN	0.0852729	1.0476	0.110037	NA	79814
3020	Q9BSJ8	ESYT1_HUMAN	0.00120717	0.883159	0.808866	0.917874	23344
3021	Q9BSL1	UBAC1_HUMAN	6.74e-05	0.853435	0.00167606	0.397727	10422
3024	Q9BT78	CSN4_HUMAN	0.0044394	0.957019	0.123419	0.745719	51138
3025	Q9BTE1	DCTN5_HUMAN	0.00450008	0.917503	0.00431545	0.37037	84516
3027	Q9BTW9	TBCD_HUMAN	2.33e-05	0.785433	0.00011226	0.317836	6904
3028	Q9BTY2	FUCO2_HUMAN	0.0778938	1.12742	0.0439386	2.02509	2519
3034	Q9BUK6	MSTO1_HUMAN	0.0164329	0.901284	0.225382	0.555556	55154
3044	Q9BV73	CP250_HUMAN	5.01e-06	1.3066	8.45e-07	10	11190
3047	Q9BVL2	NUP58_HUMAN	0.00237505	1.14521	0.00026609	5.15152	9818
3048	Q9BW27	NUP85_HUMAN	0.0545711	0.909177	0.149994	0.042735	79902
3050	Q9BWD1	THIC_HUMAN	0.0251405	1.14853	0.00282363	5.74653	39
3052	Q9BWQ8	LFG2_HUMAN	0.0006965	1.08812	0.00306446	NA	23017
3053	Q9BX67	JAM3_HUMAN	0.0458549	1.05669	0.163139	NA	83700
3054	Q9BX68	HINT2_HUMAN	0.00081036	1.10667	0.00071033	NA	84681
3058	Q9BXK5	B2L13_HUMAN	0.0116751	1.10985	0.00868167	3.125	23786
3061	Q9BXS5	AP1M1_HUMAN	0.00224029	0.87565	0.00468327	0.321429	8907
3063	Q9BXX0	EMIL2_HUMAN	0.0004117	1.11537	0.00120699	NA	84034
3065	Q9BY32	ITPA_HUMAN	0.0669643	1.0858	0.00672775	2.33333	3704
3066	Q9BY67	CADM1_HUMAN	0.0271287	1.09358	0.0152933	3.22222	23705
3069	Q9BYT8	NEUL_HUMAN	2.65e-05	1.26797	0.00017812	NA	57486
3073	Q9BZE9	ASPC1_HUMAN	0.00157895	1.07863	0.00167103	2.24255	79058
3075	Q9BZK7	TBL1R_HUMAN	0.00041016	0.847849	0.113564	0.490741	79718
3077	Q9C026	TRIM9_HUMAN	0.00781254	0.889011	0.00096263	0.0617284	114088
3080	Q9C0A0	CNTP4_HUMAN	0.0810861	1.07049	0.00415222	1.98006	85445
3083	Q9C0C2	TB182_HUMAN	0.0379878	0.902192	0.102829	0.411877	85456
3085	Q9C0D3	ZY11B_HUMAN	0.0534119	0.900835	0.454171	0.719697	79699
3087	Q9C0E2	XPO4_HUMAN	0.0126454	0.827069	0.0160673	0.0286369	64328
3088	Q9C0E8	LNP_HUMAN	9.24e-09	0.786141	0.00087459	0.14245	80856
3089	Q9C0H2	TTYH3_HUMAN	0.0189875	1.05635	0.0380171	NA	80727
3091	Q9C0I1	MTMRC_HUMAN	0.0312021	1.10088	0.0409289	33.8889	54545
3097	Q9GZP4	PITH1_HUMAN	0.0995209	0.963782	0.784188	0.937951	57095
3099	Q9GZT4	SRR_HUMAN	0.0116747	1.13328	0.00080843	4.20635	63826
3100	Q9GZT8	NIF3L_HUMAN	0.0971323	1.09098	0.0398122	2.59259	60491
3103	Q9GZZ9	UBA5_HUMAN	0.0617325	0.900252	0.192005	0.5	79876
3104	Q9H008	LHPP_HUMAN	0.00603418	1.04845	0.0080547	NA	64077
3106	Q9H074	PAIP1_HUMAN	0.0230076	1.12157	0.0005909	2.2619	10605
3111	Q9H0E2	TOLIP_HUMAN	0.0717637	0.955821	0.112994	0.601852	54472
3113	Q9H0N5	PHS2_HUMAN	0.00851429	1.1355	0.00585036	2.96296	84105
3115	Q9H0Q0	FA49A_HUMAN	0.00074348	0.891622	0.00118918	0.418129	81553
3116	Q9H0Q3	FXYD6_HUMAN	0.0108699	1.10581	0.016854	NA	53826
3118	Q9H0R6	GATA_HUMAN	0.0364427	1.07923	0.0392529	NA	55278
3119	Q9H0U4	RAB1B_HUMAN	0.00129921	1.05386	0.0166082	1.59722	81876
3120	Q9H0W8	SMG9_HUMAN	0.0962275	1.03196	0.103685	NA	56006
3121	Q9H0W9	CK054_HUMAN	0.0361399	0.938692	0.0601974	0.185185	28970
3124	Q9H1B7	I2BPL_HUMAN	0.0234361	1.17968	0.00704696	6.11111	64207
3129	Q9H1Z4	WDR13_HUMAN	0.0621765	0.911945	0.0641146	0.238095	64743
3130	Q9H201	EPN3_HUMAN	0.0442642	1.06035	0.00648541	9.44444	55040
3135	Q9H2A9	CHST8_HUMAN	0.0417168	1.083	0.0445035	NA	64377
3138	Q9H2G2	SLK_HUMAN	0.00195827	0.898184	0.00852977	0.163399	9748
3139	Q9H2J4	PDCL3_HUMAN	0.0416035	0.908343	0.17347	0.444444	79031
3143	Q9H313	TTYH1_HUMAN	0.0347427	1.07544	0.00039697	2.92593	57348
3144	Q9H3G5	CPVL_HUMAN	0.024025	1.10823	0.057579	NA	54504
3147	Q9H3S1	SEM4A_HUMAN	0.00395704	1.1448	0.0437756	6.11111	64218
3149	Q9H3U1	UN45A_HUMAN	0.0817854	0.922099	0.048074	0.289855	55898
3152	Q9H479	FN3K_HUMAN	0.0333801	1.01316	0.0357491	1.37335	64122
3153	Q9H492	MLP3A_HUMAN	0.0171334	0.8494	0.0206262	0.343137	84557
3154	Q9H4A3	WNK1_HUMAN	0.00729898	0.885684	0.0199326	0.123457	65125
3155	Q9H4A4	AMPB_HUMAN	2.76e-05	1.30319	9.28e-06	18.5556	6051
3159	Q9H4G0	E41L1_HUMAN	0.00021707	0.842355	0.0283427	0.138889	2036
3160	Q9H4M3	FBX44_HUMAN	0.0445568	1.07444	0.00040529	2.56944	93611
3161	Q9H4M9	EHD1_HUMAN	0.0152281	0.90029	0.776442	0.908408	10938
3163	Q9H598	VIAAT_HUMAN	0.0811377	0.946541	0.0811262	0	140679
3166	Q9H6R3	ACSS3_HUMAN	0.0151854	1.10552	0.00308314	3.42593	79611
3168	Q9H6U6	BCAS3_HUMAN	0.0841163	0.926389	0.182358	0.277778	54828
3169	Q9H6Z4	RANB3_HUMAN	0.00941568	0.858771	0.0799459	0.441919	8498
3171	Q9H777	RNZ1_HUMAN	0.0274338	1.08861	0.0174539	6.66667	55520
3173	Q9H7D7	WDR26_HUMAN	0.0335893	1.08332	0.0533208	16.6667	80232
3179	Q9H8H3	MET7A_HUMAN	0.0610471	0.926739	0.179835	0.666667	25840
3185	Q9H977	WDR54_HUMAN	0.00506109	1.11728	0.014235	NA	84058
3186	Q9H993	ARMT1_HUMAN	0.0227621	1.08672	0.034879	NA	79624
3187	Q9H9A5	CNO10_HUMAN	0.0448024	1.0727	0.00482594	4.02778	25904
3188	Q9H9A6	LRC40_HUMAN	0.0379189	0.89099	0.0654729	0	55631
3190	Q9H9G7	AGO3_HUMAN	0.026802	1.10074	0.00135287	4.83333	192669
3192	Q9H9P8	L2HDH_HUMAN	0.0026722	1.11922	2.74e-06	4.2284	79944
3194	Q9H9S4	CB39L_HUMAN	5.87e-05	1.21983	0.00038843	18.6111	81617
3195	Q9H9T3	ELP3_HUMAN	0.0552763	0.944457	0.0367875	0	55140
3196	Q9HA64	KT3K_HUMAN	0.0141352	1.01644	0.00167053	1.93155	79672
3200	Q9HAR2	AGRL3_HUMAN	0.0505244	1.07564	0.0670316	1.74603	23284
3203	Q9HAV4	XPO5_HUMAN	0.0771554	1.03889	0.0771268	NA	57510
3205	Q9HB71	CYBP_HUMAN	0.0240855	0.980521	0.363015	0.852778	27101
3206	Q9HB90	RRAGC_HUMAN	0.0110565	1.09266	3.92e-05	2.91667	64121
3215	Q9HCC0	MCCB_HUMAN	0.00101753	1.07733	1.55e-05	3.25423	64087
3219	Q9HCG7	GBA2_HUMAN	0.00133187	1.09423	4.04e-05	3.48348	57704
3220	Q9HCH3	CPNE5_HUMAN	0.0256889	1.04982	0.0638062	1.50617	57699
3221	Q9HCJ6	VAT1L_HUMAN	0.00806718	1.11196	0.0007144	5.87654	57687
3224	Q9HCM2	PLXA4_HUMAN	0.0234054	1.08743	0.0276296	15	91584
3228	Q9HCU4	CELR2_HUMAN	0.0446969	1.05766	0.0408896	5	1952
3233	Q9NP72	RAB18_HUMAN	0.00489277	0.949985	0.264485	0.75	22931
3234	Q9NP79	VTA1_HUMAN	0.0300561	0.902715	0.164635	0.519324	51534
3238	Q9NPB8	GPCP1_HUMAN	0.0276845	0.900639	0.0143904	0.297158	56261
3241	Q9NPH2	INO1_HUMAN	0.0281098	1.07812	0.00087067	2.12644	51477
3242	Q9NPJ3	ACO13_HUMAN	0.0468711	1.09473	0.115318	NA	55856
3243	Q9NPR2	SEM4B_HUMAN	0.0736894	1.10628	0.396075	1.71717	10509
3251	Q9NQH7	XPP3_HUMAN	0.00039546	1.19796	2.95e-05	14.2593	63929
3257	Q9NQW7	XPP1_HUMAN	0.00060494	1.17213	0.00011633	5.24691	7511
3258	Q9NQX3	GEPH_HUMAN	0.00498631	1.02709	9.69e-05	1.94527	10243
3263	Q9NR22	ANM8_HUMAN	0.0139292	0.885311	0.0917392	0.438596	56341
3265	Q9NR45	SIAS_HUMAN	0.0422296	1.06824	0.0658961	NA	54187
3266	Q9NR46	SHLB2_HUMAN	0.00016903	0.930618	0.143785	0.661296	56904
3270	Q9NRF8	PYRG2_HUMAN	0.0327266	1.04338	0.00357175	1.59486	56474
3274	Q9NRQ2	PLS4_HUMAN	0.0778866	1.08909	0.03594	2.46032	57088
3276	Q9NRV9	HEBP1_HUMAN	4.6e-05	1.20024	8.95e-05	NA	50865
3280	Q9NRY6	PLS3_HUMAN	0.044724	1.05249	0.0548834	NA	57048
3283	Q9NS86	LANC2_HUMAN	0.0680827	0.971178	0.10927	0.684755	55915
3285	Q9NSD9	SYFB_HUMAN	0.00130635	0.895269	0.0418825	0.175745	10056
3286	Q9NSE4	SYIM_HUMAN	0.00029575	0.848809	0.0873408	0.536062	55699
3288	Q9NSY0	NRBP2_HUMAN	0.0900976	0.926082	0.132303	0	340371
3289	Q9NT62	ATG3_HUMAN	0.0286206	0.898726	0.0540326	0.213675	64422
3290	Q9NT68	TEN2_HUMAN	1.98e-05	1.16725	0.00105219	NA	57451
3292	Q9NTJ4	MA2C1_HUMAN	2.56e-05	1.04304	3.59e-08	2.71654	4123
3293	Q9NTJ5	SAC1_HUMAN	0.0225019	0.863882	0.0675132	0.243902	22908
3295	Q9NTM9	CUTC_HUMAN	0.0128308	1.06595	0.0302188	NA	51076
3296	Q9NTX5	ECHD1_HUMAN	7.43e-05	1.05735	4.5e-05	2.42504	55862
3297	Q9NU23	LYRM2_HUMAN	0.0833144	1.02846	0.0826979	NA	57226
3299	Q9NUJ1	ABHDA_HUMAN	1.84e-05	1.22566	0.00019929	12.2222	55347
3301	Q9NUM4	T106B_HUMAN	0.0699342	1.07402	0.110222	3.88889	54664
3302	Q9NUN5	LMBD1_HUMAN	0.0101977	1.08648	0.015973	NA	55788
3308	Q9NV70	EXOC1_HUMAN	0.0138485	0.90323	0.0904751	0.37037	55763
3310	Q9NVA1	UQCC1_HUMAN	0.0174306	1.06735	0.0846027	5.55556	55245
3311	Q9NVA2	SEP11_HUMAN	0.0216341	1.03145	0.00680664	1.62727	55752
3315	Q9NVH6	TMLH_HUMAN	0.00461535	1.07376	5.63e-07	2.60943	55217
3317	Q9NVM4	ANM7_HUMAN	0.0426441	0.898916	0.140851	0.363248	54496
3321	Q9NWM0	SMOX_HUMAN	0.0006145	1.16758	0.00019348	16.6667	54498
3330	Q9NXG2	THUM1_HUMAN	0.0562225	1.11743	0.0551955	2.22222	55623
3332	Q9NXH9	TRM1_HUMAN	0.00085949	1.06418	0.00023146	3.16092	55621
3334	Q9NXR7	BABA2_HUMAN	0.0782902	1.04442	0.0911997	1.57828	9577
3336	Q9NY15	STAB1_HUMAN	4.39e-05	1.16461	4.9e-05	22.3611	23166
3338	Q9NY33	DPP3_HUMAN	0.00176179	1.17818	0.00598906	13.8889	10072
3339	Q9NY47	CA2D2_HUMAN	1.14e-05	1.20195	0.001538	48.8889	9254
3340	Q9NY65	TBA8_HUMAN	0.00299414	0.791176	0.0121583	0.0355556	51807
3341	Q9NYB9	ABI2_HUMAN	0.020673	0.952972	0.0444676	0.602837	10152
3342	Q9NYI0	PSD3_HUMAN	0.0379349	0.911481	0.0521772	0	23362
3343	Q9NYL9	TMOD3_HUMAN	0.0482422	1.04009	0.103685	NA	29766
3344	Q9NYS7	WSB2_HUMAN	0.0064099	1.10832	0.0121659	NA	55884
3345	Q9NYU2	UGGG1_HUMAN	0.0765987	1.03067	0.0089775	1.69157	56886
3348	Q9NZ08	ERAP1_HUMAN	0.00137278	1.08272	0.000412	5.60932	51752
3350	Q9NZ45	CISD1_HUMAN	0.00591758	1.11918	0.0115733	NA	55847
3351	Q9NZ52	GGA3_HUMAN	0.00915481	0.879474	0.0559358	0.149573	23163
3353	Q9NZ94	NLGN3_HUMAN	0.00210559	1.03797	4.4e-06	2.18145	54413
3354	Q9NZB2	F120A_HUMAN	0.0359668	0.898135	0.0093783	0.206349	23196
3357	Q9NZJ6	COQ3_HUMAN	0.0124055	1.1404	0.0145455	2.63889	51805
3362	Q9NZN1	IRPL1_HUMAN	0.0858654	1.0652	0.0826979	NA	11141
3363	Q9NZN3	EHD3_HUMAN	0.0002158	0.827874	9.21e-05	0.329178	30845
3365	Q9NZN5	ARHGC_HUMAN	1.73e-05	1.29768	2.74e-05	NA	23365
3368	Q9NZR2	LRP1B_HUMAN	0.00123126	1.13494	1.21e-07	5.20438	53353
3369	Q9NZT1	CALL5_HUMAN	0.0841118	0.878709	0.0973394	0.0841751	51806
3370	Q9NZW5	MPP6_HUMAN	0.011593	0.86163	0.0146606	0.0793651	51678
3374	Q9P0K1	ADA22_HUMAN	0.00723143	1.12566	0.00173066	5.74074	53616
3375	Q9P0L0	VAPA_HUMAN	0.00221237	0.951604	0.00334027	0.603517	9218
3379	Q9P0Z9	SOX_HUMAN	1.02e-06	1.24127	0.00051671	NA	51268
3380	Q9P121	NTRI_HUMAN	0.00444241	1.15123	0.00222091	4.41176	50863
3382	Q9P1Y5	CAMP3_HUMAN	0.00076561	1.14275	0.0104272	5.27778	57662
3383	Q9P260	K1468_HUMAN	0.00011459	0.819855	0.0155096	0.296075	57614
3386	Q9P273	TEN3_HUMAN	0.00352091	1.08327	0.00739556	NA	55714
3387	Q9P2A4	ABI3_HUMAN	0.0115319	0.870353	0.0838585	0.449735	51225
3388	Q9P2B2	FPRP_HUMAN	7.81e-08	1.24209	0.0196732	NA	5738
3391	Q9P2E7	PCD10_HUMAN	0.0099987	0.900252	0.0125639	0.238095	57575
3393	Q9P2J3	KLHL9_HUMAN	0.0439727	1.03189	0.0559728	NA	55958
3394	Q9P2N7	KLH13_HUMAN	0.0439727	1.03189	0.0559728	NA	90293
3395	Q9P2J5	SYLC_HUMAN	4.42e-05	0.810952	3.09e-05	0.323339	51520
3396	Q9P2R3	ANFY1_HUMAN	0.0001842	0.808065	0.0580012	0.518186	51479
3397	Q9P2R7	SUCB1_HUMAN	0.00284492	0.906381	0.0258361	0.545635	8803
3400	Q9UBB4	ATX10_HUMAN	0.00161348	0.893381	0.00585778	0.472222	25814
3401	Q9UBB6	NCDN_HUMAN	0.0051152	0.969391	0.969029	0.995671	23154
3404	Q9UBG0	MRC2_HUMAN	0.0171811	1.10074	0.00085446	4.19753	9902
3405	Q9UBI1	COMD3_HUMAN	0.0882549	0.930115	0.0344508	0.384615	23412
3407	Q9UBM7	DHCR7_HUMAN	0.0881154	0.923739	0.0811262	0	1717
3408	Q9UBN7	HDAC6_HUMAN	0.0195337	0.930338	0.00888482	0.591564	10013
3410	Q9UBQ0	VPS29_HUMAN	0.0957212	0.907008	0.498051	0.700483	51699
3412	Q9UBQ7	GRHPR_HUMAN	0.00014129	1.2174	0.0001701	16.4931	9380
3413	Q9UBR2	CATZ_HUMAN	0.0521258	1.07564	0.00157758	2.66667	1522
3414	Q9UBT2	SAE2_HUMAN	0.0193393	0.906588	0.0538515	0.222222	10054
3415	Q9UBU9	NXF1_HUMAN	0.0893292	0.91894	0.0602728	0.590278	10482
3416	Q9UBV8	PEF1_HUMAN	0.00044643	1.06466	0.00015008	1.73423	553115
3417	Q9UBW8	CSN7A_HUMAN	0.00283616	0.961821	0.137895	0.729905	50813
3424	Q9UEY8	ADDG_HUMAN	0.0001742	1.03297	4.68e-05	1.8207	120
3425	Q9UFN0	NPS3A_HUMAN	0.0123261	1.10799	0.0384118	NA	25934
3427	Q9UGK8	SRGEF_HUMAN	0.028071	1.03751	0.456187	1.66667	26297
3428	Q9UGT4	SUSD2_HUMAN	0.0233032	1.07419	0.0283259	NA	56241
3430	Q9UH03	SEPT3_HUMAN	0.0235136	1.03656	0.0322861	2.18182	55964
3431	Q9UH62	ARMX3_HUMAN	0.0201967	0.887728	0.0424183	0.235405	51566
3432	Q9UH65	SWP70_HUMAN	0.0784951	0.918957	0.170295	0.42735	23075
3434	Q9UHA4	LTOR3_HUMAN	0.00247105	1.11643	0.00781871	2.12963	8649
3435	Q9UHB9	SRP68_HUMAN	0.0668249	0.871924	0.0470379	0.130268	6730
3436	Q9UHC6	CNTP2_HUMAN	0.0274725	1.08283	0.0005112	3.90244	26047
3437	Q9UHD1	CHRD1_HUMAN	0.00128748	1.15261	0.0101903	18.3333	26973
3438	Q9UHD8	SEPT9_HUMAN	0.00181501	1.04842	0.00010574	2.37993	10801
3439	Q9UHD9	UBQL2_HUMAN	0.0367915	0.921113	0.288225	0.656566	29978
3440	Q9UHG3	PCYOX_HUMAN	0.0512707	1.10346	0.0146828	4.16667	51449
3442	Q9UHK6	AMACR_HUMAN	0.00032827	1.11625	0.00182549	NA	23600
3443	Q9UHL4	DPP2_HUMAN	0.00226535	1.23762	6.46e-05	6.06061	29952
3450	Q9UHY1	NRBP_HUMAN	0.0169304	0.901525	0.0445035	0	29959
3455	Q9UI26	IPO11_HUMAN	0.0727239	0.892255	0.038259	0.204082	51194
3460	Q9UIC8	LCMT1_HUMAN	0.0136576	0.870338	0.0164923	0.0462963	51451
3462	Q9UIJ7	KAD3_HUMAN	0.0109916	1.1554	0.0117797	22.5	50808
3464	Q9UIW2	PLXA1_HUMAN	0.0189272	1.10435	0.0327877	21.9444	5361
3465	Q9UJ41	RABX5_HUMAN	0.00065184	0.833	0.131569	0.433007	27342
3467	Q9UJ83	HACL1_HUMAN	0.00045852	1.13662	0.0130902	7.22222	26061
3469	Q9UJD0	RIMS3_HUMAN	0.00093608	0.841543	0.0069182	0.0326797	9783
3472	Q9UJW0	DCTN4_HUMAN	0.00048669	0.919098	0.00413011	0.363873	51164
3475	Q9UJY5	GGA1_HUMAN	0.0620313	0.915236	0.0816089	0.479798	26088
3476	Q9UJZ1	STML2_HUMAN	9.3e-05	1.14106	4.44e-05	NA	30968
3483	Q9UKF7	PITC1_HUMAN	0.0688646	0.901039	0.291936	0.555556	26207
3484	Q9UKG1	DP13A_HUMAN	0.0885088	0.944106	0.70374	0.91487	26060
3485	Q9UKK3	PARP4_HUMAN	0.0255808	1.05943	0.0886951	16.6667	143
3488	Q9UKU0	ACSL6_HUMAN	0.00042518	0.856466	0.0623748	0.492958	23305
3489	Q9UKU7	ACAD8_HUMAN	0.0310968	1.04659	0.00837225	3.6064	27034
3495	Q9UKZ4	TEN1_HUMAN	0.0662051	1.02687	0.0548834	NA	10178
3496	Q9UL12	SARDH_HUMAN	0.0767257	0.914976	0.122825	0.138889	1757
3497	Q9UL18	AGO1_HUMAN	0.00336168	1.08216	0.00042707	3.06922	26523
3498	Q9UL25	RAB21_HUMAN	0.0849552	1.07614	0.120438	1.88889	23011
3499	Q9UL46	PSME2_HUMAN	0.00047965	1.24832	1.16e-05	7.42424	5721
3504	Q9ULD0	OGDHL_HUMAN	0.031294	0.924494	0.902803	0.962158	55753
3506	Q9ULH7	MKL2_HUMAN	0.0152415	0.819425	0.0317909	0	57496
3508	Q9ULM0	PKHH1_HUMAN	0.0836152	1.0502	0.0826979	NA	57475
3509	Q9ULP0	NDRG4_HUMAN	0.0893533	1.10104	0.00219301	4.14141	65009
3512	Q9ULT8	HECD1_HUMAN	0.0173446	0.889168	0.0354088	0.0252525	25831
3513	Q9ULU8	CAPS1_HUMAN	9.05e-05	0.894265	0.00692449	0.355997	8618
3517	Q9UM22	EPDR1_HUMAN	0.0328221	1.019	0.0427642	1.45327	54749
3518	Q9UM54	MYO6_HUMAN	0.0318134	1.11564	0.00191725	3.43915	4646
3520	Q9UMR5	PPT2_HUMAN	0.083501	1.03611	0.163139	NA	9374
3522	Q9UMS4	PRP19_HUMAN	0.00020555	0.874097	0.00010289	0.408497	27339
3523	Q9UMX0	UBQL1_HUMAN	0.0327779	0.91128	0.594871	0.845411	29979
3524	Q9UMX5	NENF_HUMAN	0.0396766	1.1212	0.119485	2.53086	29937
3526	Q9UN36	NDRG2_HUMAN	0.055336	1.03016	0.00360944	1.8975	57447
3528	Q9UNA1	RHG26_HUMAN	0.00047178	0.855561	0.00476961	0.0584795	23092
3529	Q9UNE7	CHIP_HUMAN	0.00010795	0.81718	0.0179057	0.416667	10273
3533	Q9UNM6	PSD13_HUMAN	0.00082481	0.897165	0.00255334	0.526984	5719
3534	Q9UNN5	FAF1_HUMAN	0.0247844	0.867274	0.0188414	0.359147	11124
3535	Q9UNS2	CSN3_HUMAN	0.0392019	0.972868	0.781598	0.935165	8533
3536	Q9UNW9	NOVA2_HUMAN	0.041089	0.910817	0.0662286	0	4858
3540	Q9UPA5	BSN_HUMAN	0.0126091	1.07002	0.00964097	NA	8927
3544	Q9UPQ3	AGAP1_HUMAN	0.00112196	1.14449	0.00194415	4.72222	116987
3545	Q9UPR0	PLCL2_HUMAN	0.0317387	0.892335	0.136908	0.026455	23228
3546	Q9UPR5	NAC2_HUMAN	0.0104341	1.09479	0.0385663	25	6543
3548	Q9UPT6	JIP3_HUMAN	0.0346462	0.884101	0.0406673	0.304136	23162
3551	Q9UPV7	PHF24_HUMAN	8.09e-05	0.798904	0.00835121	0	23349
3553	Q9UPY5	XCT_HUMAN	0.048655	1.04753	0.0826979	NA	23657
3554	Q9UPY6	WASF3_HUMAN	0.0122521	0.935793	0.023726	0.37037	10810
3557	Q9UQ03	COR2B_HUMAN	0.00010238	0.839231	0.00018473	0.288809	10391
3558	Q9UQ13	SHOC2_HUMAN	0.083102	0.949543	NA	NA	8036
3560	Q9UQ80	PA2G4_HUMAN	0.0951209	0.878543	0.0642182	0.133745	5036
3561	Q9UQB3	CTND2_HUMAN	0.00082048	1.08109	0.00553244	8.33333	1501
3563	Q9UQM7	KCC2A_HUMAN	7.86e-06	1.13819	0.00019636	4.74074	815
3566	Q9Y230	RUVB2_HUMAN	0.0877924	0.901206	0.0465262	0.180556	10856
3567	Q9Y233	PDE10_HUMAN	0.0113017	0.857036	0.0444301	0.124717	10846
3569	Q9Y259	CHKB_HUMAN	0.00053586	1.08417	1.89e-05	2.41039	1120
3571	Q9Y263	PLAP_HUMAN	0.00013801	0.824781	0.0344498	0.452414	9373
3572	Q9Y265	RUVB1_HUMAN	0.0267659	0.909375	0.025436	0.33033	8607
3573	Q9Y266	NUDC_HUMAN	8.73e-05	0.868289	0.00056694	0.315972	10726
3576	Q9Y285	SYFA_HUMAN	0.00160184	0.866958	0.030589	0.282282	2193
3579	Q9Y2A7	NCKP1_HUMAN	0.0721906	0.965675	0.914758	1.02225	10787
3580	Q9Y2D4	EXC6B_HUMAN	0.0134729	0.883993	0.0739625	0.42735	23233
3581	Q9Y2E4	DIP2C_HUMAN	0.0068249	0.88061	0.166879	0.57652	22982
3582	Q9Y2E5	MA2B2_HUMAN	0.00013398	1.212	0.00014762	4.77778	23324
3583	Q9Y2G5	OFUT2_HUMAN	0.0809008	1.10029	0.00241345	3.88889	23275
3586	Q9Y2J2	E41L3_HUMAN	0.00043849	0.884938	0.00089995	0.331809	23136
3587	Q9Y2J4	AMOL2_HUMAN	0.088387	1.05014	0.0826979	NA	51421
3588	Q9Y2J8	PADI2_HUMAN	0.0825688	1.01774	0.00062393	1.61706	11240
3589	Q9Y2L5	TPPC8_HUMAN	0.0206092	0.919234	0.0187194	0	22878
3592	Q9Y2Q5	LTOR2_HUMAN	0.00116727	1.14166	0.0109704	NA	28956
3593	Q9Y2S2	CRYL1_HUMAN	0.0031595	1.15088	5.41e-06	5.75439	51084
3594	Q9Y2T3	GUAD_HUMAN	0.027497	0.980044	0.173796	1.26336	9615
3603	Q9Y305	ACOT9_HUMAN	0.00043674	1.05113	3.39e-05	3.07751	23597
3605	Q9Y316	MEMO1_HUMAN	0.00750406	1.16595	6.11e-06	4.23611	51072
3608	Q9Y342	PLLP_HUMAN	0.0831278	1.04402	0.0961609	NA	51090
3610	Q9Y376	CAB39_HUMAN	0.00143843	1.06619	2.87e-07	2.48285	51719
3619	Q9Y3P9	RBGP1_HUMAN	0.00322437	0.890946	0.0590082	0.626877	23637
3629	Q9Y4E6	WDR7_HUMAN	0.0132783	0.872438	0.0296385	0.1	23335
3631	Q9Y4G6	TLN2_HUMAN	0.0206132	0.933188	0.187918	0.756233	83660
3632	Q9Y4I1	MYO5A_HUMAN	0.00867319	0.885347	0.0417164	0.221143	4644
3635	Q9Y4P1	ATG4B_HUMAN	0.0871344	0.917787	0.0702377	0.526316	23192
3636	Q9Y4X5	ARI1_HUMAN	0.00214711	0.869228	0.0539705	0.555556	25820
3638	Q9Y570	PPME1_HUMAN	4.05e-05	0.824336	0.0021949	0.228453	51400
3639	Q9Y5J7	TIM9_HUMAN	0.0135361	1.11637	0.00964097	NA	26520
3643	Q9Y5L3	ENTP2_HUMAN	0.0101318	1.13391	0.00743738	9.44444	954
3645	Q9Y5P6	GMPPB_HUMAN	0.0457796	1.01829	0.0202503	1.32045	29925
3652	Q9Y617	SERC_HUMAN	1.25e-05	1.28476	0.00027779	13.8889	29968
3653	Q9Y639	NPTN_HUMAN	7.25e-05	1.23183	0.0016399	17.5	27020
3654	Q9Y653	AGRG1_HUMAN	0.00646089	1.06534	0.00384423	NA	9289
3655	Q9Y664	KPTN_HUMAN	0.0464626	1.07412	0.0332449	8.33333	11133
3656	Q9Y678	COPG1_HUMAN	0.0550236	0.920889	0.100405	0.34188	22820
3658	Q9Y697	NFS1_HUMAN	0.00186216	0.888739	0.00028521	0.515635	9054
3659	Q9Y6B6	SAR1B_HUMAN	0.0234055	0.899628	0.0282776	0.416667	51128
3660	Q9NR31	SAR1A_HUMAN	0.0234055	0.899628	0.0282776	0.416667	56681
3661	Q9Y6C2	EMIL1_HUMAN	5.24e-06	1.21146	0.00074611	20.9259	11117
3664	Q9Y6D6	BIG1_HUMAN	0.00477722	0.862998	0.714991	0.806452	10565
3665	Q9Y6E0	STK24_HUMAN	3.8e-05	0.853928	0.00806196	0.387841	8428
3666	Q9Y6E2	BZW2_HUMAN	0.0716463	0.91168	0.184387	0.438596	28969
3668	Q9Y6G9	DC1L1_HUMAN	0.00150296	0.853259	0.0255588	0.442834	51143
3671	Q9Y6N6	LAMC3_HUMAN	9.51e-08	1.19881	5.38e-05	NA	10319
3672	Q9Y6R1	S4A4_HUMAN	0.0597495	1.11252	0.0131969	3.80952	8671
3673	Q9Y6R7	FCGBP_HUMAN	0.0981067	1.09763	0.017756	3.26676	8857
3674	Q9Y6U3	ADSV_HUMAN	0.0555853	1.12931	0.049823	2.96935	85477
3675	Q9Y6W5	WASF2_HUMAN	0.0126304	0.926599	0.303762	0.768519	10163
3676	Q9Y6X4	F169A_HUMAN	3.84e-07	0.806754	0.00590094	0.0510856	26049

## Sheet: iPSC
	Entry	Entry.name	Raw.p	Raw.FC	SC.p	SC.FC	ENTREZ_GENE
1	A2RRP1	NBAS_HUMAN	0.0237039	1.01857	0.0513167	1.33333	51594
2	A4D1P6	WDR91_HUMAN	0.195438	1.0529	0.62483	1.66667	29062
3	A6NHL2	TBAL3_HUMAN	0.194507	1.01853	NA	1	79861
4	B2RTY4	MYO9A_HUMAN	0.0284269	1.15337	NA	Inf	4649
5	O43374	RASL2_HUMAN	0.00647147	1.32333	NA	NA	10156
6	C9J798	RAS4B_HUMAN	0.00647147	1.32333	NA	NA	100271927
7	O00116	ADAS_HUMAN	0.207843	1.01952	0.346773	1.30556	8540
8	O00151	PDLI1_HUMAN	0.00390591	1.34023	NA	Inf	9124
9	O00170	AIP_HUMAN	0.126391	1.06756	0.105573	2.33333	9049
10	O00231	PSD11_HUMAN	0.301616	1.02056	0.198727	1.3125	5717
11	O00410	IPO5_HUMAN	0.0885998	1.01014	0.105137	1.12245	3843
12	O00423	EMAL1_HUMAN	0.210441	1.1149	0.105137	3	2009
13	O00429	DNM1L_HUMAN	0.106931	1.21317	0.5	NA	10059
14	O00505	IMA4_HUMAN	0.13134	1.0089	0.493133	1.13333	3839
15	O00507	USP9Y_HUMAN	0.0184287	1.169	0.125666	3.5	8287
16	O00562	PITM1_HUMAN	0.0194993	1.05824	NA	2.5	9600
17	O00712	NFIB_HUMAN	0.0141708	1.32034	NA	Inf	4781
18	O14497	ARI1A_HUMAN	0.148196	1.03308	0.292893	1.33333	8289
19	O14744	ANM5_HUMAN	0.0654161	1.02209	1	1	10419
20	O14787	TNPO2_HUMAN	0.252286	1.0299	0.157758	1.58824	30000
21	O14879	IFIT3_HUMAN	0.0176618	1.43668	NA	Inf	3437
22	O14880	MGST3_HUMAN	0.0136601	1.05102	0.292893	1.4	4259
23	O14920	IKKB_HUMAN	0.0680454	1.07058	0.5	1.125	3551
24	O14936	CSKP_HUMAN	0.102702	1.01022	0.4453	1.10811	8573
25	O14949	QCR8_HUMAN	0.468736	1.16585	0.204833	4	27089
26	O14972	DSCR3_HUMAN	0.00559161	1.49904	0.204833	Inf	10311
27	O15013	ARHGA_HUMAN	0.0777587	1.22785	0.125666	Inf	9639
28	O15063	K0355_HUMAN	0.19777	1.29432	0.204833	4	9710
29	O15084	ANR28_HUMAN	0.180735	1.07214	0.105573	1.8	23243
30	O15144	ARPC2_HUMAN	0.18419	1.01325	0.5	1.14286	10109
31	O15455	TLR3_HUMAN	0.0488173	1.30953	0.125666	Inf	7098
32	O15533	TPSN_HUMAN	0.000612133	1.48848	0.0903345	Inf	6892
33	O43148	MCES_HUMAN	0.709732	1.00541	0.198727	1.55556	8731
34	O43157	PLXB1_HUMAN	0.0344543	1.02501	0.758181	1.03922	5364
35	O43164	PJA2_HUMAN	0.0860983	1.04955	0.5	1.16667	9867
36	O43175	SERA_HUMAN	0.431216	1.00196	0.204833	1.14286	26227
37	O43292	GPAA1_HUMAN	0.234862	1.02521	0.861242	1.08333	8733
38	O43307	ARHG9_HUMAN	0.0475866	1.26588	NA	Inf	23229
39	O43324	MCA3_HUMAN	0.177649	1.01752	0.349886	1.6	9521
40	O43426	SYNJ1_HUMAN	0.00529237	1.33004	0.204833	Inf	8867
41	O43488	ARK72_HUMAN	0.0881064	1.02186	0.5	1.25	8574
42	O43592	XPOT_HUMAN	0.172799	1.0173	0.613571	1.10345	11260
43	O43707	ACTN4_HUMAN	0.0970686	1.00703	0.471331	1.07547	81
44	O43741	AAKB2_HUMAN	0.0836422	1.04021	0.204833	2.5	5565
45	O43776	SYNC_HUMAN	0.0779196	1.02046	0.205449	1.39286	4677
46	O60256	KPRB_HUMAN	0.166873	1.03061	0.349886	1.42857	5636
47	O60296	TRAK2_HUMAN	0.0214597	1.2382	NA	Inf	66008
48	O60333	KIF1B_HUMAN	0.213112	1.05094	NA	1	23095
49	O60678	ANM3_HUMAN	0.0343603	1.09053	0.105573	1.8	10196
50	O60763	USO1_HUMAN	0.100121	1.0343	0.347806	1.53333	8615
51	O60884	DNJA2_HUMAN	0.100429	1.02716	0.374334	1.33333	10294
52	O75027	ABCB7_HUMAN	0.142821	1.02831	0.129048	1.875	22
53	O75052	CAPON_HUMAN	0.01164	1.29186	NA	Inf	9722
54	O75165	DJC13_HUMAN	0.0299817	1.06829	0.0194193	2.42857	23317
55	Q8WWF6	DNJB3_HUMAN	0.00654427	1.39644	NA	Inf	414061
56	Q7Z6W7	DNJB7_HUMAN	0.00654427	1.39644	NA	Inf	150353
57	O75190	DNJB6_HUMAN	0.00654427	1.39644	NA	Inf	10049
58	O75569	PRKRA_HUMAN	0.00164809	1.05943	0.0577159	2.375	8575
59	O75800	ZMY10_HUMAN	0.00676378	1.31312	NA	Inf	51364
60	O75822	EIF3J_HUMAN	0.0309609	1.0225	0.292893	1.4	8669
61	O75880	SCO1_HUMAN	0.0533706	1.04618	0.5	0.833333	6341
62	O75886	STAM2_HUMAN	0.443161	1.02333	0.204833	4	10254
63	O75970	MPDZ_HUMAN	0.123442	1.03616	0.185021	1.66667	8777
64	O76062	ERG24_HUMAN	0.18097	1.04409	0.292893	0.714286	7108
65	O94829	IPO13_HUMAN	0.132272	1.01188	0.657481	1.16667	9670
66	O94915	FRYL_HUMAN	0.0832924	1.01504	0.259365	1.46875	285527
67	O94979	SC31A_HUMAN	0.0154648	1.01295	0.0302923	1.33333	22872
68	O95163	ELP1_HUMAN	0.188192	1.04205	0.199537	1.76471	8518
69	O95199	RCBT2_HUMAN	0.026972	1.06706	0.5	1.5	1102
70	O95219	SNX4_HUMAN	0.00117208	1.28296	NA	Inf	8723
71	O95248	MTMR5_HUMAN	0.0450525	1.04539	0.257762	1.77778	6305
72	O95260	ATE1_HUMAN	0.221535	1.031	0.711723	1.25	11101
73	O95433	AHSA1_HUMAN	0.0094176	1.39487	NA	Inf	10598
74	O95470	SGPL1_HUMAN	0.157666	1.02116	0.0903345	1.7	8879
75	O95671	ASML_HUMAN	0.181466	1.05295	0.5	1.33333	8623
76	O95707	RPP29_HUMAN	0.00818699	1.25926	NA	Inf	10775
77	O95782	AP2A1_HUMAN	0.243629	1.01231	0.87723	1.02703	160
78	O95786	DDX58_HUMAN	0.0374462	1.40097	0.0903345	Inf	23586
79	O95825	QORL1_HUMAN	0.293834	1.21173	0.105573	5	9946
80	O95870	ABHGA_HUMAN	0.0389006	1.32796	0.204833	Inf	7920
81	O96000	NDUBA_HUMAN	0.000492471	1.35472	1	1	4716
82	P00338	LDHA_HUMAN	0.0830723	1.03784	0.552786	1.33333	3939
83	P00367	DHE3_HUMAN	0.0532897	1.03031	0.183533	1.30435	2746
84	P49448	DHE4_HUMAN	0.0532897	1.03031	0.183533	1.30435	2747
85	P00387	NB5R3_HUMAN	0.129574	0.983629	0.204833	1.09091	1727
86	P00966	ASSY_HUMAN	0.103082	1.02729	0.204833	1.375	445
87	P01023	A2MG_HUMAN	0.117151	1.31626	0.125666	Inf	2
88	P02794	FRIH_HUMAN	0.406508	0.986641	0.105573	1.26667	2495
89	P04066	FUCO_HUMAN	0.0984575	1.01499	0.349886	1.23077	2517
90	P04156	PRIO_HUMAN	0.00954851	1.29641	NA	Inf	5621
91	P04406	G3P_HUMAN	0.0212802	1.02998	0.157758	1.76923	2597
92	P04424	ARLY_HUMAN	0.218504	1.07461	0.204833	2	435
93	P04626	ERBB2_HUMAN	0.352051	1.16571	0.204833	Inf	2064
94	P04792	HSPB1_HUMAN	0.0942665	1.03461	0.0903345	1.2	3315
95	P05067	A4_HUMAN	0.0119591	1.02406	0.204833	1.11538	351
96	P06737	PYGL_HUMAN	0.00580971	1.03989	0.169501	1.42308	5836
97	P07203	GPX1_HUMAN	0.0635159	1.33506	0.204833	Inf	2876
98	P07814	SYEP_HUMAN	0.180984	1.01197	0.3251	1.11111	2058
99	P07910	HNRPC_HUMAN	0.188983	1.0094	NA	1	3183
100	P0DMR1	HNRC4_HUMAN	0.188983	1.0094	NA	1	101060301
101	P0DMR1	HNRC4_HUMAN	0.188983	1.0094	NA	1	649330
102	O60812	HNRC1_HUMAN	0.188983	1.0094	NA	1	343069
103	B7ZW38	HNRC3_HUMAN	0.188983	1.0094	NA	1	101060301
104	B7ZW38	HNRC3_HUMAN	0.188983	1.0094	NA	1	649330
105	B2RXH8	HNRC2_HUMAN	0.188983	1.0094	NA	1	440563
106	P08708	RS17_HUMAN	0.723143	1.00741	0.0298575	1.88889	6218
107	P09110	THIK_HUMAN	0.20337	1.02054	NA	1	30
108	P09132	SRP19_HUMAN	0.17266	1.10337	NA	2	6728
109	P09382	LEG1_HUMAN	0.111031	1.50179	0.204833	Inf	3956
110	P09486	SPRC_HUMAN	0.0043697	1.0491	0.204833	4	6678
111	P09497	CLCB_HUMAN	0.0148101	1.06573	0.5	1.33333	1212
112	P09543	CN37_HUMAN	0.160849	1.00643	0.845028	1.025	1267
113	P09669	COX6C_HUMAN	0.035781	1.43756	0.295167	Inf	1345
114	P09874	PARP1_HUMAN	0.0158321	1.46684	0.0577159	Inf	142
115	P09913	IFIT2_HUMAN	0.0134147	1.36295	0.204833	Inf	3433
116	P09914	IFIT1_HUMAN	0.0492848	1.46416	0.177171	Inf	3434
117	P0C0L5	CO4B_HUMAN	0.154307	1.05338	0.292893	3	100293534
118	P0C0L5	CO4B_HUMAN	0.154307	1.05338	0.292893	3	721
119	P0C0L4	CO4A_HUMAN	0.154307	1.05338	0.292893	3	720
120	P0C0L4	CO4A_HUMAN	0.154307	1.05338	0.292893	3	721
121	P47985	UCRI_HUMAN	0.120942	1.04332	0.292893	1.66667	7386
122	P0DN76	U2AF5_HUMAN	0.0962769	1.01149	NA	1.33333	102724594
123	P0DN76	U2AF5_HUMAN	0.0962769	1.01149	NA	1.33333	7307
124	Q01081	U2AF1_HUMAN	0.0962769	1.01149	NA	1.33333	102724594
125	Q01081	U2AF1_HUMAN	0.0962769	1.01149	NA	1.33333	7307
126	P0DP25	CALM3_HUMAN	0.180211	1.04507	0.349886	2	801
127	P0DP25	CALM3_HUMAN	0.180211	1.04507	0.349886	2	805
128	P0DP25	CALM3_HUMAN	0.180211	1.04507	0.349886	2	808
129	P0DP24	CALM2_HUMAN	0.180211	1.04507	0.349886	2	801
130	P0DP24	CALM2_HUMAN	0.180211	1.04507	0.349886	2	805
131	P0DP24	CALM2_HUMAN	0.180211	1.04507	0.349886	2	808
132	P0DP23	CALM1_HUMAN	0.180211	1.04507	0.349886	2	801
133	P0DP23	CALM1_HUMAN	0.180211	1.04507	0.349886	2	805
134	P0DP23	CALM1_HUMAN	0.180211	1.04507	0.349886	2	808
135	P10114	RAP2A_HUMAN	0.110384	1.05167	0.292893	1.66667	5911
136	P10155	RO60_HUMAN	0.0734619	1.02054	0.455022	1.17778	6738
137	P10253	LYAG_HUMAN	0.0264541	1.04261	0.711723	1.08333	2548
138	P10321	1C07_HUMAN	0.199685	1.29134	0.5	2	3107
139	P10909	CLUS_HUMAN	0.213766	1.04438	0.257762	1.875	1191
140	P11182	ODB2_HUMAN	0.344398	1.20332	0.125666	6	1629
141	P11216	PYGB_HUMAN	0.0919795	1.0115	0.576808	1.04124	5834
142	P11310	ACADM_HUMAN	0.0801886	1.28872	0.204833	Inf	34
143	P11498	PYC_HUMAN	0.0714571	1.01569	0.322829	1.16071	5091
144	P11532	DMD_HUMAN	0.0799023	1.0305	0.394863	0.829268	1756
145	P11586	C1TC_HUMAN	0.195022	1.01877	0.4	1.1875	4522
146	P11766	ADHX_HUMAN	0.0148766	1.40727	0.204833	Inf	128
147	P12270	TPR_HUMAN	0.0742415	1.16419	0.295167	Inf	7175
148	P12955	PEPD_HUMAN	0.0119103	1.34253	NA	Inf	5184
149	P12956	XRCC6_HUMAN	0.230125	1.02227	0.128135	1.44444	2547
150	P13010	XRCC5_HUMAN	0.0679913	1.02291	0.201908	1.38095	7520
151	P13489	RINI_HUMAN	0.153042	1.00654	NA	1	6050
152	P13521	SCG2_HUMAN	0.0613433	1.08994	0.285636	4.33333	7857
153	P13639	EF2_HUMAN	0.147731	1.00609	0.349886	0.958904	1938
154	P13674	P4HA1_HUMAN	0.007412	1.03153	0.209457	1.60714	5033
155	P13798	ACPH_HUMAN	0.114233	1.00833	0.322829	1.19565	327
156	P14136	GFAP_HUMAN	0.299166	1.01739	0.204833	1.16667	2670
157	P14618	KPYM_HUMAN	0.0254664	1.11172	0.0704466	2.28571	5315
158	P15104	GLNA_HUMAN	0.0941124	1.0397	0.105573	2	2752
159	P15559	NQO1_HUMAN	0.0440594	1.42661	0.204833	Inf	1728
160	P16278	BGAL_HUMAN	0.177003	1.00859	0.770513	1.08696	2720
161	P16989	YBOX3_HUMAN	0.046308	1.36376	0.295167	Inf	8531
162	P17050	NAGAB_HUMAN	0.128523	1.0379	0.316379	1.38462	4668
163	P17812	PYRG1_HUMAN	0.158487	1.0156	0.711723	0.96	1503
164	P17858	PFKAL_HUMAN	0.828333	0.99933	0.129048	1.14583	5211
165	P17931	LEG3_HUMAN	0.417294	0.99578	0.198727	1.41667	3958
166	P17980	PRS6A_HUMAN	0.0621029	1.02835	0.295167	1.66667	5702
167	P18124	RL7_HUMAN	0.0123323	1.03233	0.0513167	1.54545	6129
168	P18206	VINC_HUMAN	0.00447449	1.04291	0.0957294	1.80488	7414
169	P18621	RL17_HUMAN	0.755686	0.992252	0.210165	1.53846	6139
170	P19022	CADH2_HUMAN	0.0516013	1.01787	0.5	0.96	1000
171	P19338	NUCL_HUMAN	0.994791	1.00004	0.105573	1.10811	4691
172	P19367	HXK1_HUMAN	0.138085	1.0113	0.107122	1.48276	3098
173	P19784	CSK22_HUMAN	0.426115	1.04806	0.204833	2	1459
174	P19838	NFKB1_HUMAN	0.00426175	1.38661	0.204833	Inf	4790
175	P20073	ANXA7_HUMAN	0.0629139	1.03218	0.205449	1.5	310
176	P21333	FLNA_HUMAN	0.0235211	1.0211	0.435029	1.04833	2316
177	P21359	NF1_HUMAN	0.265035	1.01435	0.0189814	1.48214	4763
178	P23258	TBG1_HUMAN	0.135322	1.04467	0.795167	1.1	7283
179	Q9NRH3	TBG2_HUMAN	0.135322	1.04467	0.795167	1.1	27175
180	P23378	GCSP_HUMAN	0.103078	1.03996	0.201908	3.66667	2731
181	P23468	PTPRD_HUMAN	0.189851	1.08047	0.105573	3.4	5789
182	P24468	COT2_HUMAN	0.240761	1.06968	0.5	1.33333	7026
183	P10589	COT1_HUMAN	0.240761	1.06968	0.5	1.33333	7025
184	P24530	EDNRB_HUMAN	0.139498	1.20399	NA	7	1910
185	P24534	EF1B_HUMAN	0.557655	1.0203	0.204833	4	1933
186	P24821	TENA_HUMAN	0.105422	1.09781	0.349886	2	3371
187	P25054	APC_HUMAN	0.0379266	1.01877	0.29808	1.26829	324
188	P25686	DNJB2_HUMAN	0.196202	1.0584	0.5	2	3300
189	P25786	PSA1_HUMAN	0.00278098	1.06719	0.204833	4	5682
190	P25788	PSA3_HUMAN	0.0102448	1.03036	0.204833	1.75	5684
191	P27348	1433T_HUMAN	0.32385	1.04156	0.201908	2.14286	10971
192	P27361	MK03_HUMAN	0.224306	1.03918	0.374334	1.6	5595
193	P27694	RFA1_HUMAN	0.0726515	1.01155	0.5	1.06667	6117
194	P27816	MAP4_HUMAN	0.21267	1.02028	0.0513167	1.31579	4134
195	P28482	MK01_HUMAN	0.188959	1.02066	0.861242	1.02222	5594
196	P28676	GRAN_HUMAN	0.00321743	1.0729	0.105573	2.33333	25801
197	P29590	PML_HUMAN	0.0411585	1.36558	0.204833	Inf	5371
198	P29597	TYK2_HUMAN	0.194088	1.10478	0.5	NA	7297
199	P30039	PBLD_HUMAN	0.0216535	1.07709	0.125666	2.25	64081
200	P30041	PRDX6_HUMAN	0.128157	1.04074	0.0488745	2.08333	9588
201	P30048	PRDX3_HUMAN	0.0449412	1.02317	0.204833	0.7	10935
202	P30533	AMRP_HUMAN	0.946513	1.00124	0.204833	1.6	4043
203	P30626	SORCN_HUMAN	0.332426	1.03835	0.125666	2.25	6717
204	P31946	1433B_HUMAN	0.132386	1.01216	0.129048	2.4	7529
205	P31947	1433S_HUMAN	0.00937799	1.01365	1	1	2810
206	P32969	RL9_HUMAN	0.0370713	1.05285	NA	1.75	6133
207	P35052	GPC1_HUMAN	0.0324489	1.14148	0.295167	3	2817
208	P35221	CTNA1_HUMAN	0.0116613	1.01598	0.165539	1.11765	1495
209	P35222	CTNB1_HUMAN	0.178237	1.00284	0.770513	0.978947	1499
210	P35268	RL22_HUMAN	0.0438802	1.01005	NA	1	6146
211	P35573	GDE_HUMAN	0.0306243	1.01234	0.248128	1.17045	178
212	P35611	ADDA_HUMAN	0.525961	0.997012	0.204833	1.14286	118
213	P35914	HMGCL_HUMAN	0.0386143	1.04151	NA	2	3155
214	Q8TB92	HMGC2_HUMAN	0.0386143	1.04151	NA	2	54511
215	P36021	MOT8_HUMAN	0.00682781	1.03038	0.5	1.5	6567
216	P38571	LICH_HUMAN	0.356705	1.02346	0.198727	2	3988
217	P39019	RS19_HUMAN	0.203682	1.01259	0.125666	1.45455	6223
218	P39210	MPV17_HUMAN	0.00177224	1.23151	0.5	NA	4358
219	P39687	AN32A_HUMAN	0.004538	1.31084	NA	Inf	8125
220	Q92688	AN32B_HUMAN	0.004538	1.31084	NA	Inf	10541
221	P40261	NNMT_HUMAN	0.0513064	1.33538	0.5	NA	4837
222	P40424	PBX1_HUMAN	0.130993	1.09555	0.105573	2.33333	5087
223	P40763	STAT3_HUMAN	0.0410076	1.0214	0.1096	1.22	6774
224	P40939	ECHA_HUMAN	0.23491	1.02228	0.496335	1.16667	3030
225	P41226	UBA7_HUMAN	0.00884692	1.32067	NA	NA	7318
226	P41252	SYIC_HUMAN	0.106059	1.0023	0.810892	0.985075	3376
227	P42224	STAT1_HUMAN	0.150281	1.08574	0.0546235	2.88889	6772
228	P42263	GRIA3_HUMAN	0.0556426	1.0642	NA	1	2892
229	P42345	MTOR_HUMAN	0.0436081	1.02514	0.139209	1.375	2475
230	P42785	PCP_HUMAN	0.165373	1.04467	0.1096	1.73333	5547
231	P42858	HD_HUMAN	0.40113	1.02947	0.0316556	1.79167	3064
232	P43003	EAA1_HUMAN	0.113497	1.01509	0.0704466	1.5625	6507
233	P43378	PTN9_HUMAN	0.25066	1.01522	0.105573	1.36364	5780
234	P43490	NAMPT_HUMAN	0.317618	1.24742	0.0298575	9	10135
235	P45954	ACDSB_HUMAN	0.333359	1.00597	0.125666	1.5	36
236	P45974	UBP5_HUMAN	0.180536	1.00857	0.0917103	1.08738	8078
237	P46109	CRKL_HUMAN	0.21788	1.04674	0.295167	1.5	1399
238	P46531	NOTC1_HUMAN	0.024551	1.06194	0.198727	1.625	4851
239	P46777	RL5_HUMAN	0.221553	1.01829	0.295167	1.18182	6125
240	P46934	NEDD4_HUMAN	0.048842	1.37638	0.204833	Inf	4734
241	P46940	IQGA1_HUMAN	0.1151	1.03164	0.257762	1.26582	8826
242	P46976	GLYG_HUMAN	0.197159	1.01773	NA	0	2992
243	P47897	SYQ_HUMAN	0.0983521	1.00938	0.795167	1.01923	5859
244	P48444	COPD_HUMAN	0.171646	1.01108	0.204833	1.5	372
245	P48735	IDHP_HUMAN	0.0895616	1.04499	0.105573	1.30769	3418
246	P49146	NPY2R_HUMAN	0.0177757	1.17607	NA	Inf	4887
247	P49189	AL9A1_HUMAN	0.0177637	1.03137	0.0445338	1.48387	223
248	P49257	LMAN1_HUMAN	0.270462	1.00871	0.125666	1.5	3998
249	P49356	FNTB_HUMAN	0.120457	1.2505	0.5	NA	100529261
250	P49356	FNTB_HUMAN	0.120457	1.2505	0.5	NA	2342
251	P49419	AL7A1_HUMAN	0.00556867	1.07503	0.0702328	1.95238	501
252	P49585	PCY1A_HUMAN	0.107197	1.02634	1	1	5130
253	P49748	ACADV_HUMAN	0.027207	1.0299	0.157758	1.18182	37
254	P49815	TSC2_HUMAN	0.224412	1.04387	0.62483	1.22222	7249
255	P50402	EMD_HUMAN	0.111683	1.01513	0.27259	1.4	2010
256	P50440	GATM_HUMAN	0.0867756	1.08181	0.204833	2.5	2628
257	P50570	DYN2_HUMAN	0.208244	1.03196	0.5	1.26316	1785
258	P50851	LRBA_HUMAN	0.020487	1.02256	0.0513167	1.31579	987
259	P50914	RL14_HUMAN	0.0574018	1.03141	0.204833	1.5	9045
260	P51648	AL3A2_HUMAN	0.0476433	1.03184	0.437078	1.24	224
261	P51674	GPM6A_HUMAN	0.0434717	1.04029	NA	1	2823
262	P52294	IMA5_HUMAN	0.254163	1.02708	0.125666	1.55556	3836
263	P52630	STAT2_HUMAN	0.0673929	1.04169	0.292893	1.4	6773
264	P52735	VAV2_HUMAN	0.126862	1.00983	NA	1	7410
265	P53041	PPP5_HUMAN	0.327241	1.22952	0.105573	5	5536
266	P53611	PGTB2_HUMAN	0.183941	1.04135	0.5	2	5876
267	P53621	COPA_HUMAN	0.170235	1.01439	0.17985	1.26042	1314
268	P53634	CATC_HUMAN	0.239225	1.00712	0.316379	1.15152	1075
269	P53680	AP2S1_HUMAN	0.0948619	1.01369	0.292893	1.28571	1175
270	P54136	SYRC_HUMAN	0.175941	1.01108	0.25098	1.21951	5917
271	P54619	AAKG1_HUMAN	0.0347298	1.01425	0.704833	1.07143	5571
272	P54652	HSP72_HUMAN	0.0306787	1.09601	0.0100505	3	3306
273	P54727	RD23B_HUMAN	0.0163838	1.02886	0.0903345	1.36842	5887
274	P54753	EPHB3_HUMAN	0.282844	1.12628	0.0513167	3	2049
275	P55060	XPO2_HUMAN	0.0608885	1.00957	0.455022	1.21622	1434
276	P55084	ECHB_HUMAN	0.0508405	1.0245	0.316379	1.20833	3032
277	P55157	MTP_HUMAN	0.0759933	1.08381	NA	2.6	4547
278	P55735	SEC13_HUMAN	0.39266	1.2246	0.0513167	7	6396
279	P57678	GEMI4_HUMAN	0.0372251	1.07156	NA	3	50628
280	P58005	SESN3_HUMAN	0.183298	1.05913	0.0692862	2.83333	143686
281	P60891	PRPS1_HUMAN	0.101589	1.02968	0.62483	1.08696	5631
282	P11908	PRPS2_HUMAN	0.101589	1.02968	0.62483	1.08696	5634
283	P21108	PRPS3_HUMAN	0.101589	1.02968	0.62483	1.08696	221823
284	P60900	PSA6_HUMAN	0.119558	1.02701	0.204833	2	5687
285	P61158	ARP3_HUMAN	0.106568	1.01916	0.795167	1.09091	10096
286	P61254	RL26_HUMAN	0.28698	1.04053	0.198727	1.71429	6154
287	P61457	PHS_HUMAN	0.054194	1.39998	0.295167	Inf	5092
288	P61513	RL37A_HUMAN	0.206733	1.05427	0.204833	2.5	6168
289	P61812	TGFB2_HUMAN	0.0189457	1.22273	NA	Inf	7042
290	P61964	WDR5_HUMAN	0.0168556	1.35386	NA	Inf	11091
291	P62191	PRS4_HUMAN	0.498923	1.00697	0.198727	1.29412	5700
292	P62258	1433E_HUMAN	0.0902583	1.01005	0.795886	0.952381	7531
293	P62714	PP2AB_HUMAN	0.241153	1.0147	0.552786	1.11111	5516
294	P67775	PP2AA_HUMAN	0.241153	1.0147	0.552786	1.11111	5515
295	P62888	RL30_HUMAN	0.067563	1.04201	0.204833	2.5	6156
296	P63000	RAC1_HUMAN	0.00371837	1.12847	NA	2	5879
297	P15153	RAC2_HUMAN	0.00371837	1.12847	NA	2	5880
298	P63104	1433Z_HUMAN	0.625114	1.00418	0.204833	1.125	7534
299	P68032	ACTC_HUMAN	0.89507	0.999853	0.204833	1.2	70
300	P68371	TBB4B_HUMAN	0.00329482	1.01169	0.5	1.11111	10383
301	P78357	CNTP1_HUMAN	0.0576139	1.02855	0.0917103	1.75	8506
302	P78509	RELN_HUMAN	0.0608178	1.24035	0.125666	Inf	5649
303	P78527	PRKDC_HUMAN	0.132873	1.00267	0.661804	0.978049	5591
304	P78559	MAP1A_HUMAN	0.217253	1.01336	0.185553	1.15663	4130
305	P80303	NUCB2_HUMAN	0.0348395	1.0345	0.292893	1.28571	4925
306	P83731	RL24_HUMAN	0.529813	0.984694	0.204833	2.5	6152
307	P98170	XIAP_HUMAN	0.181912	1.03172	0.125666	1.83333	331
308	Q00169	PIPNA_HUMAN	0.0279949	1.29834	0.5	NA	5306
309	Q00577	PURA_HUMAN	0.304518	1.24548	0.0513167	7	5813
310	Q00610	CLH1_HUMAN	0.133983	1.00535	0.665905	0.956522	1213
311	Q01082	SPTB2_HUMAN	0.0257397	1.03266	0.011988	1.94355	6711
312	Q01518	CAP1_HUMAN	0.398149	1.21035	0.0298575	9	10487
313	Q01813	PFKAP_HUMAN	0.243048	1.02375	0.27259	1.31579	5214
314	Q02410	APBA1_HUMAN	0.187906	1.05002	0.711723	1.2	320
315	Q02543	RL18A_HUMAN	0.447035	1.00763	0.201908	1.72727	6142
316	Q02978	M2OM_HUMAN	0.0732556	1.01262	0.588295	1.08824	8402
317	Q03518	TAP1_HUMAN	0.281176	1.24334	0.204833	4	6890
318	Q03519	TAP2_HUMAN	0.215242	1.09129	0.5	2	6891
319	Q04446	GLGB_HUMAN	0.0887604	1.017	0.201908	1.24242	2632
320	Q06124	PTN11_HUMAN	0.174984	1.08231	0.125666	2.25	5781
321	Q06323	PSME1_HUMAN	0.297129	1.2178	0.204833	4	5720
322	Q07157	ZO1_HUMAN	0.260354	1.02167	0.198727	1.45455	7082
323	Q07617	SPAG1_HUMAN	0.0625602	1.3673	NA	Inf	6674
324	Q07954	LRP1_HUMAN	0.0744203	1.01681	0.24076	1.08054	4035
325	Q08357	S20A2_HUMAN	0.125199	1.04579	0.292893	3	6575
326	Q08AE8	SPIR1_HUMAN	0.42049	1.15205	0.204833	4	56907
327	Q08AM6	VAC14_HUMAN	0.0262021	1.05017	0.155958	1.5	55697
328	Q09666	AHNK_HUMAN	0.0524602	1.1286	0.295167	3	79026
329	Q0VDG4	SCRN3_HUMAN	0.388474	1.17782	0.204833	4	79634
330	Q10567	AP1B1_HUMAN	0.176562	1.01623	0.349886	1.3	162
331	Q12802	AKP13_HUMAN	0.215243	1.12152	0.198727	2.25	11214
332	Q12899	TRI26_HUMAN	0.162019	1.03527	0.5	1.5	7726
333	Q12905	ILF2_HUMAN	0.0777163	1.019	0.129048	1.53846	3608
334	Q12906	ILF3_HUMAN	0.0539471	1.00647	0.845028	1.04167	3609
335	Q12923	PTN13_HUMAN	0.200578	1.04321	0.129048	1.875	5783
336	Q12955	ANK3_HUMAN	0.259785	1.18007	0.0546643	2.625	288
337	Q12965	MYO1E_HUMAN	0.137204	1.02366	0.204833	1.3	4643
338	Q13011	ECH1_HUMAN	0.177469	1.09737	0.204833	3.25	1891
339	Q13023	AKAP6_HUMAN	0.141105	1.20101	0.0298575	9	9472
340	Q13099	IFT88_HUMAN	0.372826	1.2329	0.0298575	9	8100
341	Q13126	MTAP_HUMAN	0.0199142	1.01701	0.295167	1.4	4507
342	Q13315	ATM_HUMAN	0.00964853	1.04853	0.0971796	1.8125	472
343	Q13362	2A5G_HUMAN	0.173718	1.07976	0.0513167	3	5527
344	Q13418	ILK_HUMAN	0.322447	1.24786	0.204833	4	3611
345	Q13491	GPM6B_HUMAN	0.0672597	1.02498	1	1	2824
346	Q13557	KCC2D_HUMAN	0.593333	0.996659	0.201908	1.15686	817
347	Q13564	ULA1_HUMAN	0.225311	1.0233	0.204833	2	8883
348	Q13576	IQGA2_HUMAN	0.111424	1.12168	0.0704466	3.25	10788
349	Q13608	PEX6_HUMAN	0.0553842	1.38076	0.295167	Inf	5190
350	Q13617	CUL2_HUMAN	0.352889	0.998481	0.204833	1.27273	8453
351	Q13643	FHL3_HUMAN	0.00530151	1.42868	NA	Inf	2275
352	Q13813	SPTN1_HUMAN	0.0351588	1.04362	0.0324525	2.4	6709
353	Q13884	SNTB1_HUMAN	0.11918	1.03414	0.16795	1.6	6641
354	Q14155	ARHG7_HUMAN	0.236788	1.02718	1	1	8874
355	Q14160	SCRIB_HUMAN	0.845294	1.0015	0.0298575	1.61538	23513
356	Q14161	GIT2_HUMAN	0.120449	1.02823	NA	1.5	9815
357	Q14185	DOCK1_HUMAN	0.0158601	1.09182	0.0704466	4	1793
358	Q14195	DPYL3_HUMAN	0.231435	1.0127	0.669259	1.09756	1809
359	Q14203	DCTN1_HUMAN	0.146671	1.02652	0.105137	1.26087	1639
360	Q14258	TRI25_HUMAN	0.0189165	1.05515	0.0692862	2.375	7706
361	Q14558	KPRA_HUMAN	0.017217	1.38577	0.0903345	Inf	5635
362	Q14671	PUM1_HUMAN	0.788995	0.979378	0.204833	1.375	9698
363	Q14839	CHD4_HUMAN	0.00677433	1.31287	0.0791668	9	1108
364	Q14938	NFIX_HUMAN	0.0462836	1.26139	NA	Inf	4784
365	Q14C86	GAPD1_HUMAN	0.0232367	1.0295	NA	1.33333	26130
366	Q15019	SEPT2_HUMAN	0.149291	1.01369	0.711723	1.07692	4735
367	Q15048	LRC14_HUMAN	0.017454	1.28412	0.204833	Inf	9684
368	Q15057	ACAP2_HUMAN	0.217274	1.01059	0.711723	0.888889	23527
369	Q15067	ACOX1_HUMAN	0.0663615	1.03518	0.144462	1.51282	51
370	Q15139	KPCD1_HUMAN	0.0347	1.29514	NA	Inf	5587
371	Q15149	PLEC_HUMAN	0.0489126	1.01439	0.0895509	1.28846	5339
372	Q15276	RABE1_HUMAN	0.156338	1.03146	0.295167	1.66667	9135
373	Q15334	L2GL1_HUMAN	0.172389	1.01757	0.67238	1.10256	3996
374	Q15365	PCBP1_HUMAN	0.148631	1.02145	0.125666	1.71429	5093
375	Q15370	ELOB_HUMAN	0.20312	1.00394	0.5	0.5	6923
376	Q15386	UBE3C_HUMAN	0.129467	1.03383	0.205449	2	9690
377	Q15768	EFNB3_HUMAN	0.200166	1.04058	0.204833	1.6	1949
378	Q16181	SEPT7_HUMAN	0.208333	1.01924	0.204833	1.3	989
379	Q16186	ADRM1_HUMAN	0.073974	1.03806	NA	0.5	11047
380	Q16348	S15A2_HUMAN	0.186917	1.04608	0.125666	1.71429	6565
381	Q16518	RPE65_HUMAN	0.0362639	1.11194	NA	2	6121
382	Q16527	CSRP2_HUMAN	0.207581	1.06064	0.125666	3.5	1466
383	Q16531	DDB1_HUMAN	0.0224896	1.01496	0.613571	1.07692	1642
384	Q16555	DPYL2_HUMAN	0.0330106	1.01635	0.168682	1.39286	1808
385	Q16602	CALRL_HUMAN	0.0118773	1.36954	NA	Inf	10203
386	Q16891	MIC60_HUMAN	0.192616	1.0158	0.268129	1.2766	10989
387	Q27J81	INF2_HUMAN	0.145636	1.09008	0.5	2	64423
388	Q2TB90	HKDC1_HUMAN	0.00184614	1.49147	0.0577159	Inf	80201
389	Q3SYG4	PTHB1_HUMAN	0.124848	1.04044	0.5	1.25	27241
390	Q4G0P3	HYDIN_HUMAN	0.0798176	1.07909	0.374334	4	54768
391	Q4G0X4	KCD21_HUMAN	0.205303	1.01635	0.349886	1.375	283219
392	Q4KMP7	TB10B_HUMAN	0.724973	1.01248	0.204833	1.75	26000
393	Q4KMQ2	ANO6_HUMAN	0.0143401	1.43557	NA	Inf	196527
394	Q562E7	WDR81_HUMAN	0.0440451	1.09593	0.0513167	3	124997
395	Q5BKU9	OXLD1_HUMAN	0.0587242	1.05437	NA	1	339229
396	Q5EBL4	RIPL1_HUMAN	0.311381	1.03523	0.125666	2.66667	353116
397	Q5GLZ8	HERC4_HUMAN	0.311063	1.02479	0.129048	2.16667	26091
398	Q5H9E4	S2553_HUMAN	0.0995082	1.07749	0.0513167	3	401612
399	Q5JRA6	TGO1_HUMAN	0.0903915	1.03427	0.0704466	1.6	375056
400	Q5JVF3	PCID2_HUMAN	0.155707	1.04064	0.125666	2.66667	55795
401	Q5JWR5	DOP1_HUMAN	0.00401729	1.08381	0.0903345	4.5	23033
402	Q5ST30	SYVM_HUMAN	0.00233644	1.10625	0.0577159	4.66667	57176
403	Q5SYE7	NHSL1_HUMAN	0.00438603	1.37206	NA	Inf	57224
404	Q5T2E6	CJ076_HUMAN	0.0963763	1.02175	0.204833	1.6	79591
405	Q5TD94	RSH4A_HUMAN	0.0418561	1.35725	0.204833	Inf	345895
406	Q5THJ4	VP13D_HUMAN	0.451551	1.0093	0.165539	1.17722	55187
407	Q5VSL9	STRP1_HUMAN	0.108371	1.00955	0.5	1.1	85369
408	Q5VU43	MYOME_HUMAN	0.223101	1.00797	0.5	NA	653513
409	Q5VU43	MYOME_HUMAN	0.223101	1.00797	0.5	NA	9659
410	Q5XPI4	RN123_HUMAN	0.422901	1.01436	0.16795	1.33333	63891
411	Q66K14	TBC9B_HUMAN	0.332984	1.01367	0.219131	1.26316	23061
412	Q66LE6	2ABD_HUMAN	0.242804	1.03346	0.5	1.33333	55844
413	Q674X7	KAZRN_HUMAN	0.0966239	1.10081	0.129048	3.33333	23254
414	Q68DQ2	CRBG3_HUMAN	0.274237	1.08895	0.204833	Inf	131544
415	Q6GYQ0	RGPA1_HUMAN	0.064247	1.26092	0.292893	3	253959
416	Q6IA69	NADE_HUMAN	0.0366307	1.35198	0.204833	Inf	55191
417	Q6IA86	ELP2_HUMAN	0.193562	1.03496	0.349886	1.25	55250
418	Q6P179	ERAP2_HUMAN	0.0050362	1.42161	0.0704466	Inf	64167
419	Q6P2E9	EDC4_HUMAN	0.0581563	1.04093	0.204833	1.5	23644
420	Q6P3X3	TTC27_HUMAN	0.116255	1.04991	0.198727	2	55622
421	Q6PGP7	TTC37_HUMAN	0.160192	1.01034	0.537537	1.11667	9652
422	Q6PJG6	BRAT1_HUMAN	0.0874663	1.03099	0.204833	2	221927
423	Q6R327	RICTR_HUMAN	0.355072	1.01933	0.0704466	2.28571	253260
424	Q6T4R5	NHS_HUMAN	0.134336	1.10623	0.5	1.5	4810
425	Q6UUV7	CRTC3_HUMAN	0.0228815	1.31237	NA	Inf	64784
426	Q6UWE0	LRSM1_HUMAN	0.0334479	1.04279	NA	1	90678
427	Q6UXN9	WDR82_HUMAN	0.184508	1.01993	1	1	80335
428	Q6UY01	LRC31_HUMAN	0.0068784	1.42063	NA	Inf	79782
429	Q6V1X1	DPP8_HUMAN	0.0562065	1.34628	0.204833	Inf	54878
430	Q6XZF7	DNMBP_HUMAN	0.0549701	1.01761	0.711723	0.8	23268
431	Q6Y288	B3GLT_HUMAN	0.0893083	1.04447	0.0692862	1.78571	145173
432	Q6ZS30	NBEL1_HUMAN	0.203602	1.25321	0.105137	7	65065
433	Q6ZT21	TMPPE_HUMAN	0.211647	1.05722	0.62483	1.66667	643853
434	Q6ZTN6	AN13D_HUMAN	0.139726	1.03487	0.5	1.33333	338692
435	Q709C8	VP13C_HUMAN	0.0953158	1.03015	0.090463	1.46296	54832
436	Q7L592	NDUF7_HUMAN	0.0364907	1.22648	NA	Inf	55471
437	Q7L5N7	PCAT2_HUMAN	0.0347434	1.32807	0.204833	Inf	54947
438	Q7L775	EPMIP_HUMAN	0.0234739	1.05555	0.0298575	2.6	9852
439	Q7RTP6	MICA3_HUMAN	0.158405	1.18889	0.204833	Inf	57553
440	Q7Z3C6	ATG9A_HUMAN	0.0363583	1.04417	0.5	1.11111	79065
441	Q7Z3U7	MON2_HUMAN	0.102678	1.02863	0.4453	1.14815	23041
442	Q7Z408	CSMD2_HUMAN	0.405881	1.18603	0.0423786	16	114784
443	Q7Z5N4	SDK1_HUMAN	0.0327498	1.26372	0.0917103	10	221935
444	Q7Z6Z7	HUWE1_HUMAN	0.344273	1.00363	0.185147	1.2037	10075
445	Q86WG5	MTMRD_HUMAN	0.0229883	1.07101	0.5	2.5	81846
446	Q86WT1	TT30A_HUMAN	0.0070909	1.26601	NA	Inf	92104
447	Q86XA9	HTR5A_HUMAN	0.0964353	1.0223	0.11953	1.55814	25938
448	Q86Y56	DAAF5_HUMAN	0.264568	1.07073	0.157963	4	54919
449	Q86YD1	PTOV1_HUMAN	0.0427427	1.11908	0.5	1.5	53635
450	Q86YS7	C2CD5_HUMAN	0.019923	1.29736	NA	Inf	9847
451	Q8IUC4	RHPN2_HUMAN	0.105189	1.32372	0.344042	Inf	85415
452	Q8IVQ6	ZDH21_HUMAN	0.014044	1.23197	NA	Inf	340481
453	Q8IW35	CEP97_HUMAN	0.214185	1.05428	0.204833	2	79598
454	Q8IWT3	CUL9_HUMAN	0.316262	1.17968	0.0513167	7	23113
455	Q8IWV7	UBR1_HUMAN	0.197704	1.02046	0.431393	1.4	197131
456	Q8IWW6	RHG12_HUMAN	0.301786	1.04783	0.223433	2	94134
457	Q8IWX8	CHERP_HUMAN	1.14133e-05	1.32249	NA	Inf	10523
458	Q8IWZ3	ANKH1_HUMAN	0.253671	1.06699	0.105573	1.8	404734
459	Q8IWZ3	ANKH1_HUMAN	0.253671	1.06699	0.105573	1.8	54882
460	Q8IXJ6	SIR2_HUMAN	0.0317735	1.02758	0.125666	1.55556	22933
461	Q8IXQ6	PARP9_HUMAN	0.211014	1.11917	NA	4	83666
462	Q8IYM9	TRI22_HUMAN	0.0470246	1.25349	NA	NA	10346
463	Q8IZD9	DOCK3_HUMAN	0.0323991	1.26625	NA	Inf	1795
464	Q8IZJ1	UNC5B_HUMAN	0.0211344	1.29208	NA	Inf	219699
465	Q8IZQ1	WDFY3_HUMAN	0.203958	1.00564	0.485504	1.05941	23001
466	Q8N0W3	FUK_HUMAN	0.00655865	1.05899	0.0917103	1.64286	197258
467	Q8N0X7	SPART_HUMAN	0.0724841	1.04369	0.0917103	1.81818	23111
468	Q8N163	CCAR2_HUMAN	0.198993	1.0194	0.429622	1.27778	57805
469	Q8N1I0	DOCK4_HUMAN	0.0755613	1.09178	0.157758	3	9732
470	Q8N302	AGGF1_HUMAN	0.0210139	1.26705	NA	Inf	55109
471	Q8N394	TMTC2_HUMAN	0.01874	1.27084	NA	Inf	160335
472	Q8N3C0	ASCC3_HUMAN	0.139136	1.00612	0.776406	1.04762	10973
473	Q8N3E9	PLCD3_HUMAN	0.120816	1.08106	0.0194193	4.33333	113026
474	Q8N3I7	BBS5_HUMAN	0.0124761	1.35285	NA	Inf	129880
475	Q8N3P4	VPS8_HUMAN	0.0798182	1.03265	0.0715233	1.55556	23355
476	Q8N465	D2HDH_HUMAN	0.324105	1.03445	0.0513167	3	728294
477	Q8N4P2	TT30B_HUMAN	0.0691589	1.04657	0.155958	3	150737
478	Q8N568	DCLK2_HUMAN	0.0703653	1.03424	0.129048	1.58333	166614
479	Q8N5M9	JAGN1_HUMAN	0.220053	1.20677	0.5	2	84522
480	Q8N8R3	MCATL_HUMAN	0.00647008	1.29292	0.5	2	123096
481	Q8N9H8	MUT7_HUMAN	0.10491	1.26215	0.204833	Inf	54932
482	Q8NB90	SPAT5_HUMAN	0.054265	1.07541	0.292893	2	166378
483	Q8NBF2	NHLC2_HUMAN	0.43345	1.05273	0.204833	1.42857	374354
484	Q8NBX0	SCPDL_HUMAN	0.0889673	1.02658	0.5	1.5	51097
485	Q8NCN5	PDPR_HUMAN	0.169465	1.00463	1	1	55066
486	Q8NDA8	MROH1_HUMAN	0.173753	1.07246	0.125666	2.25	727957
487	Q8NDC0	MISSL_HUMAN	0.0927718	1.01165	0.5	0.666667	93487
488	Q8NEB9	PK3C3_HUMAN	0.143933	1.02259	0.5	1.125	5289
489	Q8NEY1	NAV1_HUMAN	0.175107	1.24241	NA	Inf	89796
490	Q8NEZ2	VP37A_HUMAN	0.0051928	1.15282	0.125666	3.5	137492
491	Q8NEZ3	WDR19_HUMAN	0.0493764	1.04148	0.0704466	1.64286	57728
492	Q8NF91	SYNE1_HUMAN	0.0861453	1.04014	0.167694	1.4386	23345
493	Q8NFD5	ARI1B_HUMAN	0.0442171	1.27576	0.204833	Inf	57492
494	Q8NFJ9	BBS1_HUMAN	0.19373	1.0266	0.5	1.06667	582
495	Q8NFP9	NBEA_HUMAN	0.226201	1.00912	0.347806	1.22857	26960
496	Q8TBC5	ZSC18_HUMAN	0.401287	1.05033	0.0917103	4	65982
497	Q8TC07	TBC15_HUMAN	0.183178	1.02473	0.201908	1.47059	64786
498	Q8TD19	NEK9_HUMAN	0.0268743	1.0448	0.257762	1.53846	91754
499	Q8TDB6	DTX3L_HUMAN	0.0184408	1.31073	NA	Inf	151636
500	Q8TDZ2	MICA1_HUMAN	0.014255	1.2392	0.5	2	64780
501	Q8TEX9	IPO4_HUMAN	0.247569	1.00498	0.429622	1.13889	79711
502	Q8WU76	SCFD2_HUMAN	0.0864063	1.02999	0.204833	1.6	152579
503	Q8WU79	SMAP2_HUMAN	0.0328439	1.36029	0.204833	Inf	64744
504	Q8WUD6	CHPT1_HUMAN	0.168633	1.28763	NA	Inf	56994
505	Q8WUF5	IASPP_HUMAN	0.0161377	1.26112	NA	Inf	10848
506	Q8WUY3	PRUN2_HUMAN	0.00150567	1.26248	0.0903345	18.5	158471
507	Q8WVC6	DCAKD_HUMAN	0.144906	1.0141	0.5	1.05	79877
508	Q8WVT3	TPC12_HUMAN	0.0273229	1.29928	NA	Inf	51112
509	Q8WVV9	HNRLL_HUMAN	0.0302458	1.32539	NA	Inf	92906
510	Q8WXE9	STON2_HUMAN	0.344676	1.22205	0.198727	6	85439
511	Q8WXF1	PSPC1_HUMAN	0.241127	1.02854	0.204833	2	55269
512	Q8WXG6	MADD_HUMAN	0.231693	1.21958	0.204833	4	8567
513	Q8WXH0	SYNE2_HUMAN	0.059455	1.03813	0.12223	1.60976	23224
514	Q8WYA0	IFT81_HUMAN	0.169243	1.04765	0.129048	2.4	28981
515	Q92556	ELMO1_HUMAN	0.19196	1.07003	0.0546235	3.83333	9844
516	Q92616	GCN1_HUMAN	0.00904817	1.03248	0.101662	1.43077	10985
517	Q92673	SORL_HUMAN	0.0296472	1.0305	NA	1.41176	6653
518	Q92743	HTRA1_HUMAN	0.139331	1.05537	0.0715233	2.25	5654
519	Q92747	ARC1A_HUMAN	0.245092	1.05277	0.125666	2	10552
520	Q92783	STAM1_HUMAN	0.199222	1.02025	0.683772	0.777778	8027
521	Q92905	CSN5_HUMAN	0.166286	1.01498	0.105573	1.30769	10987
522	Q92990	GLMN_HUMAN	0.194349	1.04157	0.210165	2.75	11146
523	Q92997	DVL3_HUMAN	0.0671165	1.09155	0.0298575	3.66667	1857
524	Q93008	USP9X_HUMAN	0.324693	0.997443	0.0512637	1.13472	8239
525	Q93100	KPBB_HUMAN	0.102678	1.02402	0.552786	1.11111	5257
526	Q969G3	SMCE1_HUMAN	0.314256	1.02003	0.204833	Inf	6605
527	Q96A65	EXOC4_HUMAN	0.115221	1.02264	0.155958	1.4	60412
528	Q96AC1	FERM2_HUMAN	0.10073	1.03616	0.0488745	1.41935	10979
529	Q96D46	NMD3_HUMAN	0.145346	1.28753	0.5	NA	51068
530	Q96DG6	CMBL_HUMAN	0.220041	1.03956	0.292893	1.46154	134147
531	Q96DH6	MSI2H_HUMAN	0.075752	1.04537	0.201908	2.14286	124540
532	Q96DU7	IP3KC_HUMAN	0.0341139	1.25598	NA	Inf	80271
533	Q96DZ1	ERLEC_HUMAN	0.11377	1.03799	0.552786	1.33333	27248
534	Q96EB1	ELP4_HUMAN	0.0791365	1.06105	0.5	1.5	26610
535	Q96EM0	T3HPD_HUMAN	0.0180677	1.07323	0.27259	2.2	112849
536	Q96EP0	RNF31_HUMAN	0.248433	1.03244	1	1	55072
537	Q96GW7	PGCB_HUMAN	0.153814	1.05009	NA	4	63827
538	Q96HR8	NAF1_HUMAN	0.509499	1.14863	0.105573	5	92345
539	Q96IJ6	GMPPA_HUMAN	0.909573	0.997932	0.204833	1.6	29926
540	Q96JC1	VPS39_HUMAN	0.196616	1.01638	0.292893	1.09524	23339
541	Q96JJ3	ELMO2_HUMAN	0.143624	1.025	0.125666	2.25	63916
542	Q96JM4	LRIQ1_HUMAN	0.0103965	1.37521	0.5	2	84125
543	Q96JQ0	PCD16_HUMAN	0.0472555	1.04765	0.295088	1.35417	8642
544	Q96K76	UBP47_HUMAN	0.244601	1.00851	0.795167	1.02083	55031
545	Q96KP4	CNDP2_HUMAN	0.123554	1.01321	0.125666	1.33333	55748
546	Q96LB3	IFT74_HUMAN	0.168264	1.03263	0.711723	1.07692	80173
547	Q96LD4	TRI47_HUMAN	0.150373	1.0725	0.295167	3	91107
548	Q96MX6	WDR92_HUMAN	0.273013	1.22515	0.204833	4	116143
549	Q96N67	DOCK7_HUMAN	0.058088	1.02506	0.0189814	1.44262	85440
550	Q96NW7	LRRC7_HUMAN	0.141817	1.01418	NA	1	57554
551	Q96PE3	INP4A_HUMAN	0.00737057	1.03493	0.198727	1.38462	3631
552	Q96PX9	PKH4B_HUMAN	0.0125394	1.1219	0.204833	Inf	153478
553	Q96PY5	FMNL2_HUMAN	0.0096802	1.45205	0.0704466	Inf	114793
554	Q96Q42	ALS2_HUMAN	0.335153	1.07315	0.204833	2.5	57679
555	Q96RF0	SNX18_HUMAN	0.134527	1.07842	0.128135	2.09091	112574
556	Q96RL7	VP13A_HUMAN	0.0561763	1.06006	0.0273751	2.4	23230
557	Q96RQ3	MCCA_HUMAN	0.331439	1.23785	0.198727	6	56922
558	Q96RT1	ERBIN_HUMAN	0.212553	1.04145	0.198727	1.625	55914
559	Q96RT8	GCP5_HUMAN	0.303512	1.21425	0.125666	Inf	114791
560	Q96RY7	IF140_HUMAN	0.135186	1.03768	0.172896	1.68421	9742
561	Q96SU4	OSBL9_HUMAN	0.162207	1.0168	NA	1.4	114883
562	Q96SW2	CRBN_HUMAN	0.172408	1.09441	0.204833	4	51185
563	Q96T51	RUFY1_HUMAN	0.122774	1.06678	0.125666	2.25	80230
564	Q99689	FEZ1_HUMAN	0.0393289	1.07611	0.204833	2.5	9638
565	Q99733	NP1L4_HUMAN	0.0167896	1.03745	0.711723	1.14286	4676
566	Q99816	TS101_HUMAN	0.0281533	1.05392	0.0100505	2.07692	7251
567	Q99996	AKAP9_HUMAN	0.192852	1.05284	0.295167	2	10142
568	Q9BQA1	MEP50_HUMAN	0.105027	1.00543	NA	1	79084
569	Q9BQS7	HEPH_HUMAN	0.0787781	1.25852	0.5	NA	9843
570	Q9BQS8	FYCO1_HUMAN	0.0419162	1.33975	0.204833	Inf	79443
571	Q9BRQ6	MIC25_HUMAN	0.0307524	1.36285	NA	Inf	84303
572	Q9BRZ2	TRI56_HUMAN	0.188085	1.06203	0.0704466	4	81844
573	Q9BT78	CSN4_HUMAN	0.0858518	1.01393	0.711723	0.962963	51138
574	Q9BTW9	TBCD_HUMAN	0.0745523	1.01843	0.62483	1.05405	6904
575	Q9BUQ8	DDX23_HUMAN	0.0808836	1.37503	0.5	2	9416
576	Q9BVG9	PTSS2_HUMAN	0.40284	1.21294	0.148067	4	81490
577	Q9BWM7	SFXN3_HUMAN	0.0421857	1.01887	0.374334	1.27273	81855
578	Q9BX66	SRBS1_HUMAN	0.0655323	1.07115	0.0513167	3	10580
579	Q9BXB4	OSB11_HUMAN	0.146613	1.03243	0.552786	1.25	114885
580	Q9BXC9	BBS2_HUMAN	0.144354	1.06495	0.5	1.5	583
581	Q9BXS5	AP1M1_HUMAN	0.123209	1.03626	0.292893	1.4	8907
582	Q9BYT3	STK33_HUMAN	0.164121	1.05245	0.292893	1.66667	65975
583	Q9BZL6	KPCD2_HUMAN	0.142022	1.03491	0.292893	1.66667	25865
584	Q9BZV1	UBXN6_HUMAN	0.000146789	1.33902	NA	Inf	80700
585	Q9C035	TRIM5_HUMAN	0.0798727	1.30925	NA	Inf	85363
586	Q9C040	TRIM2_HUMAN	0.0762119	1.01586	0.129048	1.35	23321
587	Q9C0C2	TB182_HUMAN	0.0016284	1.0339	0.101662	1.45902	85456
588	Q9GZS3	WDR61_HUMAN	0.176197	1.01652	0.576808	1.30769	80349
589	Q9H000	MKRN2_HUMAN	0.0544779	1.32247	NA	Inf	23609
590	Q9H089	LSG1_HUMAN	0.161829	1.40931	0.204833	Inf	55341
591	Q9H269	VPS16_HUMAN	0.040237	1.0151	0.129048	1.18421	64601
592	Q9H270	VPS11_HUMAN	0.131655	1.01044	0.5	1.13043	55823
593	Q9H330	TM245_HUMAN	0.0982177	1.2333	0.292893	0.6	23731
594	Q9H4F8	SMOC1_HUMAN	0.114538	1.05084	0.349886	1.75	64093
595	Q9H4L5	OSBL3_HUMAN	0.0555262	1.38634	0.204833	Inf	26031
596	Q9H6A9	PCX3_HUMAN	0.0408638	1.10797	0.5	NA	399909
597	Q9H7C4	SYNCI_HUMAN	0.189693	1.10209	0.5	3	81493
598	Q9H7D0	DOCK5_HUMAN	0.230472	1.32879	0.0316556	20	80005
599	Q9H8M7	MINY3_HUMAN	0.0873074	1.14705	0.204833	2.5	80013
600	Q9H9Q2	CSN7B_HUMAN	0.500673	1.04603	0.105573	2.33333	64708
601	Q9H9T3	ELP3_HUMAN	0.247421	1.03499	0.198727	1.55556	55140
602	Q9HA64	KT3K_HUMAN	0.12262	1.01991	0.810892	1.05263	79672
603	Q9HA65	TBC17_HUMAN	0.14649	1.0124	0.503838	1.16667	79735
604	Q9HA90	EFCC1_HUMAN	0.136701	1.06856	0.5	0.666667	79825
605	Q9HAS0	NJMU_HUMAN	0.123548	1.05603	0.125666	3.5	64149
606	Q9HAU0	PKHA5_HUMAN	0.177964	1.12326	0.0704466	3.25	54477
607	Q9HBG6	IF122_HUMAN	0.0272889	1.02477	0.711723	0.958333	55764
608	Q9HBR0	S38AA_HUMAN	0.148338	1.11164	0.125666	2.25	124565
609	Q9HCC8	GDPD2_HUMAN	0.0324827	1.29952	NA	Inf	54857
610	Q9HCK8	CHD8_HUMAN	0.257255	1.04186	0.0513167	2.2	57680
611	Q9HCU4	CELR2_HUMAN	0.0318715	1.0516	NA	1.53846	1952
612	Q9HD40	SPCS_HUMAN	0.0309764	1.41802	0.0513167	7	51091
613	Q9NP58	ABCB6_HUMAN	0.0368675	1.0267	0.0715233	1.71429	10058
614	Q9NP61	ARFG3_HUMAN	0.0445724	1.24742	NA	Inf	26286
615	Q9NP80	PLPL8_HUMAN	0.0330549	1.0876	NA	3	50640
616	Q9NQ36	SCUB2_HUMAN	0.110144	1.32543	0.204833	Inf	57758
617	Q8IWY4	SCUB1_HUMAN	0.110144	1.32543	0.204833	Inf	80274
618	Q9NQC8	IFT46_HUMAN	0.0968336	1.05531	0.204833	1.75	56912
619	Q9NQT8	KI13B_HUMAN	0.167022	1.03032	NA	1	23303
620	Q9NQX3	GEPH_HUMAN	0.202856	1.00675	0.0903345	1.26923	10243
621	Q9NR09	BIRC6_HUMAN	0.212944	1.00401	0.292893	1.04255	57448
622	Q9NRL3	STRN4_HUMAN	0.825203	1.00499	0.204833	1.6	29888
623	Q9NRP7	STK36_HUMAN	0.0667022	1.30736	NA	Inf	27148
624	Q9NRX4	PHP14_HUMAN	0.10782	1.24772	NA	Inf	29085
625	Q9NSK0	KLC4_HUMAN	0.0429375	1.09314	NA	3	89953
626	Q9NT68	TEN2_HUMAN	0.0535532	1.02326	0.0652239	1.45455	57451
627	Q9NT99	LRC4B_HUMAN	0.0358715	1.31013	0.204833	Inf	94030
628	Q9NTJ4	MA2C1_HUMAN	0.0728584	1.01726	0.137394	1.64	4123
629	Q9NUI1	DECR2_HUMAN	0.0186467	1.05002	NA	1	26063
630	Q9NUL5	RYDEN_HUMAN	0.0427124	1.27822	0.204833	Inf	55337
631	Q9NUQ2	PLCE_HUMAN	0.126447	1.05045	0.349886	1.75	55326
632	Q9NVE5	UBP40_HUMAN	0.0869869	1.05078	0.0194193	2.42857	55230
633	Q9NVE7	PANK4_HUMAN	0.328488	1.0064	0.242238	1.2381	55229
634	Q9NWT6	HIF1N_HUMAN	0.0332054	1.32891	0.204833	Inf	55662
635	Q9NWV8	BABA1_HUMAN	0.209719	1.0706	0.292893	1.66667	29086
636	Q9NY27	PP4R2_HUMAN	0.231904	1.06581	NA	1	151987
637	Q9NYQ6	CELR1_HUMAN	0.0029899	1.11269	0.0165861	3.26316	9620
638	Q9NZ08	ERAP1_HUMAN	0.019922	1.05817	0.169501	1.61111	51752
639	Q9NZ09	UBAP1_HUMAN	0.128769	1.01863	NA	1	51271
640	Q9NZM1	MYOF_HUMAN	0.0774882	1.04833	0.156064	2.06897	26509
641	Q9NZN5	ARHGC_HUMAN	0.0182584	1.3693	NA	Inf	23365
642	Q9P0K7	RAI14_HUMAN	0.0548725	1.06994	NA	3	26064
643	Q9P0Z9	SOX_HUMAN	0.164811	1.02252	NA	1	51268
644	Q9P1Z2	CACO1_HUMAN	0.0466076	1.31968	NA	Inf	57658
645	Q9P253	VPS18_HUMAN	0.0762944	1.01513	0.063451	1.58824	57617
646	Q9P2E3	ZNFX1_HUMAN	0.245369	1.22817	0.493133	3	57169
647	Q9P2H5	UBP35_HUMAN	0.492844	1.13186	0.204833	Inf	57558
648	Q9P2K8	E2AK4_HUMAN	0.0655415	1.09178	0.0194193	2.42857	440275
649	Q9P2L0	WDR35_HUMAN	0.0659346	1.06468	0.0850963	2.54545	57539
650	Q9P2R3	ANFY1_HUMAN	0.0206431	1.01815	0.0704466	1.14754	51479
651	Q9P2R7	SUCB1_HUMAN	0.311584	1.23528	0.0513167	7	8803
652	Q9P2X3	IMPCT_HUMAN	0.131621	1.26602	0.204833	4	55364
653	Q9UBC2	EP15R_HUMAN	0.131179	1.02176	0.0715233	1.29412	58513
654	Q9UBF2	COPG2_HUMAN	0.045054	1.01729	0.552786	0.928571	26958
655	Q9UBH6	XPR1_HUMAN	0.00978343	1.10937	0.130883	3	9213
656	Q9UBI4	STML1_HUMAN	0.15441	1.03367	NA	1	9399
657	Q9UBN7	HDAC6_HUMAN	0.182025	1.01504	0.25098	1.40909	10013
658	Q9UBV8	PEF1_HUMAN	0.280053	1.03139	0.0513167	2.2	553115
659	Q9UBX3	DIC_HUMAN	0.0263725	1.09562	0.204833	2.5	1468
660	Q9UG01	IF172_HUMAN	0.145183	1.06106	0.11248	2.90909	26160
661	Q9UG56	PISD_HUMAN	0.0202247	1.25555	NA	Inf	23761
662	Q9UHY8	FEZ2_HUMAN	0.201351	1.02936	0.204833	1.42857	9637
663	Q9UI12	VATH_HUMAN	0.24246	1.01918	NA	1.28571	51606
664	Q9UIA9	XPO7_HUMAN	0.0581935	1.01873	0.592038	1.13636	23039
665	Q9UID3	VPS51_HUMAN	0.0700254	1.02832	0.105573	1.36364	738
666	Q9UJX4	APC5_HUMAN	0.20106	1.02501	0.292893	1.4	51433
667	Q9UK41	VPS28_HUMAN	0.0602768	1.03357	0.204833	2.5	51160
668	Q9UKG1	DP13A_HUMAN	0.0736417	1.34666	0.204833	Inf	26060
669	Q9UKU7	ACAD8_HUMAN	0.20196	1.07148	0.129048	2.4	27034
670	Q9UKY4	POMT2_HUMAN	0.00191023	1.02936	0.204833	2	29954
671	Q9ULE6	PALD_HUMAN	0.178478	1.11419	0.295167	3	27143
672	Q9ULT8	HECD1_HUMAN	0.149957	1.06571	0.0222268	2.11538	25831
673	Q9UN70	PCDGK_HUMAN	0.191981	1.3082	0.0513167	7	5098
674	Q9Y5H7	PCDA5_HUMAN	0.0743536	1.27314	0.204833	Inf	56143
675	Q9UN72	PCDA7_HUMAN	0.0743536	1.27314	0.204833	Inf	56141
676	Q9UN75	PCDAC_HUMAN	0.0743536	1.27314	0.204833	Inf	56137
677	Q9UN74	PCDA4_HUMAN	0.0743536	1.27314	0.204833	Inf	56144
678	Q9Y5I0	PCDAD_HUMAN	0.0743536	1.27314	0.204833	Inf	56136
679	Q9Y5H8	PCDA3_HUMAN	0.0743536	1.27314	0.204833	Inf	56145
680	Q9Y5H6	PCDA8_HUMAN	0.0743536	1.27314	0.204833	Inf	56140
681	Q9Y5H5	PCDA9_HUMAN	0.0743536	1.27314	0.204833	Inf	9752
682	Q9UN73	PCDA6_HUMAN	0.0743536	1.27314	0.204833	Inf	56142
683	Q9UNZ2	NSF1C_HUMAN	0.812233	1.00117	0.0298575	1.42105	55968
684	Q9UPN3	MACF1_HUMAN	0.215925	1.00763	0.200178	1.18605	23499
685	Q9UPU5	UBP24_HUMAN	0.318166	1.00827	0.0353314	1.5	23358
686	Q9UQ80	PA2G4_HUMAN	0.0667409	1.04371	0.125666	1.625	5036
687	Q9UQB3	CTND2_HUMAN	0.0203578	1.04946	0.0445338	1.625	1501
688	Q9UQF2	JIP1_HUMAN	0.00691993	1.29983	NA	Inf	9479
689	Q9Y259	CHKB_HUMAN	0.081208	1.01841	1	1	1120
690	Q9Y2A7	NCKP1_HUMAN	0.0829616	1.00885	0.168682	1.11828	10787
691	Q9Y366	IFT52_HUMAN	0.103808	1.07835	0.0903345	4.5	51098
692	Q9Y376	CAB39_HUMAN	0.167034	1.02001	1	1	51719
693	Q9Y3A5	SBDS_HUMAN	0.266512	1.25306	0.204833	Inf	51119
694	Q9Y3D6	FIS1_HUMAN	0.148326	1.00724	NA	1	51024
695	Q9Y3F4	STRAP_HUMAN	0.145071	1.05226	0.105573	5	11171
696	Q9Y3P4	RHBD3_HUMAN	0.225782	1.01401	NA	1	25807
697	Q9Y3Z3	SAMH1_HUMAN	0.049924	1.04289	0.0298575	1.53333	25939
698	Q9Y450	HBS1L_HUMAN	0.277413	1.01554	0.0194193	1.66667	10767
699	Q9Y4B5	MTCL1_HUMAN	0.322164	1.02524	0.0423786	6	23255
700	Q9Y4E6	WDR7_HUMAN	0.122292	1.02874	0.198727	1.71429	23335
701	Q9Y4I1	MYO5A_HUMAN	0.121611	1.0705	0.421436	1.71429	4644
702	Q9Y4J8	DTNA_HUMAN	0.10287	1.05278	NA	1.33333	1837
703	Q9Y512	SAM50_HUMAN	0.07691	1.08128	0.0903345	2.75	25813
704	Q9Y5A7	NUB1_HUMAN	0.205794	1.0881	0.204833	2.5	51667
705	Q9Y5H0	PCDG3_HUMAN	0.0120482	1.35175	0.295167	Inf	56112
706	Q9Y5L0	TNPO3_HUMAN	0.213307	1.00496	0.349886	1.13636	23534
707	Q9Y5P6	GMPPB_HUMAN	0.0189391	1.01208	NA	1	29925
708	Q9Y5Q9	TF3C3_HUMAN	0.136856	1.06534	NA	Inf	9330
709	Q9Y5X1	SNX9_HUMAN	0.0122589	1.05263	0.223433	1.69231	51429
710	Q9Y5Y2	NUBP2_HUMAN	0.00300252	1.15187	0.349886	2	10101
711	Q9Y618	NCOR2_HUMAN	0.104129	1.03384	0.235851	1.43333	9612
712	Q9Y697	NFS1_HUMAN	0.994926	1.00019	0.204833	2	9054
713	Q9Y6D5	BIG2_HUMAN	0.430611	1.1726	0.105573	5	10564
714	Q9Y6D6	BIG1_HUMAN	0.0813188	1.02418	0.292893	1.10526	10565
715	Q9Y6D9	MD1L1_HUMAN	0.173606	1.01185	0.5	1.33333	8379
716	Q9Y6I3	EPN1_HUMAN	0.216124	1.0204	0.711723	1.08333	29924
717	Q9Y6Q2	STON1_HUMAN	0.103798	1.02244	0.588295	1.3	11037
718	Q9Y6Q2	STON1_HUMAN	0.103798	1.02244	0.588295	1.3	286749
719	Q9Y6W5	WASF2_HUMAN	0.0707479	1.04499	0.0704466	2.8	10163
720	Q9Y6Y8	S23IP_HUMAN	0.0067158	1.03436	0.0715233	1.71429	11196
721	A1A5C7	S22AN_HUMAN	0.107525	0.768664	0.204833	0	63027
722	A1L0T0	ILVBL_HUMAN	0.23311	0.965923	0.155958	0.636364	10994
723	A3KMH1	VWA8_HUMAN	0.181601	0.955778	0.037184	0.291667	23078
724	A6NKG5	RTL1_HUMAN	0.0896261	0.783778	0.204833	0	388015
725	A6NNL0	NTM2B_HUMAN	0.0142717	0.708753	NA	0	729262
726	Q5VZR2	NTM2G_HUMAN	0.0142717	0.708753	NA	0	441457
727	Q8IVF1	NTM2A_HUMAN	0.0142717	0.708753	NA	0	728118
728	Q8IVF1	NTM2A_HUMAN	0.0142717	0.708753	NA	0	728130
729	A6NNS2	DRS7C_HUMAN	0.0043075	0.641889	NA	0	201140
730	O00213	APBB1_HUMAN	0.0370504	0.942485	0.0513167	0.454545	322
731	O00217	NDUS8_HUMAN	0.188245	0.961505	0.5	0.75	4728
732	O00258	WRB_HUMAN	0.0851907	0.954305	0.204833	0.25	7485
733	O00264	PGRC1_HUMAN	0.162592	0.980851	0.613571	0.884615	10857
734	O00267	SPT5H_HUMAN	0.101598	0.949387	0.2	0.466667	6829
735	O00291	HIP1_HUMAN	0.0908958	0.728491	0.374334	0	3092
736	O00303	EIF3F_HUMAN	0.0277035	0.97455	0.5	0.923077	8665
737	O00567	NOP56_HUMAN	0.0480907	0.744135	0.204833	0	10528
738	O00746	NDKM_HUMAN	0.00145524	0.72797	0.204833	0	4833
739	O00750	P3C2B_HUMAN	0.00974096	0.896832	0.295167	0.333333	5287
740	O00754	MA2B1_HUMAN	0.10926	0.955475	0.349886	0.625	4125
741	O00767	ACOD_HUMAN	0.200413	0.942244	0.347806	0.272727	6319
742	O14525	ASTN1_HUMAN	0.12814	0.790297	0.295167	0	460
743	O14530	TXND9_HUMAN	0.0659589	0.776016	0.5	0	10190
744	O14653	GOSR2_HUMAN	0.0345949	0.778548	NA	0	9570
745	O14678	ABCD4_HUMAN	0.218952	0.926595	0.374334	0.4	5826
746	O14681	EI24_HUMAN	0.0746747	0.789661	NA	0.25	9538
747	O14682	ENC1_HUMAN	0.101242	0.984954	0.5	0.8	8507
748	O14735	CDIPT_HUMAN	0.183036	0.976786	0.204833	0.666667	10423
749	O14782	KIF3C_HUMAN	0.0908968	0.885635	NA	0	3797
750	O14786	NRP1_HUMAN	0.230299	0.975161	0.0903345	0.5625	8829
751	O14795	UN13B_HUMAN	0.030634	0.80883	0.204833	0	10497
752	O14827	RGRF2_HUMAN	0.0257644	0.912078	NA	0.333333	5924
753	O14929	HAT1_HUMAN	0.0744575	0.743681	0.295167	0	8520
754	O15033	AREL1_HUMAN	0.027213	0.828281	NA	0	9870
755	O15061	SYNEM_HUMAN	0.0634757	0.962488	0.0692862	0.45	23336
756	O15068	MCF2L_HUMAN	0.0303001	0.800058	NA	0	23263
757	O15173	PGRC2_HUMAN	0.0472734	0.967482	0.552786	0.875	10424
758	O15254	ACOX3_HUMAN	0.0811775	0.979937	0.0917103	0.689655	8310
759	O15258	RER1_HUMAN	0.152989	0.975018	0.292893	0.777778	11079
760	O15260	SURF4_HUMAN	0.134827	0.989205	NA	0.866667	6836
761	O15269	SPTC1_HUMAN	0.469018	0.985108	0.129048	0.631579	10558
762	O15294	OGT1_HUMAN	0.164368	0.992348	0.295167	0.714286	8473
763	O15321	TM9S1_HUMAN	0.0719716	0.931448	0.125666	0.5	10548
764	O15400	STX7_HUMAN	0.0456235	0.715215	0.295167	0	8417
765	O15484	CAN5_HUMAN	0.0363681	0.974595	NA	1	726
766	O43251	RFOX2_HUMAN	0.264086	0.811853	0.105573	0.2	23543
767	Q9NWB1	RFOX1_HUMAN	0.264086	0.811853	0.105573	0.2	54715
768	O43264	ZW10_HUMAN	0.231609	0.983186	NA	0.75	9183
769	O43294	TGFI1_HUMAN	0.144232	0.954613	0.105573	0.555556	7041
770	O43347	MSI1H_HUMAN	0.114578	0.983116	1	1	4440
771	O43395	PRPF3_HUMAN	0.0116315	0.952964	0.204833	0.625	9129
772	O43504	LTOR5_HUMAN	0.0239709	0.69623	0.125666	0	10542
773	O43602	DCX_HUMAN	0.00366988	0.927566	0.5	0.666667	1641
774	O43615	TIM44_HUMAN	0.179302	0.974901	0.125666	0.545455	10469
775	O43617	TPPC3_HUMAN	0.166469	0.983348	NA	1	27095
776	O43684	BUB3_HUMAN	0.00935659	0.724771	NA	0	9184
777	Q15438	CYH1_HUMAN	0.00714675	0.76418	NA	0	9267
778	Q99418	CYH2_HUMAN	0.00714675	0.76418	NA	0	9266
779	O43739	CYH3_HUMAN	0.00714675	0.76418	NA	0	9265
780	O43747	AP1G1_HUMAN	0.242189	0.992035	NA	0.833333	164
781	O43759	SNG1_HUMAN	0.00930265	0.773687	NA	0	9145
782	O43808	PM34_HUMAN	0.00903669	0.95222	0.5	0.666667	10478
783	O43813	LANC1_HUMAN	0.0414401	0.942469	0.711723	1.16667	10314
784	O43815	STRN_HUMAN	0.243175	0.959731	0.317839	0.416667	6801
785	O43823	AKAP8_HUMAN	0.0095811	0.741743	NA	0	10270
786	O43852	CALU_HUMAN	0.0886951	0.97503	0.240347	0.870588	813
787	O43909	EXTL3_HUMAN	0.397836	0.84926	0.204833	0.25	2137
788	O60229	KALRN_HUMAN	0.123597	0.951345	0.0702328	0.574468	8997
789	O60238	BNI3L_HUMAN	0.0333302	0.732896	NA	0	665
790	O60282	KIF5C_HUMAN	0.133679	0.952745	0.349886	0.625	3800
791	O60313	OPA1_HUMAN	0.342736	0.988861	0.157758	0.882353	4976
792	O60427	FADS1_HUMAN	0.069542	0.971747	NA	1	3992
793	O60462	NRP2_HUMAN	0.0219829	0.661164	NA	0	8828
794	O60502	OGA_HUMAN	0.640306	0.994606	0.105573	0.764706	10724
795	O60506	HNRPQ_HUMAN	0.13339	0.984121	0.165539	0.641026	10492
796	O60568	PLOD3_HUMAN	0.0571858	0.949176	0.0903345	0.363636	8985
797	O60725	ICMT_HUMAN	0.164124	0.971703	0.105573	0.428571	23463
798	O60733	PLPL9_HUMAN	0.032016	0.890775	NA	0.5	8398
799	O60762	DPM1_HUMAN	0.14767	0.966131	0.285636	0.565217	8813
800	O60942	MCE1_HUMAN	0.0228922	0.748178	NA	0	8732
801	O75063	XYLK_HUMAN	0.099205	0.918502	0.5	0.75	9917
802	O75110	ATP9A_HUMAN	0.0121737	0.907151	0.0546643	0.277778	10079
803	O75131	CPNE3_HUMAN	0.122835	0.954692	0.5	0.5	8895
804	O75312	ZPR1_HUMAN	0.869942	1.00263	0.204833	0.666667	8882
805	O75369	FLNB_HUMAN	0.059017	0.920374	0.224813	0.351351	2317
806	O75382	TRIM3_HUMAN	0.370453	0.977295	0.16795	0.5	10612
807	O75439	MPPB_HUMAN	0.123093	0.940142	0.5	0.666667	9512
808	O75448	MED24_HUMAN	0.00255625	0.83847	NA	0	9862
809	O75487	GPC4_HUMAN	0.420418	0.836059	0.198727	0.285714	2239
810	O75489	NDUS3_HUMAN	0.0361769	0.98535	0.711723	0.928571	4722
811	O75533	SF3B1_HUMAN	0.14151	0.975569	0.568501	0.851852	23451
812	O75629	CREG1_HUMAN	0.0201478	0.778485	NA	0	8804
813	O75643	U520_HUMAN	0.0725617	0.971435	0.0334754	0.5	23020
814	O75694	NU155_HUMAN	0.175119	0.975798	0.0715233	0.782609	9631
815	O75746	CMC1_HUMAN	0.0543839	0.978449	0.295167	0.692308	8604
816	O75781	PALM_HUMAN	0.0118924	0.740517	NA	NA	5064
817	O75787	RENR_HUMAN	0.0294422	0.797924	NA	NA	10159
818	O75821	EIF3G_HUMAN	0.195857	0.97895	0.105573	0.555556	8666
819	O75891	AL1L1_HUMAN	0.00656501	0.71913	NA	0	10840
820	O75907	DGAT1_HUMAN	0.207996	0.973671	NA	1	8694
821	O75915	PRAF3_HUMAN	0.167179	0.965756	NA	0.75	10550
822	O75947	ATP5H_HUMAN	0.0595401	0.954344	0.204833	0.571429	10476
823	O75955	FLOT1_HUMAN	0.00783222	0.756706	NA	0	10211
824	O75964	ATP5L_HUMAN	0.0330862	0.98511	0.204833	0.727273	10632
825	O76021	RL1D1_HUMAN	0.00441148	0.729575	0.125666	0	26156
826	O76031	CLPX_HUMAN	0.163618	0.895791	0.125666	0.166667	10845
827	O76094	SRP72_HUMAN	0.398209	0.981422	0.157758	0.777778	6731
828	O94772	LY6H_HUMAN	0.0599268	0.955322	NA	1	4062
829	O94776	MTA2_HUMAN	0.0135681	0.773239	NA	0	9219
830	O94822	LTN1_HUMAN	0.132142	0.989894	1	1	26046
831	O94826	TOM70_HUMAN	0.0406562	0.972325	0.223433	0.666667	9868
832	O94868	FCSD2_HUMAN	0.0941251	0.781976	NA	0	9873
833	O94874	UFL1_HUMAN	0.194525	0.991984	0.711723	0.954545	23376
834	O94903	PLPHP_HUMAN	0.00249186	0.721558	NA	0	11212
835	O94925	GLSK_HUMAN	0.190433	0.870537	0.0704466	0.4	2744
836	O94985	CSTN1_HUMAN	0.026515	0.776214	NA	0	22883
837	O95070	YIF1A_HUMAN	0.0751127	0.960196	0.105573	0.555556	10897
838	O95140	MFN2_HUMAN	0.346365	0.81421	0.198727	0.285714	9927
839	O95197	RTN3_HUMAN	0.173609	0.98103	0.5	1.33333	10313
840	O95202	LETM1_HUMAN	0.147607	0.963744	0.5	0.666667	3954
841	O95302	FKBP9_HUMAN	0.260173	0.987168	0.125666	0.852941	11328
842	O95399	UTS2_HUMAN	0.00249875	0.961474	0.5	0.75	10911
843	O95487	SC24B_HUMAN	0.152434	0.993073	NA	0.83871	10427
844	O95573	ACSL3_HUMAN	0.0217014	0.897422	0.0577159	0.266667	2181
845	O95674	CDS2_HUMAN	0.0469111	0.980108	0.210165	0.730769	8760
846	O95714	HERC2_HUMAN	0.112204	0.988974	0.204833	0.884615	8924
847	O95755	RAB36_HUMAN	0.0236404	0.780749	NA	0	9609
848	O95864	FADS2_HUMAN	0.122302	0.975032	0.5	0.823529	9415
849	P00156	CYB_HUMAN	0.0146134	0.779658	NA	0	4519
850	P00387	NB5R3_HUMAN	0.129574	0.983629	0.204833	1.09091	1727
851	P00395	COX1_HUMAN	0.0370789	0.924593	NA	0.666667	4512
852	P00403	COX2_HUMAN	0.102465	0.986063	0.711723	0.9375	4513
853	P00414	COX3_HUMAN	0.14106	0.952942	0.5	0.666667	4514
854	P00533	EGFR_HUMAN	0.0482881	0.889652	0.037184	0.227273	1956
855	P01111	RASN_HUMAN	0.0206576	0.943934	0.204833	0.4	4893
856	P01112	RASH_HUMAN	0.0206576	0.943934	0.204833	0.4	3265
857	P01130	LDLR_HUMAN	0.0213781	0.78106	0.5	0.5	3949
858	P02751	FINC_HUMAN	0.176753	0.956654	0.105573	0.428571	2335
859	P04035	HMDH_HUMAN	0.0907401	0.754485	0.204833	0	3156
860	P04049	RAF1_HUMAN	0.0520926	0.949264	0.0843885	0.35	5894
861	P04062	GLCM_HUMAN	0.301479	0.995725	0.210165	0.867925	2629
862	P04350	TBB4A_HUMAN	0.289465	0.992084	0.198727	0.8	10382
863	P04843	RPN1_HUMAN	0.0148395	0.980908	0.349886	0.914286	6184
864	P04844	RPN2_HUMAN	0.124438	0.977331	0.190065	0.690141	6185
865	P05023	AT1A1_HUMAN	0.118617	0.967398	0.322829	0.742857	476
866	P05026	AT1B1_HUMAN	0.0489606	0.987407	0.5	0.9	481
867	P05121	PAI1_HUMAN	0.0559077	0.788639	NA	0	5054
868	P05387	RLA2_HUMAN	0.433078	0.958222	0.204833	0.4	6181
869	P05556	ITB1_HUMAN	0.31271	0.784627	0.0577159	0	3688
870	P06576	ATPB_HUMAN	0.0831536	0.993794	0.205449	0.898148	506
871	P06756	ITAV_HUMAN	0.220727	0.963574	0.198727	0.5	3685
872	P06858	LIPL_HUMAN	0.0138491	0.708786	NA	0	4023
873	P07195	LDHB_HUMAN	0.227133	0.986877	0.198727	0.705882	3945
874	P07196	NFL_HUMAN	0.0658745	0.755481	0.204833	0	4747
875	P07237	PDIA1_HUMAN	0.105816	0.993833	0.588295	1.04054	5034
876	P07339	CATD_HUMAN	0.389154	0.84302	0.204833	0.25	1509
877	P07384	CAN1_HUMAN	0.0873528	0.959367	0.0917103	0.4	823
878	P07437	TBB5_HUMAN	0.0887483	0.990942	0.588295	1.23077	203068
879	P07602	SAP_HUMAN	0.183873	0.93435	0.198727	0.6875	5660
880	P07900	HS90A_HUMAN	0.17756	0.997455	0.821226	1.01261	3320
881	P08195	4F2_HUMAN	0.0104848	0.930162	0.0512637	0.395349	6520
882	P08240	SRPRA_HUMAN	0.0391152	0.923365	0.5	0.666667	6734
883	P08574	CY1_HUMAN	0.113403	0.980406	0.810892	0.916667	1537
884	P08579	RU2B_HUMAN	0.0351689	0.966118	0.204833	0.625	6629
885	P08670	VIME_HUMAN	0.563438	0.995389	0.217107	0.857895	7431
886	P08754	GNAI3_HUMAN	0.0970163	0.985797	NA	1	2773
887	P09012	SNRPA_HUMAN	0.0404594	0.981409	0.5	0.5	6626
888	P09211	GSTP1_HUMAN	0.185046	0.988509	0.5	0.9	2950
889	P09622	DLDH_HUMAN	0.708852	0.995194	0.105573	0.789474	1738
890	P09651	ROA1_HUMAN	0.11615	0.979333	0.0577159	0.65625	3178
891	Q32P51	RA1L2_HUMAN	0.11615	0.979333	0.0577159	0.65625	144983
892	P09661	RU2A_HUMAN	0.0087914	0.948823	0.295167	0.6	6627
893	P62987	RL40_HUMAN	0.0945651	0.994337	0.349886	0.896552	7311
894	P62979	RS27A_HUMAN	0.0945651	0.994337	0.349886	0.896552	6233
895	P0CG47	UBB_HUMAN	0.0945651	0.994337	0.349886	0.896552	7314
896	P0CG48	UBC_HUMAN	0.0945651	0.994337	0.349886	0.896552	7316
897	P0DMV9	HS71B_HUMAN	0.020117	0.969113	0.0917103	0.756757	3303
898	P0DMV9	HS71B_HUMAN	0.020117	0.969113	0.0917103	0.756757	3304
899	P0DMV8	HS71A_HUMAN	0.020117	0.969113	0.0917103	0.756757	3303
900	P0DMV8	HS71A_HUMAN	0.020117	0.969113	0.0917103	0.756757	3304
901	P0DN79	CBSL_HUMAN	0.131769	0.799609	0.204833	0	102724560
902	P0DN79	CBSL_HUMAN	0.131769	0.799609	0.204833	0	875
903	P35520	CBS_HUMAN	0.131769	0.799609	0.204833	0	102724560
904	P35520	CBS_HUMAN	0.131769	0.799609	0.204833	0	875
905	P16403	H12_HUMAN	0.448457	0.958253	0.204833	0.571429	3006
906	P10412	H14_HUMAN	0.448457	0.958253	0.204833	0.571429	3008
907	P16402	H13_HUMAN	0.448457	0.958253	0.204833	0.571429	3007
908	P22492	H1T_HUMAN	0.448457	0.958253	0.204833	0.571429	3010
909	Q02539	H11_HUMAN	0.448457	0.958253	0.204833	0.571429	3024
910	P10644	KAP0_HUMAN	0.0206196	0.954221	1	1	5573
911	P10809	CH60_HUMAN	0.0316998	0.981943	0.177171	0.766667	3329
912	P11021	GRP78_HUMAN	0.0260053	0.95134	0.27259	0.766234	3309
913	P11137	MTAP2_HUMAN	0.00454399	0.963664	0.0439884	0.659341	4133
914	P11142	HSP7C_HUMAN	0.0753969	0.988814	0.394863	0.932039	3312
915	P11166	GTR1_HUMAN	0.0734858	0.913515	0.204833	0.4	6513
916	P11274	BCR_HUMAN	0.139152	0.982437	0.201908	0.771429	613
917	P11279	LAMP1_HUMAN	0.210505	0.920849	0.105573	0.636364	3916
918	P11413	G6PD_HUMAN	0.0572039	0.970839	0.0917103	0.71875	2539
919	P11940	PABP1_HUMAN	0.0332043	0.974975	0.107122	0.621622	26986
920	Q9H361	PABP3_HUMAN	0.0332043	0.974975	0.107122	0.621622	5042
921	P12004	PCNA_HUMAN	0.120695	0.971062	0.62483	0.777778	5111
922	P12107	COBA1_HUMAN	0.0154583	0.860611	0.0423786	0.210526	1301
923	P12236	ADT3_HUMAN	0.0500773	0.98495	0.376374	1.12727	293
924	P12931	SRC_HUMAN	0.124306	0.763048	0.295167	0	6714
925	P13073	COX41_HUMAN	0.0264795	0.961599	0.0488745	0.35	1327
926	P13591	NCAM1_HUMAN	0.104423	0.975301	1	1	4684
927	P13807	GYS1_HUMAN	0.0566703	0.735632	0.295167	0	2997
928	P14314	GLU2B_HUMAN	0.21972	0.995925	0.520019	0.915254	5589
929	P14923	PLAK_HUMAN	0.563198	0.932344	0.0329611	0.148148	3728
930	P14927	QCR7_HUMAN	0.36545	0.832004	0.204833	0.25	7381
931	P15735	PHKG2_HUMAN	0.101796	0.773117	0.5	0	5261
932	P15924	DESP_HUMAN	0.281246	0.923812	0.0192856	0.108108	1832
933	P16383	GCFC2_HUMAN	0.246652	0.938572	NA	1	6936
934	P16615	AT2A2_HUMAN	0.0533831	0.986287	0.114498	0.822581	488
935	P16870	CBPE_HUMAN	0.0808312	0.929608	0.105573	0.5	1363
936	P17066	HSP76_HUMAN	0.0104771	0.986979	NA	1	3310
937	P17600	SYN1_HUMAN	0.094318	0.738031	0.204833	0	6853
938	P17677	NEUM_HUMAN	0.0140344	0.981535	0.292893	0.714286	2596
939	P17844	DDX5_HUMAN	0.0597213	0.947198	0.130019	0.392857	1655
940	P17987	TCPA_HUMAN	0.109646	0.979071	0.437078	0.886792	6950
941	P18031	PTN1_HUMAN	0.216322	0.976655	0.5	0.666667	5770
942	P18075	BMP7_HUMAN	0.0154095	0.911995	NA	1	655
943	P19388	RPAB1_HUMAN	0.00701676	0.740121	NA	0	5434
944	P20336	RAB3A_HUMAN	0.333522	0.80617	0.105573	0.2	5864
945	P20339	RAB5A_HUMAN	0.0250835	0.966173	0.5	0.8	5868
946	P20908	CO5A1_HUMAN	0.229171	0.806717	0.0513167	0.142857	1289
947	P21554	CNR1_HUMAN	0.04725	0.750534	NA	0	1268
948	P21796	VDAC1_HUMAN	0.186864	0.985328	0.105137	0.684211	7416
949	P21964	COMT_HUMAN	0.00279038	0.851155	0.0903345	0.125	1312
950	P22102	PUR2_HUMAN	0.0786559	0.990036	NA	0.882353	2618
951	P22314	UBA1_HUMAN	0.00351472	0.941937	0.0110831	0.580645	7317
952	P22626	ROA2_HUMAN	0.182792	0.968297	0.0577159	0.717949	3181
953	P22694	KAPCB_HUMAN	0.299693	0.96333	0.105573	0.428571	5567
954	P22695	QCR2_HUMAN	0.168341	0.981056	0.374334	0.8125	7385
955	P23246	SFPQ_HUMAN	0.0642204	0.966506	0.704833	0.875	6421
956	P23469	PTPRE_HUMAN	0.00193108	0.76012	0.5	0	5791
957	P23508	CRCM_HUMAN	0.353172	0.813415	0.198727	0.166667	4163
958	P23526	SAHH_HUMAN	0.19513	0.987343	0.201908	0.843137	191
959	P23786	CPT2_HUMAN	0.0954795	0.972021	NA	1	1376
960	P24390	ERD21_HUMAN	0.574669	0.994043	0.105573	0.692308	10945
961	P24539	AT5F1_HUMAN	0.0640896	0.977908	0.125666	0.807692	515
962	P25205	MCM3_HUMAN	0.00698165	0.669491	NA	0	4172
963	P25398	RS12_HUMAN	0.0338963	0.982472	NA	0.5	6206
964	P25705	ATPA_HUMAN	0.0460385	0.987495	0.347757	0.843373	498
965	P26012	ITB8_HUMAN	0.087624	0.947971	0.5	0.833333	3696
966	P26022	PTX3_HUMAN	0.0861135	0.887656	0.0577159	0.153846	5806
967	P26196	DDX6_HUMAN	0.101819	0.983931	0.105573	0.733333	1656
968	P26232	CTNA2_HUMAN	0.093237	0.976615	0.134168	0.719512	1496
969	P26368	U2AF2_HUMAN	0.54358	0.977007	0.0513167	0.454545	11338
970	P26373	RL13_HUMAN	0.293438	0.996651	0.204833	0.888889	6137
971	P26639	SYTC_HUMAN	0.240933	0.970688	0.711723	0.916667	6897
972	P27544	CERS1_HUMAN	0.244835	0.970412	0.5	1.09091	10715
973	P27797	CALR_HUMAN	0.109487	0.983327	0.198727	0.666667	811
974	P27824	CALX_HUMAN	0.115474	0.986085	0.62483	0.955556	821
975	P28288	ABCD3_HUMAN	0.0626372	0.950786	0.00345424	0.563636	5825
976	P28331	NDUS1_HUMAN	0.0323965	0.989379	0.704833	0.666667	4719
977	P29317	EPHA2_HUMAN	0.134197	0.96628	0.795167	0.928571	1969
978	P29323	EPHB2_HUMAN	0.0189574	0.942364	0.204833	0.7	2048
979	P30040	ERP29_HUMAN	0.374061	0.939518	0.198727	0.375	10961
980	P30048	PRDX3_HUMAN	0.0449412	1.02317	0.204833	0.7	10935
981	P30084	ECHM_HUMAN	0.195003	0.984303	0.292893	0.882353	1892
982	P30101	PDIA3_HUMAN	0.198688	0.976339	NA	1	2923
983	P30536	TSPO_HUMAN	0.0074746	0.919983	NA	1	706
984	P30837	AL1B1_HUMAN	0.0941062	0.883395	0.0903345	0.3	219
985	P31040	SDHA_HUMAN	0.153494	0.949696	0.198727	0.5	6389
986	P31323	KAP3_HUMAN	0.183703	0.94316	0.5	0.75	5577
987	P31689	DNJA1_HUMAN	0.162355	0.996887	1	1	3301
988	P31943	HNRH1_HUMAN	0.00342437	0.978561	0.129048	0.588235	3187
989	P31948	STIP1_HUMAN	0.280628	0.981648	0.0704466	0.7	10963
990	P32119	PRDX2_HUMAN	0.0973088	0.995981	1	1	7001
991	P33121	ACSL1_HUMAN	0.127335	0.807807	0.204833	0	2180
992	P33402	GCYA2_HUMAN	0.0321548	0.770827	NA	0	2977
993	P33947	ERD22_HUMAN	0.802175	0.986029	0.204833	0.25	11014
994	P33991	MCM4_HUMAN	0.0197008	0.654757	0.00611627	0.0526316	4173
995	P33992	MCM5_HUMAN	0.264715	0.784867	0.0704466	0	4174
996	P33993	MCM7_HUMAN	0.028549	0.877515	0.0445338	0.166667	4176
997	P34932	HSP74_HUMAN	0.0369041	0.76717	NA	0	3308
998	P35232	PHB_HUMAN	0.0168401	0.964082	0.0423786	0.594595	5245
999	P35556	FBN2_HUMAN	0.107142	0.976557	1	1	2201
1000	P35610	SOAT1_HUMAN	0.0902582	0.771848	NA	0	6646
1001	P35612	ADDB_HUMAN	0.0885152	0.770757	NA	0	119
1002	P35637	FUS_HUMAN	0.0175766	0.960351	0.105573	0.764706	2521
1003	P35998	PRS7_HUMAN	0.192522	0.984616	0.915131	0.956522	5701
1004	P36542	ATPG_HUMAN	0.137958	0.984589	0.198727	0.75	509
1005	P36551	HEM6_HUMAN	0.0528336	0.752173	0.204833	0	1371
1006	P36957	ODO2_HUMAN	0.171074	0.944102	0.204833	0.571429	1743
1007	P37108	SRP14_HUMAN	0.491155	0.834767	0.198727	0.285714	6727
1008	P37268	FDFT_HUMAN	0.0778362	0.932828	0.204833	0.625	2222
1009	P38646	GRP75_HUMAN	0.0535217	0.863038	0.125666	0.166667	3313
1010	P39656	OST48_HUMAN	0.0637918	0.978276	0.292893	0.857143	1650
1011	P40227	TCPZ_HUMAN	0.155096	0.972249	0.105137	0.8125	908
1012	P40616	ARL1_HUMAN	0.139867	0.934919	0.292893	0.6	400
1013	P40692	MLH1_HUMAN	0.19284	0.823349	0.105573	0.2	4292
1014	P42167	LAP2B_HUMAN	0.00792033	0.694	0.105573	0.2	7112
1015	P42166	LAP2A_HUMAN	0.00792033	0.694	0.105573	0.2	7112
1016	P42285	SK2L2_HUMAN	0.16524	0.936389	0.204833	0.4	23517
1017	P42330	AK1C3_HUMAN	0.00229438	0.756793	0.204833	0	8644
1018	Q04828	AK1C1_HUMAN	0.00229438	0.756793	0.204833	0	1645
1019	P52895	AK1C2_HUMAN	0.00229438	0.756793	0.204833	0	1646
1020	P43004	EAA2_HUMAN	0.24387	0.809903	0.198727	0.166667	6506
1021	P43243	MATR3_HUMAN	0.113604	0.96255	0.157963	0.571429	9782
1022	P43246	MSH2_HUMAN	0.0191519	0.940535	0.198727	0.5	4436
1023	P43304	GPDM_HUMAN	0.019664	0.965103	0.205449	0.702703	2820
1024	P43686	PRS6B_HUMAN	0.238949	0.990461	0.142507	0.787234	5704
1025	P46060	RAGP1_HUMAN	0.347781	0.832267	0.125666	0.166667	5905
1026	P46459	NSF_HUMAN	0.228496	0.986917	0.39587	0.692308	4905
1027	P46783	RS10_HUMAN	0.168441	0.992762	0.204833	0.85	6204
1028	P46939	UTRO_HUMAN	0.194584	0.988555	0.344042	0.821429	7402
1029	P46977	STT3A_HUMAN	0.0751995	0.962728	0.0421737	0.68254	3703
1030	P47929	LEG7_HUMAN	0.0233527	0.866206	NA	0	3963
1031	P47929	LEG7_HUMAN	0.0233527	0.866206	NA	0	653499
1032	P47972	NPTX2_HUMAN	0.051245	0.767029	0.204833	0	4885
1033	P48047	ATPO_HUMAN	0.220468	0.983867	0.204833	0.785714	539
1034	P48058	GRIA4_HUMAN	0.0446634	0.767082	NA	0	2893
1035	P48449	ERG7_HUMAN	0.215808	0.970393	0.125666	0.5	4047
1036	P48556	PSMD8_HUMAN	0.0257551	0.967167	0.0513167	0.454545	5714
1037	P48643	TCPE_HUMAN	0.0859137	0.991906	0.5	1.01818	22948
1038	P48651	PTSS1_HUMAN	0.0535606	0.966982	0.5	0.833333	9791
1039	P48681	NEST_HUMAN	0.0146803	0.970375	0.0583397	0.755	10763
1040	Q8N752	KC1AL_HUMAN	0.0175695	0.795722	NA	0	122011
1041	P48729	KC1A_HUMAN	0.0175695	0.795722	NA	0	1452
1042	P49069	CAMLG_HUMAN	0.0656842	0.977977	NA	1	819
1043	P49327	FAS_HUMAN	0.019096	0.994173	0.0590597	0.893678	2194
1044	P49368	TCPG_HUMAN	0.0761107	0.978278	0.27259	0.8	7203
1045	P49590	SYHM_HUMAN	0.290928	0.940178	0.0513167	0.454545	23438
1046	P49736	MCM2_HUMAN	0.0555668	0.874078	0.0796296	0.142857	4171
1047	P49754	VPS41_HUMAN	0.146951	0.985544	1	1	27072
1048	P49755	TMEDA_HUMAN	0.167357	0.98791	0.429622	0.833333	10972
1049	P49773	HINT1_HUMAN	0.171943	0.97682	0.105573	0.733333	3094
1050	P49792	RBP2_HUMAN	0.122525	0.981316	0.2	0.890411	5903
1051	P50416	CPT1A_HUMAN	0.0415385	0.966346	0.5	0.666667	1374
1052	P50454	SERPH_HUMAN	0.0211559	0.968038	0.0334754	0.595745	871
1053	P50990	TCPQ_HUMAN	0.0349086	0.988486	0.219131	0.848485	10694
1054	P50991	TCPD_HUMAN	0.197796	0.989816	0.810892	0.977273	10575
1055	P50993	AT1A2_HUMAN	0.0293451	0.97437	0.056447	0.730337	477
1056	P50995	ANX11_HUMAN	0.00961916	0.718126	NA	0	311
1057	P51114	FXR1_HUMAN	0.0232421	0.957126	0.0194193	0.411765	8087
1058	P51116	FXR2_HUMAN	0.0387531	0.745773	NA	0	9513
1059	P51148	RAB5C_HUMAN	0.20672	0.956957	1	1	5878
1060	P51149	RAB7A_HUMAN	0.0769978	0.965792	0.711723	1.125	7879
1061	P51398	RT29_HUMAN	0.45126	0.833266	0.16795	0.25	7818
1062	P51511	MMP15_HUMAN	0.0699548	0.89661	0.0704466	0	4324
1063	P51570	GALK1_HUMAN	0.0217766	0.699789	0.125666	0	2584
1064	P51571	SSRD_HUMAN	0.0371813	0.946367	0.105573	0.555556	6748
1065	P51572	BAP31_HUMAN	0.121823	0.953605	NA	0.75	10134
1066	P51617	IRAK1_HUMAN	0.0337347	0.771801	0.125666	0	3654
1067	P51690	ARSE_HUMAN	0.0581349	0.764669	0.204833	0	415
1068	P51693	APLP1_HUMAN	0.330935	0.79388	0.129048	0.125	333
1069	P51797	CLCN6_HUMAN	0.00299747	0.920444	NA	0.5	1185
1070	P51812	KS6A3_HUMAN	0.0106648	0.926462	0.0702328	0.393939	6197
1071	P51946	CCNH_HUMAN	0.034707	0.956413	NA	1	902
1072	P51970	NDUA8_HUMAN	0.0715613	0.732708	0.204833	0	4702
1073	P51991	ROA3_HUMAN	0.24294	0.978215	0.125666	0.736842	220988
1074	P52272	HNRPM_HUMAN	0.152105	0.935534	0.0850963	0.540541	4670
1075	P52292	IMA1_HUMAN	0.204016	0.933	0.295167	0.333333	3838
1076	P52701	MSH6_HUMAN	0.155498	0.958929	0.0298575	0.466667	2956
1077	P52948	NUP98_HUMAN	0.123173	0.942965	0.105573	0.428571	4928
1078	P53396	ACLY_HUMAN	0.0427747	0.929747	0.00496281	0.393939	47
1079	P54577	SYYC_HUMAN	0.142015	0.985785	0.292893	0.853659	8565
1080	P54764	EPHA4_HUMAN	0.0304227	0.915286	0.0704466	0.357143	2043
1081	P54886	P5CS_HUMAN	0.189001	0.980031	0.204833	0.892857	5832
1082	P54920	SNAA_HUMAN	0.110093	0.951253	0.5	0.5	8775
1083	P55036	PSMD4_HUMAN	0.0650532	0.949613	1	1	5710
1084	P55061	BI1_HUMAN	0.0256982	0.733197	NA	0	7009
1085	P55196	AFAD_HUMAN	0.0459558	0.93826	0.0546643	0.35	4301
1086	P55263	ADK_HUMAN	0.22801	0.803161	0.198727	0.166667	132
1087	P55265	DSRAD_HUMAN	0.807984	0.983041	0.204833	0.5	103
1088	P55285	CADH6_HUMAN	0.07832	0.928814	0.349886	0.4	1004
1089	P55287	CAD11_HUMAN	0.0123653	0.703822	0.204833	0	1009
1090	P55884	EIF3B_HUMAN	0.436489	0.985113	0.155958	0.692308	8662
1091	P56192	SYMC_HUMAN	0.892032	0.998916	0.0692862	0.807018	4141
1092	P56545	CTBP2_HUMAN	0.025131	0.744495	NA	0	1488
1093	P57740	NU107_HUMAN	0.0121805	0.93191	0.169501	0.352941	57122
1094	P58107	EPIPL_HUMAN	0.0563256	0.903817	0.0278881	0.418919	83481
1095	P58401	NRX2B_HUMAN	0.00888507	0.886118	NA	0	9379
1096	Q9P2S2	NRX2A_HUMAN	0.00888507	0.886118	NA	0	9379
1097	P59998	ARPC4_HUMAN	0.869007	0.994946	0.204833	0.571429	10093
1098	P60228	EIF3E_HUMAN	0.463902	0.996036	0.198727	0.827586	3646
1099	P60468	SC61B_HUMAN	0.011117	0.963609	NA	1	10952
1100	P60660	MYL6_HUMAN	0.0363815	0.976474	0.292893	0.777778	4637
1101	P60842	IF4A1_HUMAN	0.106758	0.98291	0.0286201	0.647887	1973
1102	P61011	SRP54_HUMAN	0.141999	0.987284	0.198727	0.861111	6729
1103	P61019	RAB2A_HUMAN	0.214534	0.959982	0.105573	0.636364	5862
1104	P61026	RAB10_HUMAN	0.119506	0.962552	0.204833	0.571429	10890
1105	P61073	CXCR4_HUMAN	0.22707	0.983542	0.711723	0.875	7852
1106	P61221	ABCE1_HUMAN	0.235505	0.980095	0.62483	0.6	6059
1107	P61353	RL27_HUMAN	0.906005	1.00059	0.204833	0.785714	6155
1108	P61421	VA0D1_HUMAN	0.934785	0.999167	0.204833	0.4	9114
1109	P61619	S61A1_HUMAN	0.0627618	0.969208	0.0692862	0.607143	29927
1110	P61764	STXB1_HUMAN	0.195061	0.888569	NA	0.2	6812
1111	P61803	DAD1_HUMAN	0.0894903	0.943337	0.105573	0.428571	1603
1112	P61978	HNRPK_HUMAN	0.0250058	0.982504	0.144385	0.860215	3190
1113	P62070	RRAS2_HUMAN	0.0556328	0.944432	NA	0.5	22800
1114	P62081	RS7_HUMAN	0.108255	0.9438	0.0577159	0.521739	6201
1115	P62140	PP1B_HUMAN	0.144459	0.994177	NA	0.6	5500
1116	P62195	PRS8_HUMAN	0.217749	0.98746	0.25098	0.709677	5705
1117	P62241	RS8_HUMAN	0.235974	0.981991	0.347806	0.619048	6202
1118	P62244	RS15A_HUMAN	0.0209372	0.966855	0.204833	0.769231	6210
1119	P62277	RS13_HUMAN	0.0271347	0.980634	NA	1	6207
1120	P62314	SMD1_HUMAN	0.0325577	0.924451	NA	0.5	6632
1121	P62736	ACTA_HUMAN	0.0260218	0.984263	0.5	0.833333	59
1122	P63267	ACTH_HUMAN	0.0260218	0.984263	0.5	0.833333	72
1123	P62854	RS26_HUMAN	0.0214483	0.780159	0.5	0.5	101929876
1124	P62854	RS26_HUMAN	0.0214483	0.780159	0.5	0.5	6231
1125	P62873	GBB1_HUMAN	0.0339344	0.984081	0.0513167	0.76	2782
1126	P63096	GNAI1_HUMAN	0.376149	0.950997	0.204833	0.5	2770
1127	P63098	CANB1_HUMAN	0.0879523	0.955429	0.5	0.5	5534
1128	P67812	SC11A_HUMAN	0.303933	0.805135	0.105573	0.428571	23478
1129	P68363	TBA1B_HUMAN	0.17756	0.999897	0.360791	1.07746	10376
1130	Q9BQE3	TBA1C_HUMAN	0.17756	0.999897	0.360791	1.07746	84790
1131	P78344	IF4G2_HUMAN	0.0660087	0.937127	0.5	0.666667	1982
1132	P78371	TCPB_HUMAN	0.092864	0.986423	0.300574	0.902174	10576
1133	P80723	BASP1_HUMAN	0.0611965	0.924575	0.292893	0.6	10409
1134	P82673	RT35_HUMAN	0.244513	0.954087	0.292893	0.6	60488
1135	P98160	PGBM_HUMAN	0.0189255	0.925562	0.125666	0.375	3339
1136	P98164	LRP2_HUMAN	0.0253496	0.870843	0.0679122	0.26087	4036
1137	P98175	RBM10_HUMAN	0.372842	0.810504	0.0577159	0	8241
1138	P98194	AT2C1_HUMAN	0.0439861	0.887342	0.0903345	0.222222	27032
1139	Q00341	VIGLN_HUMAN	0.0836379	0.92416	0.0488745	0.380952	3069
1140	Q00587	BORG5_HUMAN	0.00891535	0.941356	0.204833	0.5	11135
1141	Q00765	REEP5_HUMAN	0.010113	0.779984	NA	0	7905
1142	Q00839	HNRPU_HUMAN	0.0825902	0.96885	0.29808	0.78	3192
1143	Q00987	MDM2_HUMAN	0.145822	0.98968	0.5	0.666667	4193
1144	Q01469	FABP5_HUMAN	0.0239273	0.804372	NA	0	2171
1145	Q01484	ANK2_HUMAN	0.823174	0.99804	0.0903345	0.588235	287
1146	Q01844	EWS_HUMAN	0.559282	1.00246	0.204833	0.833333	2130
1147	Q02218	ODO1_HUMAN	0.184591	0.977459	0.5	0.8125	4967
1148	Q02252	MMSA_HUMAN	0.00682715	0.727932	0.204833	0	4329
1149	Q02413	DSG1_HUMAN	0.1124	0.769506	0.374334	0	1828
1150	Q02809	PLOD1_HUMAN	0.0607927	0.940954	0.0513167	0.454545	5351
1151	Q02818	NUCB1_HUMAN	0.0216316	0.970761	0.11594	0.73913	4924
1152	Q02952	AKA12_HUMAN	0.461586	0.939423	0.129048	0.416667	9590
1153	Q03135	CAV1_HUMAN	0.116518	0.817209	0.204833	0	857
1154	Q04721	NOTC2_HUMAN	0.380883	0.931071	0.16795	0.25	4853
1155	Q04917	1433F_HUMAN	0.922187	0.998476	0.204833	0.769231	7533
1156	Q05086	UBE3A_HUMAN	0.248784	0.986625	0.0513167	0.806452	7337
1157	Q05397	FAK1_HUMAN	0.016646	0.969451	0.0903345	0.611111	5747
1158	Q05639	EF1A2_HUMAN	0.0735644	0.947557	0.105573	0.555556	1917
1159	Q05707	COEA1_HUMAN	0.0079667	0.745977	NA	0	7373
1160	Q06210	GFPT1_HUMAN	0.0511145	0.90077	0.0577159	0.3125	2673
1161	Q07020	RL18_HUMAN	0.383671	0.990383	0.105573	0.764706	6141
1162	Q07065	CKAP4_HUMAN	0.0166607	0.965387	0.00496281	0.672131	10970
1163	Q07666	KHDR1_HUMAN	0.178553	0.95127	0.0917103	0.571429	10657
1164	Q08209	PP2BA_HUMAN	0.135741	0.982877	0.5	0.95	5530
1165	Q08345	DDR1_HUMAN	0.172647	0.971508	0.421436	0.827586	780
1166	Q08379	GOGA2_HUMAN	0.0232057	0.966429	0.155958	0.764706	2801
1167	Q08462	ADCY2_HUMAN	0.218408	0.982608	0.711723	0.923077	108
1168	Q08554	DSC1_HUMAN	0.0316452	0.778851	0.125666	0	1823
1169	Q08722	CD47_HUMAN	0.0174801	0.716093	0.204833	0	961
1170	Q08AF3	SLFN5_HUMAN	0.044138	0.827502	NA	0	162394
1171	Q0VG06	FP100_HUMAN	0.0320335	0.761583	NA	0	80233
1172	Q10471	GALT2_HUMAN	0.0252528	0.956664	0.0704466	0.470588	2590
1173	Q12770	SCAP_HUMAN	0.247373	0.976971	0.5	0.75	22937
1174	Q12888	TP53B_HUMAN	0.169665	0.954681	0.172896	0.48	7158
1175	Q12996	CSTF3_HUMAN	0.029534	0.756936	NA	0	1479
1176	Q13002	GRIK2_HUMAN	0.139583	0.990512	NA	1	2898
1177	Q13049	TRI32_HUMAN	0.0804052	0.732218	0.204833	0	22954
1178	Q13085	ACACA_HUMAN	0.0319834	0.988614	0.39587	0.906977	31
1179	Q13148	TADBP_HUMAN	0.244881	0.984766	0.292893	0.882353	23435
1180	Q13151	ROA0_HUMAN	0.224259	0.967902	0.198727	0.705882	10949
1181	Q13155	AIMP2_HUMAN	0.145102	0.986288	0.5	1.14286	7965
1182	Q13162	PRDX4_HUMAN	0.171372	0.993889	1	1	10549
1183	Q13217	DNJC3_HUMAN	0.19247	0.949883	0.5	0.5	5611
1184	Q13283	G3BP1_HUMAN	0.0782938	0.924946	0.204833	0	10146
1185	Q13363	CTBP1_HUMAN	0.0577493	0.900606	0.295167	0.333333	1487
1186	Q13423	NNTM_HUMAN	0.0795747	0.849049	0.163817	0.173913	23530
1187	Q13443	ADAM9_HUMAN	0.207983	0.969231	NA	1	8754
1188	Q13459	MYO9B_HUMAN	0.163983	0.931702	0.27259	0.333333	4650
1189	Q13490	BIRC2_HUMAN	0.0115449	0.720763	0.204833	0	329
1190	Q13496	MTM1_HUMAN	0.0178158	0.774869	0.125666	0	4534
1191	Q13509	TBB3_HUMAN	0.213495	0.986294	0.711723	1.03333	10381
1192	Q13586	STIM1_HUMAN	0.182343	0.966965	0.327984	0.703704	6786
1193	Q13616	CUL1_HUMAN	0.245111	0.97615	0.198727	0.642857	8454
1194	Q13619	CUL4A_HUMAN	0.196522	0.965032	0.25098	0.55	8451
1195	Q13620	CUL4B_HUMAN	0.173659	0.930793	NA	0.333333	8450
1196	Q13636	RAB31_HUMAN	0.0278611	0.726271	0.204833	0	11031
1197	Q13683	ITA7_HUMAN	0.277178	0.804358	0.129048	0.125	3679
1198	Q13835	PKP1_HUMAN	0.168821	0.873514	NA	0	5317
1199	Q14008	CKAP5_HUMAN	0.0690387	0.767143	0.204833	0	9793
1200	Q14012	KCC1A_HUMAN	0.131685	0.971452	0.5	0.8	8536
1201	Q14103	HNRPD_HUMAN	0.0848845	0.970254	0.0715233	0.545455	3184
1202	Q14108	SCRB2_HUMAN	0.137713	0.992372	1	1	950
1203	Q14165	MLEC_HUMAN	0.0401516	0.982354	0.5	0.888889	9761
1204	Q14194	DPYL1_HUMAN	0.147728	0.957305	0.128135	0.52	1400
1205	Q14254	FLOT2_HUMAN	0.000143434	0.767637	0.5	0	2319
1206	Q14257	RCN2_HUMAN	0.236133	0.996093	0.129048	0.844444	5955
1207	Q14315	FLNC_HUMAN	0.263487	0.991261	0.212467	0.806818	2318
1208	Q14318	FKBP8_HUMAN	0.0249279	0.94007	0.198727	0.583333	23770
1209	Q14517	FAT1_HUMAN	0.0376356	0.950551	0.112606	0.683824	2195
1210	Q14566	MCM6_HUMAN	0.169573	0.851781	0.0704466	0.1	4175
1211	Q14697	GANAB_HUMAN	0.22128	0.990729	0.0398973	0.828877	23193
1212	Q14699	RFTN1_HUMAN	0.192676	0.98018	NA	2	23180
1213	Q14728	MFS10_HUMAN	0.398052	0.827179	0.129048	0.125	10227
1214	Q14974	IMB1_HUMAN	0.0166184	0.987785	0.371599	0.915888	3837
1215	Q15005	SPCS2_HUMAN	0.00271551	0.713015	0.125666	0	9789
1216	Q15006	EMC2_HUMAN	0.0777718	0.927451	0.295167	0.333333	9694
1217	Q15021	CND1_HUMAN	0.0134319	0.855629	NA	0	9918
1218	Q15029	U5S1_HUMAN	0.0457131	0.978958	0.115285	0.724638	9343
1219	Q15042	RB3GP_HUMAN	0.0095655	0.986579	0.24076	0.803279	22930
1220	Q15070	OXA1L_HUMAN	0.0607546	0.734896	NA	0	5018
1221	Q15084	PDIA6_HUMAN	0.0264199	0.993713	0.0513167	0.837838	10130
1222	Q15120	PDK3_HUMAN	0.137607	0.707669	0.5	0	5165
1223	Q15124	PGM5_HUMAN	0.0355516	0.777529	0.125666	0	5239
1224	Q15154	PCM1_HUMAN	0.37935	0.824721	0.204833	0	5108
1225	Q15293	RCN1_HUMAN	0.0159022	0.96859	0.0704466	0.826923	5954
1226	Q15349	KS6A2_HUMAN	0.0684693	0.927663	0.0903345	0.3	6196
1227	Q15363	TMED2_HUMAN	0.0572545	0.978301	0.899328	0.928571	10959
1228	Q15375	EPHA7_HUMAN	0.243914	0.760009	0.0692862	0.0833333	2045
1229	Q15392	DHC24_HUMAN	0.246858	0.965695	0.27259	0.454545	1718
1230	Q15393	SF3B3_HUMAN	0.210736	0.99013	0.205449	0.702703	23450
1231	Q15404	RSU1_HUMAN	0.0259098	0.970886	NA	0.5	6251
1232	Q15417	CNN3_HUMAN	0.0380816	0.985604	0.743351	0.923077	1266
1233	Q15477	SKIV2_HUMAN	0.938562	0.999415	0.204833	0.963415	6499
1234	Q15526	SURF1_HUMAN	0.0178695	0.765978	NA	0	6834
1235	Q15629	TRAM1_HUMAN	0.153236	0.930265	0.349886	0.5	23471
1236	Q15637	SF01_HUMAN	0.390402	0.817082	0.198727	0.166667	7536
1237	Q15691	MARE1_HUMAN	0.886667	0.998515	0.204833	0.7	22919
1238	Q15738	NSDHL_HUMAN	0.274121	0.944926	0.204833	0.625	50814
1239	Q15746	MYLK_HUMAN	0.115273	0.985657	NA	1	4638
1240	Q15751	HERC1_HUMAN	0.0339977	0.985405	0.758181	0.964912	8925
1241	Q15904	VAS1_HUMAN	0.157729	0.982904	0.5	0	537
1242	Q15907	RB11B_HUMAN	0.276945	0.912613	0.16795	0.5	9230
1243	P62491	RB11A_HUMAN	0.276945	0.912613	0.16795	0.5	8766
1244	Q15942	ZYX_HUMAN	0.0714086	0.814631	NA	0	7791
1245	Q16352	AINX_HUMAN	0.187403	0.949947	0.704833	0.8	9118
1246	Q16401	PSMD5_HUMAN	0.00414795	0.966201	0.169501	0.521739	5711
1247	Q16537	2A5E_HUMAN	0.0550327	0.969803	0.0903345	0.5625	5529
1248	Q16576	RBBP7_HUMAN	0.474935	0.856546	0.204833	0.25	5931
1249	Q16643	DREB_HUMAN	0.0756779	0.714951	0.295167	0	1627
1250	Q16718	NDUA5_HUMAN	0.210906	0.964355	1	1	4698
1251	Q16799	RTN1_HUMAN	0.554768	0.982021	0.204833	0.571429	6252
1252	Q16850	CP51A_HUMAN	0.0362597	0.96249	0.5	0.857143	1595
1253	Q24JP5	T132A_HUMAN	0.135349	0.975099	0.5	0.75	54972
1254	Q2LD37	K1109_HUMAN	0.248485	0.988031	0.210165	0.740741	84162
1255	Q2T9J0	TYSD1_HUMAN	0.0128836	0.96542	NA	1	219743
1256	Q2VPB7	AP5B1_HUMAN	0.239909	0.971088	0.292893	0.6	91056
1257	Q32P28	P3H1_HUMAN	0.138429	0.980598	0.125666	0.722222	64175
1258	Q3MII6	TBC25_HUMAN	9.92691e-05	0.825511	NA	0	4943
1259	Q3SXM5	HSDL1_HUMAN	0.0213636	0.911668	0.125666	0.545455	83693
1260	Q3SY69	AL1L2_HUMAN	0.137749	0.898889	0.5	0.75	160428
1261	Q53GT1	KLH22_HUMAN	0.151833	0.995102	0.5	0.833333	84861
1262	Q562R1	ACTBL_HUMAN	0.0267361	0.704632	0.105573	0.2	345651
1263	Q5BJD5	TM41B_HUMAN	0.237763	0.923881	0.292893	0.6	440026
1264	Q5BJH7	YIF1B_HUMAN	0.0181272	0.92788	0.204833	0.4	90522
1265	Q5EB52	MEST_HUMAN	0.0182797	0.98471	1	1	4232
1266	Q5H9R7	PP6R3_HUMAN	0.0253665	0.990881	0.62483	0.931034	55291
1267	Q5JTV8	TOIP1_HUMAN	0.00613035	0.946839	0.5	0.666667	26092
1268	Q5JU69	TOR2A_HUMAN	0.0533522	0.917042	NA	0.333333	27433
1269	Q8N2E6	TOR2X_HUMAN	0.0533522	0.917042	NA	0.333333	27433
1270	Q5K4L6	S27A3_HUMAN	0.0808717	0.897422	0.105573	0.2	11000
1271	Q5SSJ5	HP1B3_HUMAN	0.376032	0.974367	0.204833	0.7	50809
1272	Q5SW79	CE170_HUMAN	0.260379	0.862888	0.204833	0.4	9859
1273	Q5SZK8	FREM2_HUMAN	0.146002	0.972301	0.201908	0.466667	341640
1274	Q5T160	SYRM_HUMAN	0.127215	0.954909	0.204833	0.4	57038
1275	Q5T1Q4	S35F1_HUMAN	0.198583	0.969548	0.204833	0.5	222553
1276	Q5T6F2	UBAP2_HUMAN	0.0304065	0.748473	0.5	0	55833
1277	Q5T749	KPRP_HUMAN	0.0189059	0.851189	NA	0	448834
1278	Q5T8D3	ACBD5_HUMAN	0.164743	0.963748	0.292893	0.6	91452
1279	Q5T9A4	ATD3B_HUMAN	0.0761566	0.974182	NA	1	83858
1280	Q5T9L3	WLS_HUMAN	0.00810275	0.906312	0.0316556	0.321429	79971
1281	Q5TCQ9	MAGI3_HUMAN	0.00590356	0.801887	NA	0	260425
1282	Q5TF21	SOGA3_HUMAN	0.0744553	0.980824	0.810892	1.03846	387104
1283	Q5VST6	AB17B_HUMAN	0.156155	0.847648	0.292893	0.333333	51104
1284	Q68D91	MBLC2_HUMAN	0.0146069	0.74972	NA	0	153364
1285	Q6DD88	ATLA3_HUMAN	0.222224	0.971434	0.62483	0.866667	25923
1286	Q6DN90	IQEC1_HUMAN	0.0919991	0.981381	0.5	1.16667	9922
1287	Q6IAN0	DRS7B_HUMAN	0.0285625	0.931361	0.0577159	0.388889	25979
1288	Q6IS24	GLT17_HUMAN	0.0414338	0.943476	0.198727	0.583333	64409
1289	Q6KCM7	SCMC2_HUMAN	0.352096	0.951329	0.0903345	0.222222	114789
1290	Q6N022	TEN4_HUMAN	0.0253226	0.92276	0.114498	0.607143	26011
1291	Q6P158	DHX57_HUMAN	0.125664	0.956668	0.295167	0.333333	90957
1292	Q6P1M0	S27A4_HUMAN	0.0520376	0.953765	0.129048	0.416667	10999
1293	Q6P2Q9	PRP8_HUMAN	0.0860767	0.954815	0.155958	0.6	10594
1294	Q6P3W7	SCYL2_HUMAN	0.0147096	0.943044	0.125666	0.285714	55681
1295	Q6P9B9	INT5_HUMAN	0.0418847	0.797067	NA	0	80789
1296	Q6S8J3	POTEE_HUMAN	0.0550957	0.992704	0.39587	0.692308	445582
1297	P0CG38	POTEI_HUMAN	0.0550957	0.992704	0.39587	0.692308	653269
1298	A5A3E0	POTEF_HUMAN	0.0550957	0.992704	0.39587	0.692308	728378
1299	P0CG39	POTEJ_HUMAN	0.0550957	0.992704	0.39587	0.692308	653781
1300	Q6UVY6	MOXD1_HUMAN	0.158681	0.767094	0.204833	0	26002
1301	Q6UW68	TM205_HUMAN	0.0916254	0.731772	0.292893	0.333333	374882
1302	Q6UWP7	LCLT1_HUMAN	0.0781273	0.828286	0.204833	0	253558
1303	Q6UX71	PXDC2_HUMAN	0.0353586	0.711423	0.125666	0	84898
1304	Q6V0I7	FAT4_HUMAN	0.457239	0.98922	0.105573	0.826087	79633
1305	Q6XUX3	DUSTY_HUMAN	0.0125831	0.788507	NA	0	25778
1306	Q6YHU6	THADA_HUMAN	0.0341559	0.978701	0.204833	0.4	63892
1307	Q6ZT12	UBR3_HUMAN	0.153282	0.978682	0.204833	0.7	130507
1308	Q70UQ0	IKIP_HUMAN	0.154163	0.972952	NA	1	121457
1309	Q71U36	TBA1A_HUMAN	0.516199	1.00034	0.0438602	0.637681	7846
1310	Q13748	TBA3C_HUMAN	0.516199	1.00034	0.0438602	0.637681	113457
1311	Q13748	TBA3C_HUMAN	0.516199	1.00034	0.0438602	0.637681	7278
1312	Q75T13	PGAP1_HUMAN	0.0416762	0.921819	0.172896	0.458333	80055
1313	Q7KZ85	SPT6H_HUMAN	0.017722	0.709584	0.0903345	0	6830
1314	Q7KZF4	SND1_HUMAN	0.204496	0.962367	0.160963	0.538462	27044
1315	Q7L099	RUFY3_HUMAN	0.00969053	0.981609	0.758181	0.92	22902
1316	Q7L0J3	SV2A_HUMAN	0.0550915	0.976601	0.0136061	0.555556	9900
1317	Q7L0Y3	TM10C_HUMAN	0.132048	0.956351	0.503838	0.75	54931
1318	Q7Z434	MAVS_HUMAN	0.342136	0.824245	0.204833	0	57506
1319	Q7Z460	CLAP1_HUMAN	0.0221804	0.743492	0.62483	0.333333	23332
1320	Q7Z5K2	WAPL_HUMAN	0.168438	0.955924	0.5	0.5	23063
1321	Q7Z6B7	SRGP1_HUMAN	0.0900396	0.965951	0.349886	0.8	57522
1322	Q7Z739	YTHD3_HUMAN	0.261945	0.955021	0.204833	0.7	253943
1323	Q7Z7H5	TMED4_HUMAN	0.244253	0.965002	0.5	1.2	222068
1324	Q86TG7	PEG10_HUMAN	0.372142	0.82404	0.129048	0.222222	23089
1325	Q86TV6	TTC7B_HUMAN	0.00706066	0.779658	NA	0	145567
1326	Q86U70	LDB1_HUMAN	0.20578	0.917543	0.295167	0.333333	8861
1327	Q86UL3	GPAT4_HUMAN	0.182384	0.815694	0.292893	0.333333	137964
1328	Q86UL8	MAGI2_HUMAN	0.0210911	0.724494	0.5	0	9863
1329	Q86UP2	KTN1_HUMAN	0.308347	0.975837	0.16795	0.727273	3895
1330	Q86UT6	NLRX1_HUMAN	0.0601574	0.97703	1	1	79671
1331	Q86V97	KBTB6_HUMAN	0.994839	0.999728	0.204833	0.4	89890
1332	Q8WVZ9	KBTB7_HUMAN	0.994839	0.999728	0.204833	0.4	84078
1333	Q86VI3	IQGA3_HUMAN	0.0463156	0.797469	0.295167	0	128239
1334	Q86VP1	TAXB1_HUMAN	0.0719467	0.759873	0.204833	0	8887
1335	Q86VR2	RETR3_HUMAN	0.037076	0.741884	0.204833	0	162427
1336	Q86XX4	FRAS1_HUMAN	0.0106717	0.846402	0.0468821	0.2	80144
1337	Q86Y82	STX12_HUMAN	0.0280522	0.9693	NA	0.666667	23673
1338	Q86YR5	GPSM1_HUMAN	0.00134644	0.740705	0.204833	0	26086
1339	Q8IV08	PLD3_HUMAN	0.015936	0.980552	0.421436	0.772727	23646
1340	Q8IVL5	P3H2_HUMAN	0.0863585	0.91258	0.204833	0.4	55214
1341	Q8IVL6	P3H3_HUMAN	0.0203158	0.906812	NA	0.333333	10536
1342	Q8IWB1	IPRI_HUMAN	0.0306017	0.733148	0.0903345	0	85450
1343	Q8IWB7	WDFY1_HUMAN	0.0117198	0.940778	0.204833	0.571429	57590
1344	Q8IX03	KIBRA_HUMAN	0.217564	0.979628	0.105573	0.692308	23286
1345	Q8IX18	DHX40_HUMAN	0.0719334	0.939882	NA	0.333333	79665
1346	Q8IXB1	DJC10_HUMAN	0.133969	0.969067	0.285636	0.69697	54431
1347	Q8IXH7	NELFD_HUMAN	0.0835636	0.982105	1	1	51497
1348	Q8IXI1	MIRO2_HUMAN	0.273869	0.977785	0.198727	0.583333	89941
1349	Q8IY17	PLPL6_HUMAN	0.0865834	0.989064	0.349886	0.863636	10908
1350	Q8IZ83	A16A1_HUMAN	0.0659259	0.943801	0.292893	0.6	126133
1351	Q8IZP0	ABI1_HUMAN	0.809865	0.992902	0.105573	0.555556	10006
1352	Q8N0U8	VKORL_HUMAN	0.183517	0.979721	NA	1	154807
1353	Q8N0W4	NLGNX_HUMAN	0.0491813	0.989938	0.129048	0.695652	57502
1354	Q8N122	RPTOR_HUMAN	0.16761	0.980107	0.0298575	0.529412	57521
1355	Q8N1F7	NUP93_HUMAN	0.111239	0.97106	0.201908	0.619048	9688
1356	Q8N201	INT1_HUMAN	0.0391393	0.811956	0.5	0	26173
1357	Q8N2K0	ABD12_HUMAN	0.221091	0.965585	0.0704466	0.470588	26090
1358	Q8N357	S35F6_HUMAN	0.748263	1.01076	0.204833	0.571429	54978
1359	Q8N3R9	MPP5_HUMAN	0.253206	0.972745	0.204833	0.625	64398
1360	Q8N4V1	MMGT1_HUMAN	0.205306	0.928726	0.5	0.666667	93380
1361	Q8N5B7	CERS5_HUMAN	0.00657033	0.936138	NA	0.5	91012
1362	Q8N5I4	DHRSX_HUMAN	0.0133471	0.841332	NA	NA	207063
1363	Q8N5M1	ATPF2_HUMAN	0.204306	0.960229	NA	1	91647
1364	Q8N5V2	NGEF_HUMAN	0.0955137	0.797706	0.204833	0	25791
1365	Q8N6R0	MET13_HUMAN	0.196475	0.724541	0.5	0	51603
1366	Q8N766	EMC1_HUMAN	0.0624371	0.956257	0.235851	0.617647	23065
1367	Q8N8A2	ANR44_HUMAN	0.105037	0.798155	0.204833	0	91526
1368	Q8N8S7	ENAH_HUMAN	0.359069	0.985241	0.204833	0.571429	55740
1369	Q8NAT1	PMGT2_HUMAN	0.351371	0.828143	0.198727	0.285714	84892
1370	Q8NB37	GALD1_HUMAN	0.0117264	0.739057	NA	0	347862
1371	Q8NBI6	XXLT1_HUMAN	0.175373	0.965656	0.547512	0.76	152002
1372	Q8NBJ5	GT251_HUMAN	0.0970076	0.764369	0.204833	0	79709
1373	Q8NBM8	PCYXL_HUMAN	0.140371	0.95379	0.5	0.666667	78991
1374	Q8NBS9	TXND5_HUMAN	0.22603	0.913852	0.292893	0.6	81567
1375	Q8NBT2	SPC24_HUMAN	0.133626	0.773802	0.204833	0	147841
1376	Q8NCG7	DGLB_HUMAN	0.10442	0.884255	0.0298575	0.272727	221955
1377	Q8NCM8	DYHC2_HUMAN	0.0668923	0.969284	0.556786	0.929577	79659
1378	Q8ND56	LS14A_HUMAN	0.0518722	0.952024	0.292893	0.6	26065
1379	Q8NDZ4	DIA1_HUMAN	0.1995	0.95841	0.204833	0.5	205428
1380	Q8NEW0	ZNT7_HUMAN	0.115144	0.975604	0.292893	0.333333	148867
1381	Q8NF37	PCAT1_HUMAN	0.00510882	0.957628	0.105573	0.636364	79888
1382	Q8NFA0	UBP32_HUMAN	0.109872	0.96972	0.204833	0.625	84669
1383	Q8NFQ8	TOIP2_HUMAN	0.274236	0.909761	0.0903345	0.416667	163590
1384	Q8NFZ3	NLGNY_HUMAN	0.0104152	0.778276	NA	0	22829
1385	Q8NFZ8	CADM4_HUMAN	0.0283239	0.779376	NA	NA	199731
1386	Q8NHH9	ATLA2_HUMAN	0.0139245	0.717625	NA	0	64225
1387	Q8NHP8	PLBL2_HUMAN	0.054913	0.981129	0.810892	1.08333	196463
1388	Q8TB36	GDAP1_HUMAN	0.142239	0.989953	0.16795	0.8	54332
1389	Q8TB72	PUM2_HUMAN	0.0285738	0.735086	NA	0	23369
1390	Q8TB96	TIP_HUMAN	0.0689675	0.750156	0.204833	0	81533
1391	Q8TBC4	UBA3_HUMAN	0.0380099	0.966585	0.5	0.666667	9039
1392	Q8TC12	RDH11_HUMAN	0.211383	0.898828	0.0903345	0.3	51109
1393	Q8TCJ2	STT3B_HUMAN	0.105026	0.947145	0.0577159	0.421053	201595
1394	Q8TCT9	HM13_HUMAN	0.143893	0.973837	0.292893	0.866667	81502
1395	Q8TCU6	PREX1_HUMAN	0.147908	0.961628	0.0384207	0.511628	57580
1396	Q8TDJ6	DMXL2_HUMAN	0.582848	0.994472	0.223433	0.839286	23312
1397	Q8TDW7	FAT3_HUMAN	0.0185061	0.961408	0.025109	0.649351	120114
1398	Q8TEQ8	PIGO_HUMAN	0.0848322	0.933525	0.125666	0.285714	84720
1399	Q8TF05	PP4R1_HUMAN	0.0715926	0.95641	0.1096	0.592593	9989
1400	Q8TF72	SHRM3_HUMAN	0.0203008	0.715576	0.204833	0	57619
1401	Q8WUD1	RAB2B_HUMAN	0.0457382	0.745486	NA	0	84932
1402	Q8WUM4	PDC6I_HUMAN	0.0981897	0.989254	0.5	0.941176	10015
1403	Q8WVM8	SCFD1_HUMAN	0.176019	0.977609	0.25098	0.608696	23256
1404	Q8WVX9	FACR1_HUMAN	0.359593	0.820629	0.105573	0.2	84188
1405	Q8WX92	NELFB_HUMAN	0.0859687	0.942868	0.316379	0.444444	25920
1406	Q8WX93	PALLD_HUMAN	0.101812	0.995247	0.421436	0.864865	23022
1407	Q8WXG9	GPR98_HUMAN	0.0981894	0.766235	0.155958	0	84059
1408	Q92499	DDX1_HUMAN	0.121217	0.986192	0.198727	0.807692	1653
1409	Q92520	FAM3C_HUMAN	0.3197	0.835811	0.204833	0	10447
1410	Q92539	LPIN2_HUMAN	0.106611	0.748645	0.295167	0	9663
1411	Q92544	TM9S4_HUMAN	0.439028	0.89962	0.125666	0.285714	9777
1412	Q92574	TSC1_HUMAN	0.00794807	0.763569	0.204833	0	7248
1413	Q92621	NU205_HUMAN	0.192787	0.964856	0.125666	0.642857	23165
1414	Q92643	GPI8_HUMAN	0.185521	0.992709	0.5	0.75	10026
1415	Q92665	RT31_HUMAN	0.0610893	0.887162	NA	0.5	10240
1416	Q92667	AKAP1_HUMAN	0.0754397	0.917436	0.125666	0.285714	8165
1417	Q92685	ALG3_HUMAN	0.0156977	0.971181	NA	0.5	10195
1418	Q92733	PRCC_HUMAN	0.208592	0.98262	NA	1	5546
1419	Q92734	TFG_HUMAN	0.636022	1.00372	0.204833	0.85	10342
1420	Q92769	HDAC2_HUMAN	0.758918	1.01207	0.105573	0.555556	3066
1421	Q92791	SC65_HUMAN	0.263232	0.933179	0.129048	0.363636	10609
1422	Q92841	DDX17_HUMAN	0.0600122	0.969923	0.144385	0.763636	10521
1423	Q92845	KIFA3_HUMAN	0.132214	0.975753	0.62483	0.866667	22920
1424	Q92859	NEO1_HUMAN	0.013729	0.792331	0.5	0	4756
1425	Q92896	GSLG1_HUMAN	0.0867511	0.964826	0.503838	0.8	2734
1426	Q92900	RENT1_HUMAN	0.0633167	0.960861	0.25098	0.55	5976
1427	Q93009	UBP7_HUMAN	0.10069	0.982504	NA	0.809524	7874
1428	Q93045	STMN2_HUMAN	0.0022789	0.734466	NA	0	11075
1429	Q93062	RBPMS_HUMAN	0.0182268	0.753497	NA	0	11030
1430	Q93063	EXT2_HUMAN	0.143431	0.959956	0.198727	0.444444	2132
1431	Q969M3	YIPF5_HUMAN	0.225824	0.981633	0.5	0.875	81555
1432	Q969T9	WBP2_HUMAN	0.274291	0.968262	0.0513167	0.454545	23558
1433	Q969V5	MUL1_HUMAN	0.0441754	0.787178	NA	0	79594
1434	Q96A23	CPNE4_HUMAN	0.139108	0.953081	NA	0.333333	131034
1435	Q96A33	CCD47_HUMAN	0.0081843	0.958234	0.295167	0.5	57003
1436	Q96A83	COQA1_HUMAN	0.00745003	0.817368	NA	0	136227
1437	Q96AA3	RFT1_HUMAN	0.157892	0.949541	NA	0.285714	91869
1438	Q96AQ6	PBIP1_HUMAN	0.769468	1.0022	0.105573	0.878788	57326
1439	Q96AX1	VP33A_HUMAN	0.683269	0.997856	0.105573	0.878788	65082
1440	Q96AY3	FKB10_HUMAN	0.116599	0.992232	0.322829	0.854839	60681
1441	Q96AY4	TTC28_HUMAN	0.166367	0.965957	0.198727	0.545455	23331
1442	Q96BW9	TAM41_HUMAN	0.0631405	0.912994	0.125666	0.285714	132001
1443	Q96BY9	SARAF_HUMAN	0.386249	0.836192	0.105573	0.2	51669
1444	Q96CP6	GRM1A_HUMAN	0.349851	0.830707	0.204833	0.25	57655
1445	Q96EK5	KBP_HUMAN	0.0160052	0.75995	NA	NA	26128
1446	Q96EP5	DAZP1_HUMAN	0.011942	0.918582	0.344042	0.285714	26528
1447	Q96ES6	MFSD3_HUMAN	0.222417	0.979078	NA	1	113655
1448	Q96EY7	PTCD3_HUMAN	0.234006	0.95801	0.0903345	0.65	55037
1449	Q96F07	CYFP2_HUMAN	0.179192	0.97874	0.704815	0.888889	26999
1450	Q96GW9	SYMM_HUMAN	0.00901567	0.841424	NA	0	92935
1451	Q96HP0	DOCK6_HUMAN	0.0129058	0.76131	NA	0	57572
1452	Q96HS1	PGAM5_HUMAN	0.14928	0.926602	0.105573	0.428571	192111
1453	Q96HW7	INT4_HUMAN	0.023672	0.954318	NA	1	92105
1454	Q96HY6	DDRGK_HUMAN	0.225461	0.981794	0.5	0.75	65992
1455	Q96I24	FUBP3_HUMAN	0.0657736	0.980703	0.0513167	0.806452	8939
1456	Q96I59	SYNM_HUMAN	0.0906458	0.98265	0.125666	0.642857	79731
1457	Q96IV0	NGLY1_HUMAN	0.091452	0.973956	0.5	0.8	55768
1458	Q96JB5	CK5P3_HUMAN	0.20461	0.979772	0.503838	0.8	80279
1459	Q96JG8	MAGD4_HUMAN	0.30877	0.959941	0.198727	0.5	728239
1460	Q96JG8	MAGD4_HUMAN	0.30877	0.959941	0.198727	0.5	81557
1461	Q96JH7	VCIP1_HUMAN	0.0620247	0.754484	NA	0	80124
1462	Q96K37	S35E1_HUMAN	0.216987	0.934913	0.39587	0.428571	79939
1463	Q96K83	ZN521_HUMAN	0.189283	0.805846	0.0917103	0.1	25925
1464	Q96KG9	SCYL1_HUMAN	0.122202	0.978034	0.198727	0.821429	57410
1465	Q96MZ0	GD1L1_HUMAN	0.00663576	0.777268	NA	0	78997
1466	Q96PK6	RBM14_HUMAN	0.0975409	0.963103	0.0513167	0.538462	100526737
1467	Q96PK6	RBM14_HUMAN	0.0975409	0.963103	0.0513167	0.538462	10432
1468	Q96PU5	NED4L_HUMAN	0.0544616	0.911167	0.0948752	0.278689	23327
1469	Q96QK1	VPS35_HUMAN	0.871353	1.00068	0.105573	0.862069	55737
1470	Q96RD7	PANX1_HUMAN	0.156373	0.933155	0.5	0.666667	24145
1471	Q96RE7	NACC1_HUMAN	0.190086	0.945743	0.204833	0.4	112939
1472	Q96TA2	YMEL1_HUMAN	0.266609	0.773099	0.0100505	0.0666667	10730
1473	Q99442	SEC62_HUMAN	0.0942642	0.916668	1	1	7095
1474	Q99519	NEUR1_HUMAN	0.0216708	0.758033	0.5	0	4758
1475	Q99623	PHB2_HUMAN	0.043827	0.971682	0.144385	0.711111	11331
1476	Q99700	ATX2_HUMAN	0.000554182	0.782129	NA	0	6311
1477	Q99714	HCD2_HUMAN	0.117083	0.983973	0.5	1.05882	3028
1478	Q99715	COCA1_HUMAN	9.08912e-06	0.657635	NA	0	1303
1479	Q99729	ROAA_HUMAN	0.235604	0.931755	0.5	0.5	3182
1480	Q99755	PI51A_HUMAN	0.0285474	0.951224	0.204833	0.4	8394
1481	Q99797	MIPEP_HUMAN	0.483984	0.863493	0.125666	0.375	4285
1482	Q99873	ANM1_HUMAN	0.0300799	0.983762	0.157963	0.684211	3276
1483	Q99943	PLCA_HUMAN	0.0282307	0.973424	NA	1	10554
1484	Q9BPW8	NIPS1_HUMAN	0.388781	0.974705	0.201908	0.578947	8508
1485	Q9BQ67	GRWD1_HUMAN	0.000336239	0.825759	NA	0	83743
1486	Q9BQ70	TCF25_HUMAN	0.0335226	0.961196	0.157758	0.62963	22980
1487	Q9BQT9	CSTN3_HUMAN	0.0132272	0.742164	NA	0	9746
1488	Q9BR76	COR1B_HUMAN	0.000178974	0.712176	0.204833	0	57175
1489	Q9BRK5	CAB45_HUMAN	0.000610214	0.965856	0.0423786	0.545455	51150
1490	Q9BRR6	ADPGK_HUMAN	0.026295	0.709924	0.0903345	0	83440
1491	Q9BSJ8	ESYT1_HUMAN	0.207967	0.987088	0.579167	0.888889	23344
1492	Q9BT22	ALG1_HUMAN	0.185395	0.99106	0.5	1.125	56052
1493	Q9BTE3	MCMBP_HUMAN	0.200176	0.991353	NA	1	79892
1494	Q9BTT6	LRRC1_HUMAN	0.141536	0.849492	NA	0	55227
1495	Q9BUN8	DERL1_HUMAN	0.041173	0.734027	0.292893	0.333333	79139
1496	Q9BV19	CA050_HUMAN	0.00877767	0.813829	NA	0	79078
1497	Q9BV38	WDR18_HUMAN	0.00918547	0.740695	0.204833	0	57418
1498	Q9BVA1	TBB2B_HUMAN	0.17756	0.998672	0.655217	1.08468	347733
1499	Q9BVC6	TM109_HUMAN	0.0293988	0.721211	0.204833	0	79073
1500	Q9BVK6	TMED9_HUMAN	0.0918595	0.972669	0.295167	0.666667	54732
1501	Q9BVM2	DPCD_HUMAN	0.387869	0.980139	0.204833	0.4	25911
1502	Q9BW27	NUP85_HUMAN	0.0237835	0.98309	NA	1	79902
1503	Q9BW60	ELOV1_HUMAN	0.0675633	0.920281	0.5	0.666667	64834
1504	Q9BWF3	RBM4_HUMAN	0.0103387	0.965053	0.0298575	0.578947	5936
1505	Q9BQ04	RBM4B_HUMAN	0.0103387	0.965053	0.0298575	0.578947	83759
1506	Q9BXK5	B2L13_HUMAN	0.165913	0.972596	0.5	0.666667	23786
1507	Q9BXP5	SRRT_HUMAN	0.160451	0.979916	0.292893	0.6	51593
1508	Q9BYC5	FUT8_HUMAN	0.0223881	0.96581	0.0194193	0.52381	2530
1509	Q9BYK8	HELZ2_HUMAN	0.157074	0.914649	0.125666	0.166667	85441
1510	Q9BZE1	RM37_HUMAN	0.071627	0.777374	0.5	0	51253
1511	Q9BZE9	ASPC1_HUMAN	0.0619261	0.966814	NA	0.666667	79058
1512	Q9BZK7	TBL1R_HUMAN	0.117983	0.972715	0.204833	0.769231	79718
1513	Q9C0E8	LNP_HUMAN	0.0577814	0.943339	0.349886	0.625	80856
1514	Q9C0H2	TTYH3_HUMAN	0.0699168	0.877888	0.0704466	0.357143	80727
1515	Q9H0U3	MAGT1_HUMAN	0.186156	0.953736	0.295167	0.5	84061
1516	Q9H0V9	LMA2L_HUMAN	0.0353275	0.752478	0.204833	0	81562
1517	Q9H1A4	APC1_HUMAN	0.496813	0.956647	0.204833	0.625	64682
1518	Q9H1B7	I2BPL_HUMAN	0.0146886	0.778092	NA	0	64207
1519	Q9H1C4	UN93B_HUMAN	0.234263	0.930806	0.292893	0.333333	81622
1520	Q9H2J4	PDCL3_HUMAN	0.020346	0.804898	NA	0	79031
1521	Q9H3K2	GHITM_HUMAN	0.155778	0.836536	0.204833	0.25	27069
1522	Q9H3N1	TMX1_HUMAN	0.0319886	0.934166	NA	0.333333	81542
1523	Q9H3U1	UN45A_HUMAN	0.247708	0.956998	0.4453	0.555556	55898
1524	Q9H479	FN3K_HUMAN	0.0251521	0.914539	NA	0.166667	64122
1525	Q9H490	PIGU_HUMAN	0.205585	0.959702	0.349886	0.625	128869
1526	Q9H497	TOR3A_HUMAN	0.0627009	0.747759	NA	0	64222
1527	Q9H4A6	GOLP3_HUMAN	0.239966	0.959368	0.5	0.666667	64083
1528	Q9H4A5	GLP3L_HUMAN	0.239966	0.959368	0.5	0.666667	55204
1529	Q9H4B7	TBB1_HUMAN	0.00113315	0.772509	NA	0	81027
1530	Q9H4M9	EHD1_HUMAN	0.312994	0.813859	0.0903345	0.125	10938
1531	Q9NZN3	EHD3_HUMAN	0.312994	0.813859	0.0903345	0.125	30845
1532	Q9H4P4	RNF41_HUMAN	0.0659915	0.859867	NA	0	10193
1533	Q9H5K3	SG196_HUMAN	0.21875	0.956292	0.204833	0.625	84197
1534	Q9H6V9	LDAH_HUMAN	0.0633684	0.797031	NA	NA	60526
1535	Q9H7D7	WDR26_HUMAN	0.480017	0.874363	0.204833	0.25	80232
1536	Q9H845	ACAD9_HUMAN	0.155493	0.976139	1	1	28976
1537	Q9H857	NT5D2_HUMAN	0.0515072	0.971085	NA	0.619048	64943
1538	Q9H936	GHC1_HUMAN	0.0112999	0.696793	0.125666	0	79751
1539	Q9H9B4	SFXN1_HUMAN	0.0912847	0.933115	0.125666	0.285714	94081
1540	Q9H9J2	RM44_HUMAN	0.340468	0.852433	0.204833	0.25	65080
1541	Q9H9S3	S61A2_HUMAN	0.232507	0.941458	0.257762	0.222222	55176
1542	Q9HAD4	WDR41_HUMAN	0.193844	0.969562	0.5	0.8	55255
1543	Q9HAR2	AGRL3_HUMAN	0.0362662	0.915513	0.0136061	0.2	23284
1544	Q9HAV0	GBB4_HUMAN	0.457138	0.852204	0.204833	0.25	59345
1545	Q9HAV4	XPO5_HUMAN	0.256425	0.987443	0.198727	0.807692	57510
1546	Q9HBH5	RDH14_HUMAN	0.171816	0.918141	0.349886	0.5	57665
1547	Q9HCC0	MCCB_HUMAN	0.193053	0.989655	0.5	0.944444	64087
1548	Q9HCJ6	VAT1L_HUMAN	0.0348862	0.782352	0.5	0	57687
1549	Q9HCU5	PREB_HUMAN	0.106777	0.990645	0.204833	0.571429	10113
1550	Q9HD20	AT131_HUMAN	0.191982	0.955601	0.148067	0.5	57130
1551	Q9HD33	RM47_HUMAN	0.0862901	0.971032	NA	0.5	57129
1552	Q9HD45	TM9S3_HUMAN	0.0487935	0.959671	0.201908	0.619048	56889
1553	Q9HDC9	APMAP_HUMAN	0.0820356	0.958222	0.201908	0.578947	57136
1554	Q9NNW5	WDR6_HUMAN	0.372027	0.993418	0.105573	0.733333	11180
1555	Q9NP72	RAB18_HUMAN	0.0329401	0.897207	NA	0.333333	22931
1556	Q9NP92	RT30_HUMAN	0.302998	0.836993	0.204833	0.25	10884
1557	Q9NPQ8	RIC8A_HUMAN	0.123743	0.953854	0.349886	0.666667	60626
1558	Q9NQG6	MID51_HUMAN	0.444473	0.858606	0.105573	0.2	54471
1559	Q9NR28	DBLOH_HUMAN	0.116801	0.971407	0.292893	0.333333	56616
1560	Q9NR30	DDX21_HUMAN	0.0669654	0.938805	0.204833	0.4	9188
1561	Q9NR31	SAR1A_HUMAN	0.224082	0.960204	0.295167	0.333333	56681
1562	Q9Y6B6	SAR1B_HUMAN	0.224082	0.960204	0.295167	0.333333	51128
1563	Q9NRG7	D39U1_HUMAN	0.00677203	0.976541	0.5	0.75	56948
1564	Q9NRG9	AAAS_HUMAN	0.123453	0.974365	0.295167	0	8086
1565	Q9NRW1	RAB6B_HUMAN	0.138296	0.947501	0.0136061	0.368421	51560
1566	Q9NRX5	SERC1_HUMAN	0.229821	0.992932	NA	1	57515
1567	Q9NRZ5	PLCD_HUMAN	0.100505	0.967687	NA	0.857143	56895
1568	Q9NS86	LANC2_HUMAN	0.333826	0.951842	0.204833	0.25	55915
1569	Q9NTK5	OLA1_HUMAN	0.120454	0.984398	0.140625	0.510204	29789
1570	Q9NU22	MDN1_HUMAN	0.0282314	0.945654	0.0423786	0.5	23195
1571	Q9NUQ6	SPS2L_HUMAN	0.248875	0.991976	0.5	0.8	26010
1572	Q9NVH2	INT7_HUMAN	0.0462807	0.822584	0.5	0	25896
1573	Q9NVI1	FANCI_HUMAN	0.00692889	0.807806	NA	0	55215
1574	Q9NVI7	ATD3A_HUMAN	0.00499038	0.938337	0.091558	0.567568	55210
1575	Q9NX40	OCAD1_HUMAN	0.168771	0.976387	0.204833	0.7	54940
1576	Q9NXE4	NSMA3_HUMAN	0.00888045	0.962984	NA	0.5	55627
1577	Q9NXN4	GDAP2_HUMAN	0.127141	0.944795	0.292893	0.6	54834
1578	Q9NXS2	QPCTL_HUMAN	0.0380147	0.750317	0.204833	0	54814
1579	Q9NYU1	UGGG2_HUMAN	0.077911	0.897225	0.0715233	0.375	55757
1580	Q9NYU2	UGGG1_HUMAN	0.103683	0.9898	0.0181842	0.818653	56886
1581	Q9NZ01	TECR_HUMAN	0.0136764	0.974672	0.447544	0.862745	9524
1582	Q9NZ45	CISD1_HUMAN	0.0108552	0.767825	NA	0	55847
1583	Q9NZV5	SELN_HUMAN	0.0566061	0.957135	0.129048	0.5	57190
1584	Q9P032	NDUF4_HUMAN	0.16641	0.951781	0.5	0.666667	29078
1585	Q9P035	HACD3_HUMAN	0.140443	0.987913	0.492721	0.9	51495
1586	Q9P0J0	NDUAD_HUMAN	0.107676	0.954082	0.204833	0.571429	51079
1587	Q9P0L0	VAPA_HUMAN	0.0151311	0.966026	0.409666	0.714286	9218
1588	Q9P0S9	TM14C_HUMAN	0.0397052	0.861657	NA	0	51522
1589	Q9P0V3	SH3B4_HUMAN	0.0448495	0.94007	0.0704466	0.470588	23677
1590	Q9P246	STIM2_HUMAN	0.0466383	0.925151	0.0903345	0.363636	57620
1591	Q9P273	TEN3_HUMAN	0.0937833	0.95802	0.152104	0.698795	55714
1592	Q9P291	ARMX1_HUMAN	0.265678	0.817898	0.105573	0.2	51309
1593	Q9P2E5	CHPF2_HUMAN	0.022438	0.753161	0.204833	0	54480
1594	Q9P2W9	STX18_HUMAN	0.0609801	0.970172	NA	1	53407
1595	Q9UBG0	MRC2_HUMAN	0.207831	0.991933	0.292893	0.916667	9902
1596	Q9UBU9	NXF1_HUMAN	0.0726068	0.773057	0.5	0	10482
1597	Q9UBV7	B4GT7_HUMAN	0.00668977	0.806794	NA	0	11285
1598	Q9UBW8	CSN7A_HUMAN	0.63116	0.992832	0.204833	0.666667	50813
1599	Q9UBX5	FBLN5_HUMAN	0.0111478	0.696309	NA	0	10516
1600	Q9UH99	SUN2_HUMAN	0.0607482	0.954011	0.105573	0.636364	25777
1601	Q9UHA4	LTOR3_HUMAN	0.504514	0.983531	0.204833	0.5	8649
1602	Q9UHB9	SRP68_HUMAN	0.0390068	0.979094	0.1112	0.645833	6730
1603	Q9UHD2	TBK1_HUMAN	0.427108	0.987024	0.204833	0.8	29110
1604	Q9UHG3	PCYOX_HUMAN	0.0745686	0.904828	0.0791668	0.2	51449
1605	Q9UI10	EI2BD_HUMAN	0.301954	0.959742	0.198727	0.615385	8890
1606	Q9UIV1	CNOT7_HUMAN	0.0899707	0.953293	0.204833	0.4	29883
1607	Q9UJW0	DCTN4_HUMAN	0.0934543	0.983541	0.5	0.75	51164
1608	Q9UJX2	CDC23_HUMAN	0.199978	0.98101	0.5	1.14286	8697
1609	Q9UJZ1	STML2_HUMAN	0.163281	0.986921	1	1	30968
1610	Q9UKE5	TNIK_HUMAN	0.0546563	0.984637	NA	0.857143	23043
1611	Q9UKK9	NUDT5_HUMAN	0.175449	0.962403	0.39587	0.555556	11164
1612	Q9UKM7	MA1B1_HUMAN	0.00759866	0.96449	0.0903345	0.631579	11253
1613	Q9UKV5	AMFR_HUMAN	0.209761	0.962899	0.5	0.888889	267
1614	Q9UKV8	AGO2_HUMAN	0.00404805	0.767661	NA	0	27161
1615	Q9UKX7	NUP50_HUMAN	0.212668	0.978916	0.292893	0.818182	10762
1616	Q9UKZ4	TEN1_HUMAN	0.0138935	0.766831	0.0903345	0	10178
1617	Q9UL18	AGO1_HUMAN	0.0510181	0.946135	0.0917103	0.25	26523
1618	Q9UL25	RAB21_HUMAN	0.0955379	0.958936	0.711723	0.75	23011
1619	Q9UL42	PNMA2_HUMAN	0.0523772	0.743931	NA	0	10687
1620	Q9ULK4	MED23_HUMAN	0.172469	0.935286	0.292893	0.6	9439
1621	Q9UM22	EPDR1_HUMAN	0.0726558	0.98284	NA	0.75	54749
1622	Q9UM47	NOTC3_HUMAN	0.117801	0.882334	0.204833	0.4	4854
1623	Q9UMX0	UBQL1_HUMAN	0.0273131	0.748543	NA	0	29979
1624	Q9NRR5	UBQL4_HUMAN	0.0273131	0.748543	NA	0	56893
1625	Q9UMX1	SUFU_HUMAN	0.0345555	0.766216	NA	0	51684
1626	Q9UN37	VPS4A_HUMAN	0.232591	0.956384	0.148067	0.4375	27183
1627	Q9UNF1	MAGD2_HUMAN	0.21501	0.9493	0.155958	0.5	10916
1628	Q9UPQ7	PZRN3_HUMAN	0.00871282	0.695532	0.0704466	0	23024
1629	Q9UPT9	UBP22_HUMAN	0.115381	0.962755	0.5	0.666667	23326
1630	A6NNY8	UBP27_HUMAN	0.115381	0.962755	0.5	0.666667	389856
1631	Q9UPY5	XCT_HUMAN	0.00581962	0.746853	0.5	0	23657
1632	Q9UQB8	BAIP2_HUMAN	0.115268	0.957787	0.39587	0.636364	10458
1633	Q9UQM7	KCC2A_HUMAN	0.168399	0.761207	0.204833	0	815
1634	Q9Y230	RUVB2_HUMAN	0.22096	0.98895	1	1	10856
1635	Q9Y241	HIG1A_HUMAN	0.223282	0.978394	0.5	0.5	25994
1636	Q9Y262	EIF3L_HUMAN	0.222973	0.98163	0.363676	0.7	51386
1637	Q9Y265	RUVB1_HUMAN	0.26063	0.989193	0.148067	0.808511	8607
1638	Q9Y291	RT33_HUMAN	0.0345583	0.759085	NA	0	51650
1639	Q9Y2G8	DJC16_HUMAN	0.129882	0.771632	0.105573	0.2	23341
1640	Q9Y2J2	E41L3_HUMAN	0.0983839	0.96525	0.129048	0.533333	23136
1641	Q9Y2W6	TDRKH_HUMAN	0.166399	0.799851	0.204833	0	11022
1642	Q9Y2X3	NOP58_HUMAN	0.247511	0.948046	0.5	0.8	51602
1643	Q9Y305	ACOT9_HUMAN	0.198876	0.98309	0.198727	0.75	23597
1644	Q9Y320	TMX2_HUMAN	0.115639	0.950041	0.5	0.75	51075
1645	Q9Y3B3	TMED7_HUMAN	0.277548	0.981501	0.0513167	0.538462	100302736
1646	Q9Y3B3	TMED7_HUMAN	0.277548	0.981501	0.0513167	0.538462	51014
1647	Q9Y3E0	GOT1B_HUMAN	0.0985994	0.975654	0.5	0.666667	51026
1648	Q9Y3E5	PTH2_HUMAN	0.0364609	0.956835	0.204833	0.4	51651
1649	Q9Y496	KIF3A_HUMAN	0.135087	0.987824	0.683772	1.09524	11127
1650	Q9Y4A5	TRRAP_HUMAN	0.190909	0.953107	0.148067	0.590909	8295
1651	Q9Y4D1	DAAM1_HUMAN	0.000460092	0.771204	NA	0	23002
1652	Q9Y4F1	FARP1_HUMAN	0.0480865	0.896063	0.295167	0.5	10160
1653	Q9Y4G6	TLN2_HUMAN	0.177636	0.990119	0.5	1.16667	83660
1654	Q9Y4L1	HYOU1_HUMAN	0.107671	0.778535	0.204833	0	10525
1655	Q9Y4W6	AFG32_HUMAN	0.140693	0.975203	0.128135	0.675676	10939
1656	Q9Y520	PRC2C_HUMAN	0.115254	0.984487	0.349886	0.94	23215
1657	Q9Y5A9	YTHD2_HUMAN	0.0239934	0.937298	0.169501	0.421053	51441
1658	Q9Y5F9	PCDGI_HUMAN	0.092876	0.961272	NA	0.222222	56100
1659	Q9Y5K8	VATD_HUMAN	0.222258	0.964027	0.5	0.666667	51382
1660	Q9Y5V3	MAGD1_HUMAN	0.186337	0.98111	0.0298575	0.578947	9500
1661	Q9Y5W7	SNX14_HUMAN	0.477317	0.975909	0.204833	0.625	57231
1662	Q9Y653	AGRG1_HUMAN	0.0591182	0.968859	0.105573	0.636364	9289
1663	Q9Y6C9	MTCH2_HUMAN	0.115262	0.964535	0.198727	0.615385	23788
1664	Q9Y6G9	DC1L1_HUMAN	0.213111	0.959182	0.5	0.5	51143
1665	Q9Y6K0	CEPT1_HUMAN	0.279637	0.978578	0.204833	0.571429	10390
1666	Q9Y6N7	ROBO1_HUMAN	0.0604674	0.940781	0.242238	0.375	6091

## Sheet: PS19
	Entry.mouse	Entry.name.mouse	Raw.p	Raw.FC	SC.p	SC.FC	Entry.human	Entry.name.human	Conv.method	ENTREZ_GENE
1	A2AG50	MA7D2_MOUSE	0.694445	1.02573	0.198727	2	Q96T17	MA7D2_HUMAN	Direct	256714
2	A2RT62	FXL16_MOUSE	0.131178	1.0045	0.0917103	0.804348	Q8N461	FXL16_HUMAN	Direct	146330
3	B1AZP2	DLGP4_MOUSE	0.421738	1.01552	0.125666	1.45455	Q9Y2H0	DLGP4_HUMAN	Direct	22839
4	B2RXC1	TPC11_MOUSE	0.0219653	1.02785	0.5	1.2	Q7Z392	TPC11_HUMAN	Direct	60684
5	D3YVF0	AKAP5_MOUSE	0.214325	1.03072	0.129048	2	P24588	AKAP5_HUMAN	Direct	9495
6	E9Q557	DESP_MOUSE	0.00184213	1.17436	0.0423786	13.5	P15924	DESP_HUMAN	Direct	1832
7	F6SEU4	SYGP1_MOUSE	0.583819	1.00473	0.148067	1.28125	Q96PV0	SYGP1_HUMAN	Direct	8831
8	F8VPU2	FARP1_MOUSE	0.300637	1.13039	0.204833	Inf	Q9Y4F1	FARP1_HUMAN	Direct	10160
9	O08547	SC22B_MOUSE	0.110296	1.01827	0.129048	1.28	O75396	SC22B_HUMAN	Direct	9554
10	O08553	DPYL2_MOUSE	0.124165	1.01061	0.0855117	1.29365	Q16555	DPYL2_HUMAN	Direct	1808
11	O08585	CLCA_MOUSE	0.161749	1.01709	0.5	0.972973	P09496	CLCA_HUMAN	Direct	1211
12	O08599	STXB1_MOUSE	0.190548	1.00614	0.250619	1.14683	P61764	STXB1_HUMAN	Direct	6812
13	O08601	MTP_MOUSE	0.0488612	1.07313	NA	Inf	P55157	MTP_HUMAN	Direct	4547
14	O08709	PRDX6_MOUSE	0.0673519	1.02316	0.234583	1.21739	P30041	PRDX6_HUMAN	Direct	9588
15	O08749	DLDH_MOUSE	0.13801	1.00907	0.06126	1.70588	P09622	DLDH_HUMAN	Direct	1738
16	O08788	DCTN1_MOUSE	0.0653468	1.05144	0.00611627	3	Q14203	DCTN1_HUMAN	Direct	1639
17	O08795	GLU2B_MOUSE	0.487477	0.992965	0.16795	1.13043	P14314	GLU2B_HUMAN	Direct	5589
18	O08915	AIP_MOUSE	0.199396	1.00724	0.5	1.0625	O00170	AIP_HUMAN	Direct	9049
19	O35083	PLCA_MOUSE	0.0772093	1.03132	NA	1.75	Q99943	PLCA_HUMAN	Direct	10554
20	O35098	DPYL4_MOUSE	0.0770271	1.02011	0.0917103	1.2093	O14531	DPYL4_HUMAN	Direct	10570
21	O35239	PTN9_MOUSE	0.11443	1.01116	0.210165	1.17073	P43378	PTN9_HUMAN	Direct	5780
22	O35344	IMA4_MOUSE	0.365612	0.997559	0.246293	1.35065	O00505	IMA4_HUMAN	Direct	3839
23	O35345	IMA7_MOUSE	0.538852	1.00357	0.201908	1.32	O60684	IMA7_HUMAN	Direct	23633
24	O35459	ECH1_MOUSE	0.0033838	1.02712	0.0298575	1.47059	Q13011	ECH1_HUMAN	Direct	1891
25	O35526	STX1A_MOUSE	0.112696	1.01159	0.295167	1.26667	Q16623	STX1A_HUMAN	Direct	6804
26	O35551	RABE1_MOUSE	0.213662	1.01715	0.0796296	1.72	Q15276	RABE1_HUMAN	Direct	9135
27	O35593	PSDE_MOUSE	0.13618	1.0086	NA	1	O00487	PSDE_HUMAN	Direct	10213
28	O35609	SCAM3_MOUSE	0.0232659	1.02197	0.204833	1.23684	O14828	SCAM3_HUMAN	Direct	10067
29	O35633	VIAAT_MOUSE	0.107086	1.01274	0.128135	1.14458	Q9H598	VIAAT_HUMAN	Direct	140679
30	O35678	MGLL_MOUSE	0.17616	1.02619	0.204833	1.6	Q99685	MGLL_HUMAN	Direct	11343
31	O35737	HNRH1_MOUSE	0.302995	1.00427	0.168682	1.07692	P31943	HNRH1_HUMAN	Direct	3187
32	O35864	CSN5_MOUSE	0.0525652	1.01023	0.316379	1.13514	Q92905	CSN5_HUMAN	Direct	10987
33	O35927	CTND2_MOUSE	0.206332	1.03544	0.0298575	2.14286	Q9UQB3	CTND2_HUMAN	Direct	1501
34	O54734	OST48_MOUSE	0.640932	0.994381	0.105573	1.30769	P39656	OST48_HUMAN	Direct	1650
35	O54774	AP3D1_MOUSE	0.359014	1.01561	0.144462	1.74074	O14617	AP3D1_HUMAN	Direct	8943
36	O54833	CSK22_MOUSE	0.0855201	1.01859	NA	1	P19784	CSK22_HUMAN	Direct	1459
37	O54916	REPS1_MOUSE	0.0274075	1.06955	NA	2	Q96D71	REPS1_HUMAN	Direct	85021
38	O54983	CRYM_MOUSE	0.144228	1.01417	0.317839	1.21875	Q14894	CRYM_HUMAN	Direct	1428
39	O54984	ASNA_MOUSE	0.119161	1.02449	0.0513167	1.31579	O43681	ASNA_HUMAN	Direct	439
40	O55022	PGRC1_MOUSE	0.171665	1.03273	0.157758	1.23256	O00264	PGRC1_HUMAN	Direct	10857
41	O55029	COPB2_MOUSE	0.0806447	1.04538	0.0194193	2.42857	P35606	COPB2_HUMAN	Direct	9276
42	O55100	SNG1_MOUSE	0.0411921	1.01604	0.376374	1.17949	O43759	SNG1_HUMAN	Direct	9145
43	O55125	NIPS1_MOUSE	0.0489311	1.00915	0.292893	1.16667	Q9BPW8	NIPS1_HUMAN	Direct	8508
44	O55201	SPT5H_MOUSE	0.0462484	1.0964	NA	Inf	O00267	SPT5H_HUMAN	Direct	6829
45	O70152	DPM1_MOUSE	0.034354	1.05001	0.204833	2.5	O60762	DPM1_HUMAN	Direct	8813
46	O70251	EF1B_MOUSE	0.0216302	1.009	1	1	P24534	EF1B_HUMAN	Direct	1933
47	O70252	HMOX2_MOUSE	0.130739	1.03463	0.0513167	1.4	P30519	HMOX2_HUMAN	Direct	3163
48	O70305	ATX2_MOUSE	0.137065	1.00631	0.0546643	1.68421	Q99700	ATX2_HUMAN	Direct	6311
49	O70503	DHB12_MOUSE	0.0449857	1.02777	0.0136061	1.8	Q53GQ0	DHB12_HUMAN	Direct	51144
50	O88507	CNTFR_MOUSE	0.117616	1.0653	0.5	1.14286	P26992	CNTFR_HUMAN	Direct	1271
51	O88544	CSN4_MOUSE	0.180056	1.00727	0.0513167	1.10169	Q9BT78	CSN4_HUMAN	Direct	51138
52	O88569	ROA2_MOUSE	0.136322	1.01359	0.138765	1.25	P22626	ROA2_HUMAN	Direct	3181
53	O88587	COMT_MOUSE	0.0609175	1.01633	NA	1	P21964	COMT_HUMAN	Direct	1312
54	O88597	BECN1_MOUSE	0.17935	1.01972	0.349886	1.33333	Q14457	BECN1_HUMAN	Direct	8678
55	P01831	THY1_MOUSE	0.0888668	1.00925	0.5	1.125	P04216	THY1_HUMAN	Direct	7070
56	P04627	ARAF_MOUSE	0.187202	1.01446	0.552786	1.14286	P10398	ARAF_HUMAN	Direct	369
57	P05063	ALDOC_MOUSE	0.157445	1.03636	0.201908	1.53333	P09972	ALDOC_HUMAN	Direct	230
58	P06151	LDHA_MOUSE	0.0644483	1.00882	0.198727	1.09434	P00338	LDHA_HUMAN	Direct	3939
59	P07356	ANXA2_MOUSE	0.109743	1.11755	NA	Inf	P07355	ANXA2_HUMAN	Direct	302
60	P08113	ENPL_MOUSE	0.259904	0.995146	0.0825712	1.18852	P14625	ENPL_HUMAN	Direct	7184
61	P08226	APOE_MOUSE	0.0127282	1.025	0.0416957	1.35088	P02649	APOE_HUMAN	Direct	348
62	P08414	KCC4_MOUSE	0.00793027	1.01711	0.770513	0.964912	Q16566	KCC4_HUMAN	Direct	814
63	Q61411	RASH_MOUSE	0.176755	1.01038	1	1	P01112	RASH_HUMAN	Direct	3265
64	P32883	RASK_MOUSE	0.176755	1.01038	1	1	P01116	RASK_HUMAN	Direct	3845
65	P09103	PDIA1_MOUSE	0.129235	1.02328	0.316379	1.27778	P07237	PDIA1_HUMAN	Direct	5034
66	P10637	TAU_MOUSE	0.0096941	1.08953	0.0330884	2.62667	P10636	TAU_HUMAN	Direct	4137
67	P12023	A4_MOUSE	0.141224	1.15366	0.295167	Inf	P05067	A4_HUMAN	Direct	351
68	P12849	KAP1_MOUSE	0.068241	1.05383	0.125666	1.83333	P31321	KAP1_HUMAN	Direct	5575
69	P12970	RL7A_MOUSE	0.157948	1.00653	0.437078	0.898305	P62424	RL7A_HUMAN	Direct	6130
70	P13595	NCAM1_MOUSE	0.122839	1.0137	0.0843885	1.31707	P13591	NCAM1_HUMAN	Direct	4684
71	P14576	SRP54_MOUSE	0.0142051	1.0114	0.129048	1.14286	P61011	SRP54_HUMAN	Direct	6729
72	P14685	PSMD3_MOUSE	0.0717528	1.02995	0.0316556	1.52778	O43242	PSMD3_HUMAN	Direct	5709
73	P16125	LDHB_MOUSE	0.230867	1.009	1	1	P07195	LDHB_HUMAN	Direct	3945
74	P16460	ASSY_MOUSE	0.180714	1.03283	0.11953	1.26374	P00966	ASSY_HUMAN	Direct	445
75	P17047	LAMP2_MOUSE	0.0138502	1.14279	NA	Inf	P13473	LAMP2_HUMAN	Direct	3920
76	P17439	GLCM_MOUSE	0.846422	0.998256	0.155958	1.8	P04062	GLCM_HUMAN	Direct	2629
77	P17710	HXK1_MOUSE	0.0109123	1.03046	0.0100505	1.93333	P19367	HXK1_HUMAN	Direct	3098
78	P18760	COF1_MOUSE	0.194844	1.00387	0.5	1.05882	P23528	COF1_HUMAN	Direct	1072
79	P18826	KPB1_MOUSE	0.116618	1.01298	0.168682	1.39286	P46020	KPB1_HUMAN	Direct	5255
80	P18872	GNAO_MOUSE	0.198319	1.0134	0.861242	1.03704	P09471	GNAO_HUMAN	Direct	2775
81	P21279	GNAQ_MOUSE	0.23272	1.05129	0.204833	2	P50148	GNAQ_HUMAN	Direct	2776
82	P23780	BGAL_MOUSE	0.00595248	1.05594	0.0704466	5.5	P16278	BGAL_HUMAN	Direct	2720
83	P24668	MPRD_MOUSE	0.0432373	1.01962	0.349886	1.05769	P20645	MPRD_HUMAN	Direct	4074
84	P25444	RS2_MOUSE	0.247044	1.00665	0.39587	1.10811	P15880	RS2_HUMAN	Direct	6187
85	P26039	TLN1_MOUSE	0.746984	0.982023	0.204833	2.5	Q9Y490	TLN1_HUMAN	Direct	7094
86	P26443	DHE3_MOUSE	0.0520409	1.0076	0.393052	1.03553	P00367	DHE3_HUMAN	Direct	2746
87	P26516	PSMD7_MOUSE	0.370129	1.01659	0.204833	1.42857	P51665	PSMD7_HUMAN	Direct	5713
88	P26645	MARCS_MOUSE	0.201511	1.03216	0.5	1.5	P29966	MARCS_HUMAN	Direct	4082
89	P27671	RGRF1_MOUSE	0.103655	1.00388	0.104046	1.3642	Q13972	RGRF1_HUMAN	Direct	5923
90	P28652	KCC2B_MOUSE	0.13845	1.01102	0.0827716	1.49275	Q13554	KCC2B_HUMAN	Direct	816
91	P28658	ATX10_MOUSE	0.168953	1.01317	0.810892	0.979592	Q9UBB4	ATX10_HUMAN	Direct	25814
92	P28663	SNAB_MOUSE	0.0055532	1.02602	0.0423786	1.35714	Q9H115	SNAB_HUMAN	Direct	63908
93	P28738	KIF5C_MOUSE	0.167912	1.01949	0.129048	1.30435	O60282	KIF5C_HUMAN	Direct	3800
94	P28740	KIF2A_MOUSE	0.527475	1.01569	0.198727	1.41667	O00139	KIF2A_HUMAN	Direct	3796
95	P29341	PABP1_MOUSE	0.366767	0.998162	0.20395	1.13768	P11940	PABP1_HUMAN	Direct	26986
96	P30416	FKBP4_MOUSE	0.201891	1.01664	0.0513167	1.13953	Q02790	FKBP4_HUMAN	Direct	2288
97	P34914	HYES_MOUSE	0.0220536	1.02151	0.0141553	2.94118	P34913	HYES_HUMAN	Direct	2053
98	P35278	RAB5C_MOUSE	0.132119	1.01332	0.292893	1.08696	P51148	RAB5C_HUMAN	Direct	5878
99	P35282	RAB21_MOUSE	0.0855309	1.02617	NA	1	Q9UL25	RAB21_HUMAN	Direct	23011
100	P35293	RAB18_MOUSE	0.058969	1.01895	0.0704466	1.42857	Q9NP72	RAB18_HUMAN	Direct	22931
101	P35762	CD81_MOUSE	0.00438192	1.2381	NA	Inf	P60033	CD81_HUMAN	Direct	975
102	P35802	GPM6A_MOUSE	0.0102101	1.03746	0.0996959	2.1875	P51674	GPM6A_HUMAN	Direct	2823
103	P35979	RL12_MOUSE	0.066165	1.01736	0.204833	1.75	P30050	RL12_HUMAN	Direct	6136
104	P36536	SAR1A_MOUSE	0.00697739	1.01896	0.204833	2.5	Q9NR31	SAR1A_HUMAN	Direct	56681
105	P36552	HEM6_MOUSE	0.162524	1.00719	0.669259	0.938462	P36551	HEM6_HUMAN	Direct	1371
106	P36916	GNL1_MOUSE	0.00176695	1.00453	1	1	P36915	GNL1_HUMAN	Direct	2794
107	P37040	NCPR_MOUSE	0.0857882	1.02088	0.541249	1.18919	P16435	NCPR_HUMAN	Direct	5447
108	P39053	DYN1_MOUSE	0.631895	1.00124	0.0308881	1.40286	Q05193	DYN1_HUMAN	Direct	1759
109	P39054	DYN2_MOUSE	0.127744	1.07324	0.105137	1.75	P50570	DYN2_HUMAN	Direct	1785
110	P40124	CAP1_MOUSE	0.162786	1.01906	0.201908	1.47059	Q01518	CAP1_HUMAN	Direct	10487
111	P42232	STA5B_MOUSE	0.163148	1.00746	0.5	0.8	P51692	STA5B_HUMAN	Direct	6777
112	P42932	TCPQ_MOUSE	0.0767895	1.00631	0.295167	1.04494	P50990	TCPQ_HUMAN	Direct	10694
113	P46096	SYT1_MOUSE	0.107274	1.01045	0.939358	0.994505	P21579	SYT1_HUMAN	Direct	6857
114	P46638	RB11B_MOUSE	0.000229266	1.0181	0.0692862	1.28947	Q15907	RB11B_HUMAN	Direct	9230
115	P46660	AINX_MOUSE	0.190317	1.09622	0.16795	2.5	Q16352	AINX_HUMAN	Direct	9118
116	P46737	BRCC3_MOUSE	0.247921	1.00985	0.5	1.02439	P46736	BRCC3_HUMAN	Direct	79184
117	P47708	RP3A_MOUSE	0.207649	1.0279	0.295167	1.4	Q9Y2J0	RP3A_HUMAN	Direct	22895
118	P47740	AL3A2_MOUSE	0.0978177	1.01424	0.0903345	3.33333	P51648	AL3A2_HUMAN	Direct	224
119	P47754	CAZA2_MOUSE	0.121734	1.00782	0.27259	1.19355	P47755	CAZA2_HUMAN	Direct	830
120	P47757	CAPZB_MOUSE	0.0342457	1.00679	0.316379	1.13158	P47756	CAPZB_HUMAN	Direct	832
121	P48453	PP2BB_MOUSE	0.218719	1.00864	0.148067	1.03475	P16298	PP2BB_HUMAN	Direct	5532
122	P49070	CAMLG_MOUSE	0.00981629	1.24944	0.204833	Inf	P49069	CAMLG_HUMAN	Direct	819
123	P49312	ROA1_MOUSE	0.0713819	1.01992	0.0212375	1.41667	P09651	ROA1_HUMAN	Direct	3178
124	P49586	PCY1A_MOUSE	0.101375	1.04649	0.198727	2	P49585	PCY1A_HUMAN	Direct	5130
125	Q811Q9	PCY1B_MOUSE	0.101375	1.04649	0.198727	2	Q9Y5K3	PCY1B_HUMAN	Direct	9468
126	P49615	CDK5_MOUSE	0.219553	1.01863	0.556069	1.2	Q00535	CDK5_HUMAN	Direct	1020
127	P50171	DHB8_MOUSE	0.0689935	1.01137	NA	0.846154	Q92506	DHB8_HUMAN	Direct	7923
128	P50247	SAHH_MOUSE	0.0760725	1.02356	0.711723	1.04167	P23526	SAHH_HUMAN	Direct	191
129	P50396	GDIA_MOUSE	0.0112138	1.03838	0.155958	2.33333	P31150	GDIA_HUMAN	Direct	2664
130	P50516	VATA_MOUSE	0.393554	1.00257	0.00549455	1.17593	P38606	VATA_HUMAN	Direct	523
131	P50518	VATE1_MOUSE	0.0478446	1.01691	0.174155	1.31148	P36543	VATE1_HUMAN	Direct	529
132	P50544	ACADV_MOUSE	0.0341348	1.01102	0.552786	0.979167	P49748	ACADV_HUMAN	Direct	37
133	P51150	RAB7A_MOUSE	0.101155	1.02456	0.25098	1.26471	P51149	RAB7A_HUMAN	Direct	7879
134	P51174	ACADL_MOUSE	0.150116	1.04885	0.316379	2	P28330	ACADL_HUMAN	Direct	33
135	P51791	CLCN3_MOUSE	0.125216	0.988394	0.0917103	1.5	P51790	CLCN3_HUMAN	Direct	1182
136	P51863	VA0D1_MOUSE	0.729682	0.996506	0.105573	1.12121	P61421	VA0D1_HUMAN	Direct	9114
137	P52480	KPYM_MOUSE	0.879665	1.00059	0.0403995	1.65333	P14618	KPYM_HUMAN	Direct	5315
138	P53668	LIMK1_MOUSE	0.234681	1.01668	0.711723	0.833333	P53667	LIMK1_HUMAN	Direct	3984
139	P53994	RAB2A_MOUSE	0.13833	1.02327	0.290091	1.21538	P61019	RAB2A_HUMAN	Direct	5862
140	P54729	NUB1_MOUSE	0.239397	0.997893	0.114498	1.15714	Q9Y5A7	NUB1_HUMAN	Direct	51667
141	P54830	PTN5_MOUSE	0.0568001	1.02928	0.421436	1.33333	P54829	PTN5_HUMAN	Direct	84867
142	P54923	ADPRH_MOUSE	0.226842	1.00678	0.125666	1.14706	P54922	ADPRH_HUMAN	Direct	141
143	P55065	PLTP_MOUSE	0.132512	1.01896	0.349886	1.5	P55058	PLTP_HUMAN	Direct	5360
144	P55258	RAB8A_MOUSE	0.369222	1.00474	0.0917103	1.75	P61006	RAB8A_HUMAN	Direct	4218
145	P56959	FUS_MOUSE	0.00615647	1.0157	0.0670451	1.22388	P35637	FUS_HUMAN	Direct	2521
146	P57746	VATD_MOUSE	0.0143975	1.0261	0.347806	1.2963	Q9Y5K8	VATD_HUMAN	Direct	51382
147	P59999	ARPC4_MOUSE	0.338396	1.00713	0.125666	1.16129	P59998	ARPC4_HUMAN	Direct	10093
148	P60202	MYPR_MOUSE	0.0280373	1.01857	0.39587	1.28571	P60201	MYPR_HUMAN	Direct	5354
149	P60469	LIPA3_MOUSE	0.0843079	1.02113	0.0384207	2.3125	O75145	LIPA3_HUMAN	Direct	8541
150	P60904	DNJC5_MOUSE	0.0536828	1.04484	0.0692862	1.47826	Q9H3Z4	DNJC5_HUMAN	Direct	80331
151	P61021	RAB5B_MOUSE	0.0124945	1.0317	0.105573	1.57143	P61020	RAB5B_HUMAN	Direct	5869
152	P61028	RAB8B_MOUSE	0.135202	1.02454	0.198727	2	Q92930	RAB8B_HUMAN	Direct	51762
153	P61161	ARP2_MOUSE	0.0367294	1.00961	0.0546235	1.30357	P61160	ARP2_HUMAN	Direct	10097
154	P61226	RAP2B_MOUSE	0.88437	1.00971	0.204833	2.5	P61225	RAP2B_HUMAN	Direct	5912
155	P61264	STX1B_MOUSE	0.0341433	1.01202	0.0374051	1.20482	P61266	STX1B_HUMAN	Direct	112755
156	P61982	1433G_MOUSE	0.192522	1.00383	0.655958	1.03659	P61981	1433G_HUMAN	Direct	7532
157	P62082	RS7_MOUSE	0.214316	1.01229	0.0917103	1.25714	P62081	RS7_HUMAN	Direct	6201
158	P62141	PP1B_MOUSE	0.154464	1.02943	0.588295	1.27273	P62140	PP1B_HUMAN	Direct	5500
159	P62192	PRS4_MOUSE	0.757585	0.996477	0.0100505	1.73684	P62191	PRS4_HUMAN	Direct	5700
160	P62259	1433E_MOUSE	0.058594	1.01442	0.204833	1.06522	P62258	1433E_HUMAN	Direct	7531
161	P62301	RS13_MOUSE	0.113925	1.00726	0.5	1.06383	P62277	RS13_HUMAN	Direct	6207
162	P62702	RS4X_MOUSE	0.135016	1.00462	0.503838	1.04688	P62701	RS4X_HUMAN	Direct	6191
163	P62715	PP2AB_MOUSE	0.0951823	1.00623	0.5	1.04615	P62714	PP2AB_HUMAN	Direct	5516
164	P62746	RHOB_MOUSE	0.173613	1.01061	1	1	P62745	RHOB_HUMAN	Direct	388
165	P62814	VATB2_MOUSE	0.0174667	1.00644	0.20395	1.18447	P21281	VATB2_HUMAN	Direct	526
166	P62821	RAB1A_MOUSE	0.0299075	1.02797	0.175202	1.2963	P62820	RAB1A_HUMAN	Direct	5861
167	P62823	RAB3C_MOUSE	0.00524707	1.01577	0.091558	1.39024	Q96E17	RAB3C_HUMAN	Direct	115827
168	P62874	GBB1_MOUSE	0.298887	1.14692	0.204833	4	P62873	GBB1_HUMAN	Direct	2782
169	P62880	GBB2_MOUSE	0.145787	1.00875	0.445192	1.20513	P62879	GBB2_HUMAN	Direct	2783
170	P29387	GBB4_MOUSE	0.145787	1.00875	0.445192	1.20513	Q9HAV0	GBB4_HUMAN	Direct	59345
171	P62908	RS3_MOUSE	0.343674	1.0048	0.0298575	1.09412	P23396	RS3_HUMAN	Direct	6188
172	P62918	RL8_MOUSE	0.0560004	1.01226	0.437078	1.14634	P62917	RL8_HUMAN	Direct	6132
173	P62983	RS27A_MOUSE	0.112483	1.01057	0.130883	1.29333	P62979	RS27A_HUMAN	Direct	6233
174	P63001	RAC1_MOUSE	0.0319281	1.05617	1	1	P63000	RAC1_HUMAN	Direct	5879
175	P63011	RAB3A_MOUSE	0.21346	1.00803	0.292893	0.970149	P20336	RAB3A_HUMAN	Direct	5864
176	P63046	ST4A1_MOUSE	0.148191	1.01454	0.295167	1.18182	Q9BR01	ST4A1_HUMAN	Direct	25830
177	P63101	1433Z_MOUSE	0.212827	1.0059	0.743989	1.07547	P63104	1433Z_HUMAN	Direct	7534
178	P63321	RALA_MOUSE	0.0131684	1.02444	0.105573	1.16	P11233	RALA_HUMAN	Direct	5898
179	P63325	RS10_MOUSE	0.0843646	1.01406	0.845028	0.975	P46783	RS10_HUMAN	Direct	6204
180	P63328	PP2BA_MOUSE	0.560869	0.996313	0.0105768	1.2957	Q08209	PP2BA_HUMAN	Direct	5530
181	P68181	KAPCB_MOUSE	0.128827	1.02392	0.292893	1.25	P22694	KAPCB_HUMAN	Direct	5567
182	P68368	TBA4A_MOUSE	0.107326	1.01207	0.397602	1.09091	P68366	TBA4A_HUMAN	Direct	7277
183	P68372	TBB4B_MOUSE	0.0191688	1.01046	0.0316556	1.06051	P68371	TBB4B_HUMAN	Direct	10383
184	P70188	KIFA3_MOUSE	0.441893	1.04559	0.204833	2.5	Q92845	KIFA3_HUMAN	Direct	22920
185	P70280	VAMP7_MOUSE	0.135132	1.0151	0.711723	1.11111	P51809	VAMP7_HUMAN	Direct	6845
186	P70288	HDAC2_MOUSE	0.0164485	1.0849	0.125666	1.41667	Q92769	HDAC2_HUMAN	Direct	3066
187	P70333	HNRH2_MOUSE	0.0619374	1.01302	0.198727	0.919355	P55795	HNRH2_HUMAN	Direct	3188
188	P70349	HINT1_MOUSE	0.0638586	1.02894	0.0903345	1.77778	P49773	HINT1_HUMAN	Direct	3094
189	P70372	ELAV1_MOUSE	0.417225	1.0281	0.204833	1.42857	Q15717	ELAV1_HUMAN	Direct	1994
190	P70392	RGRF2_MOUSE	0.244004	1.02106	0.27259	1.4	O14827	RGRF2_HUMAN	Direct	5924
191	P80314	TCPB_MOUSE	0.0969905	1.00755	0.177171	1.09459	P78371	TCPB_HUMAN	Direct	10576
192	P80315	TCPD_MOUSE	0.0671116	1.00074	0.0577159	1.11	P50991	TCPD_HUMAN	Direct	10575
193	P80317	TCPZ_MOUSE	0.109822	1.00454	0.244899	0.844961	P40227	TCPZ_HUMAN	Direct	908
194	P80560	PTPR2_MOUSE	0.0244634	1.17282	NA	6	Q92932	PTPR2_HUMAN	Direct	5799
195	P84091	AP2M1_MOUSE	0.215506	1.01209	0.157758	0.879518	Q96CW1	AP2M1_HUMAN	Direct	1173
196	P97351	RS3A_MOUSE	0.0937797	1.00813	0.547926	1.1	P61247	RS3A_HUMAN	Direct	6189
197	P97355	SPSY_MOUSE	0.0734316	1.01146	NA	1	P52788	SPSY_HUMAN	Direct	6611
198	P97384	ANX11_MOUSE	0.131696	1.00547	0.204833	1.06667	P50995	ANX11_HUMAN	Direct	311
199	P97427	DPYL1_MOUSE	0.145449	1.00621	0.0850963	1.18478	Q14194	DPYL1_HUMAN	Direct	1400
200	P97441	ZNT3_MOUSE	0.106192	1.01718	0.317839	0.867925	Q99726	ZNT3_HUMAN	Direct	7781
201	P97770	THUM3_MOUSE	0.0529495	1.03396	0.292893	1.18182	Q9BV44	THUM3_HUMAN	Direct	25917
202	P97797	SHPS1_MOUSE	0.533987	1.0128	0.204833	2	P78324	SHPS1_HUMAN	Direct	140885
203	P99024	TBB5_MOUSE	0.0144906	1.06944	0.5	1.1	P07437	TBB5_HUMAN	Direct	203068
204	Q00623	APOA1_MOUSE	0.0831227	1.06366	0.00611627	2.38462	P02647	APOA1_HUMAN	Direct	335
205	Q00PI9	HNRL2_MOUSE	0.489928	1.00684	0.0688579	1.44286	Q1KMD3	HNRL2_HUMAN	Direct	221092
206	Q01065	PDE1B_MOUSE	0.132169	1.03283	0.0704466	2.8	Q01064	PDE1B_HUMAN	Direct	5153
207	Q02257	PLAK_MOUSE	0.0146066	1.08728	0.0753333	5	P14923	PLAK_HUMAN	Direct	3728
208	Q05186	RCN1_MOUSE	0.0152071	1.10756	0.0298575	9	Q15293	RCN1_HUMAN	Direct	5954
209	Q05920	PYC_MOUSE	0.072078	1.02086	0.0704466	1.64286	P11498	PYC_HUMAN	Direct	5091
210	Q06138	CAB39_MOUSE	0.164693	1.02416	0.62483	1.11765	Q9Y376	CAB39_HUMAN	Direct	51719
211	Q07076	ANXA7_MOUSE	0.622212	1.00704	0.201908	1.13793	P20073	ANXA7_HUMAN	Direct	310
212	Q07813	BAX_MOUSE	0.134003	1.0205	0.810892	1.02778	Q07812	BAX_HUMAN	Direct	581
213	Q0P5W1	VPS8_MOUSE	0.382909	1.01079	0.0170999	1.39189	Q8N3P4	VPS8_HUMAN	Direct	23355
214	Q11011	PSA_MOUSE	0.0974647	1.04646	0.0917103	1.69231	P55786	PSA_HUMAN	Direct	9520
215	Q148V7	K1468_MOUSE	0.269293	0.993497	0.129048	1.22581	Q9P260	K1468_HUMAN	Direct	57614
216	Q2TBE6	P4K2A_MOUSE	0.0419229	1.02589	0.0136061	1.8	Q9BTU6	P4K2A_HUMAN	Direct	55361
217	Q3TDK6	ROGDI_MOUSE	0.0672982	1.01396	0.201908	1.2963	Q9GZN7	ROGDI_HUMAN	Direct	79641
218	Q3TES0	IQEC3_MOUSE	0.189059	1.02365	0.588295	1.125	Q9UPP2	IQEC3_HUMAN	Direct	440073
219	Q3TZM9	ALG11_MOUSE	0.216582	1.04124	0.292893	1.66667	Q2TAA5	ALG11_HUMAN	Direct	440138
220	Q3U214	MAST3_MOUSE	0.210123	1.01469	0.588295	1.09677	O60307	MAST3_HUMAN	Direct	23031
221	Q3UHD6	SNX27_MOUSE	0.162551	1.01496	0.129048	1.38889	Q96L92	SNX27_HUMAN	Direct	81609
222	Q3UHD9	AGAP2_MOUSE	0.229009	0.990296	0.129048	1.12281	Q99490	AGAP2_HUMAN	Direct	116986
223	Q3UHK1	MYCT_MOUSE	0.0103639	1.0384	0.0488745	2.3	Q96QE2	MYCT_HUMAN	Direct	114134
224	Q3ULJ0	GPD1L_MOUSE	0.0493522	1.01843	0.711723	1.11111	Q8N335	GPD1L_HUMAN	Direct	23171
225	Q3UN02	LCLT1_MOUSE	0.186543	1.04875	0.27259	1.85714	Q6UWP7	LCLT1_HUMAN	Direct	253558
226	Q3V1L4	5NTC_MOUSE	0.553914	1.003	0.16795	1.27273	P49902	5NTC_HUMAN	Direct	22978
227	Q3V1U8	ELMD1_MOUSE	0.075704	1.04454	NA	1.5	Q8N336	ELMD1_HUMAN	Direct	55531
228	Q4PJX1	ODR4_MOUSE	0.311728	1.13646	0.105573	5	Q5SWX8	ODR4_HUMAN	Direct	54953
229	Q5BKP2	UBP13_MOUSE	0.860745	1.00242	0.2	1.27586	Q92995	UBP13_HUMAN	Direct	8975
230	Q5SRX1	TM1L2_MOUSE	0.047501	1.19529	0.204833	Inf	Q6ZVM7	TM1L2_HUMAN	Direct	146691
231	Q5SV85	SYNRG_MOUSE	0.773329	1.0129	0.198727	3.5	Q9UMZ2	SYNRG_HUMAN	Direct	11276
232	Q5XKN4	JAGN1_MOUSE	0.013248	1.01899	0.5	1.16667	Q8N5M9	JAGN1_HUMAN	Direct	84522
233	Q5XPI3	RN123_MOUSE	0.502299	0.991476	0.104483	1.57692	Q5XPI4	RN123_HUMAN	Direct	63891
234	Q60625	ICAM5_MOUSE	0.141544	0.984329	0.204833	1.1	Q9UMF0	ICAM5_HUMAN	Direct	7087
235	Q60676	PPP5_MOUSE	0.966147	1.00016	0.0255845	1.31429	P53041	PPP5_HUMAN	Direct	5536
236	Q60737	CSK21_MOUSE	0.0943984	1.01352	0.349886	0.85	P68400	CSK21_HUMAN	Direct	1457
237	Q60864	STIP1_MOUSE	0.070455	1.00229	0.198727	1.0431	P31948	STIP1_HUMAN	Direct	10963
238	Q60870	REEP5_MOUSE	0.136752	1.01708	NA	1.5	Q00765	REEP5_HUMAN	Direct	7905
239	Q60899	ELAV2_MOUSE	0.423324	1.00666	0.0917103	1.29032	Q12926	ELAV2_HUMAN	Direct	1993
240	Q61140	BCAR1_MOUSE	0.5	1.04817	0.204833	Inf	P56945	BCAR1_HUMAN	Direct	9564
241	Q61171	PRDX2_MOUSE	0.00895638	1.01116	0.503838	1.0625	P32119	PRDX2_HUMAN	Direct	7001
242	Q61335	BAP31_MOUSE	0.028302	1.02531	NA	1.15385	P51572	BAP31_HUMAN	Direct	10134
243	Q61361	PGCB_MOUSE	0.190179	1.00342	0.8615	0.9875	Q96GW7	PGCB_HUMAN	Direct	63827
244	Q61644	PACN1_MOUSE	0.00839137	1.00835	0.394863	1.18421	Q9BY11	PACN1_HUMAN	Direct	29993
245	Q61656	DDX5_MOUSE	0.465385	1.00242	0.198727	1.03788	P17844	DDX5_HUMAN	Direct	1655
246	Q61749	EI2BD_MOUSE	0.305835	1.15804	0.204833	Inf	Q9UI10	EI2BD_HUMAN	Direct	8890
247	Q61768	KINH_MOUSE	0.0285811	1.02756	0.0903345	2.16667	P33176	KINH_HUMAN	Direct	3799
248	Q62077	PLCG1_MOUSE	0.211575	1.16779	0.0194193	11	P19174	PLCG1_HUMAN	Direct	5335
249	Q62188	DPYL3_MOUSE	0.00977295	1.01381	0.129048	1.41176	Q14195	DPYL3_HUMAN	Direct	1809
250	Q62277	SYPH_MOUSE	0.124083	1.00801	0.711723	0.9875	P08247	SYPH_HUMAN	Direct	6855
251	Q62283	TSN7_MOUSE	0.176365	1.03054	1	1	P41732	TSN7_HUMAN	Direct	7102
252	Q62351	TFR1_MOUSE	0.452869	1.00364	0.16795	1.25	P02786	TFR1_HUMAN	Direct	7037
253	Q62420	SH3G2_MOUSE	0.121416	1.01569	0.552786	1.13333	Q99962	SH3G2_HUMAN	Direct	6456
254	Q62442	VAMP1_MOUSE	0.0164607	1.01612	0.62483	1.13333	P23763	VAMP1_HUMAN	Direct	6843
255	Q62465	VAT1_MOUSE	0.0052931	1.01066	0.148663	0.827586	Q99536	VAT1_HUMAN	Direct	10493
256	Q64133	AOFA_MOUSE	0.0812462	1.02874	1	1	P21397	AOFA_HUMAN	Direct	4128
257	Q641K1	CBPC1_MOUSE	0.711125	1.01141	0.204833	1.75	Q9UPW5	CBPC1_HUMAN	Direct	23287
258	Q64310	SURF4_MOUSE	0.119236	1.05462	0.125666	2.66667	O15260	SURF4_HUMAN	Direct	6836
259	Q64674	SPEE_MOUSE	0.00548194	1.0273	0.125666	1.35714	P19623	SPEE_HUMAN	Direct	6723
260	Q64727	VINC_MOUSE	0.0469328	1.02958	0.188464	1.78378	P18206	VINC_HUMAN	Direct	7414
261	Q68FL4	SAHH3_MOUSE	0.0234357	1.03578	0.201908	1.42105	Q96HN2	SAHH3_HUMAN	Direct	23382
262	Q69ZS6	SV2C_MOUSE	0.971745	0.999779	0.0513167	1.31579	Q496J9	SV2C_HUMAN	Direct	22987
263	Q6NVF0	OCRL_MOUSE	0.213589	1.11813	0.349886	4	Q01968	OCRL_HUMAN	Direct	4952
264	Q6PA06	ATLA2_MOUSE	0.0439209	1.0295	0.0513167	1.66667	Q8NHH9	ATLA2_HUMAN	Direct	64225
265	Q6PAJ1	BCR_MOUSE	0.054551	1.07108	0.0384761	2.75	P11274	BCR_HUMAN	Direct	613
266	Q6PAV2	HERC4_MOUSE	0.0365803	1.1708	0.5	2	Q5GLZ8	HERC4_HUMAN	Direct	26091
267	Q6PF93	PK3C3_MOUSE	0.0769925	0.989637	0.198727	1.16129	Q8NEB9	PK3C3_HUMAN	Direct	5289
268	Q6PGE7	SC6A7_MOUSE	0.104841	1.01134	0.080855	1.29787	Q99884	SC6A7_HUMAN	Direct	6534
269	Q6PHN9	RAB35_MOUSE	0.0960908	1.04624	0.125666	2.25	Q15286	RAB35_HUMAN	Direct	11021
270	Q6PHZ2	KCC2D_MOUSE	0.0317982	1.03158	0.0100505	1.82353	Q13557	KCC2D_HUMAN	Direct	817
271	Q6WVG3	KCD12_MOUSE	0.132104	1.03509	0.349886	1.3	Q96CX2	KCD12_HUMAN	Direct	115207
272	Q6ZPQ6	PITM2_MOUSE	0.0140664	1.09566	0.06126	5	Q9BZ72	PITM2_HUMAN	Direct	57605
273	Q6ZQ58	LARP1_MOUSE	0.173775	1.02695	0.108693	2.11538	Q6PKG0	LARP1_HUMAN	Direct	23367
274	Q6ZWN5	RS9_MOUSE	0.11336	1.00534	1	1	P46781	RS9_HUMAN	Direct	6203
275	Q6ZWV3	RL10_MOUSE	0.375775	1.0023	0.125666	1.11364	P27635	RL10_HUMAN	Direct	6134
276	Q71M36	CSPG5_MOUSE	0.025619	1.12672	NA	Inf	O95196	CSPG5_HUMAN	Direct	10675
277	Q78PY7	SND1_MOUSE	0.524079	1.0064	0.148067	1.45	Q7KZF4	SND1_HUMAN	Direct	27044
278	Q7TMK9	HNRPQ_MOUSE	0.951932	1.00031	0.125666	1.16129	O60506	HNRPQ_HUMAN	Direct	10492
279	Q7TQ95	LNP_MOUSE	0.107785	1.00683	0.0445338	1.88235	Q9C0E8	LNP_HUMAN	Direct	80856
280	Q7TQF2	FBX10_MOUSE	0.00605068	1.13745	NA	Inf	Q9UK96	FBX10_HUMAN	Direct	26267
281	Q7TQH0	ATX2L_MOUSE	0.848319	0.997389	0.0670451	1.38462	Q8WWM7	ATX2L_HUMAN	Direct	11273
282	Q7TQI3	OTUB1_MOUSE	0.32216	1.00356	0.2	1.2963	Q96FW1	OTUB1_HUMAN	Direct	55611
283	Q7TSJ2	MAP6_MOUSE	0.0873405	1.00661	0.0165649	1.17323	Q96JE9	MAP6_HUMAN	Direct	4135
284	Q80TA1	EPT1_MOUSE	0.112813	1.04052	NA	2	Q9C0D9	EPT1_HUMAN	Direct	85465
285	Q80TI0	GRM1B_MOUSE	0.112001	1.17671	0.295167	Inf	Q3KR37	GRM1B_HUMAN	Direct	57476
286	Q80U30	CL16A_MOUSE	0.365627	1.0093	0.198727	1.38462	Q2KHT3	CL16A_HUMAN	Direct	23274
287	Q80UU9	PGRC2_MOUSE	0.0558423	1.02914	0.5	0.8	O15173	PGRC2_HUMAN	Direct	10424
288	Q80VP0	TCPR1_MOUSE	0.232712	1.00756	0.632873	1.06316	Q7Z6L1	TCPR1_HUMAN	Direct	25851
289	Q80W54	FACE1_MOUSE	0.241004	1.18129	0.0704466	10	O75844	FACE1_HUMAN	Direct	10269
290	Q80YA9	CNKR2_MOUSE	0.0946271	1.05332	NA	4	Q8WXI2	CNKR2_HUMAN	Direct	22866
291	Q80ZW2	THEM6_MOUSE	0.218457	1.20408	0.129048	4.5	Q8WUY1	THEM6_HUMAN	Direct	51337
292	Q810U3	NFASC_MOUSE	0.534266	1.00707	0.129048	1.46667	O94856	NFASC_HUMAN	Direct	23114
293	Q810U4	NRCAM_MOUSE	0.314486	1.00953	0.125666	1.45455	Q92823	NRCAM_HUMAN	Direct	4897
294	Q811D0	DLG1_MOUSE	0.0830194	1.02022	0.0513167	1.46154	Q12959	DLG1_HUMAN	Direct	1739
295	Q8BFQ4	WDR82_MOUSE	0.517604	1.00763	0.204833	1.2	Q6UXN9	WDR82_HUMAN	Direct	80335
296	Q8BFT9	SVOP_MOUSE	0.0720679	1.02727	NA	1.5	Q8N4V2	SVOP_HUMAN	Direct	55530
297	Q8BFZ3	ACTBL_MOUSE	0.124801	1.01811	NA	1	Q562R1	ACTBL_HUMAN	Direct	345651
298	Q8BG05	ROA3_MOUSE	0.0017041	1.01745	0.232776	1.24138	P51991	ROA3_HUMAN	Direct	220988
299	Q8BG39	SV2B_MOUSE	0.239596	1.00201	0.16795	0.92	Q7L1I2	SV2B_HUMAN	Direct	9899
300	Q8BG51	MIRO1_MOUSE	0.0302792	1.03539	0.292893	1.4	Q8IXI2	MIRO1_HUMAN	Direct	55288
301	Q8BG92	CLVS2_MOUSE	0.22023	1.00751	0.493133	1.15385	Q5SYC1	CLVS2_HUMAN	Direct	134829
302	Q8BGN8	SYNPR_MOUSE	0.158294	1.0117	0.0903345	1.35	Q8TBG9	SYNPR_HUMAN	Direct	132204
303	Q8BGS7	CEPT1_MOUSE	0.141865	1.03722	NA	1	Q9Y6K0	CEPT1_HUMAN	Direct	10390
304	Q8BGZ4	CDC23_MOUSE	0.706138	0.992866	0.0454248	1.33333	Q9UJX2	CDC23_HUMAN	Direct	8697
305	Q8BH66	ATLA1_MOUSE	0.0126385	1.01916	0.063451	1.30303	Q8WXF7	ATLA1_HUMAN	Direct	51062
306	Q8BH69	SPS1_MOUSE	0.329503	1.05296	0.204833	1.75	P49903	SPS1_HUMAN	Direct	22929
307	Q8BH82	NAPEP_MOUSE	0.226531	1.0462	0.295167	2	Q6IQ20	NAPEP_HUMAN	Direct	222236
308	Q8BH95	ECHM_MOUSE	0.0509739	1.00764	0.204833	0.888889	P30084	ECHM_HUMAN	Direct	1892
309	Q8BHC1	RB39B_MOUSE	0.309139	1.00766	0.204833	2	Q96DA2	RB39B_HUMAN	Direct	116442
310	Q8BHC4	DCAKD_MOUSE	0.00646785	1.15403	NA	Inf	Q8WVC6	DCAKD_HUMAN	Direct	79877
311	Q8BHI4	KBTB3_MOUSE	0.0151481	1.16246	0.5	2	Q8NAB2	KBTB3_HUMAN	Direct	143879
312	Q8BHZ0	FA49A_MOUSE	0.0958003	1.01816	0.0692862	1.15714	Q9H0Q0	FA49A_HUMAN	Direct	81553
313	Q8BIZ1	ANS1B_MOUSE	0.483941	0.992515	0.0917103	1.19149	Q7Z6G8	ANS1B_HUMAN	Direct	56899
314	Q8BJI1	S6A17_MOUSE	0.0368336	1.01959	0.0454248	1.28788	Q9H1V8	S6A17_HUMAN	Direct	388662
315	Q8BJY1	PSMD5_MOUSE	0.230979	1.02823	1	1	Q16401	PSMD5_HUMAN	Direct	5711
316	Q8BK63	KC1A_MOUSE	0.155589	1.01949	0.421436	1.29412	P48729	KC1A_HUMAN	Direct	1452
317	Q8BKX1	BAIP2_MOUSE	0.189912	1.00977	0.5	0.956522	Q9UQB8	BAIP2_HUMAN	Direct	10458
318	Q8BL86	MBLC2_MOUSE	0.380241	1.09359	0.129048	3.33333	Q68D91	MBLC2_HUMAN	Direct	153364
319	Q8BLE7	VGLU2_MOUSE	0.0597063	1.05295	0.0445338	2.875	Q9P2U8	VGLU2_HUMAN	Direct	57084
320	Q8BLF1	NCEH1_MOUSE	0.197494	1.03984	0.257059	1.51613	Q6PIU2	NCEH1_HUMAN	Direct	57552
321	Q8BLK3	LSAMP_MOUSE	0.179578	1.01109	0.0903345	1.18421	Q13449	LSAMP_HUMAN	Direct	4045
322	Q8BMG7	RBGPR_MOUSE	0.131037	1.01057	0.0532911	1.37037	Q9H2M9	RBGPR_HUMAN	Direct	25782
323	Q8BND3	WDR35_MOUSE	0.0818673	1.06278	NA	4	Q9P2L0	WDR35_HUMAN	Direct	57539
324	Q8BNL5	KCTD6_MOUSE	0.0749295	1.00882	0.845028	1.05263	Q8NC69	KCTD6_HUMAN	Direct	200845
325	Q8BP67	RL24_MOUSE	0.0627561	1.00437	0.62483	0.925926	P83731	RL24_HUMAN	Direct	6152
326	Q8BP92	RCN2_MOUSE	0.352289	1.0162	0.105573	1.30769	Q14257	RCN2_HUMAN	Direct	5955
327	Q8BPQ7	SGSM1_MOUSE	0.387544	1.01649	0.0513167	1.85714	Q2NKQ1	SGSM1_HUMAN	Direct	129049
328	Q8BSP2	CNDH2_MOUSE	0.0405146	1.02103	0.62483	1.18182	Q6IBW4	CNDH2_HUMAN	Direct	29781
329	Q8BSS9	LIPA2_MOUSE	0.0160549	1.22468	0.125666	Inf	O75334	LIPA2_HUMAN	Direct	8499
330	Q8BVI5	STX16_MOUSE	0.174734	1.02402	1	1	O14662	STX16_HUMAN	Direct	8675
331	Q8BWM0	PGES2_MOUSE	0.14146	1.02744	0.257762	1.58333	Q9H7Z7	PGES2_HUMAN	Direct	80142
332	Q8BWQ6	CP062_MOUSE	0.283175	1.10696	0.204833	2.5	Q7Z3J2	CP062_HUMAN	Direct	57020
333	Q8BXR1	S7A14_MOUSE	0.0311357	1.02432	0.125666	1.13889	Q8TBB6	S7A14_HUMAN	Direct	57709
334	Q8BYK6	YTHD3_MOUSE	0.110757	1.00995	NA	1.17647	Q7Z739	YTHD3_HUMAN	Direct	253943
335	Q8C0E2	VP26B_MOUSE	0.23773	1.01563	0.845028	1.04348	Q4G0F5	VP26B_HUMAN	Direct	112936
336	Q8C129	LCAP_MOUSE	0.1463	1.05745	0.0670451	3.5	Q9UIQ6	LCAP_HUMAN	Direct	4012
337	Q8C522	ENDD1_MOUSE	0.0425369	1.01546	0.037184	1.36957	O94919	ENDD1_HUMAN	Direct	23052
338	Q8C561	LMBD2_MOUSE	0.269975	1.07363	0.201908	3.66667	Q68DH5	LMBD2_HUMAN	Direct	92255
339	Q8C5H8	NAKD2_MOUSE	0.124613	1.05746	0.5	1.5	Q4G0N4	NAKD2_HUMAN	Direct	133686
340	Q8C729	F126B_MOUSE	0.19123	1.01556	NA	1.2	Q8IXS8	F126B_HUMAN	Direct	285172
341	Q8C8N2	SCAI_MOUSE	0.640431	1.00618	0.204833	1.5	Q8N9R8	SCAI_HUMAN	Direct	286205
342	Q8CBE3	WDR37_MOUSE	0.0905338	1.03153	0.204833	1.5	Q9Y2I8	WDR37_HUMAN	Direct	22884
343	Q8CBW3	ABI1_MOUSE	0.0614392	1.01056	1	1	Q8IZP0	ABI1_HUMAN	Direct	10006
344	Q8CBY8	DCTN4_MOUSE	0.020333	1.01973	0.105573	1.36364	Q9UJW0	DCTN4_HUMAN	Direct	51164
345	Q8CC21	TTC19_MOUSE	0.183632	1.01634	0.105573	1.21053	Q6DKK2	TTC19_HUMAN	Direct	54902
346	Q8CF89	TAB1_MOUSE	0.0202799	1.1005	0.125666	2.66667	Q15750	TAB1_HUMAN	Direct	10454
347	Q8CG76	ARK72_MOUSE	0.186842	1.00837	0.262443	0.73913	O43488	ARK72_HUMAN	Direct	8574
348	Q8CHK3	MBOA7_MOUSE	0.0162139	1.02713	0.204833	1.5	Q96N66	MBOA7_HUMAN	Direct	79143
349	Q8CIE6	COPA_MOUSE	0.0457766	1.04075	0.0302923	2.3125	P53621	COPA_HUMAN	Direct	1314
350	Q8JZN5	ACAD9_MOUSE	0.0246083	1.05311	0.24076	1.70588	Q9H845	ACAD9_HUMAN	Direct	28976
351	Q8K010	OPLA_MOUSE	0.628633	1.00519	0.0692862	2.1	O14841	OPLA_HUMAN	Direct	26873
352	Q8K021	SCAM1_MOUSE	0.0540527	1.02662	0.1112	1.38636	O15126	SCAM1_HUMAN	Direct	9522
353	Q8K0C4	CP51A_MOUSE	0.00584202	1.17026	NA	Inf	Q16850	CP51A_HUMAN	Direct	1595
354	Q8K0S0	PHYIP_MOUSE	0.115088	1.01128	0.0715233	1.16667	Q92561	PHYIP_HUMAN	Direct	9796
355	Q8K0T0	RTN1_MOUSE	0.0232473	1.02911	0.000943842	1.55422	Q16799	RTN1_HUMAN	Direct	6252
356	Q8K183	PDXK_MOUSE	0.239735	1.02461	0.16795	0.804348	O00764	PDXK_HUMAN	Direct	8566
357	Q8K212	PACS1_MOUSE	0.28931	1.01074	0.157758	1.76923	Q6VY07	PACS1_HUMAN	Direct	55690
358	Q8K221	ARFP2_MOUSE	0.162901	1.01411	0.198727	1.13514	P53365	ARFP2_HUMAN	Direct	23647
359	Q8K268	ABCF3_MOUSE	0.0718139	1.07825	NA	Inf	Q9NUQ8	ABCF3_HUMAN	Direct	55324
360	Q8K274	KT3K_MOUSE	0.00580746	1.00937	0.271599	1.05584	Q9HA64	KT3K_HUMAN	Direct	79672
361	Q8K2C9	HACD3_MOUSE	0.0207609	1.0512	NA	1.6	Q9P035	HACD3_HUMAN	Direct	51495
362	Q8K394	PLCL2_MOUSE	0.185325	1.03686	NA	2.5	Q9UPR0	PLCL2_HUMAN	Direct	23228
363	Q8K400	STXB5_MOUSE	0.529755	0.994284	0.198727	1.25	Q5T5C0	STXB5_HUMAN	Direct	134957
364	Q8K406	LGI3_MOUSE	0.215968	1.05494	0.0546643	5.33333	Q8N145	LGI3_HUMAN	Direct	203190
365	Q8K4Q0	RPTOR_MOUSE	0.0871423	0.992717	0.0490518	1.27333	Q8N122	RPTOR_HUMAN	Direct	57521
366	Q8K4X7	PLCD_MOUSE	0.185086	1.02169	0.39587	1.36364	Q9NRZ5	PLCD_HUMAN	Direct	56895
367	Q8R010	AIMP2_MOUSE	0.0450601	1.00744	0.795167	1.02941	Q13155	AIMP2_HUMAN	Direct	7965
368	Q8R0Y6	AL1L1_MOUSE	0.964828	0.999611	0.0136061	1.27907	O75891	AL1L1_HUMAN	Direct	10840
369	Q8R127	SCPDL_MOUSE	0.078592	1.0528	0.0903345	1.875	Q8NBX0	SCPDL_HUMAN	Direct	51097
370	Q8R146	APEH_MOUSE	0.135934	0.997174	0.0189814	1.216	P13798	ACPH_HUMAN	HCOP	327
371	Q8R191	SNG3_MOUSE	0.110415	1.01665	0.0917103	1.25714	O43761	SNG3_HUMAN	Direct	9143
372	Q8R2Y0	ABHD6_MOUSE	0.184241	1.18661	0.292893	3	Q9BV23	ABHD6_HUMAN	Direct	57406
373	Q8R2Y8	PTH2_MOUSE	0.0279815	1.05813	NA	3	Q9Y3E5	PTH2_HUMAN	Direct	51651
374	Q8R5J9	PRAF3_MOUSE	0.143489	1.04858	0.0792102	2.42857	O75915	PRAF3_HUMAN	Direct	10550
375	Q8VBT0	TMX1_MOUSE	0.0226049	1.17362	NA	Inf	Q9H3N1	TMX1_HUMAN	Direct	81542
376	Q8VBV7	CSN8_MOUSE	0.0829554	1.04519	1	1	Q99627	CSN8_HUMAN	Direct	10920
377	Q8VBW6	ULA1_MOUSE	0.0996157	1.0516	0.292893	1.66667	Q13564	ULA1_HUMAN	Direct	8883
378	Q8VCC9	SPON1_MOUSE	0.14585	1.02444	0.204833	1.42857	Q9HCB6	SPON1_HUMAN	Direct	10418
379	Q8VCD6	REEP2_MOUSE	0.070481	1.02721	0.105573	1.30769	Q9BRK0	REEP2_HUMAN	Direct	51308
380	Q8VCM7	FIBG_MOUSE	0.0473319	1.07617	0.0903345	2.4	P02679	FIBG_HUMAN	Direct	2266
381	Q8VCW8	ACSF2_MOUSE	0.125965	1.02401	0.105573	1.21053	Q96CM8	ACSF2_HUMAN	Direct	80221
382	Q8VD04	GRAP1_MOUSE	0.0642449	1.259	0.201908	9	Q4V328	GRAP1_HUMAN	Direct	56850
383	Q8VD66	ABHD4_MOUSE	0.207703	1.00824	0.704833	0.933333	Q8TB40	ABHD4_HUMAN	Direct	63874
384	Q8VDH1	FBX21_MOUSE	0.786064	0.999161	0.0903345	1.11864	O94952	FBX21_HUMAN	Direct	23014
385	Q8VDM6	HNRL1_MOUSE	0.600748	1.00203	0.148663	1.0519	Q9BUJ2	HNRL1_HUMAN	Direct	11100
386	Q8VDP6	CDIPT_MOUSE	0.00543152	1.03324	0.198727	1.20833	O14735	CDIPT_HUMAN	Direct	10423
387	Q8VEH3	ARL8A_MOUSE	0.016626	1.01387	0.292893	1.10526	Q96BM9	ARL8A_HUMAN	Direct	127829
388	Q8VEH5	EPMIP_MOUSE	0.18288	1.03041	0.125666	1.71429	Q7L775	EPMIP_HUMAN	Direct	9852
389	Q8VEJ9	VPS4A_MOUSE	0.243406	1.00672	0.711723	1.04545	Q9UN37	VPS4A_HUMAN	Direct	27183
390	Q8VEK0	CC50A_MOUSE	0.182524	1.01024	0.0513167	1.26087	Q9NV96	CC50A_HUMAN	Direct	55754
391	Q8VHQ9	ACO11_MOUSE	0.029868	1.01895	0.201908	1.17778	Q8WXI4	ACO11_HUMAN	Direct	26027
392	Q8VHW2	CCG8_MOUSE	0.0738471	1.01826	NA	2	Q8WXS5	CCG8_HUMAN	Direct	59283
393	Q8VI75	IPO4_MOUSE	0.00370499	1.0189	0.104483	1.68182	Q8TEX9	IPO4_HUMAN	Direct	79711
394	Q8VIJ6	SFPQ_MOUSE	0.443461	0.989347	0.105573	1.19048	P23246	SFPQ_HUMAN	Direct	6421
395	Q91V12	BACH_MOUSE	0.224163	1.02003	0.5	0.941176	O00154	BACH_HUMAN	Direct	11332
396	Q91V41	RAB14_MOUSE	0.0369614	1.02416	0.181386	1.39024	P61106	RAB14_HUMAN	Direct	51552
397	Q91V83	TTI1_MOUSE	0.000762186	1.15521	NA	Inf	O43156	TTI1_HUMAN	Direct	9675
398	Q91VE0	S27A4_MOUSE	0.012766	1.03642	0.037184	1.60714	Q6P1M0	S27A4_HUMAN	Direct	10999
399	Q91VH6	MEMO1_MOUSE	0.0343396	1.02067	0.00496281	1.57143	Q9Y316	MEMO1_HUMAN	Direct	51072
400	Q91VM3	WIPI4_MOUSE	0.208958	1.01767	0.204833	1.21429	Q9Y484	WIPI4_HUMAN	Direct	11152
401	Q91WG5	AAKG2_MOUSE	0.234579	1.00594	0.613571	0.962963	Q9UGJ0	AAKG2_HUMAN	Direct	51422
402	Q91WJ8	FUBP1_MOUSE	0.15535	0.993364	0.0577159	1.11828	Q96AE4	FUBP1_HUMAN	Direct	8880
403	Q91WQ3	SYYC_MOUSE	0.250217	1.00549	0.0239816	1.46939	P54577	SYYC_HUMAN	Direct	8565
404	Q91XV3	BASP1_MOUSE	0.0948366	1.01533	1	1	P80723	BASP1_HUMAN	Direct	10409
405	Q91YH5	ATLA3_MOUSE	0.0510386	1.03271	0.198727	1.625	Q6DD88	ATLA3_HUMAN	Direct	25923
406	Q91YL3	UCKL1_MOUSE	0.00821286	1.25791	0.0903345	Inf	Q9NWZ5	UCKL1_HUMAN	Direct	54963
407	Q91YX5	LGAT1_MOUSE	0.0749505	1.04756	0.210165	1.7	Q92604	LGAT1_HUMAN	Direct	9926
408	Q91ZJ5	UGPA_MOUSE	0.204333	1.04356	0.316379	1.625	Q16851	UGPA_HUMAN	Direct	7360
409	Q91ZR1	RAB4B_MOUSE	0.267895	1.09678	0.204833	1.75	P61018	RAB4B_HUMAN	Direct	53916
410	Q920M7	SYT17_MOUSE	0.0141074	1.10922	0.155958	2.33333	Q9BSW7	SYT17_HUMAN	Direct	51760
411	Q921L3	TMCO1_MOUSE	0.0371341	1.16413	0.204833	Inf	Q9UM00	TMCO1_HUMAN	Direct	54499
412	Q921M4	GOGA2_MOUSE	0.123615	1.03028	1	1	Q08379	GOGA2_HUMAN	Direct	2801
413	Q922B2	SYDC_MOUSE	0.57114	0.998608	0.0374051	1.15179	P14868	SYDC_HUMAN	Direct	1615
414	Q922E4	PCY2_MOUSE	0.0614522	1.0223	0.5	1.33333	Q99447	PCY2_HUMAN	Direct	5833
415	Q922H4	GMPPA_MOUSE	0.395891	1.07056	0.204833	2.5	Q96IJ6	GMPPA_HUMAN	Direct	29926
416	Q922Q1	MARC2_MOUSE	0.475952	1.03374	0.204833	4	Q969Z3	MARC2_HUMAN	Direct	54996
417	Q922R8	PDIA6_MOUSE	0.00652047	1.08614	0.0903345	1.875	Q15084	PDIA6_HUMAN	Direct	10130
418	Q923T9	KCC2G_MOUSE	0.0250522	1.03129	NA	1.5	Q13555	KCC2G_HUMAN	Direct	818
419	Q99J85	NPTXR_MOUSE	0.238984	1.01067	0.137394	1.37209	O95502	NPTXR_HUMAN	Direct	23467
420	Q99JP7	GGT7_MOUSE	0.569306	1.00803	0.204833	1.27273	Q9UJ14	GGT7_HUMAN	Direct	2686
421	Q99JX4	EIF3M_MOUSE	0.0503917	1.0187	1	1	Q7L2H7	EIF3M_HUMAN	Direct	10480
422	Q99JY0	ECHB_MOUSE	0.36867	1.01624	0.210165	1.17949	P55084	ECHB_HUMAN	Direct	3032
423	Q99KQ4	NAMPT_MOUSE	0.410555	1.00122	0.0992422	1.19048	P43490	NAMPT_HUMAN	Direct	10135
424	Q99L04	DHRS1_MOUSE	0.066469	1.02076	0.198727	1.55556	Q96LJ7	DHRS1_HUMAN	Direct	115817
425	Q99L43	CDS2_MOUSE	0.0105945	1.02634	0.0141553	1.57895	O95674	CDS2_HUMAN	Direct	8760
426	Q99LC8	EI2BA_MOUSE	0.0649638	1.05835	0.105573	2.33333	Q14232	EI2BA_HUMAN	Direct	1967
427	Q99LD4	CSN1_MOUSE	0.186378	1.00256	0.503838	1.06	Q13098	CSN1_HUMAN	Direct	2873
428	Q99LF4	RTCB_MOUSE	0.151258	1.0121	0.0352362	1.20952	Q9Y3I0	RTCB_HUMAN	Direct	51493
429	Q99LI8	HGS_MOUSE	0.147445	1.01658	0.1096	1.73333	O14964	HGS_HUMAN	Direct	9146
430	Q99MR6	SRRT_MOUSE	0.114536	1.01141	0.5	1.05263	Q9BXP5	SRRT_HUMAN	Direct	51593
431	Q99P58	RB27B_MOUSE	0.0116931	1.23584	NA	Inf	O00194	RB27B_HUMAN	Direct	5874
432	Q99P72	RTN4_MOUSE	0.0640185	1.03892	0.166635	1.52727	Q9NQC3	RTN4_HUMAN	Direct	57142
433	Q99P88	NU155_MOUSE	0.108443	0.987925	0.080855	1.4	O75694	NU155_HUMAN	Direct	9631
434	Q99PU8	DHX30_MOUSE	0.488333	1.02988	0.105573	2.33333	Q7L2E3	DHX30_HUMAN	Direct	22907
435	Q9CPS6	HINT3_MOUSE	0.00722507	1.02274	NA	1.25	Q9NQE9	HINT3_HUMAN	Direct	135114
436	Q9CPU0	LGUL_MOUSE	0.15154	1.0047	0.198727	0.910714	Q04760	LGUL_HUMAN	Direct	2739
437	Q9CQC6	BZW1_MOUSE	0.0631139	1.04628	0.130019	2	Q7L1Q6	BZW1_HUMAN	Direct	9689
438	Q9CQD1	RAB5A_MOUSE	0.233739	1.02187	0.292893	1.28571	P20339	RAB5A_HUMAN	Direct	5868
439	Q9CQF9	PCYOX_MOUSE	0.0612632	1.0596	0.105573	2.33333	Q9UHG3	PCYOX_HUMAN	Direct	51449
440	Q9CQN1	TRAP1_MOUSE	0.250138	0.997334	0.0152164	1.24818	Q12931	TRAP1_HUMAN	Direct	10131
441	Q9CQU3	RER1_MOUSE	0.112641	1.00832	1	1	O15258	RER1_HUMAN	Direct	11079
442	Q9CQW2	ARL8B_MOUSE	0.0615648	1.03301	0.349886	1.3	Q9NVJ2	ARL8B_HUMAN	Direct	55207
443	Q9CR57	RL14_MOUSE	0.0853959	1.00423	1	1	P50914	RL14_HUMAN	Direct	9045
444	Q9CR67	TMM33_MOUSE	0.0342035	1.02202	0.125666	2	P57088	TMM33_HUMAN	Direct	55161
445	Q9CR95	NECP1_MOUSE	0.304052	1.17258	0.0298575	9	Q8NC96	NECP1_HUMAN	Direct	25977
446	Q9CRC8	LRC40_MOUSE	0.257356	1.27186	0.0546643	14	Q9H9A6	LRC40_HUMAN	Direct	55631
447	Q9CRT8	XPOT_MOUSE	0.467109	0.997241	0.0704466	1.40909	O43592	XPOT_HUMAN	Direct	11260
448	Q9CRY7	GDPD1_MOUSE	0.0102331	1.12554	0.00611627	3.57143	Q8N9F7	GDPD1_HUMAN	Direct	284161
449	Q9CVB6	ARPC2_MOUSE	0.133522	1.00631	0.839765	0.977011	O15144	ARPC2_HUMAN	Direct	10109
450	Q9CWZ7	SNAG_MOUSE	0.0551165	1.02244	0.0917103	1.14286	Q99747	SNAG_HUMAN	Direct	8774
451	Q9CX30	YIF1B_MOUSE	0.166793	1.02462	0.5	1.25	Q5BJH7	YIF1B_HUMAN	Direct	90522
452	Q9CX86	ROA0_MOUSE	0.0184327	1.02567	0.62483	1.06061	Q13151	ROA0_HUMAN	Direct	10949
453	Q9CYH2	F213A_MOUSE	0.171742	1.02512	0.683772	1.11765	Q9BRX8	F213A_HUMAN	Direct	84293
454	Q9CYT6	CAP2_MOUSE	0.197712	1.0136	0.062662	1.88	P40123	CAP2_HUMAN	Direct	10486
455	Q9CZU6	CISY_MOUSE	0.631263	1.00772	0.204833	1.75	O75390	CISY_HUMAN	Direct	1431
456	Q9CZW4	ACSL3_MOUSE	0.0354458	1.05809	0.0903345	2.16667	O95573	ACSL3_HUMAN	Direct	2181
457	Q9D0L8	MCES_MOUSE	0.876839	0.99961	0.108997	1.54015	O43148	MCES_HUMAN	Direct	8731
458	Q9D1G1	RAB1B_MOUSE	0.0623851	1.02343	0.0903345	1.33333	Q9H0U4	RAB1B_HUMAN	Direct	81876
459	Q9D2G2	ODO2_MOUSE	0.158766	1.01116	0.198727	1.11364	P36957	ODO2_HUMAN	Direct	1743
460	Q9D379	HYEP_MOUSE	0.187972	1.02902	0.148663	1.2381	P07099	HYEP_HUMAN	Direct	2052
461	Q9D394	RUFY3_MOUSE	0.0858844	1.00714	0.795167	1.03448	Q7L099	RUFY3_HUMAN	Direct	22902
462	Q9D3A9	TTYH1_MOUSE	0.0496488	1.16041	NA	Inf	Q9H313	TTYH1_HUMAN	Direct	57348
463	Q9D415	DLGP1_MOUSE	0.544557	1.07828	0.204833	4	O14490	DLGP1_HUMAN	Direct	9229
464	Q9D4C9	CLVS1_MOUSE	0.215085	1.02091	0.5	1.07692	Q8IUQ0	CLVS1_HUMAN	Direct	157807
465	Q9D517	PLCC_MOUSE	0.106682	1.03676	0.1096	1.57895	Q9NRZ7	PLCC_HUMAN	Direct	56894
466	Q9D6Y9	GLGB_MOUSE	0.0817364	0.995758	0.091558	1.15238	Q04446	GLGB_HUMAN	Direct	2632
467	Q9D7B6	ACAD8_MOUSE	0.0453739	1.01086	0.349886	1.04545	Q9UKU7	ACAD8_HUMAN	Direct	27034
468	Q9D7N9	APMAP_MOUSE	0.145248	1.04335	0.157758	1.52632	Q9HDC9	APMAP_HUMAN	Direct	57136
469	Q9D7X3	DUS3_MOUSE	0.214853	1.01501	0.292893	1.28571	P51452	DUS3_HUMAN	Direct	1845
470	Q9DB05	SNAA_MOUSE	0.0461917	1.01586	0.172896	1.38235	P54920	SNAA_HUMAN	Direct	8775
471	Q9DB32	HAGHL_MOUSE	0.22305	1.07154	0.105573	2.33333	Q6PII5	HAGHL_HUMAN	Direct	84264
472	Q9DBB8	DHDH_MOUSE	0.0307942	1.01489	0.204833	1.07692	Q9UQ10	DHDH_HUMAN	Direct	27294
473	Q9DBE8	ALG2_MOUSE	0.0427459	1.02075	0.27259	1.19355	Q9H553	ALG2_HUMAN	Direct	85365
474	Q9DBG5	PLIN3_MOUSE	0.0849337	1.07586	0.166635	3.63636	O60664	PLIN3_HUMAN	Direct	10226
475	Q9DBL1	ACDSB_MOUSE	0.175778	1.01877	0.845028	1.02941	P45954	ACDSB_HUMAN	Direct	36
476	Q9DBS2	TPRGL_MOUSE	0.338559	1.01255	0.0374051	1.30357	Q5T0D9	TPRGL_HUMAN	Direct	127262
477	Q9DBT5	AMPD2_MOUSE	0.539671	1.01581	0.204833	1.375	Q01433	AMPD2_HUMAN	Direct	271
478	Q9DC16	ERGI1_MOUSE	0.0549921	1.01051	0.155958	1.33333	Q969X5	ERGI1_HUMAN	Direct	57222
479	Q9DCH4	EIF3F_MOUSE	0.245196	1.01322	NA	1.4	O00303	EIF3F_HUMAN	Direct	8665
480	Q9DCL9	PUR6_MOUSE	0.778294	1.00279	0.204833	1.08824	P22234	PUR6_HUMAN	Direct	10606
481	Q9DCN2	NB5R3_MOUSE	0.000143025	1.02981	0.063451	1.58824	P00387	NB5R3_HUMAN	Direct	1727
482	Q9EP53	TSC1_MOUSE	0.511881	1.03574	0.198727	1.83333	Q92574	TSC1_HUMAN	Direct	7248
483	Q9EP69	SAC1_MOUSE	0.0281263	1.01716	0.00294551	1.76471	Q9NTJ5	SAC1_HUMAN	Direct	22908
484	Q9EPE9	AT131_MOUSE	0.306046	1.07209	0.125666	2.66667	Q9HD20	AT131_HUMAN	Direct	57130
485	Q9EPR5	SORC2_MOUSE	0.315204	1.02176	0.204833	2.5	Q96PQ0	SORC2_HUMAN	Direct	57537
486	Q9EQ06	DHB11_MOUSE	0.0640824	1.06913	0.0298575	2.6	Q8NBQ5	DHB11_HUMAN	Direct	51170
487	Q9EQ20	MMSA_MOUSE	0.0205177	1.00988	0.369138	1.16667	Q02252	MMSA_HUMAN	Direct	4329
488	Q9ER00	STX12_MOUSE	0.0920849	1.00934	1	1	Q86Y82	STX12_HUMAN	Direct	23673
489	Q9ERF3	WDR61_MOUSE	0.483014	1.00537	0.16795	1.33333	Q9GZS3	WDR61_HUMAN	Direct	80349
490	Q9ERI6	RDH14_MOUSE	0.0776502	1.02676	0.292893	1.28571	Q9HBH5	RDH14_HUMAN	Direct	57665
491	Q9ERK4	XPO2_MOUSE	0.853792	1.00074	0.246731	1.13525	P55060	XPO2_HUMAN	Direct	1434
492	Q9ES97	RTN3_MOUSE	0.0665049	1.03349	0.0384761	1.33333	O95197	RTN3_HUMAN	Direct	10313
493	Q9ESJ0	XPO4_MOUSE	0.21487	1.03327	0.0374051	1.73913	Q9C0E2	XPO4_HUMAN	Direct	64328
494	Q9JHK4	PGTA_MOUSE	0.17429	1.13144	0.0796296	4.6	Q92696	PGTA_HUMAN	Direct	5875
495	Q9JI10	STK3_MOUSE	0.296801	1.04559	0.204833	2.5	Q13188	STK3_HUMAN	Direct	6788
496	Q9JI11	STK4_MOUSE	0.296801	1.04559	0.204833	2.5	Q13043	STK4_HUMAN	Direct	6789
497	Q9JI90	RNF14_MOUSE	0.114661	1.0429	0.0513167	2.2	Q9UBS8	RNF14_HUMAN	Direct	9604
498	Q9JI91	ACTN2_MOUSE	0.0537234	1.18556	NA	Inf	P35609	ACTN2_HUMAN	Direct	88
499	Q9JIA1	LGI1_MOUSE	0.11295	1.20859	0.0903345	Inf	O95970	LGI1_HUMAN	Direct	9211
500	Q9JIA7	SPHK2_MOUSE	0.248864	1.02054	0.492721	1.33333	Q9NRA0	SPHK2_HUMAN	Direct	56848
501	Q9JIG7	CCD22_MOUSE	0.634773	1.12142	0.125666	6	O60826	CCD22_HUMAN	Direct	28952
502	Q9JIG8	PRAF2_MOUSE	0.0797858	1.03264	0.1096	2.57143	O60831	PRAF2_HUMAN	Direct	11230
503	Q9JJZ2	TBA8_MOUSE	0.0948265	1.00876	0.62483	0.966102	Q9NY65	TBA8_HUMAN	Direct	51807
504	Q9JK48	SHLB1_MOUSE	0.0953148	1.03701	0.105573	1.8	Q9Y371	SHLB1_HUMAN	Direct	51100
505	Q9JKC6	CEND_MOUSE	0.0186741	1.02538	0.27259	1.4	Q8N111	CEND_HUMAN	Direct	51286
506	Q9JKW0	AR6P1_MOUSE	0.0860703	1.03113	0.5	1.2	Q15041	AR6P1_HUMAN	Direct	23204
507	Q9JL56	GDE1_MOUSE	0.137159	1.02803	0.125666	1.27778	Q9NZC3	GDE1_HUMAN	Direct	51573
508	Q9JME5	AP3B2_MOUSE	0.264335	1.00723	0.091558	1.34043	Q13367	AP3B2_HUMAN	Direct	8120
509	Q9QUI0	RHOA_MOUSE	0.134001	1.01077	NA	1	P61586	RHOA_HUMAN	Direct	387
510	Q9QUJ7	ACSL4_MOUSE	0.0178798	1.18258	NA	Inf	O60488	ACSL4_HUMAN	Direct	2182
511	Q9QWI6	SRCN1_MOUSE	0.133136	1.1001	0.204833	Inf	Q9C0H9	SRCN1_HUMAN	Direct	80725
512	Q9QXY6	EHD3_MOUSE	0.180005	1.01238	0.107122	1.93333	Q9NZN3	EHD3_HUMAN	Direct	30845
513	Q9QY76	VAPB_MOUSE	0.0991667	1.02301	0.810892	0.964286	O95292	VAPB_HUMAN	Direct	9217
514	Q9QYB8	ADDB_MOUSE	0.736099	1.00445	0.0903345	1.41176	P35612	ADDB_HUMAN	Direct	119
515	Q9QYF1	RDH11_MOUSE	0.16318	1.02918	0.39587	2.33333	Q8TC12	RDH11_HUMAN	Direct	51109
516	Q9QZ06	TOLIP_MOUSE	0.232564	1.06584	0.105573	1.8	Q9H0E2	TOLIP_HUMAN	Direct	54472
517	Q9QZB7	ARP10_MOUSE	0.0499193	1.02408	0.5	1.2	Q9NZ32	ARP10_HUMAN	Direct	55860
518	Q9R062	GLYG_MOUSE	0.0579815	1.01847	0.4	1.27273	P46976	GLYG_HUMAN	Direct	2992
519	Q9R0H0	ACOX1_MOUSE	0.189928	1.13746	0.105573	5	Q15067	ACOX1_HUMAN	Direct	51
520	Q9R0Q6	ARC1A_MOUSE	0.0240474	1.01128	0.613571	0.94	Q92747	ARC1A_HUMAN	Direct	10552
521	Q9R0X4	ACOT9_MOUSE	0.146481	1.03306	0.204833	1.5	Q9Y305	ACOT9_HUMAN	Direct	23597
522	Q32MW3	ACO10_MOUSE	0.146481	1.03306	0.204833	1.5	Q9Y305	ACOT9_HUMAN	HCOP	23597
523	Q9R1J0	NSDHL_MOUSE	0.046875	1.02581	0.5	1.2	Q15738	NSDHL_HUMAN	Direct	50814
524	Q9WTN0	GGPPS_MOUSE	0.175185	1.00317	0.5	1.03125	O95749	GGPPS_HUMAN	Direct	9453
525	Q9WU78	PDC6I_MOUSE	0.134641	0.996377	0.0688579	1.23134	Q8WUM4	PDC6I_HUMAN	Direct	10015
526	Q9WV34	MPP2_MOUSE	0.00182277	1.05464	0.0704466	2.8	Q14168	MPP2_HUMAN	Direct	4355
527	Q9WV55	VAPA_MOUSE	0.134295	1.03021	0.247423	1.2807	Q9P0L0	VAPA_HUMAN	Direct	9218
528	Q9WVG6	CARM1_MOUSE	0.155063	1.00389	0.845028	0.96	Q86X55	CARM1_HUMAN	Direct	10498
529	Q9WVK4	EHD1_MOUSE	0.101065	1.01741	0.131134	1.675	Q9H4M9	EHD1_HUMAN	Direct	10938
530	Q9WVK8	CP46A_MOUSE	0.0672836	1.30566	0.125666	Inf	Q9Y6A2	CP46A_HUMAN	Direct	10858
531	Q9Z0H4	CELF2_MOUSE	0.0814715	1.01241	0.704795	1.08475	O95319	CELF2_HUMAN	Direct	10659
532	Q9Z140	CPNE6_MOUSE	0.14371	1.00834	1	1	O95741	CPNE6_HUMAN	Direct	9362
533	Q9Z1G3	VATC1_MOUSE	0.20024	1.01452	0.210165	1.14	P21283	VATC1_HUMAN	Direct	528
534	Q9Z1Q2	ABHGA_MOUSE	0.11317	1.02588	0.148067	1.5	O95870	ABHGA_HUMAN	Direct	7920
535	Q9Z1Q9	SYVC_MOUSE	0.592053	1.00533	0.0513167	1.35294	P26640	SYVC_HUMAN	Direct	7407
536	Q9Z2A5	ATE1_MOUSE	0.0965217	1.01303	0.513259	1.08333	O95260	ATE1_HUMAN	Direct	11101
537	Q9Z2V5	HDAC6_MOUSE	0.948285	1.00049	0.201908	1.20513	Q9UBN7	HDAC6_HUMAN	Direct	10013
538	Q69ZP3	PNKD_MOUSE	0.0120863	1.13098	0.0903345	4.5	Q8N490	PNKD_HUMAN	Direct	25953
539	P08556	RASN_MOUSE	0.176755	1.01038	1	1	P01111	RASN_HUMAN	Direct	4893
540	O09114	PTGDS_MOUSE	0.29046	1.16084	0.105573	5	P41222	PTGDS_HUMAN	Direct	5730
541	P59235	NUP43_MOUSE	0.00314096	1.15199	NA	Inf	Q8NFH3	NUP43_HUMAN	Direct	348995
542	A6H603	NWD1_MOUSE	0.340962	1.08624	0.204833	Inf	Q149M9	NWD1_HUMAN	Direct	284434
543	Q3TUH1	TAM41_MOUSE	0.10073	1.01017	NA	1	Q96BW9	TAM41_HUMAN	Direct	132001
544	B2RR83	YTDC2_MOUSE	0.00198967	1.21584	NA	Inf	Q9H6S0	YTDC2_HUMAN	Direct	64848
545	Q9CYZ8	SSBP2_MOUSE	0.0531398	1.03224	0.295167	1.5	P81877	SSBP2_HUMAN	Direct	23635
546	Q8BU14	SEC62_MOUSE	0.0916888	1.01928	NA	1	Q99442	SEC62_HUMAN	Direct	7095
547	P17742	PPIA_MOUSE	0.109734	1.00943	1	1	P62937	PPIA_HUMAN	Direct	5478
548	Q9QYI7	DNJB8_MOUSE	0.10134	1.20535	NA	Inf	Q8NHS0	DNJB8_HUMAN	Direct	165721
549	P08905	LYZ2_MOUSE	0.00562332	1.11523	0.201908	2.14286	P61626	LYSC_HUMAN	HCOP	4069
550	P17897	LYZ1_MOUSE	0.00562332	1.11523	0.201908	2.14286	P61626	LYSC_HUMAN	HCOP	4069
551	Q3URE1	ACSF3_MOUSE	0.596705	1.03215	0.204833	2	Q4G176	ACSF3_HUMAN	Direct	197322
552	Q3URF8	KCD21_MOUSE	0.0402429	1.02561	0.292893	1.22222	Q4G0X4	KCD21_HUMAN	Direct	283219
553	Q8C052	MAP1S_MOUSE	0.409877	1.05561	0.204833	2	Q66K74	MAP1S_HUMAN	Direct	55201
554	Q3UUG6	TBC24_MOUSE	0.194635	1.08133	0.0298575	3.66667	Q9ULP9	TBC24_HUMAN	Direct	57465
555	O08583	THOC4_MOUSE	0.300552	1.03135	0.125666	3.5	Q86V81	THOC4_HUMAN	Direct	10189
556	Q9JJW6	ALRF2_MOUSE	0.300552	1.03135	0.125666	3.5	Q86V81	THOC4_HUMAN	HCOP	10189
557	P21300	ALD1_MOUSE	0.0275166	1.02569	0.5	1.16667	P15121	ALDR_HUMAN	HCOP	231
558	O09061	PSB1_MOUSE	0.139513	1.05914	0.292893	1.4	P20618	PSB1_HUMAN	Direct	5689
559	Q4VC33	MAEA_MOUSE	0.632748	1.00661	0.204833	1.3	Q7L5Y9	MAEA_HUMAN	Direct	10296
560	O88532	ZFR_MOUSE	0.0854693	1.05329	0.0704466	2	Q96KR1	ZFR_HUMAN	Direct	51663
561	P28352	APEX1_MOUSE	0.245608	1.02547	0.5	1.5	P27695	APEX1_HUMAN	Direct	328
562	P98195	ATP9B_MOUSE	0.0820634	1.04699	0.129048	2.4	O43861	ATP9B_HUMAN	Direct	374868
563	P28575	IPP_MOUSE	0.238593	1.135	0.0577159	6.5	Q9Y573	IPP_HUMAN	Direct	3652
564	Q5SSH8	NEUFC_MOUSE	0.226278	1.03463	0.5	1.5	Q8WUJ1	NEUFC_HUMAN	Direct	124936
565	Q921M7	FA49B_MOUSE	0.272553	1.14759	0.105573	5	Q9NUQ9	FA49B_HUMAN	Direct	51571
566	O35926	CD5R2_MOUSE	0.146389	1.03958	0.5	1.33333	Q13319	CD5R2_HUMAN	Direct	8941
567	P70296	PEBP1_MOUSE	0.129849	1.00589	0.429622	1.09615	P30086	PEBP1_HUMAN	Direct	5037
568	P35505	FAAA_MOUSE	0.171469	1.03542	0.349886	1.42857	P16930	FAAA_HUMAN	Direct	2184
569	P97454	SMAD5_MOUSE	0.0132758	1.18485	NA	Inf	Q99717	SMAD5_HUMAN	Direct	4090
570	Q60780	GAS7_MOUSE	0.048422	1.01977	0.198727	1.41667	O60861	GAS7_HUMAN	Direct	8522
571	P35821	PTN1_MOUSE	0.0194966	1.08304	0.0298575	2.6	P18031	PTN1_HUMAN	Direct	5770
572	Q60854	SPB6_MOUSE	0.105735	1.17038	0.204833	Inf	P35237	SPB6_HUMAN	Direct	5269
573	Q99104	MYO5A_MOUSE	0.0293216	1.08161	0.0129904	2.81481	Q9Y4I1	MYO5A_HUMAN	Direct	4644
574	Q61048	WBP4_MOUSE	0.238889	1.00989	0.711723	1.08333	O75554	WBP4_HUMAN	Direct	11193
575	O70310	NMT1_MOUSE	0.114221	1.02596	0.292893	0.894737	P30419	NMT1_HUMAN	Direct	4836
576	O70362	PHLD_MOUSE	0.239936	1.0448	0.295167	2	P80108	PHLD_HUMAN	Direct	2822
577	O70439	STX7_MOUSE	0.149649	1.02604	0.125666	1.625	O15400	STX7_HUMAN	Direct	8417
578	Q3TIR1	TPC13_MOUSE	0.184823	1.06758	0.5	3.5	A5PLN9	TPC13_HUMAN	Direct	80006
579	O88455	DHCR7_MOUSE	0.170203	1.01694	0.711723	1.2	Q9UBM7	DHCR7_HUMAN	Direct	1717
580	Q5HZI2	C2C4C_MOUSE	0.366696	1.06779	0.105573	2.33333	Q8TF44	C2C4C_HUMAN	Direct	126567
581	O88736	DHB7_MOUSE	0.0438625	1.16111	NA	Inf	P56937	DHB7_HUMAN	Direct	51478
582	P48758	CBR1_MOUSE	0.20923	1.02363	0.5	NA	P16152	CBR1_HUMAN	Direct	873
583	Q08189	TGM3_MOUSE	0.0603429	1.18966	0.204833	Inf	Q08188	TGM3_HUMAN	Direct	7053
584	Q64373	B2CL1_MOUSE	0.0336273	1.02272	0.105573	1.57143	Q07817	B2CL1_HUMAN	Direct	598
585	P05064	ALDOA_MOUSE	0.192453	1.01752	0.316379	1.07576	P04075	ALDOA_HUMAN	Direct	226
586	P06745	G6PI_MOUSE	0.263361	1.02125	0.2	1.42105	P06744	G6PI_HUMAN	Direct	2821
587	P07724	ALBU_MOUSE	0.205885	1.03701	0.349886	1.42857	P02768	ALBU_HUMAN	Direct	213
588	P43300	EGR3_MOUSE	0.249863	1.1186	0.5	2	Q06889	EGR3_HUMAN	Direct	1960
589	P58771	TPM1_MOUSE	0.0554475	1.07701	0.292893	1.66667	P09493	TPM1_HUMAN	Direct	7168
590	Q8BLJ3	PLCX3_MOUSE	0.0435575	1.03756	0.0903345	1.7	Q63HM9	PLCX3_HUMAN	Direct	345557
591	Q9QZC8	ABHD1_MOUSE	0.0551224	1.1182	NA	Inf	Q96SE0	ABHD1_HUMAN	Direct	84696
592	Q31125	S39A7_MOUSE	0.142196	1.08461	0.125666	3.5	Q92504	S39A7_HUMAN	Direct	7922
593	Q78ZA7	NP1L4_MOUSE	0.0177078	1.07522	NA	3	Q99733	NP1L4_HUMAN	Direct	4676
594	P58742	AAAS_MOUSE	0.117386	1.27455	0.204833	4	Q9NRG9	AAAS_HUMAN	Direct	8086
595	P24549	AL1A1_MOUSE	0.0951434	1.06179	0.155958	2.33333	P00352	AL1A1_HUMAN	Direct	216
596	P59326	YTHD1_MOUSE	0.107401	1.00567	0.128135	1.22642	Q9BYJ9	YTHD1_HUMAN	Direct	54915
597	P10649	GSTM1_MOUSE	0.139586	1.00922	0.705146	1.03125	P09488	GSTM1_HUMAN	Direct	2944
598	Q8BTV2	CPSF7_MOUSE	0.790911	1.00939	0.105573	2.33333	Q8N684	CPSF7_HUMAN	Direct	79869
599	Q6P6M7	SPCS_MOUSE	0.0977333	1.01922	0.757464	1.04	Q9HD40	SPCS_HUMAN	Direct	51091
600	Q921I6	SH3B4_MOUSE	0.215822	1.10442	NA	1.5	Q9P0V3	SH3B4_HUMAN	Direct	23677
601	Q3U308	CTU2_MOUSE	0.0657279	1.12875	NA	Inf	Q2VPK5	CTU2_HUMAN	Direct	348180
602	P13707	GPDA_MOUSE	0.0770394	1.01204	0.292893	1.2	P21695	GPDA_HUMAN	Direct	2819
603	P61358	RL27_MOUSE	0.0953487	1.00138	0.429622	0.864865	P61353	RL27_HUMAN	Direct	6155
604	P14152	MDHC_MOUSE	0.00153542	1.05836	0.204833	1.75	P40925	MDHC_HUMAN	Direct	4190
605	P61963	DCAF7_MOUSE	0.0982241	1.01454	0.5	0.972222	P61962	DCAF7_HUMAN	Direct	10238
606	Q9WVA3	BUB3_MOUSE	0.550907	1.00324	0.0903345	1.41176	O43684	BUB3_HUMAN	Direct	9184
607	Q91VC3	IF4A3_MOUSE	0.485846	1.01193	0.105573	1.26667	P38919	IF4A3_HUMAN	Direct	9775
608	Q9D2E2	TOE1_MOUSE	0.0913972	1.06463	0.711723	1.2	Q96GM8	TOE1_HUMAN	Direct	114034
609	Q6XUX1	DUSTY_MOUSE	0.0407881	1.06324	0.105573	1.8	Q6XUX3	DUSTY_HUMAN	Direct	25778
610	Q91VX2	UBAP2_MOUSE	0.0295989	1.02629	NA	1.66667	Q5T6F2	UBAP2_HUMAN	Direct	55833
611	Q6ZQ29	TAOK2_MOUSE	0.227613	1.14138	0.105573	5	Q9UL54	TAOK2_HUMAN	Direct	9344
612	P62827	RAN_MOUSE	0.00934863	1.0153	0.204833	1.24	P62826	RAN_HUMAN	Direct	5901
613	Q91WF7	FIG4_MOUSE	0.0264636	1.07704	0.0903345	4.5	Q92562	FIG4_HUMAN	Direct	9896
614	Q8C1Y8	CCZ1_MOUSE	0.221323	1.1322	NA	Inf	P86791	CCZ1_HUMAN	Direct	51622
615	Q8C1Y8	CCZ1_MOUSE	0.221323	1.1322	NA	Inf	P86791	CCZ1_HUMAN	Direct	221960
616	Q9Z2D0	MTMR9_MOUSE	0.217516	1.01152	1	1	Q96QG7	MTMR9_HUMAN	Direct	66036
617	Q61425	HCDH_MOUSE	0.115155	1.0412	1	1	Q16836	HCDH_HUMAN	Direct	3033
618	Q7TSF0	DSG1C_MOUSE	0.0694741	1.20252	0.125666	Inf	Q02413	DSG1_HUMAN	HCOP	1828
619	Q7TSF1	DSG1B_MOUSE	0.0694741	1.20252	0.125666	Inf	Q02413	DSG1_HUMAN	HCOP	1828
620	P25233	NECD_MOUSE	0.226059	1.02815	0.204833	0.75	Q99608	NECD_HUMAN	Direct	4692
621	Q5NCI0	URGCP_MOUSE	0.0899036	1.04478	0.105573	2.33333	Q8TCY9	URGCP_HUMAN	Direct	55665
622	Q80TK0	K1107_MOUSE	0.90173	1.01742	0.129048	3.33333	Q9UPP5	K1107_HUMAN	Direct	23285
623	P32233	DRG1_MOUSE	0.242517	1.01935	0.62483	1.18182	Q9Y295	DRG1_HUMAN	Direct	4733
624	Q8BH44	COR2B_MOUSE	0.294687	1.03119	0.125666	1.83333	Q9UQ03	COR2B_HUMAN	Direct	10391
625	Q9DBZ5	EIF3K_MOUSE	0.0484964	1.01025	NA	1	Q9UBQ5	EIF3K_HUMAN	Direct	27335
626	Q8BH79	ANO10_MOUSE	0.0219348	1.15279	0.204833	Inf	Q9NW15	ANO10_HUMAN	Direct	55129
627	Q9DCM2	GSTK1_MOUSE	0.116131	1.0123	0.711723	1.04762	Q9Y2Q3	GSTK1_HUMAN	Direct	373156
628	P52293	IMA1_MOUSE	0.0104345	1.07416	0.0903345	4.5	P52292	IMA1_HUMAN	Direct	3838
629	Q80V42	CBPM_MOUSE	0.148408	1.07011	NA	2	P14384	CBPM_HUMAN	Direct	1368
630	P40237	CD82_MOUSE	0.113327	1.06233	0.292893	1.4	P27701	CD82_HUMAN	Direct	3732
631	Q60973	RBBP7_MOUSE	0.0271064	1.03695	0.5	1.33333	Q16576	RBBP7_HUMAN	Direct	5931
632	Q61024	ASNS_MOUSE	0.00297461	1.1216	0.0704466	5.5	P08243	ASNS_HUMAN	Direct	440
633	Q8R4C2	RUFY2_MOUSE	0.208591	1.05318	0.204833	1.42857	Q8WXA3	RUFY2_HUMAN	Direct	55680
634	Q8VC16	LRC14_MOUSE	0.121785	1.05452	0.5	1.33333	Q15048	LRC14_HUMAN	Direct	9684
635	Q8K2C6	SIR5_MOUSE	0.213808	1.01926	0.804714	1.04688	Q9NXA8	SIR5_HUMAN	Direct	23408
636	P59913	PCMD1_MOUSE	0.047398	1.08941	1	1	Q96MG8	PCMD1_HUMAN	Direct	115294
637	Q8K2T1	NMRL1_MOUSE	0.120136	1.01127	0.317839	1.29167	Q9HBL8	NMRL1_HUMAN	Direct	57407
638	P47964	RL36_MOUSE	0.73513	0.996499	0.204833	1.33333	Q9Y3U8	RL36_HUMAN	Direct	25873
639	Q8C996	TM163_MOUSE	0.197333	1.03548	0.5	1.5	Q8TC26	TM163_HUMAN	Direct	81615
640	P48774	GSTM5_MOUSE	0.128984	1.02704	0.204833	1.81818	P46439	GSTM5_HUMAN	Direct	2949
641	Q99NF8	RBP17_MOUSE	0.0122214	1.15321	0.063451	11	Q9H2T7	RBP17_HUMAN	Direct	64901
642	P49722	PSA2_MOUSE	0.139485	1.07352	0.125666	2.25	P25787	PSA2_HUMAN	Direct	5683
643	P50429	ARSB_MOUSE	0.0547338	1.08677	NA	2	P15848	ARSB_HUMAN	Direct	411
644	Q9JL62	GLTP_MOUSE	0.0779145	1.02141	0.5	0.666667	Q9NZD2	GLTP_HUMAN	Direct	51228
645	Q04886	SOX8_MOUSE	0.104427	1.0497	NA	3	P57073	SOX8_HUMAN	Direct	30812
646	P50608	FMOD_MOUSE	0.0119194	1.27411	NA	Inf	Q06828	FMOD_HUMAN	Direct	2331
647	Q3UGF1	WDR19_MOUSE	0.257181	1.14049	0.204833	Inf	Q8NEZ3	WDR19_HUMAN	Direct	57728
648	Q8BHJ5	TBL1R_MOUSE	0.935638	1.00048	0.0170999	1.56863	Q9BZK7	TBL1R_HUMAN	Direct	79718
649	Q9CQA1	TPPC5_MOUSE	0.00967416	1.05252	0.204833	1.42857	Q8IUR0	TPPC5_HUMAN	Direct	126003
650	P51910	APOD_MOUSE	0.223881	1.03781	1	1	P05090	APOD_HUMAN	Direct	347
651	Q9WVH9	FBLN5_MOUSE	0.0349805	1.06797	NA	2	Q9UBX5	FBLN5_HUMAN	Direct	10516
652	P52430	PON1_MOUSE	0.122924	1.06414	0.295167	3	P27169	PON1_HUMAN	Direct	5444
653	Q64336	TBR1_MOUSE	0.783262	1.00113	0.105573	1.21053	Q16650	TBR1_HUMAN	Direct	10716
654	Q64516	GLPK_MOUSE	0.0921584	1.01045	0.125666	1.14706	P32189	GLPK_HUMAN	Direct	2710
655	Q8R3H9	TTC4_MOUSE	0.0365934	1.14126	NA	Inf	O95801	TTC4_HUMAN	Direct	7268
656	Q6ZQ73	CAND2_MOUSE	0.210432	1.10885	0.5	2	O75155	CAND2_HUMAN	Direct	23066
657	P55264	ADK_MOUSE	0.179302	1.05727	0.0903345	1.77778	P55263	ADK_HUMAN	Direct	132
658	Q8R4Z4	ETV3_MOUSE	0.0850032	1.10026	NA	Inf	P41162	ETV3_HUMAN	Direct	2117
659	Q61235	SNTB2_MOUSE	0.119768	1.15901	0.125666	6	Q13425	SNTB2_HUMAN	Direct	6645
660	Q8BLR9	HIF1N_MOUSE	0.22806	1.01716	0.295167	1.4	Q9NWT6	HIF1N_HUMAN	Direct	55662
661	Q8C460	ERI3_MOUSE	0.23735	1.00348	NA	1	O43414	ERI3_HUMAN	Direct	79033
662	Q91YI0	ARLY_MOUSE	0.146507	1.01743	0.292893	1.28571	P04424	ARLY_HUMAN	Direct	435
663	Q8VCX6	KPTN_MOUSE	0.0514564	1.01104	0.27259	1.31579	Q9Y664	KPTN_HUMAN	Direct	11133
664	Q8K2F8	LS14A_MOUSE	0.0776469	1.03125	0.0546643	2.08333	Q8ND56	LS14A_HUMAN	Direct	26065
665	Q9CYI4	LUC7L_MOUSE	0.223031	1.04226	0.105573	1.8	Q9NQ29	LUC7L_HUMAN	Direct	55692
666	Q8VDK1	NIT1_MOUSE	0.225334	1.01019	0.5	1.14286	Q86X76	NIT1_HUMAN	Direct	4817
667	Q8BGC9	CREG2_MOUSE	0.0147347	1.07092	0.295167	3	Q8IUH2	CREG2_HUMAN	Direct	200407
668	Q8CCP0	NEMF_MOUSE	0.950893	0.999561	0.0796296	1.54545	O60524	NEMF_HUMAN	Direct	9147
669	Q8BGX0	TRI23_MOUSE	0.19021	1.02753	0.105573	1.8	P36406	TRI23_HUMAN	Direct	373
670	Q9JKK1	STX6_MOUSE	0.146193	1.01626	0.5	1.1	O43752	STX6_HUMAN	Direct	10228
671	Q3U3Q1	ULK3_MOUSE	0.134247	1.03953	NA	2	Q6PHR2	ULK3_HUMAN	Direct	25989
672	Q3U3W5	ANM9_MOUSE	0.7827	1.0018	0.198727	1.29412	Q6P2P2	ANM9_HUMAN	Direct	90826
673	Q62415	ASPP1_MOUSE	0.0360029	1.12824	0.0903345	8	Q96KQ4	ASPP1_HUMAN	Direct	23368
674	Q80U12	SGSM2_MOUSE	0.0140128	1.19855	0.125666	Inf	O43147	SGSM2_HUMAN	Direct	9905
675	Q8BGN3	ENPP6_MOUSE	0.0564637	1.04046	0.125666	1.22727	Q6UWR7	ENPP6_HUMAN	Direct	133121
676	Q8BZF8	PGM5_MOUSE	0.118812	1.16258	0.204833	Inf	Q15124	PGM5_HUMAN	Direct	5239
677	Q60972	RBBP4_MOUSE	0.0913324	1.02644	0.5	1.11111	Q09028	RBBP4_HUMAN	Direct	5928
678	Q80X82	SYMPK_MOUSE	0.234735	1.09154	NA	Inf	Q92797	SYMPK_HUMAN	Direct	8189
679	Q9Z1R4	CF047_MOUSE	0.0205007	1.12856	0.125666	2.25	O95873	CF047_HUMAN	Direct	57827
680	Q6A0A2	LAR4B_MOUSE	0.0580643	1.04418	NA	2.66667	Q92615	LAR4B_HUMAN	Direct	23185
681	Q8C1Z7	BBS4_MOUSE	0.0474975	1.14568	NA	Inf	Q96RK4	BBS4_HUMAN	Direct	585
682	Q810A3	TTC9C_MOUSE	0.0177734	1.02963	0.5	1.16667	Q8N5M4	TTC9C_HUMAN	Direct	283237
683	Q91YD9	WASL_MOUSE	0.177007	1.06331	0.295167	1.66667	O00401	WASL_HUMAN	Direct	8976
684	Q8K1R7	NEK9_MOUSE	0.088057	1.20069	0.125666	Inf	Q8TD19	NEK9_HUMAN	Direct	91754
685	Q9JIG4	PPR3F_MOUSE	0.00864223	1.20097	NA	Inf	Q6ZSY5	PPR3F_HUMAN	Direct	89801
686	Q8K2L8	TPC12_MOUSE	0.210684	1.04964	0.155958	3	Q8WVT3	TPC12_HUMAN	Direct	51112
687	Q7TPM6	FSD1_MOUSE	0.0710472	1.06272	0.292893	1.66667	Q9BTV5	FSD1_HUMAN	Direct	79187
688	Q9JJJ7	PORCN_MOUSE	0.161109	1.03061	0.204833	1.75	Q9H237	PORCN_HUMAN	Direct	64840
689	Q61879	MYH10_MOUSE	0.780137	1.04707	0.125666	3.5	P35580	MYH10_HUMAN	Direct	4628
690	Q920Q6	MSI2H_MOUSE	0.0464389	1.01115	0.711723	1.09091	Q96DH6	MSI2H_HUMAN	Direct	124540
691	Q61249	IGBP1_MOUSE	0.693159	1.00777	0.204833	1.33333	P78318	IGBP1_HUMAN	Direct	3476
692	Q9JKC8	AP3M1_MOUSE	0.123648	1.14222	0.204833	Inf	Q9Y2T2	AP3M1_HUMAN	Direct	26985
693	Q99PL6	UBXN6_MOUSE	0.140882	1.05542	0.258532	1.8	Q9BZV1	UBXN6_HUMAN	Direct	80700
694	Q80U04	PJA2_MOUSE	0.157567	1.02644	NA	1.5	O43164	PJA2_HUMAN	Direct	9867
695	Q8CGF7	TCRG1_MOUSE	0.155787	1.18044	0.0298575	9	O14776	TCRG1_HUMAN	Direct	10915
696	Q9D1H7	GET4_MOUSE	0.443993	1.09004	0.204833	4	Q7L5D6	GET4_HUMAN	Direct	51608
697	Q07113	MPRI_MOUSE	0.266594	1.03545	0.204833	1.6	P11717	MPRI_HUMAN	Direct	3482
698	Q64213	SF01_MOUSE	0.128694	1.02093	0.845028	1.0625	Q15637	SF01_HUMAN	Direct	7536
699	Q8BJK1	KCTD7_MOUSE	0.0625489	1.10833	NA	Inf	Q96MP8	KCTD7_HUMAN	Direct	154881
700	Q64669	NQO1_MOUSE	0.0330692	1.01762	1	1	P15559	NQO1_HUMAN	Direct	1728
701	Q80WW9	DDRGK_MOUSE	0.0241367	1.12135	NA	Inf	Q96HY6	DDRGK_HUMAN	Direct	65992
702	Q9CR16	PPID_MOUSE	0.0301138	1.23635	0.125666	Inf	Q08752	PPID_HUMAN	Direct	5481
703	Q99JW2	ACY1_MOUSE	0.0414779	1.03128	0.5	1.5	Q03154	ACY1_HUMAN	Direct	95
704	Q9CQ65	MTAP_MOUSE	0.00107896	1.02076	0.0670451	1.35714	Q13126	MTAP_HUMAN	Direct	4507
705	Q9ERV1	MKRN2_MOUSE	0.569675	1.02905	0.105573	1.57143	Q9H000	MKRN2_HUMAN	Direct	23609
706	P84104	SRSF3_MOUSE	0.022172	1.06635	1	1	P84103	SRSF3_HUMAN	Direct	6428
707	Q9D7X1	KCTD4_MOUSE	0.0166439	1.2198	NA	Inf	Q8WVF5	KCTD4_HUMAN	Direct	386618
708	Q99KX1	MLF2_MOUSE	0.0675009	1.01378	0.711723	1.08333	Q15773	MLF2_HUMAN	Direct	8079
709	Q8C5L3	CNOT2_MOUSE	0.16074	1.03082	1	1	Q9NZN8	CNOT2_HUMAN	Direct	4848
710	Q9CXY9	GPI8_MOUSE	0.194104	1.15024	0.105573	5	Q92643	GPI8_HUMAN	Direct	10026
711	Q8BP48	MAP11_MOUSE	0.291523	1.02702	0.125666	2.25	P53582	MAP11_HUMAN	Direct	23173
712	Q9CYA6	ZCHC8_MOUSE	0.160706	1.02171	0.0692862	1.6875	Q6NZY4	ZCHC8_HUMAN	Direct	55596
713	Q99M71	EPDR1_MOUSE	0.196486	1.07301	0.349886	2	Q9UM22	EPDR1_HUMAN	Direct	54749
714	Q9JM13	RABX5_MOUSE	0.117296	1.06068	0.552786	1.25	Q9UJ41	RABX5_HUMAN	Direct	27342
715	Q8VEG6	CNO6L_MOUSE	0.0223125	1.24068	NA	Inf	Q96LI5	CNO6L_HUMAN	Direct	246175
716	Q9QXE7	TBL1X_MOUSE	0.0991546	1.00813	0.5	0.909091	O60907	TBL1X_HUMAN	Direct	6907
717	Q02780	NFIA_MOUSE	0.274496	1.14555	0.125666	6	Q12857	NFIA_HUMAN	Direct	4774
718	Q9JMA1	UBP14_MOUSE	0.209473	1.18278	0.0903345	Inf	P54578	UBP14_HUMAN	Direct	9097
719	Q8R1G2	CMBL_MOUSE	0.0348487	1.28522	0.204833	4	Q96DG6	CMBL_HUMAN	Direct	134147
720	Q80YT9	RBM11_MOUSE	0.0109369	1.23663	NA	Inf	P57052	RBM11_HUMAN	Direct	54033
721	Q8BHT6	B3GLT_MOUSE	0.176022	1.07618	0.204833	2.5	Q6Y288	B3GLT_HUMAN	Direct	145173
722	Q8K0D0	CDK17_MOUSE	0.0106549	1.22794	NA	Inf	Q00537	CDK17_HUMAN	Direct	5128
723	Q9CWS1	RN135_MOUSE	0.150414	1.02472	0.5	1.33333	Q8IUD6	RN135_HUMAN	Direct	84282
724	Q9DBH5	LMAN2_MOUSE	0.0189383	1.00557	NA	1	Q12907	LMAN2_HUMAN	Direct	10960
725	Q8CIA5	S35B4_MOUSE	0.251534	1.11516	0.204833	4	Q969S0	S35B4_HUMAN	Direct	84912
726	Q9D8X1	CUTC_MOUSE	0.0418822	1.0262	0.39587	1.57143	Q9NTM9	CUTC_HUMAN	Direct	51076
727	Q8VDJ3	VIGLN_MOUSE	0.0667802	1.08272	0.0100505	3	Q00341	VIGLN_HUMAN	Direct	3069
728	Q9D6G9	CKLF5_MOUSE	0.0663142	1.01828	NA	1.4	Q96DZ9	CKLF5_HUMAN	Direct	116173
729	Q9D2Q3	CJ088_MOUSE	0.161284	1.03489	0.204833	1.6	Q9H8K7	CJ088_HUMAN	Direct	80007
730	Q62376	RU17_MOUSE	0.109844	1.02576	NA	1	P08621	RU17_HUMAN	Direct	6625
731	Q9WUR2	ECI2_MOUSE	0.157574	1.0163	0.323341	1.325	O75521	ECI2_HUMAN	Direct	10455
732	Q9CPR4	RL17_MOUSE	0.115944	1.01146	0.711723	0.947368	P18621	RL17_HUMAN	Direct	6139
733	Q91Z53	GRHPR_MOUSE	0.146362	1.04515	0.204833	2.5	Q9UBQ7	GRHPR_HUMAN	Direct	9380
734	Q9D032	SSBP3_MOUSE	0.430741	1.01404	0.105573	1.26667	Q9BWW4	SSBP3_HUMAN	Direct	23648
735	Q9JMD0	ZN207_MOUSE	0.188976	1.05668	0.125666	2.66667	O43670	ZN207_HUMAN	Direct	7756
736	Q9DCC4	P5CR3_MOUSE	0.789099	0.978693	0.204833	2.5	Q53H96	P5CR3_HUMAN	Direct	65263
737	Q9D0F3	LMAN1_MOUSE	0.905092	0.998821	0.148067	1.5	P49257	LMAN1_HUMAN	Direct	3998
738	Q922J6	TSN2_MOUSE	0.408433	1.17541	0.198727	3.5	O60636	TSN2_HUMAN	Direct	10100
739	Q9ERB0	SNP29_MOUSE	0.316165	1.1642	0.125666	3.5	O95721	SNP29_HUMAN	Direct	9342
740	Q99J47	DRS7B_MOUSE	0.0923804	1.02615	NA	1	Q6IAN0	DRS7B_HUMAN	Direct	25979
741	Q9R0P6	SC11A_MOUSE	0.0951361	1.01867	NA	1	P67812	SC11A_HUMAN	Direct	23478
742	Q9JHW2	NIT2_MOUSE	0.207979	1.03252	0.5	1.33333	Q9NQR4	NIT2_HUMAN	Direct	56954
743	Q99J56	DERL1_MOUSE	0.157144	1.01969	1	1	Q9BUN8	DERL1_HUMAN	Direct	79139
744	Q9QXQ1	PDE7B_MOUSE	0.305987	1.03439	0.201908	2.14286	Q9NP56	PDE7B_HUMAN	Direct	27115
745	Q8R0X2	CACL1_MOUSE	0.0383256	1.14304	NA	Inf	Q86Y37	CACL1_HUMAN	Direct	143384
746	Q8BKT3	GCFC2_MOUSE	0.24473	1.16674	0.125666	6	P16383	GCFC2_HUMAN	Direct	6936
747	Q62189	SNRPA_MOUSE	0.180035	1.07551	0.125666	2.66667	P09012	SNRPA_HUMAN	Direct	6626
748	Q9Z0L1	S1PR4_MOUSE	0.150194	1.02821	0.503838	0.571429	O95977	S1PR4_HUMAN	Direct	8698
749	Q9CQV4	RETR3_MOUSE	0.0205409	1.20388	NA	Inf	Q86VR2	RETR3_HUMAN	Direct	162427
750	P62492	RB11A_MOUSE	0.000229266	1.0181	0.0692862	1.28947	P62491	RB11A_HUMAN	Direct	8766
751	E9PV24	FIBA_MOUSE	0.0944198	1.08724	0.125666	2	P02671	FIBA_HUMAN	Direct	2243
752	Q8K0G5	EIPR1_MOUSE	0.142332	1.01803	0.204833	1.42857	Q53HC9	EIPR1_HUMAN	Direct	7260
753	Q99MR1	GGYF1_MOUSE	0.138387	1.01835	0.0316556	2.05556	O75420	GGYF1_HUMAN	Direct	64599
754	Q9JKY0	CNOT9_MOUSE	0.201217	1.01241	1	1	Q92600	CNOT9_HUMAN	Direct	9125
755	Q9EQW7	KI13A_MOUSE	0.00632122	1.45933	0.204833	Inf	Q9H1H9	KI13A_HUMAN	Direct	63971
756	Q9D180	CFA57_MOUSE	0.149302	1.30375	NA	Inf	Q96MR6	CFA57_HUMAN	Direct	149465
757	E9Q5C9	NOLC1_MOUSE	0.113327	1.0727	NA	2	Q14978	NOLC1_HUMAN	Direct	9221
758	Q9D4J7	PHF6_MOUSE	0.0190552	1.1781	NA	Inf	Q8IWS0	PHF6_HUMAN	Direct	84295
759	Q9JL26	FMNL1_MOUSE	0.015682	1.26376	NA	Inf	O95466	FMNL1_HUMAN	Direct	752
760	G5E8F4	FPGT_MOUSE	0.0143966	1.07173	NA	2	O14772	FPGT_HUMAN	Direct	8790
761	P42230	STA5A_MOUSE	0.163148	1.00746	0.5	0.8	P42229	STA5A_HUMAN	Direct	6776
762	P21107	TPM3_MOUSE	0.0554475	1.07701	0.292893	1.66667	P06753	TPM3_HUMAN	Direct	7170
763	Q8C2E7	WASC5_MOUSE	0.180855	1.06656	0.204833	2.5	Q12768	WASC5_HUMAN	Direct	9897
764	P0CG49	UBB_MOUSE	0.112483	1.01057	0.130883	1.29333	P0CG47	UBB_HUMAN	Direct	7314
765	P0CG50	UBC_MOUSE	0.112483	1.01057	0.130883	1.29333	P0CG48	UBC_HUMAN	Direct	7316
766	Q61495	DSG1A_MOUSE	0.0694741	1.20252	0.125666	Inf	P32926	DSG3_HUMAN	HCOP	1830
767	Q9CQE8	RTRAF_MOUSE	0.0364175	1.01927	0.198727	1.1087	Q9Y224	RTRAF_HUMAN	Direct	51637
768	Q6PDN3	MYLK_MOUSE	0.858694	0.998549	0.129048	1.21875	Q15746	MYLK_HUMAN	Direct	4638
769	Q8CJ61	CKLF4_MOUSE	0.0940221	1.05624	NA	2	Q8IZR5	CKLF4_HUMAN	Direct	146223
770	Q61553	FSCN1_MOUSE	0.136922	1.09711	NA	2	Q16658	FSCN1_HUMAN	Direct	6624
771	Q9QYE6	GOGA5_MOUSE	0.00405235	1.26663	NA	Inf	Q8TBA6	GOGA5_HUMAN	Direct	9950
772	Q9CXS4	CENPV_MOUSE	0.00522262	1.18156	NA	Inf	Q7Z7K6	CENPV_HUMAN	Direct	201161
773	Q8BFQ8	GALD1_MOUSE	0.026117	1.01799	0.5	0.75	Q8NB37	GALD1_HUMAN	Direct	347862
774	Q8BGC4	PTGR3_MOUSE	0.0816425	1.01287	0.322829	1.23684	Q8N4Q0	PTGR3_HUMAN	Direct	284273
775	Q9D328	TM35A_MOUSE	0.0839877	1.02048	NA	1	Q53FP2	TM35A_HUMAN	Direct	59353
776	Q9CQC9	SAR1B_MOUSE	0.00697739	1.01896	0.204833	2.5	Q9Y6B6	SAR1B_HUMAN	Direct	51128
777	P08152	EGR2_MOUSE	0.249863	1.1186	0.5	2	P11161	EGR2_HUMAN	Direct	1959
778	Q9EQQ9	OGA_MOUSE	0.15497	1.04861	0.128135	2.71429	O60502	OGA_HUMAN	Direct	10724
779	P62984	RL40_MOUSE	0.112483	1.01057	0.130883	1.29333	P62987	RL40_HUMAN	Direct	7311
780	Q9D4H7	LONF3_MOUSE	0.00795182	1.15851	NA	1	Q496Y0	LONF3_HUMAN	Direct	79836
781	Q8BJ56	PLPL2_MOUSE	0.0465324	1.14023	NA	Inf	Q96AD5	PLPL2_HUMAN	Direct	57104
782	Q3TCJ1	ABRX2_MOUSE	0.0518889	1.00376	0.25098	1.12857	Q15018	ABRX2_HUMAN	Direct	23172
783	P08046	EGR1_MOUSE	0.249863	1.1186	0.5	2	P18146	EGR1_HUMAN	Direct	1958
784	Q8VHN8	TIRR_MOUSE	0.0866056	1.0192	NA	1.33333	Q9BRJ7	TIRR_HUMAN	Direct	84309
785	Q05144	RAC2_MOUSE	0.0319281	1.05617	1	1	P15153	RAC2_HUMAN	Direct	5880
786	P70340	SMAD1_MOUSE	0.0132758	1.18485	NA	Inf	Q15797	SMAD1_HUMAN	Direct	4086
787	P86048	RL10L_MOUSE	0.375775	1.0023	0.125666	1.11364	Q96L21	RL10L_HUMAN	Direct	140801
788	Q9Z2D3	GSDME_MOUSE	0.201081	1.03495	0.125666	3.5	O60443	GSDME_HUMAN	Direct	1687
789	E9Q8D0	DJC21_MOUSE	0.10134	1.20535	NA	Inf	Q5F1R6	DJC21_HUMAN	Direct	134218
790	Q9DB54	F216A_MOUSE	0.404096	1.14816	0.204833	2	Q8WUB2	F216A_HUMAN	Direct	29902
791	Q9CYN2	SPCS2_MOUSE	0.01566	1.21069	NA	NA	Q15005	SPCS2_HUMAN	Direct	9789
792	Q8BNE1	TCAF1_MOUSE	0.209741	1.01385	0.201908	1.44444	Q9Y4C2	TCAF1_HUMAN	Direct	9747
793	Q8BU31	RAP2C_MOUSE	0.88437	1.00971	0.204833	2.5	Q9Y3L5	RAP2C_HUMAN	Direct	57826
794	P68040	RACK1_MOUSE	0.151979	1.00721	0.552786	1.04348	P63244	RACK1_HUMAN	Direct	10399
795	Q9R112	SQOR_MOUSE	0.264606	1.06719	0.0903345	3.33333	Q9Y6N5	SQOR_HUMAN	Direct	58472
796	A2A5R2	BIG2_MOUSE	0.203361	0.987224	0.0656294	0.791574	Q9Y6D5	BIG2_HUMAN	Direct	10564
797	A2AHC3	CAMP1_MOUSE	0.269367	0.974465	0.204833	0.7	Q5T5Y3	CAMP1_HUMAN	Direct	157922
798	A2AKG8	FOCAD_MOUSE	0.120449	0.972104	0.062662	0.531915	Q5VW36	FOCAD_HUMAN	Direct	54914
799	A2AN08	UBR4_MOUSE	0.106451	0.948086	0.1096	0.47619	Q5T4S7	UBR4_HUMAN	Direct	23352
800	A2CG49	KALRN_MOUSE	0.17057	0.990242	0.148067	0.790698	O60229	KALRN_HUMAN	Direct	8997
801	A2RSJ4	UH1BL_MOUSE	0.085027	0.977072	0.020529	0.635294	A0JNW5	UH1BL_HUMAN	Direct	23074
802	A3KGB4	TBC8B_MOUSE	0.0478069	0.966196	0.0614171	0.530303	Q0IIM8	TBC8B_HUMAN	Direct	54885
803	A6H5Z3	EXC6B_MOUSE	0.0947312	0.983571	0.241926	0.711111	Q9Y2D4	EXC6B_HUMAN	Direct	23233
804	B1AY13	UBP24_MOUSE	0.22921	0.988995	0.231555	0.828571	Q9UPU5	UBP24_HUMAN	Direct	23358
805	B2RQC6	PYR1_MOUSE	0.149089	0.985362	0.199861	0.808943	P27708	PYR1_HUMAN	Direct	790
806	B9EJA2	CTTB2_MOUSE	0.132963	0.674503	0.125666	0	Q8WZ74	CTTB2_HUMAN	Direct	83992
807	D3Z7P3	GLSK_MOUSE	0.139753	0.995656	0.107122	0.861386	O94925	GLSK_HUMAN	Direct	2744
808	E9PUL5	PRRT2_MOUSE	0.0211806	0.966182	0.210165	0.72	Q7Z6L0	PRRT2_HUMAN	Direct	112476
809	E9Q8I9	FRY_MOUSE	0.0969048	0.956439	0.122104	0.521739	Q5TBA9	FRY_HUMAN	Direct	10129
810	G3X9K3	BIG1_MOUSE	0.161764	0.986619	0.0410421	0.633523	Q9Y6D6	BIG1_HUMAN	Direct	10565
811	G5E870	TRIPC_MOUSE	0.140749	0.962792	0.27259	0.454545	Q14669	TRIPC_HUMAN	Direct	9320
812	G5E8K5	ANK3_MOUSE	0.0709394	0.868029	0.0316556	0.136364	Q12955	ANK3_HUMAN	Direct	288
813	O08529	CAN2_MOUSE	0.283177	0.883775	0.204833	0.25	P17655	CAN2_HUMAN	Direct	824
814	O08582	GTPB1_MOUSE	0.106765	0.973974	0.0692862	0.702703	O00178	GTPB1_HUMAN	Direct	9567
815	O08759	UBE3A_MOUSE	0.00266477	0.975999	0.00611627	0.581395	Q05086	UBE3A_HUMAN	Direct	7337
816	O08908	P85B_MOUSE	0.135442	0.962525	0.198727	0.375	O00459	P85B_HUMAN	Direct	5296
817	O08919	NUMBL_MOUSE	0.206154	0.847874	0.125666	0	Q9Y6R0	NUMBL_HUMAN	Direct	9253
818	O35066	KIF3C_MOUSE	0.120604	0.952	0.0298575	0.384615	O14782	KIF3C_HUMAN	Direct	3797
819	O35250	EXOC7_MOUSE	0.698299	0.998231	0.0219437	0.768	Q9UPT5	EXOC7_HUMAN	Direct	23265
820	O35343	IMA3_MOUSE	0.0847735	0.992223	0.258532	1.44444	O00629	IMA3_HUMAN	Direct	3840
821	O35449	PRRT1_MOUSE	0.00324564	0.838646	NA	0	Q99946	PRRT1_HUMAN	Direct	80863
822	O35465	FKBP8_MOUSE	0.0861668	0.979893	0.105573	0.636364	Q14318	FKBP8_HUMAN	Direct	23770
823	O35598	ADA10_MOUSE	0.376214	0.897749	0.204833	0.25	O14672	ADA10_HUMAN	Direct	102
824	O35643	AP1B1_MOUSE	0.332936	0.992362	0.139876	0.724771	Q10567	AP1B1_HUMAN	Direct	162
825	O35682	MYADM_MOUSE	0.000579522	0.84953	NA	0	Q96S97	MYADM_HUMAN	Direct	91663
826	O35887	CALU_MOUSE	0.584648	1.00913	0.204833	0.8	O43852	CALU_HUMAN	Direct	813
827	O35954	PITM1_MOUSE	0.464238	1.00778	0.0136061	0.870968	O00562	PITM1_HUMAN	Direct	9600
828	O54865	GCYB1_MOUSE	0.0585985	0.992113	0.16795	0.853659	Q02153	GCYB1_HUMAN	Direct	2983
829	O55222	ILK_MOUSE	0.145494	0.925134	0.201908	0.272727	Q13418	ILK_HUMAN	Direct	3611
830	O70161	PI51C_MOUSE	0.0645016	0.984959	0.103377	0.79	O60331	PI51C_HUMAN	Direct	23396
831	O70194	EIF3D_MOUSE	0.0705463	0.982481	0.25098	0.625	O15371	EIF3D_HUMAN	Direct	8664
832	O70481	UBR1_MOUSE	0.15481	0.98022	0.039737	0.578947	Q8IWV7	UBR1_HUMAN	Direct	197131
833	O88343	S4A4_MOUSE	0.00802269	0.900355	0.0488745	0.235294	Q9Y6R1	S4A4_HUMAN	Direct	8671
834	O88351	IKKB_MOUSE	0.203348	0.97431	0.429622	0.782609	O14920	IKKB_HUMAN	Direct	3551
835	O88448	KLC2_MOUSE	0.164491	0.99165	0.421436	0.736842	Q9H0B6	KLC2_HUMAN	Direct	64837
836	O88712	CTBP1_MOUSE	0.860407	0.997096	0.1096	0.744186	Q13363	CTBP1_HUMAN	Direct	1487
837	O88845	AKA10_MOUSE	0.405856	0.994894	0.129048	0.810811	O43572	AKA10_HUMAN	Direct	11216
838	O88935	SYN1_MOUSE	0.0806826	0.993445	0.223433	0.945783	P17600	SYN1_HUMAN	Direct	6853
839	O89001	CBPD_MOUSE	0.470804	0.98364	0.157758	0.6	O75976	CBPD_HUMAN	Direct	1362
840	P00405	COX2_MOUSE	0.117164	0.920618	0.125666	0.375	P00403	COX2_HUMAN	Direct	4513
841	P01942	HBA_MOUSE	0.25198	0.984072	0.0577159	0.784314	P69905	HBA_HUMAN	Direct	3040
842	P01942	HBA_MOUSE	0.25198	0.984072	0.0577159	0.784314	P69905	HBA_HUMAN	Direct	3039
843	P02088	HBB1_MOUSE	0.0897506	0.978519	0.349886	0.931818	P02042	HBD_HUMAN	HCOP	3045
844	P02089	HBB2_MOUSE	0.00125717	0.712053	NA	0	P02042	HBD_HUMAN	HCOP	3045
845	P03995	GFAP_MOUSE	0.727171	1.00346	0.169501	0.816667	P14136	GFAP_HUMAN	Direct	2670
846	P04370	MBP_MOUSE	0.0119468	0.979063	0.0906565	0.691275	P02686	MBP_HUMAN	Direct	4155
847	P04919	B3AT_MOUSE	0.107028	0.812962	0.0298575	0.111111	P02730	B3AT_HUMAN	Direct	6521
848	P07901	HS90A_MOUSE	0.331117	0.997138	0.102538	0.899225	P07900	HS90A_HUMAN	Direct	3320
849	P09405	NUCL_MOUSE	0.944305	1.00059	0.14994	0.875	P19338	NUCL_HUMAN	Direct	4691
850	P09470	ACE_MOUSE	0.0668309	0.891213	NA	0	P12821	ACE_HUMAN	Direct	1636
851	P0C1Q2	PDE11_MOUSE	0.547704	1.00679	0.198727	0.893617	Q9HCR9	PDE11_HUMAN	Direct	50940
852	P10126	EF1A1_MOUSE	0.118328	0.967539	0.252789	0.693069	P68104	EF1A1_HUMAN	Direct	1915
853	P10852	4F2_MOUSE	0.217015	0.986353	0.492721	0.785714	P08195	4F2_HUMAN	Direct	6520
854	Q8CGP2	H2B1P_MOUSE	0.0289942	0.917192	0.0791668	0.2	P33778	H2B1B_HUMAN	HCOP	3018
855	Q64475	H2B1B_MOUSE	0.0289942	0.917192	0.0791668	0.2	P33778	H2B1B_HUMAN	Direct	3018
856	P10854	H2B1M_MOUSE	0.0289942	0.917192	0.0791668	0.2	Q99879	H2B1M_HUMAN	Direct	8342
857	P12382	PFKAL_MOUSE	0.0214781	0.983798	0.547512	0.954198	P17858	PFKAL_HUMAN	Direct	5211
858	P12815	PDCD6_MOUSE	0.682346	1.00097	0.0298575	0.910112	O75340	PDCD6_HUMAN	Direct	10016
859	P12960	CNTN1_MOUSE	0.650949	0.998593	0.160963	0.895954	Q12860	CNTN1_HUMAN	Direct	1272
860	P14094	AT1B1_MOUSE	0.383474	0.984235	0.0546643	0.783333	P05026	AT1B1_HUMAN	Direct	481
861	P14131	RS16_MOUSE	0.165094	0.995458	0.552786	0.956522	P62249	RS16_HUMAN	Direct	6217
862	P14148	RL7_MOUSE	0.895187	1.00025	0.198727	0.931507	P18124	RL7_HUMAN	Direct	6129
863	P14206	RSSA_MOUSE	0.842076	0.997309	0.0577159	0.65625	P08865	RSSA_HUMAN	Direct	3921
864	P15105	GLNA_MOUSE	0.317262	0.996082	0.0311451	0.723636	P15104	GLNA_HUMAN	Direct	2752
865	P16330	CN37_MOUSE	0.27478	0.978117	0.0853744	0.757282	P09543	CN37_HUMAN	Direct	1267
866	P16546	SPTN1_MOUSE	0.0189864	0.988752	0.0628637	0.820513	Q13813	SPTN1_HUMAN	Direct	6709
867	P16858	G3P_MOUSE	0.254649	0.99952	0.205309	0.88748	P04406	G3P_HUMAN	Direct	2597
868	P17156	HSP72_MOUSE	0.0162146	0.97591	0.168682	0.744186	P54652	HSP72_HUMAN	Direct	3306
869	P17183	ENOG_MOUSE	0.639466	1.00996	0.105573	0.764706	P09104	ENOG_HUMAN	Direct	2026
870	P17426	AP2A1_MOUSE	0.566165	0.995733	0.14726	0.862319	O95782	AP2A1_HUMAN	Direct	160
871	P17427	AP2A2_MOUSE	0.286589	0.988403	0.0170999	0.71	O94973	AP2A2_HUMAN	Direct	161
872	P17751	TPIS_MOUSE	0.08078	0.995333	0.711723	0.947368	P60174	TPIS_HUMAN	Direct	7167
873	P19096	FAS_MOUSE	0.0407685	0.989657	0.102334	0.851613	P49327	FAS_HUMAN	Direct	2194
874	P19253	RL13A_MOUSE	0.412436	0.996029	0.204833	0.9	P40429	RL13A_HUMAN	Direct	23521
875	P19783	COX41_MOUSE	0.0454121	0.815876	NA	0	P13073	COX41_HUMAN	Direct	1327
876	P20029	GRP78_MOUSE	0.442577	0.996781	0.0825712	0.596491	P11021	GRP78_HUMAN	Direct	3309
877	P20357	MTAP2_MOUSE	0.0932115	0.991227	0.112606	0.905077	P11137	MTAP2_HUMAN	Direct	4133
878	P22892	AP1G1_MOUSE	0.0568775	0.973241	0.711723	0.956522	O43747	AP1G1_HUMAN	Direct	164
879	P23116	EIF3A_MOUSE	0.114294	0.980766	0.00998637	0.543379	Q14152	EIF3A_HUMAN	Direct	8661
880	P26369	U2AF2_MOUSE	0.317726	0.919073	0.129048	0.363636	P26368	U2AF2_HUMAN	Direct	11338
881	P26450	P85A_MOUSE	0.402366	0.86856	0.204833	0.4	P27986	P85A_HUMAN	Direct	5295
882	P26638	SYSC_MOUSE	0.000113829	0.911949	0.0508213	0.285714	P49591	SYSC_HUMAN	Direct	6301
883	P27612	PLAP_MOUSE	0.188869	0.982541	0.317839	0.872727	Q9Y263	PLAP_HUMAN	Direct	9373
884	P27659	RL3_MOUSE	0.810558	0.997207	0.0546643	0.841463	P39023	RL3_HUMAN	Direct	6122
885	P28028	BRAF_MOUSE	0.0510258	0.968024	0.0546643	0.580645	P15056	BRAF_HUMAN	Direct	673
886	P28660	NCKP1_MOUSE	0.485345	0.994372	0.179799	0.876471	Q9Y2A7	NCKP1_HUMAN	Direct	10787
887	P28741	KIF3A_MOUSE	0.110377	0.976851	0.0513167	0.647059	Q9Y496	KIF3A_HUMAN	Direct	11127
888	P31230	AIMP1_MOUSE	0.69784	0.998363	0.0136061	0.755102	Q12904	AIMP1_HUMAN	Direct	9255
889	P31648	SC6A1_MOUSE	0.118766	0.948365	0.0704466	0.357143	P30531	SC6A1_HUMAN	Direct	6529
890	P31938	MP2K1_MOUSE	0.443829	0.98998	0.0843885	0.8	Q02750	MP2K1_HUMAN	Direct	5604
891	P32067	LA_MOUSE	0.773522	0.997694	0.0302923	0.764045	P05455	LA_HUMAN	Direct	6741
892	P32921	SYWC_MOUSE	0.110591	0.989188	0.129048	0.815789	P23381	SYWC_HUMAN	Direct	7453
893	P34884	MIF_MOUSE	0.173555	0.990583	0.349886	0.785714	P14174	MIF_HUMAN	Direct	4282
894	P35123	UBP4_MOUSE	0.0296189	0.974185	0.157963	0.818182	Q13107	UBP4_HUMAN	Direct	7375
895	P35235	PTN11_MOUSE	0.0530839	0.976529	0.204833	0.647059	Q06124	PTN11_HUMAN	Direct	5781
896	P38647	GRP75_MOUSE	0.000544672	0.899493	0.0334754	0.173913	P38646	GRP75_HUMAN	Direct	3313
897	P40142	TKT_MOUSE	0.119867	0.987865	0.0577159	0.738095	P29401	TKT_HUMAN	Direct	7086
898	P41216	ACSL1_MOUSE	0.132269	0.976778	0.0546643	0.535714	P33121	ACSL1_HUMAN	Direct	2180
899	P42859	HD_MOUSE	0.0695297	0.977776	0.01632	0.677686	P42858	HD_HUMAN	Direct	3064
900	P43006	EAA2_MOUSE	0.0064897	0.975133	0.0181842	0.653465	P43004	EAA2_HUMAN	Direct	6506
901	P46460	NSF_MOUSE	0.244893	0.991224	0.473368	1.0382	P46459	NSF_HUMAN	Direct	4905
902	P46935	NEDD4_MOUSE	0.558958	0.995362	0.223433	0.94375	P46934	NEDD4_HUMAN	Direct	4734
903	P47857	PFKAM_MOUSE	0.117415	0.990573	0.201908	0.944828	P08237	PFKAM_HUMAN	Direct	5213
904	P48318	DCE1_MOUSE	0.0800797	0.990294	0.795167	0.982456	Q99259	DCE1_HUMAN	Direct	2571
905	P48320	DCE2_MOUSE	0.049895	0.98019	0.0594888	0.815789	Q05329	DCE2_HUMAN	Direct	2572
906	P49443	PPM1A_MOUSE	0.26538	0.982824	0.0194193	0.72973	P35813	PPM1A_HUMAN	Direct	5494
907	P51830	ADCY9_MOUSE	0.0277324	0.946829	0.125666	0.444444	O60503	ADCY9_HUMAN	Direct	115
908	P52479	UBP10_MOUSE	0.129378	0.981664	0.711723	0.956522	Q14694	UBP10_HUMAN	Direct	9100
909	P52825	CPT2_MOUSE	0.264843	0.977801	0.210165	0.631579	P23786	CPT2_HUMAN	Direct	1376
910	P52912	TIA1_MOUSE	0.37833	0.990014	0.0577159	0.710526	P31483	TIA1_HUMAN	Direct	7072
911	P53995	APC1_MOUSE	0.37918	0.984018	0.193508	0.716981	Q9H1A4	APC1_HUMAN	Direct	64682
912	P55012	S12A2_MOUSE	0.216406	0.919174	0.0298575	0.272727	P55011	S12A2_HUMAN	Direct	6558
913	P55066	NCAN_MOUSE	0.0576641	0.97593	0.0760308	0.75	O14594	NCAN_HUMAN	Direct	1463
914	P56395	CYB5_MOUSE	0.210895	0.983581	0.204833	0.4	P00167	CYB5_HUMAN	Direct	1528
915	P56480	ATPB_MOUSE	0.11326	0.975951	0.0544344	0.551282	P06576	ATPB_HUMAN	Direct	506
916	P56564	EAA1_MOUSE	0.0049575	0.871317	0.204833	0.181818	P43003	EAA1_HUMAN	Direct	6507
917	P56695	WFS1_MOUSE	0.00661697	0.971564	0.711723	0.928571	O76024	WFS1_HUMAN	Direct	7466
918	P57780	ACTN4_MOUSE	0.110767	0.979467	0.547512	1.13333	O43707	ACTN4_HUMAN	Direct	81
919	P58252	EF2_MOUSE	0.0999029	0.990227	0.098794	0.769231	P13639	EF2_HUMAN	Direct	1938
920	P58281	OPA1_MOUSE	0.0938521	0.986768	0.125666	0.75	O60313	OPA1_HUMAN	Direct	4976
921	P58404	STRN4_MOUSE	0.434479	0.894273	0.204833	0.25	Q9NRL3	STRN4_HUMAN	Direct	29888
922	P58871	TB182_MOUSE	0.0975992	0.981706	0.218324	0.803468	Q9C0C2	TB182_HUMAN	Direct	85456
923	P59017	B2L13_MOUSE	0.00575127	0.812563	NA	0	Q9BXK5	B2L13_HUMAN	Direct	23786
924	P59764	DOCK4_MOUSE	0.125311	0.978895	0.0789795	0.650826	Q8N1I0	DOCK4_HUMAN	Direct	9732
925	P60122	RUVB1_MOUSE	0.275298	0.991653	0.125666	0.861111	Q9Y265	RUVB1_HUMAN	Direct	8607
926	P60670	NPL4_MOUSE	0.190541	0.98357	0.0903345	0.75	Q8TAT6	NPL4_HUMAN	Direct	55666
927	P60710	ACTB_MOUSE	0.723796	0.998452	0.249386	0.745536	P60709	ACTB_HUMAN	Direct	60
928	P60761	NEUG_MOUSE	0.067012	0.9583	0.5	0.75	Q92686	NEUG_HUMAN	Direct	4900
929	P60843	IF4A1_MOUSE	0.601462	0.989466	0.0513167	0.73913	P60842	IF4A1_HUMAN	Direct	1973
930	P60879	SNP25_MOUSE	0.129927	0.987492	0.240347	0.803571	P60880	SNP25_HUMAN	Direct	6616
931	P61164	ACTZ_MOUSE	0.46928	0.990068	0.0194193	0.655172	P61163	ACTZ_HUMAN	Direct	10121
932	P61202	CSN2_MOUSE	0.815402	0.996686	0.0636708	0.824176	P61201	CSN2_HUMAN	Direct	9318
933	P61222	ABCE1_MOUSE	0.154784	0.994589	0.105137	0.842105	P61221	ABCE1_HUMAN	Direct	6059
934	P61255	RL26_MOUSE	0.956637	0.999745	0.198727	0.901961	P61254	RL26_HUMAN	Direct	6154
935	P62270	RS18_MOUSE	0.181845	0.992992	0.376374	0.840909	P62269	RS18_HUMAN	Direct	6222
936	P62281	RS11_MOUSE	0.598865	1.00216	0.204833	0.90625	P62280	RS11_HUMAN	Direct	6205
937	P62631	EF1A2_MOUSE	0.610096	0.995024	0.202091	0.884	Q05639	EF1A2_HUMAN	Direct	1917
938	P62751	RL23A_MOUSE	0.0826143	0.989258	0.396986	0.809524	P62750	RL23A_HUMAN	Direct	6147
939	P62761	VISL1_MOUSE	0.0238401	0.992426	0.198727	0.736842	P62760	VISL1_HUMAN	Direct	7447
940	P62806	H4_MOUSE	0.0566526	0.868068	0.0136061	0.294118	P62805	H4_HUMAN	Direct	121504
941	P62806	H4_MOUSE	0.0566526	0.868068	0.0136061	0.294118	P62805	H4_HUMAN	Direct	8294
942	P62806	H4_MOUSE	0.0566526	0.868068	0.0136061	0.294118	P62805	H4_HUMAN	Direct	8362
943	P62806	H4_MOUSE	0.0566526	0.868068	0.0136061	0.294118	P62805	H4_HUMAN	Direct	8361
944	P62806	H4_MOUSE	0.0566526	0.868068	0.0136061	0.294118	P62805	H4_HUMAN	Direct	8365
945	P62806	H4_MOUSE	0.0566526	0.868068	0.0136061	0.294118	P62805	H4_HUMAN	Direct	8360
946	P62806	H4_MOUSE	0.0566526	0.868068	0.0136061	0.294118	P62805	H4_HUMAN	Direct	8359
947	P62806	H4_MOUSE	0.0566526	0.868068	0.0136061	0.294118	P62805	H4_HUMAN	Direct	8363
948	P62806	H4_MOUSE	0.0566526	0.868068	0.0136061	0.294118	P62805	H4_HUMAN	Direct	554313
949	P62806	H4_MOUSE	0.0566526	0.868068	0.0136061	0.294118	P62805	H4_HUMAN	Direct	8368
950	P62806	H4_MOUSE	0.0566526	0.868068	0.0136061	0.294118	P62805	H4_HUMAN	Direct	8364
951	P62806	H4_MOUSE	0.0566526	0.868068	0.0136061	0.294118	P62805	H4_HUMAN	Direct	8367
952	P62806	H4_MOUSE	0.0566526	0.868068	0.0136061	0.294118	P62805	H4_HUMAN	Direct	8370
953	P62806	H4_MOUSE	0.0566526	0.868068	0.0136061	0.294118	P62805	H4_HUMAN	Direct	8366
954	P62849	RS24_MOUSE	0.0237338	0.992946	0.295167	0.75	P62847	RS24_HUMAN	Direct	6229
955	P62852	RS25_MOUSE	0.0446619	0.998209	0.292893	1.13333	P62851	RS25_HUMAN	Direct	6230
956	P62869	ELOB_MOUSE	0.330788	0.993621	0.105573	0.714286	Q15370	ELOB_HUMAN	Direct	6923
957	P62878	RBX1_MOUSE	0.2046	0.979023	0.105573	0.428571	P62877	RBX1_HUMAN	Direct	9978
958	P63017	HSP7C_MOUSE	0.0530743	0.986432	1	1	P11142	HSP7C_HUMAN	Direct	3312
959	P63037	DNJA1_MOUSE	0.79626	1.00229	0.1096	0.788462	P31689	DNJA1_HUMAN	Direct	3301
960	P63082	VATL_MOUSE	0.105438	0.954741	0.0513167	0.454545	P27449	VATL_HUMAN	Direct	527
961	P63318	KPCG_MOUSE	0.0460104	0.98704	0.157758	0.84375	P05129	KPCG_HUMAN	Direct	5582
962	P63323	RS12_MOUSE	0.22745	0.995388	0.5	1.125	P25398	RS12_HUMAN	Direct	6206
963	P68033	ACTC_MOUSE	0.133147	0.937684	0.0212375	0.576271	P68032	ACTC_HUMAN	Direct	70
964	P68404	KPCB_MOUSE	0.0495388	0.979456	0.437078	0.647059	P05771	KPCB_HUMAN	Direct	5579
965	P70168	IMB1_MOUSE	0.186433	0.993322	0.751783	0.958188	Q14974	IMB1_HUMAN	Direct	3837
966	P70181	PI51B_MOUSE	0.0576275	0.993908	0.292893	0.931034	O14986	PI51B_HUMAN	Direct	8395
967	P70303	PYRG2_MOUSE	0.0839858	0.990295	0.344042	0.8	Q9NRF8	PYRG2_HUMAN	Direct	56474
968	P70336	ROCK2_MOUSE	0.152742	0.986576	0.0855117	0.657407	O75116	ROCK2_HUMAN	Direct	9475
969	P70398	USP9X_MOUSE	0.018254	0.978129	0.0920155	0.76555	Q93008	USP9X_HUMAN	Direct	8239
970	P70698	PYRG1_MOUSE	0.182423	0.977458	0.126689	0.615385	P17812	PYRG1_HUMAN	Direct	1503
971	P70699	LYAG_MOUSE	0.167544	0.98483	1	1	P10253	LYAG_HUMAN	Direct	2548
972	P70704	AT8A1_MOUSE	0.0261474	0.991816	0.371599	0.950549	Q9Y2Q0	AT8A1_HUMAN	Direct	10396
973	P83940	ELOC_MOUSE	0.176359	0.983712	NA	0.666667	Q15369	ELOC_HUMAN	Direct	6921
974	P84075	HPCA_MOUSE	0.93844	0.999697	0.0670451	0.848485	P84074	HPCA_HUMAN	Direct	3208
975	P84099	RL19_MOUSE	0.301254	0.978955	0.0903345	0.78125	P84098	RL19_HUMAN	Direct	6143
976	P97390	VPS45_MOUSE	0.100143	0.993008	0.160963	0.753425	Q9NRW7	VPS45_HUMAN	Direct	11311
977	P97411	ICA69_MOUSE	0.21093	0.99015	0.344042	0.782609	Q05084	ICA69_HUMAN	Direct	3382
978	P97412	LYST_MOUSE	0.209468	0.977091	0.179799	0.671875	Q99698	LYST_HUMAN	Direct	1130
979	P97433	ARG28_MOUSE	0.190598	0.952101	0.105137	0.538462	Q8N1W1	ARG28_HUMAN	Direct	64283
980	P97492	RGS14_MOUSE	0.121056	0.971315	0.0577159	0.694444	O43566	RGS14_HUMAN	Direct	10636
981	P97765	WBP2_MOUSE	0.773235	0.995441	0.105573	0.862069	Q969T9	WBP2_HUMAN	Direct	23558
982	P97819	PLPL9_MOUSE	0.639581	1.00337	0.126689	0.677419	O60733	PLPL9_HUMAN	Direct	8398
983	P99027	RLA2_MOUSE	0.0405225	0.969063	0.129048	0.695652	P05387	RLA2_HUMAN	Direct	6181
984	Q01405	SC23A_MOUSE	0.163	0.993574	0.810036	0.973154	Q15436	SC23A_HUMAN	Direct	10484
985	Q01853	TERA_MOUSE	0.0177723	0.987513	0.14726	0.946479	P55072	TERA_HUMAN	Direct	7415
986	Q02053	UBA1_MOUSE	0.0264886	0.974664	0.00840801	0.664474	P22314	UBA1_HUMAN	Direct	7317
987	Q03265	ATPA_MOUSE	0.0960832	0.988602	0.10991	0.752381	P25705	ATPA_HUMAN	Direct	498
988	Q04447	KCRB_MOUSE	0.409196	0.98018	0.104483	0.75	P12277	KCRB_HUMAN	Direct	1152
989	Q04690	NF1_MOUSE	0.0533057	0.981231	0.0482854	0.693333	P21359	NF1_HUMAN	Direct	4763
990	Q06890	CLUS_MOUSE	0.470308	0.991635	0.16795	0.823529	P10909	CLUS_HUMAN	Direct	1191
991	Q0GNC1	INF2_MOUSE	0.238673	0.954588	0.27259	0.454545	Q27J81	INF2_HUMAN	Direct	64423
992	Q0KL02	TRIO_MOUSE	0.0209123	0.96832	0.169038	0.659091	O75962	TRIO_HUMAN	Direct	7204
993	Q0VE82	CPNE7_MOUSE	0.739386	1.00175	0.204833	0.863636	Q9UBL6	CPNE7_HUMAN	Direct	27132
994	Q0VGY8	TANC1_MOUSE	0.144552	0.888996	NA	0	Q9C0D5	TANC1_HUMAN	Direct	85461
995	Q8R050	ERF3A_MOUSE	0.047287	0.949407	0.295167	0.333333	P15170	ERF3A_HUMAN	Direct	2935
996	Q19LI2	A1BG_MOUSE	0.0543811	0.855544	0.0025413	0.151515	P04217	A1BG_HUMAN	Direct	1
997	Q2M3X8	PHAR1_MOUSE	0.0780005	0.956157	0.0454248	0.387097	Q9C0D0	PHAR1_HUMAN	Direct	221692
998	Q2PFD7	PSD3_MOUSE	0.567448	0.990748	0.0329611	0.792793	Q9NYI0	PSD3_HUMAN	Direct	23362
999	Q3TCH7	CUL4A_MOUSE	0.0493847	0.976178	0.157758	0.777778	Q13619	CUL4A_HUMAN	Direct	8451
1000	Q3TDD9	PPR21_MOUSE	0.0537597	0.965525	0.0704466	0.526316	Q6ZMI0	PPR21_HUMAN	Direct	129285
1001	Q3THK7	GUAA_MOUSE	0.136513	0.941192	0.0298575	0.466667	P49915	GUAA_HUMAN	Direct	8833
1002	Q3TPX4	EXOC5_MOUSE	0.290354	0.993616	0.165571	0.811111	O00471	EXOC5_HUMAN	Direct	10640
1003	Q3U0D9	HACE1_MOUSE	0.240565	0.991106	0.4453	0.932203	Q8IYU2	HACE1_HUMAN	Direct	57531
1004	Q3U186	SYRM_MOUSE	0.0942219	0.986221	0.295167	0.666667	Q5T160	SYRM_HUMAN	Direct	57038
1005	Q3U1J4	DDB1_MOUSE	0.155791	0.989995	0.10962	0.811475	Q16531	DDB1_HUMAN	Direct	1642
1006	Q3U1Y4	DEN4B_MOUSE	0.0714324	0.884428	0.204833	0	O75064	DEN4B_HUMAN	Direct	9909
1007	Q3U2P1	SC24A_MOUSE	0.32354	0.988689	0.125666	0.698276	O95486	SC24A_HUMAN	Direct	10802
1008	Q3UBX0	TM109_MOUSE	0.0407102	0.777912	0.344042	0	Q9BVC6	TM109_HUMAN	Direct	79073
1009	Q3UFS0	ZY11B_MOUSE	0.10769	0.946284	0.0513167	0.538462	Q9C0D3	ZY11B_HUMAN	Direct	79699
1010	Q3UGY8	BIG3_MOUSE	0.0916626	0.980435	0.137605	0.733083	Q5TH69	BIG3_HUMAN	Direct	57221
1011	Q3UHB1	NT5D3_MOUSE	0.120087	0.836747	0.204833	0	Q86UY8	NT5D3_HUMAN	Direct	51559
1012	Q3UHG7	LCHN_MOUSE	0.0856699	0.951342	0.552786	0.666667	A4D1U4	LCHN_HUMAN	Direct	57189
1013	Q3UHH1	ZSWM8_MOUSE	0.0657052	0.975234	0.0238129	0.653846	A7E2V4	ZSWM8_HUMAN	Direct	23053
1014	Q3UHJ0	AAK1_MOUSE	0.0484158	0.973353	0.155958	0.777778	Q2M2I8	AAK1_HUMAN	Direct	22848
1015	Q3UHL1	CAMKV_MOUSE	0.0181402	0.988014	1	1	Q8NCB2	CAMKV_HUMAN	Direct	79012
1016	Q3UHQ6	DOP2_MOUSE	0.256135	0.993683	0.107801	0.843137	Q9Y3R5	DOP2_HUMAN	Direct	9980
1017	Q3UMB5	SMCR8_MOUSE	0.162394	0.950934	0.455022	0.771429	Q8TEV9	SMCR8_HUMAN	Direct	140775
1018	Q3UQ44	IQGA2_MOUSE	0.051547	0.954012	0.0212375	0.358974	Q13576	IQGA2_HUMAN	Direct	10788
1019	Q3UR70	TGFA1_MOUSE	0.050743	0.981628	0.00772212	0.686275	Q8WUH2	TGFA1_HUMAN	Direct	9392
1020	Q3UU96	MRCKA_MOUSE	0.0604568	0.946848	0.0843885	0.434783	Q5VT25	MRCKA_HUMAN	Direct	8476
1021	Q3UUQ7	PGAP1_MOUSE	0.131151	0.844152	0.204833	0	Q75T13	PGAP1_HUMAN	Direct	80055
1022	Q3UVL4	VPS51_MOUSE	0.0384347	0.986509	0.5	0.9375	Q9UID3	VPS51_HUMAN	Direct	738
1023	Q3UX10	TBAL3_MOUSE	0.244551	0.963617	0.0513167	0.5	A6NHL2	TBAL3_HUMAN	Direct	79861
1024	Q3UYV9	NCBP1_MOUSE	0.0626142	0.987054	0.24076	0.657143	Q09161	NCBP1_HUMAN	Direct	4686
1025	Q4V9Z5	SE6L2_MOUSE	0.82301	1.00269	0.204833	0.903226	Q6UXD5	SE6L2_HUMAN	Direct	26470
1026	Q501J6	DDX17_MOUSE	0.369358	0.989248	0.0454248	0.547619	Q92841	DDX17_HUMAN	Direct	10521
1027	Q505D1	ANR28_MOUSE	0.046504	0.954461	NA	0.4	O15084	ANR28_HUMAN	Direct	23243
1028	Q58A65	JIP4_MOUSE	0.0676066	0.966831	NA	0.666667	O60271	JIP4_HUMAN	Direct	9043
1029	Q5DTL9	S4A10_MOUSE	0.612148	1.00229	0.0513167	0.818182	Q6U841	S4A10_HUMAN	Direct	57282
1030	Q5PR73	DIRA2_MOUSE	0.0880702	0.976919	NA	1	Q96HU8	DIRA2_HUMAN	Direct	54769
1031	Q5RJI5	BRSK1_MOUSE	0.253123	0.977475	0.198727	0.83871	Q8TDC3	BRSK1_HUMAN	Direct	84446
1032	Q5SQX6	CYFP2_MOUSE	0.317559	0.994075	0.0374051	0.824742	Q96F07	CYFP2_HUMAN	Direct	26999
1033	Q5SSL4	ABR_MOUSE	0.163349	0.977823	0.27259	0.806452	Q12979	ABR_HUMAN	Direct	29
1034	Q5SSM3	RHG44_MOUSE	0.239752	0.956206	0.344042	0.285714	Q17R89	RHG44_HUMAN	Direct	9912
1035	Q5SWU9	ACACA_MOUSE	0.036997	0.983373	0.129798	0.81155	Q13085	ACACA_HUMAN	Direct	31
1036	Q5U430	UBR3_MOUSE	0.117793	0.900142	0.0316556	0.173913	Q6ZT12	UBR3_HUMAN	Direct	130507
1037	Q60668	HNRPD_MOUSE	0.740015	1.00457	0.234583	0.83871	Q14103	HNRPD_HUMAN	Direct	3184
1038	Q60932	VDAC1_MOUSE	0.965921	1.00014	0.105573	0.885714	P21796	VDAC1_HUMAN	Direct	7416
1039	Q61036	PAK3_MOUSE	0.225149	0.986016	1	1	O75914	PAK3_HUMAN	Direct	5063
1040	Q61037	TSC2_MOUSE	0.119495	0.975433	NA	0.684211	P49815	TSC2_HUMAN	Direct	7249
1041	Q61097	KSR1_MOUSE	0.186603	0.976238	0.231779	0.84	Q8IVT5	KSR1_HUMAN	Direct	8844
1042	Q61187	TS101_MOUSE	0.397886	0.985614	0.201908	0.822222	Q99816	TS101_HUMAN	Direct	7251
1043	Q61207	SAP_MOUSE	0.0609192	0.979955	0.503838	0.85	P07602	SAP_HUMAN	Direct	5660
1044	Q61214	DYR1A_MOUSE	0.216126	0.966519	0.204833	0.4	Q13627	DYR1A_HUMAN	Direct	1859
1045	Q61316	HSP74_MOUSE	0.168321	0.991598	0.064455	0.798387	P34932	HSP74_HUMAN	Direct	3308
1046	Q61481	PDE1A_MOUSE	0.0325021	0.983593	NA	1.12903	P54750	PDE1A_HUMAN	Direct	5136
1047	Q61548	AP180_MOUSE	0.314868	0.991514	0.0636708	0.753846	O60641	AP180_HUMAN	Direct	9892
1048	Q61655	DD19A_MOUSE	0.132543	0.889475	0.201908	0.272727	Q9NUU7	DD19A_HUMAN	Direct	55308
1049	Q61699	HS105_MOUSE	0.0883817	0.985494	0.201908	0.813953	Q92598	HS105_HUMAN	Direct	10808
1050	Q61831	MK10_MOUSE	0.923169	0.999255	0.105573	0.855422	P53779	MK10_HUMAN	Direct	5602
1051	Q62083	PICK1_MOUSE	0.620928	0.989994	0.0513167	0.73913	Q9NRD5	PICK1_HUMAN	Direct	9463
1052	Q62093	SRSF2_MOUSE	0.248633	0.969586	1	1	Q01130	SRSF2_HUMAN	Direct	6427
1053	Q62108	DLG4_MOUSE	0.218167	0.980199	0.125666	0.6875	P78352	DLG4_HUMAN	Direct	1742
1054	Q62167	DDX3X_MOUSE	0.400596	0.99776	0.156064	0.680412	O00571	DDX3X_HUMAN	Direct	1654
1055	Q62261	SPTB2_MOUSE	0.0766836	0.984935	0.167507	0.830128	Q01082	SPTB2_HUMAN	Direct	6711
1056	Q62383	SPT6H_MOUSE	0.109203	0.910701	0.0546643	0.277778	Q7KZ85	SPT6H_HUMAN	Direct	6830
1057	Q63810	CANB1_MOUSE	0.702887	0.998466	0.125666	0.722222	P63098	CANB1_HUMAN	Direct	5534
1058	Q63844	MK03_MOUSE	0.672422	1.00474	0.0792102	0.897959	P27361	MK03_HUMAN	Direct	5595
1059	Q64487	PTPRD_MOUSE	0.168279	0.860149	NA	0	P23468	PTPRD_HUMAN	Direct	5789
1060	B0V2N1	PTPRS_MOUSE	0.168279	0.860149	NA	0	Q13332	PTPRS_HUMAN	Direct	5802
1061	Q64514	TPP2_MOUSE	0.199157	0.982472	0.844042	1.01786	P29144	TPP2_HUMAN	Direct	7174
1062	Q64521	GPDM_MOUSE	0.135094	0.940429	0.0445338	0.210526	P43304	GPDM_HUMAN	Direct	2820
1063	Q64737	PUR2_MOUSE	0.267745	0.985529	0.0513167	0.866667	P22102	PUR2_HUMAN	Direct	2618
1064	Q66T02	PKHG5_MOUSE	0.220526	0.890496	0.204833	0	O94827	PKHG5_HUMAN	Direct	57449
1065	Q68FF6	GIT1_MOUSE	0.0492888	0.972714	0.201908	0.783784	Q9Y2X7	GIT1_HUMAN	Direct	28964
1066	Q68FL6	SYMC_MOUSE	0.0120301	0.978353	0.347806	0.944828	P56192	SYMC_HUMAN	Direct	4141
1067	Q69ZF3	GBA2_MOUSE	0.13753	0.97487	0.0513167	0.684211	Q9HCG7	GBA2_HUMAN	Direct	57704
1068	Q6A009	LTN1_MOUSE	0.185377	0.978356	0.0399629	0.628866	O94822	LTN1_HUMAN	Direct	26046
1069	Q6AXF6	SIDT1_MOUSE	0.11813	0.960506	0.5	0.75	Q9NXL6	SIDT1_HUMAN	Direct	54847
1070	Q6I6G8	HECW2_MOUSE	0.206479	0.961116	0.0445338	0.625	Q9P2P5	HECW2_HUMAN	Direct	57520
1071	Q6IR34	GPSM1_MOUSE	0.171882	0.865442	0.204833	0	Q86YR5	GPSM1_HUMAN	Direct	26086
1072	Q6IRU5	CLCB_MOUSE	0.306716	1.00406	0.125666	0.848485	P09497	CLCB_HUMAN	Direct	1212
1073	Q6KAR6	EXOC3_MOUSE	0.105323	0.987389	0.421436	0.861111	O60645	EXOC3_HUMAN	Direct	11336
1074	Q6NS52	DGKB_MOUSE	0.0863853	0.977352	0.0298575	0.873016	Q9Y6T7	DGKB_HUMAN	Direct	1607
1075	Q6NZC7	S23IP_MOUSE	0.0813905	0.986338	0.349886	0.85	Q9Y6Y8	S23IP_HUMAN	Direct	11196
1076	Q6NZJ6	IF4G1_MOUSE	0.0744893	0.975811	0.0994929	0.729032	Q04637	IF4G1_HUMAN	Direct	1981
1077	Q6P1F6	2ABA_MOUSE	0.42373	1.00433	0.0508112	0.858896	P63151	2ABA_HUMAN	Direct	5520
1078	Q6P2B1	TNPO3_MOUSE	0.219703	0.984575	0.270462	0.769231	Q9Y5L0	TNPO3_HUMAN	Direct	23534
1079	Q6P4S6	SIK3_MOUSE	0.140847	0.989416	0.148663	0.736842	Q9Y2K2	SIK3_HUMAN	Direct	23387
1080	Q6P4T0	ATG2A_MOUSE	0.158339	0.993031	0.0238129	0.666667	Q2TAZ0	ATG2A_HUMAN	Direct	23130
1081	Q6P5F9	XPO1_MOUSE	0.0809572	0.994027	0.154388	0.709845	O14980	XPO1_HUMAN	Direct	7514
1082	Q6P5U7	NWD2_MOUSE	0.270982	0.967527	0.198727	0.583333	Q9ULI1	NWD2_HUMAN	Direct	57495
1083	Q6PAL8	DEN5A_MOUSE	0.111129	0.844343	0.5	0	Q6IQ26	DEN5A_HUMAN	Direct	23258
1084	Q6PAR5	GAPD1_MOUSE	0.108499	0.844924	0.0298575	0.272727	Q14C86	GAPD1_HUMAN	Direct	26130
1085	Q6PB44	PTN23_MOUSE	0.173539	0.986123	0.062662	0.661538	Q9H3S7	PTN23_HUMAN	Direct	25930
1086	Q6PD19	CJ076_MOUSE	0.110714	0.961228	0.125666	0.516129	Q5T2E6	CJ076_HUMAN	Direct	79591
1087	Q6PDI5	ECM29_MOUSE	0.839206	1.00158	0.1096	0.877778	Q5VYK3	ECM29_HUMAN	Direct	23392
1088	Q6PDS3	SARM1_MOUSE	0.0981025	0.987695	0.134168	0.814516	Q6SZW1	SARM1_HUMAN	Direct	23098
1089	Q6PGF7	EXOC8_MOUSE	0.721143	0.998351	0.0298575	0.829787	Q8IYI6	EXOC8_HUMAN	Direct	149371
1090	Q6PIC6	AT1A3_MOUSE	0.0632432	0.982466	0.0777285	0.842975	P13637	AT1A3_HUMAN	Direct	478
1091	Q6PIE5	AT1A2_MOUSE	0.167132	0.976611	0.242238	0.782609	P50993	AT1A2_HUMAN	Direct	477
1092	Q6QI06	RICTR_MOUSE	0.160662	0.985795	0.0238129	0.756757	Q6R327	RICTR_HUMAN	Direct	253260
1093	Q6VNB8	WDFY3_MOUSE	0.159759	0.981868	0.106167	0.773196	Q8IZQ1	WDFY3_HUMAN	Direct	23001
1094	Q6WKZ8	UBR2_MOUSE	0.0757836	0.909306	0.0298575	0.272727	Q8IWV8	UBR2_HUMAN	Direct	23304
1095	Q6ZPE2	MTMR5_MOUSE	0.0748053	0.986626	0.0773881	0.631148	O95248	MTMR5_HUMAN	Direct	6305
1096	Q6ZQ08	CNOT1_MOUSE	0.173231	0.982881	0.135267	0.682353	A5YKK6	CNOT1_HUMAN	Direct	23019
1097	Q6ZQ38	CAND1_MOUSE	0.368799	0.995633	0.184275	0.845794	Q86VP6	CAND1_HUMAN	Direct	55832
1098	Q6ZQK5	ACAP2_MOUSE	0.197422	0.987224	0.30817	0.772727	Q15057	ACAP2_HUMAN	Direct	23527
1099	Q71LX4	TLN2_MOUSE	0.123996	0.979053	0.152213	0.702479	Q9Y4G6	TLN2_HUMAN	Direct	83660
1100	Q76MZ3	2AAA_MOUSE	0.495447	0.997877	0.0537425	0.752475	P30153	2AAA_HUMAN	Direct	5518
1101	Q7TMM9	TBB2A_MOUSE	0.254649	0.99959	0.0211052	0.827119	Q13885	TBB2A_HUMAN	Direct	7280
1102	Q7TN98	CPEB4_MOUSE	0.0501857	0.983961	0.1096	0.75	Q17RY0	CPEB4_HUMAN	Direct	80315
1103	Q7TNG5	EMAL2_MOUSE	0.0686015	0.957815	0.0903345	0.416667	O95834	EMAL2_HUMAN	Direct	24139
1104	Q7TPR4	ACTN1_MOUSE	0.0577333	0.990414	0.131095	0.828877	P12814	ACTN1_HUMAN	Direct	87
1105	Q7TQD2	TPPP_MOUSE	0.213949	0.978549	0.204833	0.571429	O94811	TPPP_HUMAN	Direct	11076
1106	Q7TQF7	AMPH_MOUSE	0.175171	0.991259	0.292893	0.971831	P49418	AMPH_HUMAN	Direct	273
1107	Q7TSQ8	PDPR_MOUSE	0.198845	0.971469	0.547512	0.73913	Q8NCN5	PDPR_HUMAN	Direct	55066
1108	Q80TA9	EPG5_MOUSE	0.370245	0.931797	0.0715233	0.318182	Q9HCE0	EPG5_HUMAN	Direct	57724
1109	Q80TJ1	CAPS1_MOUSE	0.109818	0.98125	0.182106	0.798419	Q9ULU8	CAPS1_HUMAN	Direct	8618
1110	Q80TL0	PPM1E_MOUSE	0.108625	0.957467	0.155958	0.5	Q8WY54	PPM1E_HUMAN	Direct	22843
1111	Q80TL7	MON2_MOUSE	0.273082	0.991396	0.0987951	0.753501	Q7Z3U7	MON2_HUMAN	Direct	23041
1112	Q80TM9	NISCH_MOUSE	0.309961	0.981781	0.0850963	0.564103	Q9Y2I1	NISCH_HUMAN	Direct	11188
1113	Q80TQ2	CYLD_MOUSE	0.231546	0.987081	0.588295	1.12	Q9NQC7	CYLD_HUMAN	Direct	1540
1114	Q80TZ3	AUXI_MOUSE	0.135413	0.978699	0.5	0.933333	O75061	AUXI_HUMAN	Direct	9829
1115	Q80U28	MADD_MOUSE	0.106565	0.983815	0.00839959	0.648855	Q8WXG6	MADD_HUMAN	Direct	8567
1116	Q80U49	C170B_MOUSE	0.0591389	0.925575	0.160985	0.276596	Q9Y4F5	C170B_HUMAN	Direct	283638
1117	Q80U95	UBE3C_MOUSE	0.554284	1.00387	0.125666	0.964286	Q15386	UBE3C_HUMAN	Direct	9690
1118	Q80UK0	SESD1_MOUSE	0.00529706	0.994747	0.491885	0.959677	Q86VW0	SESD1_HUMAN	Direct	91404
1119	Q80UP3	DGKZ_MOUSE	0.13166	0.983061	1	1	Q13574	DGKZ_HUMAN	Direct	8525
1120	Q80UW2	FBX2_MOUSE	0.238384	0.986773	NA	1	Q9UK22	FBX2_HUMAN	Direct	26232
1121	Q80WQ2	VAC14_MOUSE	0.236073	0.990635	0.105573	0.789474	Q08AM6	VAC14_HUMAN	Direct	55697
1122	Q80X50	UBP2L_MOUSE	0.854099	1.00097	0.144385	0.826667	Q14157	UBP2L_HUMAN	Direct	9898
1123	Q80X95	RRAGA_MOUSE	0.220626	0.971169	NA	1	Q7L523	RRAGA_HUMAN	Direct	10670
1124	Q80XI3	IF4G3_MOUSE	0.196954	0.983538	0.0445338	0.782609	O43432	IF4G3_HUMAN	Direct	8672
1125	Q80XK6	ATG2B_MOUSE	0.773261	0.98983	0.0948437	0.678261	Q96BY7	ATG2B_HUMAN	Direct	55102
1126	Q80XR2	AT2C1_MOUSE	0.0735594	0.989833	0.5	0.893617	P98194	AT2C1_HUMAN	Direct	27032
1127	Q80Y55	BSDC1_MOUSE	0.079798	0.956606	0.129048	0.416667	Q9NW68	BSDC1_HUMAN	Direct	55108
1128	Q80YA3	DDHD1_MOUSE	0.144279	0.976664	NA	1	Q8NEL9	DDHD1_HUMAN	Direct	80821
1129	Q80YA7	DPP8_MOUSE	0.225341	0.992069	0.62483	1.15385	Q6V1X1	DPP8_HUMAN	Direct	54878
1130	Q80YV4	PANK4_MOUSE	0.0452492	0.989961	0.5	0.987013	Q9NVE7	PANK4_HUMAN	Direct	55229
1131	Q80ZJ6	ZER1_MOUSE	0.0915864	0.977591	0.0155112	0.592105	Q7Z7L7	ZER1_HUMAN	Direct	10444
1132	Q811P8	RHG32_MOUSE	0.221033	0.98501	0.204833	0.842105	A7KAX9	RHG32_HUMAN	Direct	9743
1133	Q812E0	CPEB2_MOUSE	0.0488301	0.962034	0.125666	0.642857	Q7Z5Q1	CPEB2_HUMAN	Direct	132864
1134	Q8BFR5	EFTU_MOUSE	0.391073	0.984464	0.181386	0.802469	P49411	EFTU_HUMAN	Direct	7284
1135	Q8BFY9	TNPO1_MOUSE	0.081294	0.989893	0.376374	1.10448	Q92973	TNPO1_HUMAN	Direct	3842
1136	Q8BGD5	CPT1C_MOUSE	0.404451	0.986459	0.125666	0.615385	Q8TCG5	CPT1C_HUMAN	Direct	126129
1137	Q8BGD9	IF4B_MOUSE	0.61455	0.99548	0.1096	0.717949	P23588	IF4B_HUMAN	Direct	1975
1138	Q8BGT8	PHIPL_MOUSE	0.527362	1.01252	0.204833	0.8125	Q96FC7	PHIPL_HUMAN	Direct	84457
1139	Q8BH57	WDR48_MOUSE	0.0952131	0.892603	NA	0.25	Q8TAF3	WDR48_HUMAN	Direct	57599
1140	Q8BH59	CMC1_MOUSE	0.108287	0.95097	0.204833	0.666667	O75746	CMC1_HUMAN	Direct	8604
1141	Q8BHL5	ELMO2_MOUSE	0.127002	0.990514	0.11358	0.672043	Q96JJ3	ELMO2_HUMAN	Direct	63916
1142	Q8BHN3	GANAB_MOUSE	0.304687	0.992013	0.244548	0.854167	Q14697	GANAB_HUMAN	Direct	23193
1143	Q8BIE6	FRM4A_MOUSE	0.393447	0.885869	0.204833	0	Q9P2Q2	FRM4A_HUMAN	Direct	55691
1144	Q920B0	FRM4B_MOUSE	0.393447	0.885869	0.204833	0	Q9Y2L6	FRM4B_HUMAN	Direct	23150
1145	Q8BK64	AHSA1_MOUSE	0.455323	0.993604	0.0903345	0.862745	O95433	AHSA1_HUMAN	Direct	10598
1146	Q8BKC5	IPO5_MOUSE	0.220697	0.986321	0.0445338	0.716981	O00410	IPO5_HUMAN	Direct	3843
1147	Q8BL99	DOP1_MOUSE	0.0624562	0.979377	0.182106	0.753623	Q5JWR5	DOP1_HUMAN	Direct	23033
1148	Q8BLY2	SYTC2_MOUSE	0.238711	0.991155	0.344042	0.941176	A2RTX5	SYTC2_HUMAN	Direct	123283
1149	Q8BMI3	GGA3_MOUSE	0.131821	0.893178	0.5	0.5	Q9NZ52	GGA3_HUMAN	Direct	23163
1150	Q8BMJ2	SYLC_MOUSE	0.0396884	0.980474	0.149864	0.789474	Q9P2J5	SYLC_HUMAN	Direct	51520
1151	Q8BMP6	GCP60_MOUSE	0.442795	0.951712	0.198727	0.444444	Q9H3P7	GCP60_HUMAN	Direct	64746
1152	Q8BNU0	ARMC6_MOUSE	0.803929	0.997153	0.204833	0.8	Q6NXE6	ARMC6_HUMAN	Direct	93436
1153	Q8BNW9	KBTBB_MOUSE	0.0321823	0.983656	0.105573	0.764706	O94819	KBTBB_HUMAN	Direct	9920
1154	Q8BP47	SYNC_MOUSE	0.725477	1.00032	0.0445338	0.872881	O43776	SYNC_HUMAN	Direct	4677
1155	Q8BPN8	DMXL2_MOUSE	0.102372	0.973008	0.0540476	0.621891	Q8TDJ6	DMXL2_HUMAN	Direct	23312
1156	Q8BU30	SYIC_MOUSE	0.112329	0.996819	0.292893	1.01026	P41252	SYIC_HUMAN	Direct	3376
1157	Q8BUK6	HOOK3_MOUSE	0.108025	0.989506	0.711723	0.947368	Q86VS8	HOOK3_HUMAN	Direct	84376
1158	Q8BUN5	SMAD3_MOUSE	0.00366168	0.906899	0.125666	0.285714	P84022	SMAD3_HUMAN	Direct	4088
1159	Q8BW96	KCC1D_MOUSE	0.227375	0.929007	0.0513167	0.333333	Q8IU85	KCC1D_HUMAN	Direct	57118
1160	Q8BWF0	SSDH_MOUSE	0.517991	0.99307	0.0796296	0.793103	P51649	SSDH_HUMAN	Direct	7915
1161	Q8BWJ3	KPB2_MOUSE	0.0904243	0.971673	0.39587	0.789474	P46019	KPB2_HUMAN	Direct	5256
1162	Q8BWT5	DIP2A_MOUSE	0.215722	0.986123	0.155958	0.692308	Q14689	DIP2A_HUMAN	Direct	23181
1163	Q8BX70	VP13C_MOUSE	0.228751	0.936067	0.0917103	0.470588	Q709C8	VP13C_HUMAN	Direct	54832
1164	Q8BXN9	TM87A_MOUSE	0.0361503	0.958922	0.204833	0.571429	Q8NBN3	TM87A_HUMAN	Direct	25963
1165	Q8BXR9	OSBL6_MOUSE	0.194526	0.95483	0.0917103	0.526316	Q9BZF3	OSBL6_HUMAN	Direct	114880
1166	Q8BY87	UBP47_MOUSE	0.137896	0.975786	0.105573	0.724138	Q96K76	UBP47_HUMAN	Direct	55031
1167	Q8BYI9	TENR_MOUSE	0.19824	0.975006	0.148067	0.722467	Q92752	TENR_HUMAN	Direct	7143
1168	Q8BYM5	NLGN3_MOUSE	0.0917108	0.980723	0.198727	0.761905	Q9NZ94	NLGN3_HUMAN	Direct	54413
1169	Q8BZQ7	ANC2_MOUSE	0.00409761	0.872773	0.349886	1.09375	Q9UJX6	ANC2_HUMAN	Direct	29882
1170	Q8C050	KS6A5_MOUSE	0.0467651	0.96885	NA	0.75	O75582	KS6A5_HUMAN	Direct	9252
1171	Q8C078	KKCC2_MOUSE	0.0886846	0.942759	0.204833	0.4	Q96RR4	KKCC2_HUMAN	Direct	10645
1172	Q8C0L9	GPCP1_MOUSE	0.0295857	0.853813	NA	0	Q9NPB8	GPCP1_HUMAN	Direct	56261
1173	Q8C0Y0	PP4R4_MOUSE	0.237709	0.976475	0.105573	0.636364	Q6NUP7	PP4R4_HUMAN	Direct	57718
1174	Q8C1B1	CAMP2_MOUSE	0.363336	0.989002	0.120528	0.717647	Q08AD1	CAMP2_HUMAN	Direct	23271
1175	Q8C5L6	INP5K_MOUSE	0.15546	0.941487	NA	0.5	Q9BT40	INP5K_HUMAN	Direct	51763
1176	Q8C754	VPS52_MOUSE	0.106857	0.988406	0.155958	0.826087	Q8N1B4	VPS52_HUMAN	Direct	6293
1177	Q8C7M3	TRIM9_MOUSE	0.161563	0.983591	0.0298575	0.703704	Q9C026	TRIM9_HUMAN	Direct	114088
1178	Q8C863	ITCH_MOUSE	0.211652	0.983298	0.204833	0.8	Q96J02	ITCH_HUMAN	Direct	83737
1179	Q8C878	UBA3_MOUSE	0.5	0.935748	0.204833	0	Q8TBC4	UBA3_HUMAN	Direct	9039
1180	Q8C8R3	ANK2_MOUSE	0.166689	0.974177	0.327984	0.794872	Q01484	ANK2_HUMAN	Direct	287
1181	Q8CA95	PDE10_MOUSE	0.184909	0.98665	0.205498	0.824074	Q9Y233	PDE10_HUMAN	Direct	10846
1182	Q8CCB4	VPS53_MOUSE	0.0542949	0.98566	0.491885	0.878049	Q5VIR6	VPS53_HUMAN	Direct	55275
1183	Q8CCJ4	AMER2_MOUSE	0.244818	0.932882	0.349886	0.5	Q8N7J2	AMER2_HUMAN	Direct	219287
1184	Q8CFI0	NED4L_MOUSE	0.364551	0.993558	0.0421737	0.831933	Q96PU5	NED4L_HUMAN	Direct	23327
1185	Q8CGC7	SYEP_MOUSE	0.0636991	0.982346	0.136837	0.779037	P07814	SYEP_HUMAN	Direct	2058
1186	Q8CGV2	TPH2_MOUSE	0.104226	0.997573	1	1	Q8IWU9	TPH2_HUMAN	Direct	121278
1187	Q8CGY8	OGT1_MOUSE	0.102352	0.988725	0.16898	0.792079	O15294	OGT1_HUMAN	Direct	8473
1188	Q8CH72	TRI32_MOUSE	0.0630581	0.992235	0.168682	0.822581	Q13049	TRI32_HUMAN	Direct	22954
1189	Q8CHC4	SYNJ1_MOUSE	0.522725	0.998286	0.034469	0.789683	O43426	SYNJ1_HUMAN	Direct	8867
1190	Q8CHG7	RPGF2_MOUSE	0.112944	0.980999	0.0618575	0.638889	Q9Y4G8	RPGF2_HUMAN	Direct	9693
1191	Q8CHH9	SEPT8_MOUSE	0.017705	0.841491	NA	0	Q92599	SEPT8_HUMAN	Direct	23176
1192	Q8CI94	PYGB_MOUSE	0.240488	0.987356	0.0490392	0.863958	P11216	PYGB_HUMAN	Direct	5834
1193	Q8CI95	OSB11_MOUSE	0.131257	0.952997	0.5	0.5	Q9BXB4	OSB11_HUMAN	Direct	114885
1194	Q8CIB5	FERM2_MOUSE	0.022542	0.965474	0.11953	0.661972	Q96AC1	FERM2_HUMAN	Direct	10979
1195	Q8CIG8	ANM5_MOUSE	0.222365	0.989019	0.0692862	0.75	O14744	ANM5_HUMAN	Direct	10419
1196	Q8CIQ7	DOCK3_MOUSE	0.0745526	0.981401	0.0786594	0.534884	Q8IZD9	DOCK3_HUMAN	Direct	1795
1197	Q8CJG0	AGO2_MOUSE	0.371227	0.985895	0.148067	0.689655	Q9UKV8	AGO2_HUMAN	Direct	27161
1198	Q8K0U4	HS12A_MOUSE	0.00907264	0.963432	0.0423266	0.525253	O43301	HS12A_HUMAN	Direct	259217
1199	Q8K1M6	DNM1L_MOUSE	0.208198	0.981639	0.257762	0.735849	O00429	DNM1L_HUMAN	Direct	10059
1200	Q8K2B3	SDHA_MOUSE	0.0317188	0.973672	0.0194193	0.52381	P31040	SDHA_HUMAN	Direct	6389
1201	Q8K2Z2	PRP39_MOUSE	0.105131	0.979534	0.119035	0.708661	Q86UA1	PRP39_HUMAN	Direct	55015
1202	Q8K4I3	ARHG6_MOUSE	0.0521863	0.831778	NA	0	Q15052	ARHG6_HUMAN	Direct	9459
1203	Q8QZT2	CCSAP_MOUSE	0.361335	0.995563	0.198727	0.861111	Q6IQ19	CCSAP_HUMAN	Direct	126731
1204	Q8R071	IP3KA_MOUSE	0.742717	0.996984	0.0935736	0.755319	P23677	IP3KA_HUMAN	Direct	3706
1205	Q8R088	GLP3L_MOUSE	0.0241967	0.884853	NA	0	Q9H4A5	GLP3L_HUMAN	Direct	55204
1206	Q8R151	ZNFX1_MOUSE	0.160467	0.977009	0.240347	0.685714	Q9P2E3	ZNFX1_HUMAN	Direct	57169
1207	Q8R1S0	COQ6_MOUSE	0.425594	0.987079	0.198727	0.827586	Q9Y2Z9	COQ6_HUMAN	Direct	51004
1208	Q8R313	EXOC6_MOUSE	0.0934934	0.978462	0.27259	0.785714	Q8TAG9	EXOC6_HUMAN	Direct	54536
1209	Q8R317	UBQL1_MOUSE	0.248844	0.992141	0.125666	0.821429	Q9UMX0	UBQL1_HUMAN	Direct	29979
1210	Q8R366	IGSF8_MOUSE	0.0285401	0.970203	0.0194193	0.62963	Q969P0	IGSF8_HUMAN	Direct	93185
1211	Q8R3C0	MCMBP_MOUSE	0.130154	0.95518	0.317839	0.5	Q9BTE3	MCMBP_HUMAN	Direct	79892
1212	Q8R5A6	TB22A_MOUSE	0.288102	0.995012	0.204833	0.8125	Q8WUA7	TB22A_HUMAN	Direct	25771
1213	Q8R5H1	UBP15_MOUSE	0.674955	0.997482	0.129048	0.914634	Q9Y4E8	UBP15_HUMAN	Direct	9958
1214	Q8VBT9	ASPC1_MOUSE	0.143819	0.915591	0.0513167	0.333333	Q9BZE9	ASPC1_HUMAN	Direct	79058
1215	Q8VBY2	KKCC1_MOUSE	0.477041	0.932491	0.125666	0.736842	Q8N5S9	KKCC1_HUMAN	Direct	84254
1216	Q8VD65	PI3R4_MOUSE	0.102396	0.965621	0.923733	1.01887	Q99570	PI3R4_HUMAN	Direct	30849
1217	Q8VDC0	SYLM_MOUSE	0.27084	0.844058	0.0298575	0.111111	Q15031	SYLM_HUMAN	Direct	23395
1218	Q8VDI7	UBAC1_MOUSE	0.649755	0.989944	0.125666	0.615385	Q9BSL1	UBAC1_HUMAN	Direct	10422
1219	Q8VDM4	PSMD2_MOUSE	0.0418001	0.981869	0.201908	0.813953	Q13200	PSMD2_HUMAN	Direct	5708
1220	Q8VDN2	AT1A1_MOUSE	0.158603	0.977289	0.198727	0.840426	P05023	AT1A1_HUMAN	Direct	476
1221	Q8VE52	OGRL1_MOUSE	0.0917542	0.982305	0.204833	0.75	Q5TC84	OGRL1_HUMAN	Direct	79627
1222	Q8VEM8	MPCP_MOUSE	0.0832146	0.97505	0.27259	0.684211	Q00325	MPCP_HUMAN	Direct	5250
1223	Q8VHH5	AGAP3_MOUSE	0.184449	0.986182	0.5	0.888889	Q96P47	AGAP3_HUMAN	Direct	116988
1224	Q91V92	ACLY_MOUSE	0.158004	0.981858	0.161302	0.73494	P53396	ACLY_HUMAN	Direct	47
1225	Q91VR2	ATPG_MOUSE	0.0692277	0.938137	0.5	0.666667	P36542	ATPG_HUMAN	Direct	509
1226	Q91VR5	DDX1_MOUSE	0.155827	0.991343	0.0155112	0.643678	Q92499	DDX1_HUMAN	Direct	1653
1227	Q91VR8	BRK1_MOUSE	0.111291	0.97756	0.5	1.5	Q8WUW1	BRK1_HUMAN	Direct	55845
1228	Q91W50	CSDE1_MOUSE	0.237561	0.982777	0.317839	0.805556	O75534	CSDE1_HUMAN	Direct	7812
1229	Q91W96	APC4_MOUSE	0.037351	0.964934	NA	0.636364	Q9UJX5	APC4_HUMAN	Direct	29945
1230	Q91WC9	DGLB_MOUSE	0.562279	0.989178	0.198727	0.642857	Q8NCG7	DGLB_HUMAN	Direct	221955
1231	Q91WG7	DGKG_MOUSE	0.00839835	0.975276	0.169959	0.797619	P49619	DGKG_HUMAN	Direct	1608
1232	Q91XM9	DLG2_MOUSE	0.241092	0.801534	0.0704466	0.1	Q15700	DLG2_HUMAN	Direct	1740
1233	Q91XU0	WRIP1_MOUSE	0.084092	0.960215	0.24076	0.586207	Q96S55	WRIP1_HUMAN	Direct	56897
1234	Q91Y86	MK08_MOUSE	0.959863	0.999615	0.0971796	0.831169	P45983	MK08_HUMAN	Direct	5599
1235	Q91YQ5	RPN1_MOUSE	0.365482	0.996751	0.198727	0.833333	P04843	RPN1_HUMAN	Direct	6184
1236	Q91Z38	TTC1_MOUSE	0.537334	0.990463	0.129048	0.75	Q99614	TTC1_HUMAN	Direct	7265
1237	Q920I9	WDR7_MOUSE	0.447623	0.991815	0.057599	0.756345	Q9Y4E6	WDR7_HUMAN	Direct	23335
1238	Q920N7	SYT12_MOUSE	0.160135	0.989524	0.204833	0.857143	Q8IV01	SYT12_HUMAN	Direct	91683
1239	Q920P5	KAD5_MOUSE	0.0547687	0.986819	0.105573	0.870968	Q9Y6K8	KAD5_HUMAN	Direct	26289
1240	Q920Q4	VPS16_MOUSE	0.118759	0.982692	0.0715233	0.736842	Q9H269	VPS16_HUMAN	Direct	64601
1241	Q920R0	ALS2_MOUSE	0.00289948	0.979408	0.0903345	0.533333	Q96Q42	ALS2_HUMAN	Direct	57679
1242	Q921F2	TADBP_MOUSE	0.872752	1.00193	0.0843885	0.690476	Q13148	TADBP_HUMAN	Direct	23435
1243	Q921G8	GCP2_MOUSE	0.13851	0.975968	0.0316556	0.55814	Q9BSJ2	GCP2_HUMAN	Direct	10844
1244	Q921Q7	RIN1_MOUSE	0.0382165	0.952276	0.0704466	0.526316	Q13671	RIN1_HUMAN	Direct	9610
1245	Q922X9	ANM7_MOUSE	0.184857	0.97191	0.0917103	0.590909	Q9NVM4	ANM7_HUMAN	Direct	54496
1246	Q924C1	XPO5_MOUSE	0.43943	0.993256	0.133276	0.812903	Q9HAV4	XPO5_HUMAN	Direct	57510
1247	Q924N4	S12A6_MOUSE	0.0599182	0.943644	0.5	0.8	Q9UHW9	S12A6_HUMAN	Direct	9990
1248	Q924Z6	XPO6_MOUSE	0.325098	1.01115	0.0917103	0.844828	Q96QU8	XPO6_HUMAN	Direct	23214
1249	Q99JN2	KLH22_MOUSE	0.0013274	0.973574	0.0917103	0.653846	Q53GT1	KLH22_HUMAN	Direct	84861
1250	Q99JY9	ARP3_MOUSE	0.700517	0.994843	0.228758	0.846847	P61158	ARP3_HUMAN	Direct	10096
1251	Q99K46	UBP11_MOUSE	0.121539	0.978161	0.148067	0.795455	P51784	UBP11_HUMAN	Direct	8237
1252	Q99K70	RRAGC_MOUSE	0.0397957	0.968986	NA	0.666667	Q9HB90	RRAGC_HUMAN	Direct	64121
1253	Q99KC8	VMA5A_MOUSE	0.14139	0.957594	0.204833	0.7	O00534	VMA5A_HUMAN	Direct	4013
1254	Q99KF1	TMED9_MOUSE	0.0916602	0.997677	0.795167	0.933333	Q9BVK6	TMED9_HUMAN	Direct	54732
1255	Q99LE6	ABCF2_MOUSE	0.189178	0.963741	0.0903345	0.5	Q9UG63	ABCF2_HUMAN	Direct	10061
1256	Q99LG2	TNPO2_MOUSE	0.0666703	0.980597	0.175615	0.69697	O14787	TNPO2_HUMAN	Direct	30000
1257	Q99LR1	ABD12_MOUSE	0.609466	0.991768	0.155958	0.652174	Q8N2K0	ABD12_HUMAN	Direct	26090
1258	Q99ME2	WDR6_MOUSE	0.126197	0.98456	0.297762	0.811594	Q9NNW5	WDR6_HUMAN	Direct	11180
1259	Q99MK8	ARBK1_MOUSE	0.157986	0.969729	0.503838	0.785714	P25098	ARBK1_HUMAN	Direct	156
1260	Q99MN1	SYK_MOUSE	0.0931625	0.987471	0.10044	0.832117	Q15046	SYK_HUMAN	Direct	3735
1261	Q99MR0	ACL6B_MOUSE	0.943564	0.999188	0.0704466	0.653846	O94805	ACL6B_HUMAN	Direct	51412
1262	Q99MR3	S12A9_MOUSE	0.0402787	0.950309	0.105137	0.4	Q9BXP2	S12A9_HUMAN	Direct	56996
1263	Q99MR8	MCCA_MOUSE	0.0861482	0.974885	0.0704466	0.5	Q96RQ3	MCCA_HUMAN	Direct	56922
1264	Q99NB8	UBQL4_MOUSE	0.0636039	0.974635	0.00294551	0.446809	Q9NRR5	UBQL4_HUMAN	Direct	56893
1265	Q99PJ0	NTRI_MOUSE	0.0223558	0.978132	NA	0.75	Q9P121	NTRI_HUMAN	Direct	50863
1266	Q9CQ79	TXND9_MOUSE	0.559481	0.973489	0.204833	0.5	O14530	TXND9_HUMAN	Direct	10190
1267	Q9CQA3	SDHB_MOUSE	0.076717	0.960117	NA	0.5	P21912	SDHB_HUMAN	Direct	6390
1268	Q9CQQ7	AT5F1_MOUSE	0.0149204	0.827703	0.204833	0	P24539	AT5F1_HUMAN	Direct	515
1269	Q9CXF4	TBC15_MOUSE	0.0220063	0.969738	0.0546643	0.704545	Q8TC07	TBC15_HUMAN	Direct	64786
1270	Q9CYI0	NJMU_MOUSE	0.672961	0.994432	0.204833	0.571429	Q9HAS0	NJMU_HUMAN	Direct	64149
1271	Q9CZ13	QCR1_MOUSE	0.362587	0.972555	0.0715233	0.5	P31930	QCR1_HUMAN	Direct	7384
1272	Q9CZ30	OLA1_MOUSE	0.531009	0.993398	0.115285	0.768293	Q9NTK5	OLA1_HUMAN	Direct	29789
1273	Q9CZ44	NSF1C_MOUSE	0.434011	0.989294	0.145628	0.817204	Q9UNZ2	NSF1C_HUMAN	Direct	55968
1274	Q9CZJ2	HS12B_MOUSE	0.024089	0.786487	0.0704466	0	Q96MM6	HS12B_HUMAN	Direct	116835
1275	Q9D051	ODPB_MOUSE	0.258733	0.964714	0.105573	0.555556	P11177	ODPB_HUMAN	Direct	5162
1276	Q9D0I9	SYRC_MOUSE	0.0437996	0.990692	0.210165	0.933333	P54136	SYRC_HUMAN	Direct	5917
1277	Q9D0R2	SYTC_MOUSE	0.0792918	0.97798	0.10044	0.729412	P26639	SYTC_HUMAN	Direct	6897
1278	Q9D1K2	VATF_MOUSE	0.0276773	0.851806	NA	0	Q16864	VATF_HUMAN	Direct	9296
1279	Q9D4H1	EXOC2_MOUSE	0.0874679	0.976154	0.374334	0.888889	Q96KP1	EXOC2_HUMAN	Direct	55770
1280	Q9D4H8	CUL2_MOUSE	0.193892	0.987838	0.116896	0.779874	Q13617	CUL2_HUMAN	Direct	8453
1281	Q9D662	SC23B_MOUSE	0.208099	0.989369	0.5	0.926471	Q15437	SC23B_HUMAN	Direct	10483
1282	Q9D8E6	RL4_MOUSE	0.463458	0.987043	0.115285	0.720588	P36578	RL4_HUMAN	Direct	6124
1283	Q9D906	ATG7_MOUSE	0.0863034	0.934511	0.062662	0.290323	O95352	ATG7_HUMAN	Direct	10533
1284	Q9D9E0	S22AH_MOUSE	0.406863	0.900496	0.204833	0.25	Q8WUG5	S22AH_HUMAN	Direct	51310
1285	Q9DB77	QCR2_MOUSE	0.365513	0.975537	0.129048	0.461538	P22695	QCR2_HUMAN	Direct	7385
1286	Q9DBC0	SELO_MOUSE	0.0570128	0.979297	0.295167	0.8	Q9BVL4	SELO_HUMAN	Direct	83642
1287	Q9DBC3	CMTR1_MOUSE	0.0475291	0.950128	0.711723	0.833333	Q8N1G2	CMTR1_HUMAN	Direct	23070
1288	Q9DBF1	AL7A1_MOUSE	0.128476	0.984387	0.0792102	0.880952	P49419	AL7A1_HUMAN	Direct	501
1289	Q9DBG3	AP2B1_MOUSE	0.102212	0.987739	0.204833	0.736842	P63010	AP2B1_HUMAN	Direct	163
1290	Q9DBL7	COASY_MOUSE	0.00444297	0.966367	0.5	0.909091	Q13057	COASY_HUMAN	Direct	80347
1291	Q9DBQ7	PACE1_MOUSE	0.0858013	0.928019	NA	0	Q8IZE3	PACE1_HUMAN	Direct	57147
1292	Q9DBR1	XRN2_MOUSE	0.145584	0.973007	0.165539	0.762712	Q9H0D6	XRN2_HUMAN	Direct	22803
1293	Q9DBR3	ARMC8_MOUSE	0.144636	0.985385	0.125666	0.722222	Q8IUR7	ARMC8_HUMAN	Direct	25852
1294	Q9DC63	FBX3_MOUSE	0.0513554	0.963046	0.144462	0.649123	Q9UK99	FBX3_HUMAN	Direct	26273
1295	Q9DCP2	S38A3_MOUSE	0.0157863	0.869374	NA	0	Q99624	S38A3_HUMAN	Direct	10991
1296	Q9EPJ9	ARFG1_MOUSE	0.862183	0.998308	0.0917103	0.910891	Q8N6T3	ARFG1_HUMAN	Direct	55738
1297	Q9EPK7	XPO7_MOUSE	0.375205	0.996881	0.084685	0.815498	Q9UIA9	XPO7_HUMAN	Direct	23039
1298	Q9EPL8	IPO7_MOUSE	0.112185	0.97879	0.181935	0.623932	O95373	IPO7_HUMAN	Direct	10527
1299	Q9EPU0	RENT1_MOUSE	0.199631	0.981287	0.204833	0.895349	Q92900	RENT1_HUMAN	Direct	5976
1300	Q9EPW0	INP4A_MOUSE	0.163523	0.984323	0.044221	0.759259	Q96PE3	INP4A_HUMAN	Direct	3631
1301	Q9EQH3	VPS35_MOUSE	0.460423	0.994042	0.0577159	0.710526	Q96QK1	VPS35_HUMAN	Direct	55737
1302	Q9ER73	ELP4_MOUSE	0.333489	0.952999	0.2	0.619048	Q96EB1	ELP4_HUMAN	Direct	26610
1303	Q9ERD7	TBB3_MOUSE	0.736701	0.998827	0.0529294	0.757576	Q13509	TBB3_HUMAN	Direct	10381
1304	Q9ES28	ARHG7_MOUSE	0.0492755	0.776165	0.0445338	0.0625	Q14155	ARHG7_HUMAN	Direct	8874
1305	Q9ES34	UBE3B_MOUSE	0.0577869	0.955867	0.204833	0.769231	Q7Z3V4	UBE3B_HUMAN	Direct	89910
1306	Q9ESN6	TRIM2_MOUSE	0.143401	0.984206	0.148067	0.804348	Q9C040	TRIM2_HUMAN	Direct	23321
1307	Q9ESN9	JIP3_MOUSE	0.209423	0.945462	0.155958	0.428571	Q9UPT6	JIP3_HUMAN	Direct	23162
1308	Q9ET01	PYGL_MOUSE	0.303904	0.987583	0.244899	0.872611	P06737	PYGL_HUMAN	Direct	5836
1309	Q9JHU4	DYHC1_MOUSE	0.0787343	0.987059	0.217887	0.843373	Q14204	DYHC1_HUMAN	Direct	1778
1310	Q9JIF0	ANM1_MOUSE	0.31358	0.985233	0.13109	0.775862	Q99873	ANM1_HUMAN	Direct	3276
1311	Q9JII5	DAZP1_MOUSE	0.235902	0.842555	0.0298575	0.111111	Q96EP5	DAZP1_HUMAN	Direct	26528
1312	Q9JIS5	SV2A_MOUSE	0.64906	1.00241	0.217099	0.945763	Q7L0J3	SV2A_HUMAN	Direct	9900
1313	Q9JJK2	LANC2_MOUSE	0.689676	0.993898	0.0792102	0.642857	Q9NS86	LANC2_HUMAN	Direct	55915
1314	Q9JJV2	PROF2_MOUSE	0.167811	0.946347	0.105573	0.75	P35080	PROF2_HUMAN	Direct	5217
1315	Q9JJY3	NSMA2_MOUSE	0.0745456	0.900091	0.155958	0.2	Q9NY59	NSMA2_HUMAN	Direct	55512
1316	Q9JLM8	DCLK1_MOUSE	0.177603	0.98693	0.06126	0.755102	O15075	DCLK1_HUMAN	Direct	9201
1317	Q9JLN9	MTOR_MOUSE	0.04554	0.976758	0.138537	0.696933	P42345	MTOR_HUMAN	Direct	2475
1318	Q9JLV5	CUL3_MOUSE	0.0560516	0.986903	0.201908	0.791304	Q13618	CUL3_HUMAN	Direct	8452
1319	Q9JM52	MINK1_MOUSE	0.122909	0.965271	0.0827716	0.476923	Q8N4C8	MINK1_HUMAN	Direct	50488
1320	Q9JMC3	DNJA4_MOUSE	0.574595	0.978954	0.0636708	0.659574	Q8WW22	DNJA4_HUMAN	Direct	55466
1321	Q9QVP9	FAK2_MOUSE	0.258541	0.990217	0.18934	0.82069	Q14289	FAK2_HUMAN	Direct	2185
1322	Q9QXK3	COPG2_MOUSE	0.104225	0.973873	0.4453	0.764706	Q9UBF2	COPG2_HUMAN	Direct	26958
1323	Q9QXL2	KI21A_MOUSE	0.609408	0.995845	0.105573	0.744681	Q7Z4S6	KI21A_HUMAN	Direct	55605
1324	Q9QXS1	PLEC_MOUSE	0.00249273	0.970158	NA	1	Q15149	PLEC_HUMAN	Direct	5339
1325	Q9QYJ0	DNJA2_MOUSE	0.226048	0.985901	0.0917103	0.897727	O60884	DNJA2_HUMAN	Direct	10294
1326	Q9QYR6	MAP1A_MOUSE	0.0187366	0.973785	0.206772	0.734694	P78559	MAP1A_HUMAN	Direct	4130
1327	Q9QZ08	NAGK_MOUSE	0.119588	0.977277	0.105573	0.555556	Q9UJ70	NAGK_HUMAN	Direct	55577
1328	Q9QZM0	UBQL2_MOUSE	0.0570197	0.979295	0.0636708	0.589744	Q9UHD9	UBQL2_HUMAN	Direct	29978
1329	Q9R0K7	AT2B2_MOUSE	0.241046	0.963246	0.24076	0.555556	Q01814	AT2B2_HUMAN	Direct	491
1330	Q9R0L7	AKP8L_MOUSE	0.918586	1.00086	0.198727	0.871795	Q9ULX6	AKP8L_HUMAN	Direct	26993
1331	Q9R0Q3	TMED2_MOUSE	0.218301	0.98703	0.295167	0.8	Q15363	TMED2_HUMAN	Direct	10959
1332	Q9R111	GUAD_MOUSE	0.693448	1.00489	0.104483	0.791667	Q9Y2T3	GUAD_HUMAN	Direct	9615
1333	Q9R1L5	MAST1_MOUSE	0.146179	0.968328	0.0792102	0.545455	Q9Y2H9	MAST1_HUMAN	Direct	22983
1334	Q9R1R2	TRIM3_MOUSE	0.127969	0.987271	0.5	0.981481	O75382	TRIM3_HUMAN	Direct	10612
1335	Q9R1V4	ADA11_MOUSE	0.0445231	0.972546	NA	0.75	O75078	ADA11_HUMAN	Direct	4185
1336	Q9WTM5	RUVB2_MOUSE	0.641321	0.992321	0.125666	0.912281	Q9Y230	RUVB2_HUMAN	Direct	10856
1337	Q9WTS5	TEN2_MOUSE	0.119068	0.984649	0.349886	0.8	Q9NT68	TEN2_HUMAN	Direct	57451
1338	Q9WTU6	MK09_MOUSE	0.499794	0.996899	0.11421	0.885	P45984	MK09_HUMAN	Direct	5601
1339	Q9WTX6	CUL1_MOUSE	0.0841588	0.983348	0.105137	0.777778	Q13616	CUL1_HUMAN	Direct	8454
1340	Q9WUA3	PFKAP_MOUSE	0.0641041	0.988434	0.758181	1.01504	Q01813	PFKAP_HUMAN	Direct	5214
1341	Q9WUB0	HOIL1_MOUSE	0.0904687	0.985026	0.795167	0.954545	Q9BYM8	HOIL1_HUMAN	Direct	10616
1342	Q9WUB3	PYGM_MOUSE	0.162971	0.988544	0.922508	1.00488	P11217	PYGM_HUMAN	Direct	5837
1343	Q9WUM5	SUCA_MOUSE	0.214194	0.985953	0.204833	0.666667	P53597	SUCA_HUMAN	Direct	8802
1344	Q9WV60	GSK3B_MOUSE	0.953924	0.998963	0.0513167	0.860465	P49841	GSK3B_HUMAN	Direct	2932
1345	Q9Z0E0	NCDN_MOUSE	0.0175933	0.983997	0.00874585	0.647399	Q9UBB6	NCDN_HUMAN	Direct	23154
1346	Q9Z1E4	GYS1_MOUSE	0.248775	0.996073	0.810892	1.00952	P13807	GYS1_HUMAN	Direct	2997
1347	Q9Z1G4	VPP1_MOUSE	0.135929	0.986018	NA	0.917647	Q93050	VPP1_HUMAN	Direct	535
1348	Q9Z1J3	NFS1_MOUSE	0.917953	1.00089	0.105573	0.878788	Q9Y697	NFS1_HUMAN	Direct	9054
1349	Q9Z1K5	ARI1_MOUSE	0.189109	0.965243	0.105573	0.555556	Q9Y4X5	ARI1_HUMAN	Direct	25820
1350	Q9Z1R2	BAG6_MOUSE	0.225688	0.981193	0.3094	0.733333	P46379	BAG6_HUMAN	Direct	7917
1351	Q9Z1S3	GRP1_MOUSE	0.0661742	0.974287	0.148067	0.608696	O95267	GRP1_HUMAN	Direct	10125
1352	Q9Z1W9	STK39_MOUSE	0.211401	0.929077	0.0513167	0.333333	Q9UEW8	STK39_HUMAN	Direct	27347
1353	Q9Z268	RASL1_MOUSE	0.204006	0.978522	0.210165	0.78125	O95294	RASL1_HUMAN	Direct	8437
1354	Q9Z2B9	KS6A4_MOUSE	0.0105	0.974471	0.421436	0.772727	O75676	KS6A4_HUMAN	Direct	8986
1355	Q9Z2C4	MTMR1_MOUSE	0.0817749	0.977656	0.204833	0.727273	Q13613	MTMR1_HUMAN	Direct	8776
1356	Q2YDW2	MSTO1_MOUSE	0.211311	0.970933	0.204833	0.666667	Q9BUK6	MSTO1_HUMAN	Direct	55154
1357	P08775	RPB1_MOUSE	0.0955505	0.875237	0.27259	0.142857	P24928	RPB1_HUMAN	Direct	5430
1358	Q6DFV5	HELZ_MOUSE	0.273907	0.932896	0.198727	0.375	P42694	HELZ_HUMAN	Direct	9931
1359	Q6DID3	SCAF8_MOUSE	0.181339	0.941604	0.155958	0.333333	Q9UPN6	SCAF8_HUMAN	Direct	22828
1360	Q4VGL6	RC3H1_MOUSE	0.43995	0.920041	0.204833	0.25	Q5TC82	RC3H1_HUMAN	Direct	149041
1361	P0C7L0	WIPF3_MOUSE	0.0541101	0.987207	0.349886	0.918919	A6NGB9	WIPF3_HUMAN	Direct	644150
1362	Q8VCN5	CGL_MOUSE	0.259838	0.966584	0.125666	0.545455	P32929	CGL_HUMAN	Direct	1491
1363	P59114	PCIF1_MOUSE	0.242451	0.954549	0.5	0.75	Q9H4Z3	PCIF1_HUMAN	Direct	63935
1364	Q3TRJ4	K1C26_MOUSE	0.0142638	0.717497	NA	0	Q7Z3Y9	K1C26_HUMAN	Direct	353288
1365	P28474	ADHX_MOUSE	0.124286	0.993084	1	1	P11766	ADHX_HUMAN	Direct	128
1366	Q8VE11	MTMR6_MOUSE	0.212512	0.965817	0.292893	0.6	Q9Y217	MTMR6_HUMAN	Direct	9107
1367	B9EHT4	CLIP3_MOUSE	0.0269083	0.8379	NA	0	Q96DZ5	CLIP3_HUMAN	Direct	25999
1368	Q9WTX2	PRKRA_MOUSE	0.412385	0.963945	0.105573	0.428571	O75569	PRKRA_HUMAN	Direct	8575
1369	B9EKR1	PRPTZ_MOUSE	0.00300079	0.961569	0.0917103	0.756757	P23471	PTPRZ_HUMAN	HCOP	5803
1370	Q3UH60	DIP2B_MOUSE	0.608582	0.996901	0.16795	0.875	Q9P265	DIP2B_HUMAN	Direct	57609
1371	D3YZP9	CCDC6_MOUSE	0.406725	0.991734	0.204833	0.911765	Q16204	CCDC6_HUMAN	Direct	8030
1372	Q3UM29	COG7_MOUSE	0.10598	0.971819	0.39587	0.826087	P83436	COG7_HUMAN	Direct	91949
1373	Q91VY9	ZN622_MOUSE	0.160216	0.970855	NA	0.5	Q969S3	ZN622_HUMAN	Direct	90441
1374	P62774	MTPN_MOUSE	0.0224284	0.834017	NA	0	P58546	MTPN_HUMAN	Direct	136319
1375	P62843	RS15_MOUSE	0.236408	0.979507	0.5	0.923077	P62841	RS15_HUMAN	Direct	6209
1376	P62858	RS28_MOUSE	0.158734	0.971322	0.503838	0.666667	P62857	RS28_HUMAN	Direct	6234
1377	O08648	M3K4_MOUSE	0.51843	0.972354	0.198727	0.5	Q9Y6R4	M3K4_HUMAN	Direct	4216
1378	P06795	MDR1B_MOUSE	0.142257	0.959825	0.125666	0.642857	O95342	ABCBB_HUMAN	HCOP	8647
1379	P21981	TGM2_MOUSE	0.0211382	0.850643	0.0513167	0.333333	P21980	TGM2_HUMAN	Direct	7052
1380	P62889	RL30_MOUSE	0.911433	0.998911	0.198727	0.666667	P62888	RL30_HUMAN	Direct	6156
1381	Q8C6G8	WDR26_MOUSE	0.0383351	0.949032	0.0298575	0.68	Q9H7D7	WDR26_HUMAN	Direct	80232
1382	Q9QX11	CYH1_MOUSE	0.189521	0.948687	0.5	0.5	Q15438	CYH1_HUMAN	Direct	9267
1383	O35129	PHB2_MOUSE	0.0108699	0.819387	NA	0	Q99623	PHB2_HUMAN	Direct	11331
1384	Q5NCQ5	DPH1_MOUSE	0.246931	0.966828	0.349886	0.625	Q9BZG8	DPH1_HUMAN	Direct	1801
1385	Q5SP85	CC85A_MOUSE	0.300042	0.873394	0.105573	0.2	Q96PX6	CC85A_HUMAN	Direct	114800
1386	O35594	IFT81_MOUSE	0.126315	0.914162	NA	0	Q8WYA0	IFT81_HUMAN	Direct	28981
1387	Q921H9	COA7_MOUSE	0.143745	0.976608	0.204833	0.4	Q96BR5	COA7_HUMAN	Direct	65260
1388	P29788	VTNC_MOUSE	0.111468	0.843875	0.5	0.5	P04004	VTNC_HUMAN	Direct	7448
1389	Q5SS90	CG057_MOUSE	0.0504433	0.939262	0.204833	0.5	Q8NEG2	CG057_HUMAN	Direct	136288
1390	Q8CDU6	HECD2_MOUSE	0.178017	0.962304	0.5	0.875	Q5U5R9	HECD2_HUMAN	Direct	143279
1391	O35709	ENC1_MOUSE	0.192697	0.954412	0.0577159	0.5	O14682	ENC1_HUMAN	Direct	8507
1392	O35710	NOCT_MOUSE	0.119277	0.931824	0.125666	0.285714	Q9UK39	NOCT_HUMAN	Direct	25819
1393	P70265	F262_MOUSE	0.201252	0.874283	0.292893	0.333333	O60825	F262_HUMAN	Direct	5208
1394	O54825	BYST_MOUSE	0.238492	0.930074	NA	0.5	Q13895	BYST_HUMAN	Direct	705
1395	P41234	ABCA2_MOUSE	0.238978	0.915252	0.5	0.5	Q9BZC7	ABCA2_HUMAN	Direct	20
1396	P42337	PK3CA_MOUSE	0.176056	0.893057	0.349886	0.25	P42336	PK3CA_HUMAN	Direct	5290
1397	Q80Y50	CMTA2_MOUSE	0.0860105	0.966348	0.157758	0.6	O94983	CMTA2_HUMAN	Direct	23125
1398	O70311	NMT2_MOUSE	0.0187316	0.897234	0.125666	0.375	O60551	NMT2_HUMAN	Direct	9397
1399	P45377	ALD2_MOUSE	0.00948001	0.786549	NA	0	Q96JD6	AKCL2_HUMAN	HCOP	83592
1400	P0C090	RC3H2_MOUSE	0.43995	0.920041	0.204833	0.25	Q9HBD1	RC3H2_HUMAN	Direct	54542
1401	O88520	SHOC2_MOUSE	0.628959	0.998496	0.105573	0.692308	Q9UQ13	SHOC2_HUMAN	Direct	8036
1402	P47915	RL29_MOUSE	0.395412	0.990537	0.16795	0.7	P47914	RL29_HUMAN	Direct	6159
1403	P97863	NFIB_MOUSE	0.723195	0.997004	0.204833	0.666667	O00712	NFIB_HUMAN	Direct	4781
1404	Q62059	CSPG2_MOUSE	0.103548	0.981621	0.204833	0.785714	P13611	CSPG2_HUMAN	Direct	1462
1405	Q9JK91	MLH1_MOUSE	0.0753659	0.938907	0.39587	0.428571	P40692	MLH1_HUMAN	Direct	4292
1406	Q8K4R4	PITC1_MOUSE	0.107885	0.983428	0.292893	0.882353	Q9UKF7	PITC1_HUMAN	Direct	26207
1407	O89053	COR1A_MOUSE	0.0380547	0.945485	0.0903345	0.611111	P31146	COR1A_HUMAN	Direct	11151
1408	Q62178	SEM4A_MOUSE	0.0837457	0.824955	0.125666	0	Q9H3S1	SEM4A_HUMAN	Direct	64218
1409	Q02384	SOS2_MOUSE	0.101962	0.856462	0.0704466	0.25	Q07890	SOS2_HUMAN	Direct	6655
1410	P50580	PA2G4_MOUSE	0.606748	0.992466	0.0792102	0.6875	Q9UQ80	PA2G4_HUMAN	Direct	5036
1411	Q05D44	IF2P_MOUSE	0.497206	0.988112	0.201908	0.724138	O60841	IF2P_HUMAN	Direct	9669
1412	P02301	H3C_MOUSE	0.0173164	0.757348	0.0903345	0	Q6NXT2	H3C_HUMAN	Direct	440093
1413	Q8BI72	CARF_MOUSE	0.056394	0.977744	0.105573	0.826087	Q9NXV6	CARF_HUMAN	Direct	55602
1414	Q8BJL0	SMAL1_MOUSE	0.299087	0.900778	0.125666	0.166667	Q9NZC9	SMAL1_HUMAN	Direct	50485
1415	P05555	ITAM_MOUSE	0.300223	0.963211	0.198727	0.545455	P11215	ITAM_HUMAN	Direct	3684
1416	Q8BJW6	EIF2A_MOUSE	0.28347	0.865462	0.129048	0.125	Q9BY44	EIF2A_HUMAN	Direct	83939
1417	Q4KWH5	PLCH1_MOUSE	0.168351	0.986373	NA	1	Q4KWH8	PLCH1_HUMAN	Direct	23007
1418	Q9R0P5	DEST_MOUSE	0.00737294	0.79137	NA	0	P60981	DEST_HUMAN	Direct	11034
1419	Q3TJZ6	FA98A_MOUSE	0.062338	0.873729	NA	0	Q8NCA5	FA98A_HUMAN	Direct	25940
1420	P59481	LMA2L_MOUSE	0.60546	1.00482	0.204833	0.625	Q9H0V9	LMA2L_HUMAN	Direct	81562
1421	Q3TVA9	CC136_MOUSE	0.628	0.988711	0.204833	0.5	Q96JN2	CC136_HUMAN	Direct	64753
1422	Q9R1Q9	VAS1_MOUSE	0.0847836	0.917133	0.257762	0.461538	Q15904	VAS1_HUMAN	Direct	537
1423	P11103	PARP1_MOUSE	0.0317081	0.947594	0.5	0.666667	P09874	PARP1_HUMAN	Direct	142
1424	Q5ND34	WDR81_MOUSE	0.457826	0.988304	0.129048	0.740741	Q562E7	WDR81_HUMAN	Direct	124997
1425	Q8BTY8	SCFD2_MOUSE	0.383865	0.940188	0.204833	0.4	Q8WU76	SCFD2_HUMAN	Direct	152579
1426	Q80T74	KLH29_MOUSE	0.169473	0.924643	0.125666	0.375	Q96CT2	KLH29_HUMAN	Direct	114818
1427	Q3UFF7	LYPL1_MOUSE	0.882059	1.0017	0.204833	0.842105	Q5VWZ2	LYPL1_HUMAN	Direct	127018
1428	P15508	SPTB1_MOUSE	0.305224	0.982679	0.240347	0.765957	P11277	SPTB1_HUMAN	Direct	6710
1429	P15532	NDKA_MOUSE	0.313578	0.963146	0.204833	0.5	P15531	NDKA_HUMAN	Direct	4830
1430	Q6PGG6	GNL3L_MOUSE	0.228057	0.932872	0.292893	0.538462	Q9NVN8	GNL3L_HUMAN	Direct	54552
1431	Q8BX17	GEMI5_MOUSE	0.198046	0.959832	0.5	0.666667	Q8TEQ6	GEMI5_HUMAN	Direct	25929
1432	Q60760	GRB10_MOUSE	0.342691	0.969921	0.201908	0.466667	Q13322	GRB10_HUMAN	Direct	2887
1433	Q9Z160	COG1_MOUSE	0.166549	0.992517	0.795167	1.0625	Q8WTW3	COG1_HUMAN	Direct	9382
1434	Q9D4F8	GCP4_MOUSE	0.436319	0.883653	0.198727	0.285714	Q9UGJ1	GCP4_HUMAN	Direct	27229
1435	Q9ER35	FN3K_MOUSE	0.89488	0.999051	0.204833	0.911765	Q9H479	FN3K_HUMAN	Direct	64122
1436	Q3UTZ3	CG043_MOUSE	0.35825	0.875731	0.125666	0.375	Q8WVR3	CG043_HUMAN	Direct	55262
1437	Q6ZQ88	KDM1A_MOUSE	0.0812438	0.956342	NA	1	O60341	KDM1A_HUMAN	Direct	23028
1438	P62830	RL23_MOUSE	0.015035	0.975577	0.129048	0.65	P62829	RL23_HUMAN	Direct	9349
1439	Q6ZWU9	RS27_MOUSE	0.117923	0.971857	0.129048	0.5	P42677	RS27_HUMAN	Direct	6232
1440	P21447	MDR1A_MOUSE	0.142257	0.959825	0.125666	0.642857	P08183	MDR1_HUMAN	HCOP	5243
1441	Q3V1N1	MFHA1_MOUSE	0.0836396	0.859011	0.125666	0	Q9Y4C4	MFHA1_HUMAN	Direct	9258
1442	Q7TMQ7	WDR91_MOUSE	0.30891	0.989504	0.0903345	0.611111	A4D1P6	WDR91_HUMAN	Direct	29062
1443	O08967	CYH3_MOUSE	0.189521	0.948687	0.5	0.5	O43739	CYH3_HUMAN	Direct	9265
1444	Q5DTT2	PSD1_MOUSE	0.290273	0.978077	0.0513167	0.684211	A5PKW4	PSD1_HUMAN	Direct	5662
1445	Q5DU02	UBP22_MOUSE	0.324709	0.88382	0.105573	0.2	Q9UPT9	UBP22_HUMAN	Direct	23326
1446	P28650	PURA1_MOUSE	0.392246	0.915461	0.204833	0.25	Q8N142	PURA1_HUMAN	Direct	122622
1447	Q7TQK5	CCD93_MOUSE	0.051553	0.85473	NA	0	Q567U6	CCD93_HUMAN	Direct	54520
1448	Q8K448	ABCA5_MOUSE	0.11796	0.914597	0.292893	0.333333	Q8WWZ7	ABCA5_HUMAN	Direct	23461
1449	Q921F4	HNRLL_MOUSE	0.053929	0.950464	0.129048	0.5625	Q8WVV9	HNRLL_HUMAN	Direct	92906
1450	P67984	RL22_MOUSE	0.0838911	0.99235	NA	0.8	P35268	RL22_HUMAN	Direct	6146
1451	Q8BGV8	MID51_MOUSE	0.0882565	0.961722	0.204833	0.4	Q9NQG6	MID51_HUMAN	Direct	54471
1452	Q9DBL9	ABHD5_MOUSE	0.0349539	0.886732	NA	0	Q8WTS1	ABHD5_HUMAN	Direct	51099
1453	P70257	NFIX_MOUSE	0.426894	0.95649	0.204833	0.5	Q14938	NFIX_HUMAN	Direct	4784
1454	Q62433	NDRG1_MOUSE	0.0416942	0.858919	0.204833	0	Q92597	NDRG1_HUMAN	Direct	10397
1455	Q60680	IKKA_MOUSE	0.0400632	0.888329	NA	0	O15111	IKKA_HUMAN	Direct	1147
1456	Q9EPC1	PARVA_MOUSE	0.147657	0.991969	0.5	0.928571	Q9NVD7	PARVA_HUMAN	Direct	55742
1457	P70365	NCOA1_MOUSE	0.0913668	0.962453	0.0903345	0.5625	Q15788	NCOA1_HUMAN	Direct	8648
1458	Q80VD1	FA98B_MOUSE	0.784177	0.995398	0.125666	0.84375	Q52LJ0	FA98B_HUMAN	Direct	283742
1459	Q8CI61	BAG4_MOUSE	0.00750203	0.995386	0.1112	0.711864	O95429	BAG4_HUMAN	Direct	9530
1460	Q8BIQ5	CSTF2_MOUSE	0.0171666	0.974976	0.5	0.833333	P33240	CSTF2_HUMAN	Direct	1478
1461	Q99J09	MEP50_MOUSE	0.240934	0.968341	NA	0.75	Q9BQA1	MEP50_HUMAN	Direct	79084
1462	P70459	ERF_MOUSE	0.0339799	0.927434	NA	0.25	P50548	ERF_HUMAN	Direct	2077
1463	Q80X72	LRC15_MOUSE	0.025934	0.789093	NA	0	Q8TF66	LRC15_HUMAN	Direct	131578
1464	Q9ERA6	TFP11_MOUSE	0.314504	0.976398	0.105573	0.555556	Q9UBB9	TFP11_HUMAN	Direct	24144
1465	P81122	IRS2_MOUSE	0.295871	0.899558	0.105573	0.2	Q9Y4H2	IRS2_HUMAN	Direct	8660
1466	Q3UVG3	F91A1_MOUSE	0.0906237	0.926124	0.157758	0.333333	Q658Y4	F91A1_HUMAN	Direct	157769
1467	Q8K009	AL1L2_MOUSE	0.0658891	0.825798	0.204833	0	Q3SY69	AL1L2_HUMAN	Direct	160428
1468	Q91YD3	DCP1A_MOUSE	0.28338	0.909774	0.0513167	0.25	Q9NPI6	DCP1A_HUMAN	Direct	55802
1469	P58854	GCP3_MOUSE	0.0718052	0.944543	0.105573	0.555556	Q96CW5	GCP3_HUMAN	Direct	10426
1470	Q6NVF9	CPSF6_MOUSE	0.00672078	0.952978	0.105137	0.4	Q16630	CPSF6_HUMAN	Direct	11052
1471	P97478	COQ7_MOUSE	0.115772	0.985053	NA	1	Q99807	COQ7_HUMAN	Direct	10229
1472	Q99LC2	CSTF1_MOUSE	0.156164	0.976386	0.198727	0.782609	Q05048	CSTF1_HUMAN	Direct	1477
1473	P97789	XRN1_MOUSE	0.127453	0.932133	0.23035	0.333333	Q8IZH2	XRN1_HUMAN	Direct	54464
1474	Q9R190	MTA2_MOUSE	0.0717277	0.943759	0.374334	0.4	O94776	MTA2_HUMAN	Direct	9219
1475	Q8BFY6	PEF1_MOUSE	0.32278	1.00568	0.148067	0.735294	Q9UBV8	PEF1_HUMAN	Direct	553115
1476	Q6P1D5	SE6L1_MOUSE	0.156966	0.95399	0.0298575	0.619048	Q9BYH1	SE6L1_HUMAN	Direct	23544
1477	Q9JJR8	TMM9B_MOUSE	0.137689	0.988996	0.204833	0.727273	Q9NQ34	TMM9B_HUMAN	Direct	56674
1478	Q9CZJ0	MPPD2_MOUSE	0.436792	0.909229	0.204833	0.25	Q15777	MPPD2_HUMAN	Direct	744
1479	Q62073	M3K7_MOUSE	0.135317	0.84189	0.0577159	0	O43318	M3K7_HUMAN	Direct	6885
1480	Q99N57	RAF1_MOUSE	0.301608	0.96126	0.198727	0.5	P04049	RAF1_HUMAN	Direct	5894
1481	Q9WU42	NCOR2_MOUSE	0.117489	0.979268	0.108265	0.739777	Q9Y618	NCOR2_HUMAN	Direct	9612
1482	Q8BUR3	FOXJ3_MOUSE	0.195191	0.964864	0.204833	0.727273	Q9UPW0	FOXJ3_HUMAN	Direct	22887
1483	P49962	SRP09_MOUSE	0.0844915	0.994579	NA	1	P49458	SRP09_HUMAN	Direct	6726
1484	Q05CL8	LARP7_MOUSE	0.136776	0.954963	0.037184	0.346154	Q4G0J3	LARP7_HUMAN	Direct	51574
1485	Q62448	IF4G2_MOUSE	0.0290756	0.81312	0.125666	0	P78344	IF4G2_HUMAN	Direct	1982
1486	Q07235	GDN_MOUSE	0.128489	0.911675	0.5	0.666667	P07093	GDN_HUMAN	Direct	5270
1487	Q8BIK4	DOCK9_MOUSE	0.341463	0.985321	0.125666	0.827586	Q9BZ29	DOCK9_HUMAN	Direct	23348
1488	Q8BJH1	ZC21A_MOUSE	0.290602	0.857262	0.125666	0.166667	Q96GY0	ZC21A_HUMAN	Direct	51101
1489	P54818	GALC_MOUSE	0.325763	0.977365	0.204833	0.625	P54803	GALC_HUMAN	Direct	2581
1490	Q8R3L2	TCF25_MOUSE	0.0163736	0.974052	0.757464	0.833333	Q9BQ70	TCF25_HUMAN	Direct	22980
1491	Q8BKH7	SIN1_MOUSE	0.163685	0.957663	0.210165	0.5	Q9BPZ7	SIN1_HUMAN	Direct	79109
1492	Q80XI4	PI42B_MOUSE	0.371432	0.978057	0.0513167	0.647059	P78356	PI42B_HUMAN	Direct	8396
1493	P56183	RRP1_MOUSE	0.00117514	0.906982	NA	0	P56182	RRP1_HUMAN	Direct	8568
1494	P56391	CX6B1_MOUSE	0.00750317	0.936379	0.0704466	0.25	P14854	CX6B1_HUMAN	Direct	1340
1495	Q99K23	UFSP2_MOUSE	0.234583	0.972912	NA	1	Q9NUQ7	UFSP2_HUMAN	Direct	55325
1496	Q91WG8	GLCNE_MOUSE	0.0228403	0.948015	NA	0.5	Q9Y223	GLCNE_HUMAN	Direct	10020
1497	Q9CU65	ZMYM2_MOUSE	0.165602	0.911859	NA	0	Q9UBW7	ZMYM2_HUMAN	Direct	7750
1498	Q9Z247	FKBP9_MOUSE	0.0690319	0.950596	0.125666	0.285714	O95302	FKBP9_HUMAN	Direct	11328
1499	Q9CWN7	CNO11_MOUSE	0.345429	0.975305	0.201908	0.466667	Q9UKZ1	CNO11_HUMAN	Direct	55571
1500	Q3THK3	T2FA_MOUSE	0.260842	0.859276	0.0903345	0.125	P35269	T2FA_HUMAN	Direct	2962
1501	Q7TMD7	DSG4_MOUSE	0.0343633	0.770374	0.155958	0	Q86SJ6	DSG4_HUMAN	Direct	147409
1502	Q3TKT4	SMCA4_MOUSE	0.18688	0.967184	0.144385	0.409091	P51532	SMCA4_HUMAN	Direct	6597
1503	Q3TLH4	PRC2C_MOUSE	0.115835	0.944578	0.00496281	0.534884	Q9Y520	PRC2C_HUMAN	Direct	23215
1504	Q91YT0	NDUV1_MOUSE	0.156488	0.96163	0.292893	0.538462	P49821	NDUV1_HUMAN	Direct	4723
1505	Q91YT7	YTHD2_MOUSE	0.311533	0.985914	0.0577159	0.607143	Q9Y5A9	YTHD2_HUMAN	Direct	51441
1506	Q8K2K6	AGFG1_MOUSE	0.5	0.978876	0.204833	0	P52594	AGFG1_HUMAN	Direct	3267
1507	Q7TSC1	PRC2A_MOUSE	0.25046	0.978321	0.223433	0.590909	P48634	PRC2A_HUMAN	Direct	7916
1508	Q78JE5	FBX22_MOUSE	0.845243	0.997564	0.0513167	0.860465	Q8NEZ5	FBX22_HUMAN	Direct	26263
1509	Q922B6	TRAF7_MOUSE	0.276155	0.987367	0.198727	0.761905	Q6Q0C0	TRAF7_HUMAN	Direct	84231
1510	Q3U829	AP5Z1_MOUSE	0.0153592	0.977297	0.125666	0.615385	O43299	AP5Z1_HUMAN	Direct	9907
1511	Q3UHA3	SPTCS_MOUSE	0.334432	0.974345	0.204833	0.727273	Q96JI7	SPTCS_HUMAN	Direct	80208
1512	Q9DCR2	AP3S1_MOUSE	0.0102114	0.846715	NA	0	Q92572	AP3S1_HUMAN	Direct	1176
1513	Q8CHG3	GCC2_MOUSE	0.142898	0.923639	0.169038	0.285714	Q8IWJ2	GCC2_HUMAN	Direct	9648
1514	Q8CI33	C19L1_MOUSE	0.0270966	0.869032	NA	0	Q69YN2	C19L1_HUMAN	Direct	55280
1515	Q9WV02	RBMX_MOUSE	0.173676	0.961395	0.5	0.75	P38159	RBMX_HUMAN	Direct	27316
1516	Q9Z130	HNRDL_MOUSE	0.350253	0.990153	0.105573	0.692308	O14979	HNRDL_HUMAN	Direct	9987
1517	Q60963	PAFA_MOUSE	0.0066561	0.957334	0.204833	0.785714	Q13093	PAFA_HUMAN	Direct	7941
1518	Q6ZQ82	RHG26_MOUSE	0.0733214	0.968315	NA	0.5	Q9UNA1	RHG26_HUMAN	Direct	23092
1519	Q9QYH6	MAGD1_MOUSE	0.175278	0.993923	0.125666	0.6875	Q9Y5V3	MAGD1_HUMAN	Direct	9500
1520	Q8C0L8	COG5_MOUSE	0.371448	0.990171	0.204833	0.7	Q9UP83	COG5_HUMAN	Direct	10466
1521	Q8BL66	EEA1_MOUSE	0.0198692	0.849169	NA	0	Q15075	EEA1_HUMAN	Direct	8411
1522	Q9ERU9	RBP2_MOUSE	0.279004	0.965342	0.105573	0.692308	P49792	RBP2_HUMAN	Direct	5903
1523	Q9CWH5	TRM11_MOUSE	0.417159	0.964974	0.198727	0.375	Q7Z4G4	TRM11_HUMAN	Direct	60487
1524	Q9CQF3	CPSF5_MOUSE	0.179081	0.996464	1	1	O43809	CPSF5_HUMAN	Direct	11051
1525	Q8VC42	MIC1_MOUSE	0.51789	0.980181	0.198727	0.5	Q96DM3	MIC1_HUMAN	Direct	29919
1526	Q99L48	NMD3_MOUSE	0.024126	0.940365	NA	0	Q96D46	NMD3_HUMAN	Direct	51068
1527	Q8C726	BTBD9_MOUSE	0.22538	0.888609	0.204833	0	Q96Q07	BTBD9_HUMAN	Direct	114781
1528	Q6NXJ0	WWC2_MOUSE	0.244584	0.896863	0.125666	0.166667	Q6AWC2	WWC2_HUMAN	Direct	80014
1529	Q8VD63	TSYL4_MOUSE	0.0439961	0.896747	0.125666	0.285714	Q9UJ04	TSYL4_HUMAN	Direct	23270
1530	Q9DB29	IAH1_MOUSE	0.077935	0.977813	NA	0.5	Q2TAA2	IAH1_HUMAN	Direct	285148
1531	Q8CAA7	PGM2L_MOUSE	0.0157633	0.980844	NA	0.8	Q6PCE3	PGM2L_HUMAN	Direct	283209
1532	Q61324	ARNT2_MOUSE	0.23168	0.974025	0.292893	0.6	Q9HBZ2	ARNT2_HUMAN	Direct	9915
1533	Q921L5	COG2_MOUSE	0.025582	0.935628	0.257762	0.5	Q14746	COG2_HUMAN	Direct	22796
1534	Q64467	G3PT_MOUSE	0.146343	0.98664	NA	1	O14556	G3PT_HUMAN	Direct	26330
1535	Q9DBR0	AKAP8_MOUSE	0.102381	0.992396	0.420833	0.830189	O43823	AKAP8_HUMAN	Direct	10270
1536	Q99PG2	OGFR_MOUSE	0.060773	0.967864	0.204833	0.666667	Q9NZT2	OGFR_HUMAN	Direct	11054
1537	Q8R081	HNRPL_MOUSE	0.248229	0.971138	0.125666	0.5	P14866	HNRPL_HUMAN	Direct	3191
1538	Q8R1U1	COG4_MOUSE	0.222283	0.977904	0.62483	0.894737	Q9H9E3	COG4_HUMAN	Direct	25839
1539	Q8K1C0	ANGE2_MOUSE	0.0425716	0.928603	0.204833	0	Q5VTE6	ANGE2_HUMAN	Direct	90806
1540	Q6ZWR4	2ABB_MOUSE	0.201362	0.869766	NA	0	Q00005	2ABB_HUMAN	Direct	5521
1541	Q9D706	RPAP3_MOUSE	0.696122	0.997932	0.204833	0.7	Q9H6T3	RPAP3_HUMAN	Direct	79657
1542	Q9CQF6	ADPPT_MOUSE	0.202551	0.990996	NA	1	Q9NRN7	ADPPT_HUMAN	Direct	60496
1543	Q9CQR2	RS21_MOUSE	0.125267	0.903859	NA	0.25	P63220	RS21_HUMAN	Direct	6227
1544	Q8K2D3	EDC3_MOUSE	0.826846	0.996471	0.204833	0.75	Q96F86	EDC3_HUMAN	Direct	80153
1545	Q9CRA7	ATP5S_MOUSE	0.0408825	0.965404	NA	1	Q99766	ATP5S_HUMAN	Direct	27109
1546	Q924K8	MTA3_MOUSE	0.493762	0.9584	0.204833	0.4	Q9BTC8	MTA3_HUMAN	Direct	57504
1547	Q9D787	PPIL2_MOUSE	0.110243	0.948259	0.349886	0.5	Q13356	PPIL2_HUMAN	Direct	23759
1548	Q9WVJ5	CRBB1_MOUSE	0.0729472	0.991676	0.292893	0.846154	P53674	CRBB1_HUMAN	Direct	1414
1549	Q8C3F2	F120C_MOUSE	0.189089	0.992826	0.503838	0.842105	Q9NX05	F120C_HUMAN	Direct	54954
1550	Q91XI1	DUS3L_MOUSE	0.0797329	0.816673	0.295167	0	Q96G46	DUS3L_HUMAN	Direct	56931
1551	Q9D0B6	PBDC1_MOUSE	0.00991153	0.839033	NA	0	Q9BVG4	PBDC1_HUMAN	Direct	51260
1552	Q3U4H6	HEXDC_MOUSE	0.0949883	0.893554	0.204833	0.4	Q8WVB3	HEXDC_HUMAN	Direct	284004
1553	Q3UDP0	WDR41_MOUSE	0.147737	0.951282	0.0704466	0.357143	Q9HAD4	WDR41_HUMAN	Direct	55255
1554	Q8R0J7	VP37B_MOUSE	0.235087	0.944765	0.5	0.5	Q9H9H4	VP37B_HUMAN	Direct	79720
1555	Q8BWD8	CDK19_MOUSE	0.00152075	0.886333	0.344042	0.285714	Q9BWU1	CDK19_HUMAN	Direct	23097
1556	Q9WV80	SNX1_MOUSE	0.000382921	0.791185	0.0704466	0	Q13596	SNX1_HUMAN	Direct	6642
1557	Q80U93	NU214_MOUSE	0.180225	0.956321	0.0513167	0.454545	P35658	NU214_HUMAN	Direct	8021
1558	Q9D7H3	RTCA_MOUSE	0.676786	0.994071	0.201908	0.783784	O00442	RTCA_HUMAN	Direct	8634
1559	Q9Z1D1	EIF3G_MOUSE	0.694444	0.993836	0.0917103	0.653846	O75821	EIF3G_HUMAN	Direct	8666
1560	Q149F3	ERF3B_MOUSE	0.047287	0.949407	0.295167	0.333333	Q8IYD1	ERF3B_HUMAN	Direct	23708
1561	Q9Z2D6	MECP2_MOUSE	0.0530582	0.870517	0.204833	0	P51608	MECP2_HUMAN	Direct	4204
1562	Q99KK2	NEUA_MOUSE	0.185866	0.972793	0.198727	0.722222	Q8NFW8	NEUA_HUMAN	Direct	55907
1563	Q9CY00	TT30B_MOUSE	0.0516514	0.821841	0.125666	0	Q8N4P2	TT30B_HUMAN	Direct	150737
1564	Q99J38	T30A1_MOUSE	0.0516514	0.821841	0.125666	0	Q8N4P2	TT30B_HUMAN	HCOP	150737
1565	Q9JJA2	COG8_MOUSE	0.022043	0.764297	0.0334754	0	Q96MW5	COG8_HUMAN	Direct	84342
1566	Q9Z2D1	MTMR2_MOUSE	0.151119	0.865892	0.295167	0	Q13614	MTMR2_HUMAN	Direct	8898
1567	Q99LJ1	FUCO_MOUSE	0.188847	0.953347	0.0513167	0.454545	P04066	FUCO_HUMAN	Direct	2517
1568	Q8K0C9	GMDS_MOUSE	0.13026	0.986338	0.5	0.8	O60547	GMDS_HUMAN	Direct	2762
1569	Q9WUM3	COR1B_MOUSE	0.0476258	0.943138	NA	0.5	Q9BR76	COR1B_HUMAN	Direct	57175
1570	Q9JHW4	SELB_MOUSE	0.0267849	0.840391	NA	0	P57772	SELB_HUMAN	Direct	60678
1571	Q9JKS5	HABP4_MOUSE	0.0405622	0.972427	0.129048	0.65	Q5JVS0	HABP4_HUMAN	Direct	22927
1572	Q9CQY2	RAM_MOUSE	0.143563	0.975884	0.105573	0.733333	Q9BTL3	RAM_HUMAN	Direct	83640
1573	Q9Z0M5	LICH_MOUSE	0.160573	0.996516	0.2	0.794872	P38571	LICH_HUMAN	Direct	3988
1574	Q8R0A5	TCAL3_MOUSE	0.117737	0.9742	0.292893	0.6	Q969E4	TCAL3_HUMAN	Direct	85012
1575	Q9WUU8	TNIP1_MOUSE	0.164431	0.921783	0.105573	0.428571	Q15025	TNIP1_HUMAN	Direct	10318
1576	Q8R3I3	COG6_MOUSE	0.241518	0.990309	0.613571	0.875	Q9Y2V7	COG6_HUMAN	Direct	57511
1577	Q9JKN6	NOVA1_MOUSE	0.238356	0.980967	1	1	P51513	NOVA1_HUMAN	Direct	4857
1578	Q62245	SOS1_MOUSE	0.0604483	0.945455	0.0577159	0.352941	Q07889	SOS1_HUMAN	Direct	6654
1579	Q9WUA2	SYFB_MOUSE	0.250064	0.988538	0.172896	0.8375	Q9NSD9	SYFB_HUMAN	Direct	10056
1580	Q9JKK8	ATR_MOUSE	0.0456138	0.961985	0.125666	0.583333	Q13535	ATR_HUMAN	Direct	545
1581	Q99LG4	TTC5_MOUSE	0.413617	0.981137	0.155958	0.692308	Q8N0Z6	TTC5_HUMAN	Direct	91875
1582	P84244	H33_MOUSE	0.0173164	0.757348	0.0903345	0	P84243	H33_HUMAN	Direct	3021
1583	P84244	H33_MOUSE	0.0173164	0.757348	0.0903345	0	P84243	H33_HUMAN	Direct	3020
1584	P84228	H32_MOUSE	0.0173164	0.757348	0.0903345	0	Q71DI3	H32_HUMAN	Direct	333932
1585	P84228	H32_MOUSE	0.0173164	0.757348	0.0903345	0	Q71DI3	H32_HUMAN	Direct	653604
1586	P84228	H32_MOUSE	0.0173164	0.757348	0.0903345	0	Q71DI3	H32_HUMAN	Direct	126961
1587	P68433	H31_MOUSE	0.0173164	0.757348	0.0903345	0	P68431	H31_HUMAN	Direct	8354
1588	P68433	H31_MOUSE	0.0173164	0.757348	0.0903345	0	P68431	H31_HUMAN	Direct	8351
1589	P68433	H31_MOUSE	0.0173164	0.757348	0.0903345	0	P68431	H31_HUMAN	Direct	8355
1590	P68433	H31_MOUSE	0.0173164	0.757348	0.0903345	0	P68431	H31_HUMAN	Direct	8358
1591	P68433	H31_MOUSE	0.0173164	0.757348	0.0903345	0	P68431	H31_HUMAN	Direct	8353
1592	P68433	H31_MOUSE	0.0173164	0.757348	0.0903345	0	P68431	H31_HUMAN	Direct	8350
1593	P68433	H31_MOUSE	0.0173164	0.757348	0.0903345	0	P68431	H31_HUMAN	Direct	8356
1594	P68433	H31_MOUSE	0.0173164	0.757348	0.0903345	0	P68431	H31_HUMAN	Direct	8357
1595	P68433	H31_MOUSE	0.0173164	0.757348	0.0903345	0	P68431	H31_HUMAN	Direct	8968
1596	P68433	H31_MOUSE	0.0173164	0.757348	0.0903345	0	P68431	H31_HUMAN	Direct	8352
1597	P04104	K2C1_MOUSE	0.0672002	0.924172	NA	1	P04264	K2C1_HUMAN	Direct	3848
1598	A8Y5H7	S14L1_MOUSE	0.1268	0.993408	1	1	Q92503	S14L1_HUMAN	Direct	6397
1599	Q3V3V9	CARL2_MOUSE	0.0678239	0.962559	0.711723	0.95	Q6F5E8	CARL2_HUMAN	Direct	146206
1600	Q7TT45	RRAGD_MOUSE	0.0397957	0.968986	NA	0.666667	Q9NQL2	RRAGD_HUMAN	Direct	58528
1601	D3YZI9	PGBD5_MOUSE	0.0912853	0.972261	0.258532	0.6	Q8N414	PGBD5_HUMAN	Direct	79605
1602	Q8BML9	SYQ_MOUSE	0.0430712	0.97226	0.0702328	0.710145	P47897	SYQ_HUMAN	Direct	5859
1603	Q68FE6	RIPR1_MOUSE	0.128481	0.878578	0.105573	0.2	Q6ZS17	RIPR1_HUMAN	Direct	79567
1604	E9PVA8	GCN1_MOUSE	0.212095	0.989397	0.27308	0.814159	Q92616	GCN1_HUMAN	Direct	10985
1605	E9Q3L2	PI4KA_MOUSE	0.499047	0.994028	0.146394	0.72314	P42356	PI4KA_HUMAN	Direct	5297
1606	E9Q4Z2	ACACB_MOUSE	0.133435	0.969434	0.5	1.16667	O00763	ACACB_HUMAN	Direct	32
1607	G5E829	AT2B1_MOUSE	0.0853729	0.98388	0.181386	0.753846	P20020	AT2B1_HUMAN	Direct	490
1608	P62881	GNB5_MOUSE	0.184101	0.96165	0.0513167	0.142857	O14775	GNB5_HUMAN	Direct	10681
1609	Q8R3L8	CDK8_MOUSE	0.00152075	0.886333	0.344042	0.285714	P49336	CDK8_HUMAN	Direct	1024
1610	Q8CEG8	UBP27_MOUSE	0.324709	0.88382	0.105573	0.2	A6NNY8	UBP27_HUMAN	Direct	389856
1611	P68134	ACTS_MOUSE	0.133147	0.937684	0.0212375	0.576271	P68133	ACTS_HUMAN	Direct	58
1612	Q8BYI8	F234B_MOUSE	0.200037	0.965172	0.1096	0.607143	A2RU67	F234B_HUMAN	Direct	57613
1613	B7ZNG0	KIF7_MOUSE	0.0216601	0.75999	NA	0	Q2M1P5	KIF7_HUMAN	Direct	374654
1614	P0DP26	CALM1_MOUSE	0.0487351	0.972967	0.0116283	0.551724	P0DP23	CALM1_HUMAN	Direct	808
1615	P0DP26	CALM1_MOUSE	0.0487351	0.972967	0.0116283	0.551724	P0DP23	CALM1_HUMAN	Direct	801
1616	P0DP26	CALM1_MOUSE	0.0487351	0.972967	0.0116283	0.551724	P0DP23	CALM1_HUMAN	Direct	805
1617	C0HKE9	H2A1P_MOUSE	0.016688	0.742889	NA	0	P20671	H2A1D_HUMAN	HCOP	3013
1618	C0HKE3	H2A1D_MOUSE	0.016688	0.742889	NA	0	P20671	H2A1D_HUMAN	Direct	3013
1619	C0HKE6	H2A1I_MOUSE	0.016688	0.742889	NA	0	P20671	H2A1D_HUMAN	HCOP	3013
1620	C0HKE8	H2A1O_MOUSE	0.016688	0.742889	NA	0	Q6FI13	H2A2A_HUMAN	HCOP	8337
1621	C0HKE8	H2A1O_MOUSE	0.016688	0.742889	NA	0	Q6FI13	H2A2A_HUMAN	HCOP	723790
1622	Q6GSS7	H2A2A_MOUSE	0.016688	0.742889	NA	0	Q6FI13	H2A2A_HUMAN	Direct	8337
1623	Q6GSS7	H2A2A_MOUSE	0.016688	0.742889	NA	0	Q6FI13	H2A2A_HUMAN	Direct	723790
1624	C0HKE1	H2A1B_MOUSE	0.016688	0.742889	NA	0	P04908	H2A1B_HUMAN	Direct	3012
1625	C0HKE1	H2A1B_MOUSE	0.016688	0.742889	NA	0	P04908	H2A1B_HUMAN	Direct	8335
1626	Q8CGP7	H2A1K_MOUSE	0.016688	0.742889	NA	0	P04908	H2A1B_HUMAN	HCOP	3012
1627	Q8CGP7	H2A1K_MOUSE	0.016688	0.742889	NA	0	P04908	H2A1B_HUMAN	HCOP	8335
1628	Q8CGP6	H2A1H_MOUSE	0.016688	0.742889	NA	0	Q96KK5	H2A1H_HUMAN	Direct	85235
1629	P0C0S6	H2AZ_MOUSE	0.016688	0.742889	NA	0	P0C0S5	H2AZ_HUMAN	Direct	3015
1630	Q8R1M2	H2AJ_MOUSE	0.016688	0.742889	NA	0	Q9BTM1	H2AJ_HUMAN	Direct	55766
1631	C0HKE7	H2A1N_MOUSE	0.016688	0.742889	NA	0	Q16777	H2A2C_HUMAN	HCOP	8338
1632	Q64523	H2A2C_MOUSE	0.016688	0.742889	NA	0	Q16777	H2A2C_HUMAN	Direct	8338
1633	Q8CGP5	H2A1F_MOUSE	0.016688	0.742889	NA	0	P0C0S8	H2A1_HUMAN	HCOP	8332
1634	Q8CGP5	H2A1F_MOUSE	0.016688	0.742889	NA	0	P0C0S8	H2A1_HUMAN	HCOP	8329
1635	Q8CGP5	H2A1F_MOUSE	0.016688	0.742889	NA	0	P0C0S8	H2A1_HUMAN	HCOP	8969
1636	Q8CGP5	H2A1F_MOUSE	0.016688	0.742889	NA	0	P0C0S8	H2A1_HUMAN	HCOP	8336
1637	Q8CGP5	H2A1F_MOUSE	0.016688	0.742889	NA	0	P0C0S8	H2A1_HUMAN	HCOP	8330
1638	C0HKE5	H2A1G_MOUSE	0.016688	0.742889	NA	0	P0C0S8	H2A1_HUMAN	HCOP	8332
1639	C0HKE5	H2A1G_MOUSE	0.016688	0.742889	NA	0	P0C0S8	H2A1_HUMAN	HCOP	8329
1640	C0HKE5	H2A1G_MOUSE	0.016688	0.742889	NA	0	P0C0S8	H2A1_HUMAN	HCOP	8969
1641	C0HKE5	H2A1G_MOUSE	0.016688	0.742889	NA	0	P0C0S8	H2A1_HUMAN	HCOP	8336
1642	C0HKE5	H2A1G_MOUSE	0.016688	0.742889	NA	0	P0C0S8	H2A1_HUMAN	HCOP	8330
1643	Q64522	H2A2B_MOUSE	0.016688	0.742889	NA	0	Q8IUE6	H2A2B_HUMAN	Direct	317772
1644	P27661	H2AX_MOUSE	0.016688	0.742889	NA	0	P16104	H2AX_HUMAN	Direct	3014
1645	Q01768	NDKB_MOUSE	0.313578	0.963146	0.204833	0.5	P22392	NDKB_HUMAN	Direct	654364
1646	Q01768	NDKB_MOUSE	0.313578	0.963146	0.204833	0.5	P22392	NDKB_HUMAN	Direct	4831
1647	E9PY46	IF140_MOUSE	0.803124	0.997057	0.105573	0.878788	Q96RY7	IF140_HUMAN	Direct	9742
1648	E9Q4N7	ARI1B_MOUSE	0.13353	0.946809	0.0903345	0.5	Q8NFD5	ARI1B_HUMAN	Direct	57492
1649	Q8C015	PAK5_MOUSE	0.218934	0.959412	0.16795	0.571429	Q9P286	PAK5_HUMAN	Direct	57144
1650	Q8K3W0	BABA2_MOUSE	0.401142	0.98701	0.0334754	0.654545	Q9NXR7	BABA2_HUMAN	Direct	9577
1651	P97861	KRT86_MOUSE	0.0834459	0.868706	NA	0	O43790	KRT86_HUMAN	Direct	3892
1652	P08030	APT_MOUSE	0.0531531	0.97915	0.292893	0.846154	P07741	APT_HUMAN	Direct	353
1653	P0DP28	CALM3_MOUSE	0.0487351	0.972967	0.0116283	0.551724	P0DP25	CALM3_HUMAN	Direct	801
1654	P0DP28	CALM3_MOUSE	0.0487351	0.972967	0.0116283	0.551724	P0DP25	CALM3_HUMAN	Direct	805
1655	P0DP28	CALM3_MOUSE	0.0487351	0.972967	0.0116283	0.551724	P0DP25	CALM3_HUMAN	Direct	808
1656	P0DP27	CALM2_MOUSE	0.0487351	0.972967	0.0116283	0.551724	P0DP24	CALM2_HUMAN	Direct	805
1657	P0DP27	CALM2_MOUSE	0.0487351	0.972967	0.0116283	0.551724	P0DP24	CALM2_HUMAN	Direct	808
1658	P0DP27	CALM2_MOUSE	0.0487351	0.972967	0.0116283	0.551724	P0DP24	CALM2_HUMAN	Direct	801
1659	Q9D6P8	CALL3_MOUSE	0.0487351	0.972967	0.0116283	0.551724	P27482	CALL3_HUMAN	Direct	810
1660	Q8CGP1	H2B1K_MOUSE	0.0289942	0.917192	0.0791668	0.2	O60814	H2B1K_HUMAN	Direct	85236
1661	P10853	H2B1F_MOUSE	0.0289942	0.917192	0.0791668	0.2	P62807	H2B1C_HUMAN	HCOP	3017
1662	P10853	H2B1F_MOUSE	0.0289942	0.917192	0.0791668	0.2	P62807	H2B1C_HUMAN	HCOP	8347
1663	P10853	H2B1F_MOUSE	0.0289942	0.917192	0.0791668	0.2	P62807	H2B1C_HUMAN	HCOP	8346
1664	P10853	H2B1F_MOUSE	0.0289942	0.917192	0.0791668	0.2	P62807	H2B1C_HUMAN	HCOP	8344
1665	P10853	H2B1F_MOUSE	0.0289942	0.917192	0.0791668	0.2	P62807	H2B1C_HUMAN	HCOP	8343
1666	P10853	H2B1F_MOUSE	0.0289942	0.917192	0.0791668	0.2	P62807	H2B1C_HUMAN	HCOP	8339
1667	Q6ZWY9	H2B1C_MOUSE	0.0289942	0.917192	0.0791668	0.2	P62807	H2B1C_HUMAN	Direct	3017
1668	Q6ZWY9	H2B1C_MOUSE	0.0289942	0.917192	0.0791668	0.2	P62807	H2B1C_HUMAN	Direct	8347
1669	Q6ZWY9	H2B1C_MOUSE	0.0289942	0.917192	0.0791668	0.2	P62807	H2B1C_HUMAN	Direct	8346
1670	Q6ZWY9	H2B1C_MOUSE	0.0289942	0.917192	0.0791668	0.2	P62807	H2B1C_HUMAN	Direct	8344
1671	Q6ZWY9	H2B1C_MOUSE	0.0289942	0.917192	0.0791668	0.2	P62807	H2B1C_HUMAN	Direct	8343
1672	Q6ZWY9	H2B1C_MOUSE	0.0289942	0.917192	0.0791668	0.2	P62807	H2B1C_HUMAN	Direct	8339
1673	Q64525	H2B2B_MOUSE	0.0289942	0.917192	0.0791668	0.2	P23527	H2B1O_HUMAN	HCOP	8348
1674	Q9D2U9	H2B3A_MOUSE	0.0289942	0.917192	0.0791668	0.2	Q93079	H2B1H_HUMAN	HCOP	8345
1675	Q64478	H2B1H_MOUSE	0.0289942	0.917192	0.0791668	0.2	Q93079	H2B1H_HUMAN	Direct	8345
1676	Q8CGP0	H2B3B_MOUSE	0.0289942	0.917192	0.0791668	0.2	Q8N257	H2B3B_HUMAN	Direct	128312
1677	Q64524	H2B2E_MOUSE	0.0289942	0.917192	0.0791668	0.2	Q16778	H2B2E_HUMAN	Direct	8349
1678	P70696	H2B1A_MOUSE	0.0289942	0.917192	0.0791668	0.2	Q96A08	H2B1A_HUMAN	Direct	255626
1679	Q9CZD3	GARS_MOUSE	0.00382767	0.81397	NA	0.1	P41250	GARS_HUMAN	Direct	2617
1680	Q8CHP5	PYM1_MOUSE	0.00632949	0.813376	NA	0	Q9BRP8	PYM1_HUMAN	Direct	84305
1681	Q7TMC8	FUK_MOUSE	0.199073	0.985407	0.0374051	0.673077	Q8N0W3	FUK_HUMAN	Direct	197258
1682	Q91VE6	MK67I_MOUSE	0.00777383	0.836149	0.204833	0	Q9BYG3	MK67I_HUMAN	Direct	84365
1683	S4R1M9	OSB10_MOUSE	0.131257	0.952997	0.5	0.5	Q9BXB5	OSB10_HUMAN	Direct	114884
1684	Q61696	HS71A_MOUSE	0.160725	0.979778	0.091558	0.686275	P0DMV8	HS71A_HUMAN	Direct	3304
1685	Q61696	HS71A_MOUSE	0.160725	0.979778	0.091558	0.686275	P0DMV8	HS71A_HUMAN	Direct	3303
1686	P17879	HS71B_MOUSE	0.160725	0.979778	0.091558	0.686275	P0DMV9	HS71B_HUMAN	Direct	3304
1687	P17879	HS71B_MOUSE	0.160725	0.979778	0.091558	0.686275	P0DMV9	HS71B_HUMAN	Direct	3303
1688	Q8VC30	TKFC_MOUSE	0.120568	0.96032	0.493858	0.695652	Q3LXA3	TKFC_HUMAN	Direct	26007
1689	Q9ERE2	KRT81_MOUSE	0.0834459	0.868706	NA	0	Q14533	KRT81_HUMAN	Direct	3887
1690	P63260	ACTG_MOUSE	0.723796	0.998452	0.249386	0.745536	P63261	ACTG_HUMAN	Direct	71
1691	C0HKE4	H2A1E_MOUSE	0.016688	0.742889	NA	0	Q96QV6	H2A1A_HUMAN	HCOP	221613
1692	Q3UMC0	SPAT5_MOUSE	0.183555	0.993604	0.711723	1.05556	Q8NB90	SPAT5_HUMAN	Direct	166378
1693	Q9D3R6	KATL2_MOUSE	0.183555	0.993604	0.711723	1.05556	Q8IYT4	KATL2_HUMAN	Direct	83473
1694	Q9CQJ2	PIHD1_MOUSE	0.0142419	0.826156	NA	0	Q9NWS0	PIHD1_HUMAN	Direct	55011
1695	Q8CE72	CE042_MOUSE	0.0320886	0.805685	NA	0	Q9H799	CE042_HUMAN	Direct	65250
1696	Q3THW5	H2AV_MOUSE	0.016688	0.742889	NA	0	Q71UI9	H2AV_HUMAN	Direct	94239
1697	G5E8P0	GCP6_MOUSE	0.0788031	0.930875	0.292893	0.538462	Q96RT7	GCP6_HUMAN	Direct	85378
1698	A2AKQ8	T30A2_MOUSE	0.0516514	0.821841	0.125666	0	Q86WT1	TT30A_HUMAN	HCOP	92104
1699	Q9DBR2	FA13C_MOUSE	0.0222642	0.738152	0.204833	0	Q8NE31	FA13C_HUMAN	Direct	220965
1700	P63034	CYH2_MOUSE	0.189521	0.948687	0.5	0.5	Q99418	CYH2_HUMAN	Direct	9266
1701	Q8BFU2	H2A3_MOUSE	0.016688	0.742889	NA	0	Q7L7L0	H2A3_HUMAN	Direct	92815
1702	Q99M74	KRT82_MOUSE	0.00888013	0.663158	0.155958	0	Q9NSB4	KRT82_HUMAN	Direct	3888
1703	Q6Y7W8	GGYF2_MOUSE	0.996656	1.00003	0.152167	0.829268	Q6Y7W6	GGYF2_HUMAN	Direct	26058
1704	Q8BNV1	TRM2A_MOUSE	0.0532502	0.883678	0.5	0	Q8IZ69	TRM2A_HUMAN	Direct	27037
1705	C0HKE2	H2A1C_MOUSE	0.016688	0.742889	NA	0	Q93077	H2A1C_HUMAN	Direct	8334
1706	P16381	DDX3L_MOUSE	0.400596	0.99776	0.156064	0.680412	O15523	DDX3Y_HUMAN	HCOP	8653
1707	Q69Z66	MYSM1_MOUSE	0.00997697	0.705923	NA	0	Q5VVJ2	MYSM1_HUMAN	Direct	114803
1708	Q91VM5	RMXL1_MOUSE	0.173676	0.961395	0.5	0.75	Q96E39	RMXL1_HUMAN	Direct	494115

## Sheet: N2a
	Entry.name.mouse	Entry	Raw.p	Raw.FC	SC.p	SC.FC	Entry.human	Entry.name.human	Conv.method	ENTREZ_GENE
1	UBR4_MOUSE	A2AN08	0.203757	1.00666	0.359214	0.934783	Q5T4S7	UBR4_HUMAN	Direct	23352
2	ANR44_MOUSE	B2RXR6	0.179738	1.13985	0.0513167	4	Q8N8A2	ANR44_HUMAN	Direct	91526
3	SETD2_MOUSE	E9Q5F9	0.114717	1.0351	0.204833	2	Q9BYW2	SETD2_HUMAN	Direct	29072
4	FARP1_MOUSE	F8VPU2	0.0780492	1.21329	0.204833	Inf	Q9Y4F1	FARP1_HUMAN	Direct	10160
5	HXK2_MOUSE	O08528	0.0924621	1.11606	0.063451	4.33333	P52789	HXK2_HUMAN	Direct	3099
6	SC22B_MOUSE	O08547	0.11931	1.03971	0.155958	2	O75396	SC22B_HUMAN	Direct	9554
7	EMD_MOUSE	O08579	0.112406	1.09898	NA	Inf	P50402	EMD_HUMAN	Direct	2010
8	THOC4_MOUSE	O08583	0.0766555	1.05794	0.125666	1.83333	Q86V81	THOC4_HUMAN	Direct	10189
9	ALRF2_MOUSE	Q9JJW6	0.0766555	1.05794	0.125666	1.83333	Q86V81	THOC4_HUMAN	HCOP	10189
10	CLCA_MOUSE	O08585	0.106483	1.03242	0.655958	1.3	P09496	CLCA_HUMAN	Direct	1211
11	GLU2B_MOUSE	O08795	0.0232684	1.01116	0.220386	0.817518	P14314	GLU2B_HUMAN	Direct	5589
12	PRDX4_MOUSE	O08807	0.0521527	1.0085	0.867606	1.05031	Q13162	PRDX4_HUMAN	Direct	10549
13	AIP_MOUSE	O08915	0.108946	1.01658	0.920969	1.03448	O00170	AIP_HUMAN	Direct	9049
14	PSB1_MOUSE	O09061	0.0422426	1.00407	0.0298575	0.771429	P20618	PSB1_HUMAN	Direct	5689
15	IMA3_MOUSE	O35343	0.168923	1.00644	0.962867	1.01282	O00629	IMA3_HUMAN	Direct	3840
16	IMA4_MOUSE	O35344	0.172429	1.01284	0.0692862	1.39286	O00505	IMA4_HUMAN	Direct	3839
17	EXOC4_MOUSE	O35382	0.240379	1.01971	0.431393	1.51429	Q96A65	EXOC4_HUMAN	Direct	60412
18	ECH1_MOUSE	O35459	0.145516	1.01939	0.27259	1.54545	Q13011	ECH1_HUMAN	Direct	1891
19	RABE1_MOUSE	O35551	0.103542	1.05512	0.196697	1.87179	Q15276	RABE1_HUMAN	Direct	9135
20	STAG2_MOUSE	O35638	0.135349	1.06748	NA	Inf	Q8N3U4	STAG2_HUMAN	Direct	10735
21	AP1B1_MOUSE	O35643	0.0600465	1.01187	0.496681	1.15672	Q10567	AP1B1_HUMAN	Direct	162
22	DPOD2_MOUSE	O35654	0.248412	1.01008	1	1	P49005	DPOD2_HUMAN	Direct	5425
23	TPPC3_MOUSE	O55013	0.0171506	1.025	0.711723	1.1	O43617	TPPC3_HUMAN	Direct	27095
24	IMPA1_MOUSE	O55023	0.197386	1.01652	0.5	1.33333	P29218	IMPA1_HUMAN	Direct	3612
25	NIPS1_MOUSE	O55125	0.13936	1.04067	1	1	Q9BPW8	NIPS1_HUMAN	Direct	8508
26	AT2A2_MOUSE	O55143	0.0304562	1.11733	0.145628	3.83333	P16615	AT2A2_HUMAN	Direct	488
27	EIF3D_MOUSE	O70194	0.164943	1.01508	0.5	1.01613	O15371	EIF3D_HUMAN	Direct	8664
28	EF1B_MOUSE	O70251	0.0725725	1.03109	0.172896	1.37143	P24534	EF1B_HUMAN	Direct	1933
29	UGDH_MOUSE	O70475	0.0619113	1.03077	0.172896	2.18182	O60701	UGDH_HUMAN	Direct	7358
30	BIRC6_MOUSE	O88738	0.132582	1.01366	0.181587	0.820952	Q9NR09	BIRC6_HUMAN	Direct	57448
31	LIN7C_MOUSE	O88952	0.228056	1.06356	0.344042	3.5	Q9NUP9	LIN7C_HUMAN	Direct	55327
32	ALDOA_MOUSE	P05064	0.0304333	1.02717	0.295167	2	P04075	ALDOA_HUMAN	Direct	226
33	ANXA2_MOUSE	P07356	0.0271324	1.12703	0.198727	2.66667	P07355	ANXA2_HUMAN	Direct	302
34	RIR1_MOUSE	P07742	0.0202828	1.01899	0.447544	1.09091	P23921	RIR1_HUMAN	Direct	6240
35	PDIA4_MOUSE	P08003	0.109742	1.01945	0.125666	1.71429	P13667	PDIA4_HUMAN	Direct	9601
36	MDHM_MOUSE	P08249	0.0052726	1.14163	0.204833	Inf	P40926	MDHM_HUMAN	Direct	4191
37	RASN_MOUSE	P08556	0.0833481	1.20782	0.204833	Inf	P01111	RASN_HUMAN	Direct	4893
38	RASH_MOUSE	Q61411	0.0833481	1.20782	0.204833	Inf	P01112	RASH_HUMAN	Direct	3265
39	ITB1_MOUSE	P09055	0.173586	1.13566	0.292893	3	P05556	ITB1_HUMAN	Direct	3688
40	FRIH_MOUSE	P09528	0.210392	1.00777	0.349886	0.88	P02794	FRIH_HUMAN	Direct	2495
41	CALM3_MOUSE	P0DP28	0.0400776	1.02321	0.385136	1.17544	P0DP25	CALM3_HUMAN	Direct	805
42	CALM3_MOUSE	P0DP28	0.0400776	1.02321	0.385136	1.17544	P0DP25	CALM3_HUMAN	Direct	801
43	CALM3_MOUSE	P0DP28	0.0400776	1.02321	0.385136	1.17544	P0DP25	CALM3_HUMAN	Direct	808
44	CALM2_MOUSE	P0DP27	0.0400776	1.02321	0.385136	1.17544	P0DP24	CALM2_HUMAN	Direct	808
45	CALM2_MOUSE	P0DP27	0.0400776	1.02321	0.385136	1.17544	P0DP24	CALM2_HUMAN	Direct	801
46	CALM2_MOUSE	P0DP27	0.0400776	1.02321	0.385136	1.17544	P0DP24	CALM2_HUMAN	Direct	805
47	CALM1_MOUSE	P0DP26	0.0400776	1.02321	0.385136	1.17544	P0DP23	CALM1_HUMAN	Direct	805
48	CALM1_MOUSE	P0DP26	0.0400776	1.02321	0.385136	1.17544	P0DP23	CALM1_HUMAN	Direct	808
49	CALM1_MOUSE	P0DP26	0.0400776	1.02321	0.385136	1.17544	P0DP23	CALM1_HUMAN	Direct	801
50	CALL3_MOUSE	Q9D6P8	0.0400776	1.02321	0.385136	1.17544	P27482	CALL3_HUMAN	Direct	810
51	CATB_MOUSE	P10605	0.0114182	1.03642	1	1	P07858	CATB_HUMAN	Direct	1508
52	TAU_MOUSE	P10637	0.0124811	1.54132	0.0772551	Inf	P10636	TAU_HUMAN	Direct	4137
53	4F2_MOUSE	P10852	0.196208	1.01085	0.421436	0.915254	P08195	4F2_HUMAN	Direct	6520
54	LAMP1_MOUSE	P11438	0.0898342	1.03535	0.5	1.5	P11279	LAMP1_HUMAN	Direct	3916
55	RL27A_MOUSE	P14115	0.0520027	1.00195	0.493133	0.866667	P46776	RL27A_HUMAN	Direct	6157
56	CALR_MOUSE	P14211	0.140888	1.04841	0.292893	1.66667	P27797	CALR_HUMAN	Direct	811
57	GLNA_MOUSE	P15105	0.048629	1.03004	0.349886	1.16667	P15104	GLNA_HUMAN	Direct	2752
58	NDKA_MOUSE	P15532	0.162115	1.02563	0.5	0.75	P15531	NDKA_HUMAN	Direct	4830
59	SCG1_MOUSE	P16014	0.245163	1.01535	0.988023	0.995192	P05060	SCG1_HUMAN	Direct	1114
60	SRP14_MOUSE	P16254	0.148342	1.03263	0.125666	1.83333	P37108	SRP14_HUMAN	Direct	6727
61	AP2A1_MOUSE	P17426	0.146133	1.01483	0.255876	1.33333	O95782	AP2A1_HUMAN	Direct	160
62	TPIS_MOUSE	P17751	0.00937588	1.01719	0.743351	1.10714	P60174	TPIS_HUMAN	Direct	7167
63	PCNA_MOUSE	P17918	0.12177	1.00633	0.325131	0.813793	P12004	PCNA_HUMAN	Direct	5111
64	COF1_MOUSE	P18760	0.205379	1.01044	0.62483	0.866667	P23528	COF1_HUMAN	Direct	1072
65	NELFE_MOUSE	P19426	0.00847962	1.06586	0.0513167	2.2	P18615	NELFE_HUMAN	Direct	7936
66	PRDX3_MOUSE	P20108	0.0203773	1.02687	0.198883	1.35294	P30048	PRDX3_HUMAN	Direct	10935
67	EMB_MOUSE	P21995	0.249825	1.06665	0.4453	2.33333	Q6PCB8	EMB_HUMAN	Direct	133418
68	CBX3_MOUSE	P23198	0.0207813	1.22547	0.5	NA	Q13185	CBX3_HUMAN	Direct	11335
69	BCAT1_MOUSE	P24288	0.207352	1.05435	0.25098	2.8	P54687	BCAT1_HUMAN	Direct	586
70	DHE3_MOUSE	P26443	0.11998	1.01522	0.95463	1.01235	P00367	DHE3_HUMAN	Direct	2746
71	RANG_MOUSE	P34022	0.0142257	1.01064	0.349886	1.10345	P43487	RANG_HUMAN	Direct	5902
72	RAB5C_MOUSE	P35278	0.119378	1.0259	0.39587	1.30769	P51148	RAB5C_HUMAN	Direct	5878
73	RAB6A_MOUSE	P35279	0.157397	1.02279	0.374334	1.25	P20340	RAB6A_HUMAN	Direct	5870
74	CALX_MOUSE	P35564	0.0625528	1.0281	0.641945	1.25	P27824	CALX_HUMAN	Direct	821
75	PRDX1_MOUSE	P35700	0.199373	1.00839	0.333935	0.860082	Q06830	PRDX1_HUMAN	Direct	5052
76	RL12_MOUSE	P35979	0.0652297	1.02313	0.78167	0.893617	P30050	RL12_HUMAN	Direct	6136
77	RL18_MOUSE	P35980	0.0813981	1.00277	0.316379	0.848485	Q07020	RL18_HUMAN	Direct	6141
78	DNLI1_MOUSE	P37913	0.178965	1.05236	0.204833	1.375	P18858	DNLI1_HUMAN	Direct	3978
79	TKT_MOUSE	P40142	0.187786	1.02296	1	1	P29401	TKT_HUMAN	Direct	7086
80	RB11B_MOUSE	P46638	0.122788	1.0151	0.62483	1.05714	Q15907	RB11B_HUMAN	Direct	9230
81	NEDD4_MOUSE	P46935	0.102455	1.00961	0.729022	0.917293	P46934	NEDD4_HUMAN	Direct	4734
82	CAPZB_MOUSE	P47757	0.117403	1.00565	0.503838	0.928571	P47756	CAPZB_HUMAN	Direct	832
83	IMDH1_MOUSE	P50096	0.0271625	1.01457	0.255876	1.35294	P20839	IMDH1_HUMAN	Direct	3614
84	ACADV_MOUSE	P50544	0.0113283	1.1101	0.00410679	8.33333	P49748	ACADV_HUMAN	Direct	37
85	IMA1_MOUSE	P52293	0.202603	1.01255	0.809814	1.07333	P52292	IMA1_HUMAN	Direct	3838
86	RL10A_MOUSE	P53026	0.177644	1.00468	0.498247	0.741379	P62906	RL10A_HUMAN	Direct	4736
87	PIPNA_MOUSE	P53810	0.0186201	1.15274	NA	Inf	Q00169	PIPNA_HUMAN	Direct	5306
88	DDX6_MOUSE	P54823	0.1481	1.01406	0.349886	1.09677	P26196	DDX6_HUMAN	Direct	1656
89	ATPB_MOUSE	P56480	0.0828793	1.01458	0.757789	1.075	P06576	ATPB_HUMAN	Direct	506
90	SSA27_MOUSE	P56873	0.176355	1.02065	0.204833	1.6	O60232	SSA27_HUMAN	Direct	10534
91	EXOSX_MOUSE	P56960	0.0296538	1.09881	0.0546643	5.33333	Q01780	EXOSX_HUMAN	Direct	5394
92	PCBP3_MOUSE	P57722	0.175236	1.02476	0.305373	1.7	P57721	PCBP3_HUMAN	Direct	54039
93	ACTN4_MOUSE	P57780	0.0758753	1.01231	0.910778	1.02844	O43707	ACTN4_HUMAN	Direct	81
94	ANS1A_MOUSE	P59672	0.188762	1.03406	1	1	Q92625	ANS1A_HUMAN	Direct	23294
95	ACTB_MOUSE	P60710	0.137967	1.00125	0.611196	0.94533	P60709	ACTB_HUMAN	Direct	60
96	SNP25_MOUSE	P60879	0.0263895	1.23043	NA	Inf	P60880	SNP25_HUMAN	Direct	6616
97	1433E_MOUSE	P62259	0.147831	1.00608	0.875793	0.9799	P62258	1433E_HUMAN	Direct	7531
98	LSM3_MOUSE	P62311	0.157267	1.06658	0.204833	2.5	P62310	LSM3_HUMAN	Direct	27258
99	SMD3_MOUSE	P62320	0.0571064	1.01651	0.753405	0.8125	P62318	SMD3_HUMAN	Direct	6634
100	ABI2_MOUSE	P62484	0.0752435	1.03514	0.125666	2.25	Q9NYB9	ABI2_HUMAN	Direct	10152
101	RL23A_MOUSE	P62751	0.170666	1.01024	0.743989	0.936508	P62750	RL23A_HUMAN	Direct	6147
102	RS6_MOUSE	P62754	0.0107961	1.01076	0.317839	0.917647	P62753	RS6_HUMAN	Direct	6194
103	RAB1A_MOUSE	P62821	0.208386	1.01721	0.437078	1.17143	P62820	RAB1A_HUMAN	Direct	5861
104	RS25_MOUSE	P62852	0.18819	1.00662	0.285636	0.803922	P62851	RS25_HUMAN	Direct	6230
105	ELOB_MOUSE	P62869	0.15509	1.02782	0.347806	1.42105	Q15370	ELOB_HUMAN	Direct	6923
106	GBB2_MOUSE	P62880	0.159101	1.02309	0.292893	1.2	P62879	GBB2_HUMAN	Direct	2783
107	RL31_MOUSE	P62900	0.0663303	1.00759	0.537324	0.836735	P62899	RL31_HUMAN	Direct	6160
108	1433Z_MOUSE	P63101	0.212271	1.00347	0.753405	0.983146	P63104	1433Z_HUMAN	Direct	7534
109	ACTG_MOUSE	P63260	0.137967	1.00125	0.611196	0.94533	P63261	ACTG_HUMAN	Direct	71
110	PP2BA_MOUSE	P63328	0.190846	1.00763	0.693018	0.932773	Q08209	PP2BA_HUMAN	Direct	5530
111	RL22_MOUSE	P67984	0.0649428	1.02661	0.292893	0.913043	P35268	RL22_HUMAN	Direct	6146
112	TBB4B_MOUSE	P68372	0.179006	1.00459	0.795212	0.953704	P68371	TBB4B_HUMAN	Direct	10383
113	1433F_MOUSE	P68510	0.0416786	1.0192	0.431393	1.06452	Q04917	1433F_HUMAN	Direct	7533
114	HDAC2_MOUSE	P70288	0.0826954	1.01182	NA	1.16667	Q92769	HDAC2_HUMAN	Direct	3066
115	CASP3_MOUSE	P70677	0.13644	1.01964	NA	2	P42574	CASP3_HUMAN	Direct	836
116	LYAG_MOUSE	P70699	0.128654	1.00803	0.595232	0.951542	P10253	LYAG_HUMAN	Direct	2548
117	TCPG_MOUSE	P80318	0.0867501	1.00194	0.632478	1.11212	P49368	TCPG_HUMAN	Direct	7203
118	MCM6_MOUSE	P97311	0.18985	1.00133	0.769511	0.94086	Q14566	MCM6_HUMAN	Direct	4175
119	G3BP1_MOUSE	P97855	0.228498	1.04141	0.175202	2.14286	Q13283	G3BP1_HUMAN	Direct	10146
120	TBB5_MOUSE	P99024	0.0728569	1.00474	0.984262	0.997248	P07437	TBB5_HUMAN	Direct	203068
121	RLA2_MOUSE	P99027	0.140052	1.03849	0.0577159	1.52381	P05387	RLA2_HUMAN	Direct	6181
122	CBPE_MOUSE	Q00493	0.21361	1.01373	0.704833	1.14286	P16870	CBPE_HUMAN	Direct	1363
123	HMMR_MOUSE	Q00547	0.093292	1.05885	NA	2	O75330	HMMR_HUMAN	Direct	3161
124	NDKB_MOUSE	Q01768	0.162115	1.02563	0.5	0.75	P22392	NDKB_HUMAN	Direct	4831
125	NDKB_MOUSE	Q01768	0.162115	1.02563	0.5	0.75	P22392	NDKB_HUMAN	Direct	654364
126	ATPA_MOUSE	Q03265	0.110973	1.04711	0.139209	1.32143	P25705	ATPA_HUMAN	Direct	498
127	TF65_MOUSE	Q04207	0.247102	1.04353	0.382872	1.73333	Q04206	TF65_HUMAN	Direct	5970
128	ANXA7_MOUSE	Q07076	0.17882	1.00787	0.910169	0.983607	P20073	ANXA7_HUMAN	Direct	310
129	SYAM_MOUSE	Q14CH7	0.134039	1.04458	NA	1.66667	Q5JTZ9	SYAM_HUMAN	Direct	57505
130	ABRX2_MOUSE	Q3TCJ1	0.0130457	1.02864	0.107122	2.55556	Q15018	ABRX2_HUMAN	Direct	23172
131	PLBL2_MOUSE	Q3TCN2	0.167265	1.02432	0.556786	1.16667	Q8NHP8	PLBL2_HUMAN	Direct	196463
132	ML12B_MOUSE	Q3THE2	0.0475609	1.22867	0.204833	Inf	O14950	ML12B_HUMAN	Direct	103910
133	ML12B_MOUSE	Q3THE2	0.0475609	1.22867	0.204833	Inf	O14950	ML12B_HUMAN	Direct	10627
134	PRC2C_MOUSE	Q3TLH4	0.171514	1.01018	0.00611627	0.660377	Q9Y520	PRC2C_HUMAN	Direct	23215
135	PSMD1_MOUSE	Q3TXS7	0.0174695	1.00768	0.259896	0.704724	Q99460	PSMD1_HUMAN	Direct	5707
136	HACE1_MOUSE	Q3U0D9	0.103724	1.02213	0.0704466	1.64286	Q8IYU2	HACE1_HUMAN	Direct	57531
137	FUBP2_MOUSE	Q3U0V1	0.112707	1.00521	0.423736	0.867532	Q92945	FUBP2_HUMAN	Direct	8570
138	TRADD_MOUSE	Q3U0V2	0.00728221	1.12216	NA	Inf	Q15628	TRADD_HUMAN	Direct	8717
139	PUF60_MOUSE	Q3UEB3	0.223044	1.01242	0.0917103	1.69231	Q9UHX1	PUF60_HUMAN	Direct	22827
140	SPAT5_MOUSE	Q3UMC0	0.0752855	1.01401	0.62483	1.19355	Q8NB90	SPAT5_HUMAN	Direct	166378
141	FCSD2_MOUSE	Q3USJ8	0.064058	1.08949	1	1	O94868	FCSD2_HUMAN	Direct	9873
142	TBAL3_MOUSE	Q3UX10	0.0100702	1.0392	0.292893	1.66667	A6NHL2	TBAL3_HUMAN	Direct	79861
143	C1TM_MOUSE	Q3V3R1	0.0433422	1.01638	0.40916	1.21111	Q6UB35	C1TM_HUMAN	Direct	25902
144	PRUN2_MOUSE	Q52KR3	0.0669143	1.00832	0.026453	0.840391	Q8WUY3	PRUN2_HUMAN	Direct	158471
145	UBP28_MOUSE	Q5I043	0.188757	1.02027	0.349886	1.6	Q96RU2	UBP28_HUMAN	Direct	57646
146	ODO1_MOUSE	Q60597	0.116133	1.02951	0.733752	0.919463	Q02218	ODO1_HUMAN	Direct	4967
147	MYL6_MOUSE	Q60605	0.0567834	1.03123	0.292893	1.18182	P60660	MYL6_HUMAN	Direct	4637
148	CLPB_MOUSE	Q60649	0.0439155	1.1633	0.5	NA	Q9H078	CLPB_HUMAN	Direct	81570
149	ITF2_MOUSE	Q60722	0.0659102	1.16622	NA	Inf	P15884	ITF2_HUMAN	Direct	6925
150	CAPR1_MOUSE	Q60865	0.0297133	1.06993	0.1112	5.25	Q14444	CAPR1_HUMAN	Direct	4076
151	RBBP4_MOUSE	Q60972	0.179582	1.00917	0.758181	0.894737	Q09028	RBBP4_HUMAN	Direct	5928
152	CAB45_MOUSE	Q61112	0.0738253	1.17735	0.39587	5	Q9BRK5	CAB45_HUMAN	Direct	51150
153	PRDX2_MOUSE	Q61171	0.210729	1.00257	0.624527	0.918033	P32119	PRDX2_HUMAN	Direct	7001
154	HCFC1_MOUSE	Q61191	0.0902586	1.04334	0.5	2	P51610	HCFC1_HUMAN	Direct	3054
155	IGBP1_MOUSE	Q61249	0.124643	1.02396	0.198727	1.55556	P78318	IGBP1_HUMAN	Direct	3476
156	HSP74_MOUSE	Q61316	0.0737456	1.00979	0.441677	0.882812	P34932	HSP74_HUMAN	Direct	3308
157	HS105_MOUSE	Q61699	0.0573005	1.01239	0.737461	0.915663	Q92598	HS105_HUMAN	Direct	10808
158	RU1C_MOUSE	Q62241	0.206375	1.05098	NA	Inf	P09234	RU1C_HUMAN	Direct	6631
159	TFR1_MOUSE	Q62351	0.104216	1.0344	0.712652	1.17647	P02786	TFR1_HUMAN	Direct	7037
160	NOP58_MOUSE	Q6DFW4	0.199168	1.03468	0.24076	2.09091	Q9Y2X3	NOP58_HUMAN	Direct	51602
161	TPM4_MOUSE	Q6IRU2	0.243096	1.07868	0.0513167	4	P67936	TPM4_HUMAN	Direct	7171
162	UGGG1_MOUSE	Q6P5E4	0.219686	1.0055	0.76608	0.943363	Q9NYU2	UGGG1_HUMAN	Direct	56886
163	XPO1_MOUSE	Q6P5F9	0.100243	1.01205	0.993882	1.0017	O14980	XPO1_HUMAN	Direct	7514
164	AEDO_MOUSE	Q6PDY2	0.0940641	1.03083	0.5	1.5	Q96SZ5	AEDO_HUMAN	Direct	84890
165	NUDC1_MOUSE	Q6PIP5	0.1937	1.01844	0.203307	1.27907	Q96RS6	NUDC1_HUMAN	Direct	84955
166	KDM1A_MOUSE	Q6ZQ88	0.168882	1.06279	0.268129	2.44444	O60341	KDM1A_HUMAN	Direct	23028
167	UBP34_MOUSE	Q6ZQ93	0.174337	1.01363	0.221667	0.849057	Q70CQ2	UBP34_HUMAN	Direct	9736
168	RL35_MOUSE	Q6ZWV7	0.0681764	1.01111	0.87723	1.03846	P42766	RL35_HUMAN	Direct	11224
169	SND1_MOUSE	Q78PY7	0.187081	1.00836	0.382504	0.820144	Q7KZF4	SND1_HUMAN	Direct	27044
170	HNRPQ_MOUSE	Q7TMK9	0.00056096	1.00972	0.972362	0.991228	O60506	HNRPQ_HUMAN	Direct	10492
171	TBB2A_MOUSE	Q7TMM9	0.210684	1.0047	0.781924	0.947059	Q13885	TBB2A_HUMAN	Direct	7280
172	HUWE1_MOUSE	Q7TMY8	0.2386	1.00655	0.283769	0.899045	Q7Z6Z7	HUWE1_HUMAN	Direct	10075
173	ACTN1_MOUSE	Q7TPR4	0.0956459	1.00972	0.702116	1.09619	P12814	ACTN1_HUMAN	Direct	87
174	INT7_MOUSE	Q7TQK1	0.0909876	1.09884	NA	3	Q9NVH2	INT7_HUMAN	Direct	25896
175	PDPR_MOUSE	Q7TSQ8	0.115691	1.02162	NA	1	Q8NCN5	PDPR_HUMAN	Direct	55066
176	PPM1E_MOUSE	Q80TL0	0.0508517	1.0477	NA	1	Q8WY54	PPM1E_HUMAN	Direct	22843
177	UBE3C_MOUSE	Q80U95	0.227	1.0058	0.853307	1.02484	Q15386	UBE3C_HUMAN	Direct	9690
178	PGRC2_MOUSE	Q80UU9	0.00707261	1.1827	0.5	NA	O15173	PGRC2_HUMAN	Direct	10424
179	UBIP1_MOUSE	Q811S7	0.182257	1.12057	0.204833	Inf	Q9NZI7	UBIP1_HUMAN	Direct	7342
180	PEF1_MOUSE	Q8BFY6	0.246892	1.01517	0.105573	1.8	Q9UBV8	PEF1_HUMAN	Direct	553115
181	TNPO1_MOUSE	Q8BFY9	0.194813	1.00505	0.707888	0.877246	Q92973	TNPO1_HUMAN	Direct	3842
182	NELFA_MOUSE	Q8BG30	0.0801807	1.1095	0.091558	4.2	Q9H3P2	NELFA_HUMAN	Direct	7469
183	WDR92_MOUSE	Q8BGF3	0.174673	1.00566	1	1	Q96MX6	WDR92_HUMAN	Direct	116143
184	GOPC_MOUSE	Q8BH60	0.0603967	1.18823	0.204833	Inf	Q9HD26	GOPC_HUMAN	Direct	57120
185	NU107_MOUSE	Q8BH74	0.11935	1.05562	0.0286201	2.78571	P57740	NU107_HUMAN	Direct	57122
186	MISSL_MOUSE	Q8BH93	0.0113389	1.26908	NA	Inf	Q8NDC0	MISSL_HUMAN	Direct	93487
187	GANAB_MOUSE	Q8BHN3	0.179211	1.00383	0.322684	0.782071	Q14697	GANAB_HUMAN	Direct	23193
188	NUP93_MOUSE	Q8BJ71	0.114763	1.01299	0.900812	0.957746	Q8N1F7	NUP93_HUMAN	Direct	9688
189	HBAP1_MOUSE	Q8BK58	0.186191	1.05832	0.39587	1.8	Q96EW2	HBAP1_HUMAN	Direct	79663
190	SYNC_MOUSE	Q8BP47	0.108838	1.00838	0.677737	1.12399	O43776	SYNC_HUMAN	Direct	4677
191	RCN2_MOUSE	Q8BP92	0.196501	1.03966	0.25098	1.69231	Q14257	RCN2_HUMAN	Direct	5955
192	ANR52_MOUSE	Q8BTI7	0.0259978	1.04911	0.295167	1.36364	Q8NB46	ANR52_HUMAN	Direct	283373
193	NUP54_MOUSE	Q8BTS4	0.20894	1.03961	0.184721	2.38462	Q7Z3B4	NUP54_HUMAN	Direct	53371
194	DIEXF_MOUSE	Q8BTT6	0.00764184	1.22792	NA	Inf	Q68CQ4	DIEXF_HUMAN	Direct	27042
195	EXOS6_MOUSE	Q8BTW3	0.0891583	1.02385	0.125666	1.5	Q5RKV6	EXOS6_HUMAN	Direct	118460
196	HOOK3_MOUSE	Q8BUK6	0.0534111	1.00769	0.12847	0.686047	Q86VS8	HOOK3_HUMAN	Direct	84376
197	VATH_MOUSE	Q8BVE3	0.212533	1.02865	0.862727	1.06452	Q9UI12	VATH_HUMAN	Direct	51606
198	OSGEP_MOUSE	Q8BWU5	0.113205	1.03864	0.349886	1.75	Q9NPF4	OSGEP_HUMAN	Direct	55644
199	LARP4_MOUSE	Q8BWW4	0.0175929	1.24209	NA	Inf	Q71RC2	LARP4_HUMAN	Direct	113251
200	S7A14_MOUSE	Q8BXR1	0.231246	1.091	0.5	2.25	Q8TBB6	S7A14_HUMAN	Direct	57709
201	ANC2_MOUSE	Q8BZQ7	0.0710814	1.0995	0.091558	3.28571	Q9UJX6	ANC2_HUMAN	Direct	29882
202	COG5_MOUSE	Q8C0L8	0.0373047	1.01823	0.349886	1.25714	Q9UP83	COG5_HUMAN	Direct	10466
203	SEP11_MOUSE	Q8C1B7	0.0883879	1.01164	0.125666	1.41667	Q9NVA2	SEP11_HUMAN	Direct	55752
204	SEN54_MOUSE	Q8C2A2	0.156189	1.02909	0.198727	2	Q7Z6J9	SEN54_HUMAN	Direct	283989
205	GRSF1_MOUSE	Q8C5Q4	0.0335111	1.08645	0.292893	1.66667	Q12849	GRSF1_HUMAN	Direct	2926
206	TXNL1_MOUSE	Q8CDN6	0.0941175	1.02457	0.125666	1.27778	O43396	TXNL1_HUMAN	Direct	9352
207	NUP88_MOUSE	Q8CEC0	0.17578	1.01165	0.39587	0.851852	Q99567	NUP88_HUMAN	Direct	4927
208	PDE5A_MOUSE	Q8CG03	0.15284	1.02649	0.804714	0.926829	O76074	PDE5A_HUMAN	Direct	8654
209	OGT1_MOUSE	Q8CGY8	0.0279348	1.05109	0.277862	2.10345	O15294	OGT1_HUMAN	Direct	8473
210	SPF45_MOUSE	Q8JZX4	0.163653	1.17323	NA	Inf	Q96I25	SPF45_HUMAN	Direct	84991
211	SCAM1_MOUSE	Q8K021	0.247364	1.02214	0.588295	1.6	O15126	SCAM1_HUMAN	Direct	9522
212	IPO13_MOUSE	Q8K0C1	0.101003	1.00888	0.493133	0.777778	O94829	IPO13_HUMAN	Direct	9670
213	CNOT3_MOUSE	Q8K0V4	0.0539691	1.04998	0.39587	1.33333	O75175	CNOT3_HUMAN	Direct	4849
214	NEK9_MOUSE	Q8K1R7	0.111956	1.01023	0.771742	0.888889	Q8TD19	NEK9_HUMAN	Direct	91754
215	TPC12_MOUSE	Q8K2L8	0.0681674	1.08979	0.0903345	3.33333	Q8WVT3	TPC12_HUMAN	Direct	51112
216	DP13A_MOUSE	Q8K3H0	0.229477	1.02019	0.5	1.16667	Q9UKG1	DP13A_HUMAN	Direct	26060
217	HAUS3_MOUSE	Q8QZX2	0.175243	1.05304	0.198727	1.83333	Q68CZ6	HAUS3_HUMAN	Direct	79441
218	NU133_MOUSE	Q8R0G9	0.153161	1.02062	0.636099	1.14493	Q8WUM0	NU133_HUMAN	Direct	55746
219	KBTB4_MOUSE	Q8R179	0.22901	1.15608	0.349886	4	Q9NVX7	KBTB4_HUMAN	Direct	55709
220	ERO1A_MOUSE	Q8R180	0.0390427	1.0529	0.5	2.5	Q96HE7	ERO1A_HUMAN	Direct	30001
221	EIF3C_MOUSE	Q8R1B4	0.087655	1.0119	0.453579	0.8	Q99613	EIF3C_HUMAN	Direct	8663
222	NIBL1_MOUSE	Q8R1F1	0.0856471	1.22129	0.125666	Inf	Q96TA1	NIBL1_HUMAN	Direct	64855
223	HID1_MOUSE	Q8R1F6	0.245644	1.01236	0.895176	0.964286	Q8IV36	HID1_HUMAN	Direct	283987
224	NOP14_MOUSE	Q8R3N1	0.121037	1.1108	0.204833	5.5	P78316	NOP14_HUMAN	Direct	8602
225	SEN15_MOUSE	Q8R3W5	0.165508	1.01878	0.5	1.33333	Q8WW01	SEN15_HUMAN	Direct	116461
226	HEXI1_MOUSE	Q8R409	0.210566	1.00798	0.503838	1.33333	O94992	HEXI1_HUMAN	Direct	10614
227	NUP85_MOUSE	Q8R480	0.202311	1.03446	0.201908	1.88889	Q9BW27	NUP85_HUMAN	Direct	79902
228	RUFY2_MOUSE	Q8R4C2	0.234577	1.04884	0.410369	2.5	Q8WXA3	RUFY2_HUMAN	Direct	55680
229	EXOS2_MOUSE	Q8VBV3	0.196886	1.01928	0.292893	0.904762	Q13868	EXOS2_HUMAN	Direct	23404
230	CSN8_MOUSE	Q8VBV7	0.0364919	1.01103	0.157758	0.767442	Q99627	CSN8_HUMAN	Direct	10920
231	KCTD5_MOUSE	Q8VC57	0.223849	1.04215	0.5	0.875	Q9NXV2	KCTD5_HUMAN	Direct	54442
232	GPN1_MOUSE	Q8VCE2	0.163718	1.02057	0.155958	1.44444	Q9HCN4	GPN1_HUMAN	Direct	11321
233	UBA5_MOUSE	Q8VE47	0.0995519	1.0342	0.349886	1.375	Q9GZZ9	UBA5_HUMAN	Direct	79876
234	DHX36_MOUSE	Q8VHK9	0.0263643	1.02905	0.1096	1.42308	Q9H2U1	DHX36_HUMAN	Direct	170506
235	NDUS1_MOUSE	Q91VD9	0.0558082	1.01252	0.5	1.15625	P28331	NDUS1_HUMAN	Direct	4719
236	FAM3C_MOUSE	Q91VU0	0.0315568	1.22348	0.5	NA	Q92520	FAM3C_HUMAN	Direct	10447
237	MA2C1_MOUSE	Q91W89	0.244911	1.03101	0.947507	1.02222	Q9NTJ4	MA2C1_HUMAN	Direct	4123
238	WRIP1_MOUSE	Q91XU0	0.247612	1.02733	0.556786	1.2381	Q96S55	WRIP1_HUMAN	Direct	56897
239	RPN1_MOUSE	Q91YQ5	0.0175026	1.28191	NA	Inf	P04843	RPN1_HUMAN	Direct	6184
240	TWF1_MOUSE	Q91YR1	0.138985	1.01316	1	1	Q12792	TWF1_HUMAN	Direct	5756
241	C1TC_MOUSE	Q922D8	0.17058	1.01257	0.611802	1.14953	P11586	C1TC_HUMAN	Direct	4522
242	UN45A_MOUSE	Q99KD5	0.197777	1.01615	0.792524	1.09524	Q9H3U1	UN45A_HUMAN	Direct	55898
243	ACON_MOUSE	Q99KI0	0.00266656	1.23021	0.295167	Inf	Q99798	ACON_HUMAN	Direct	50
244	PRP19_MOUSE	Q99KP6	0.186291	1.01569	0.920969	0.97561	Q9UMS4	PRP19_HUMAN	Direct	27339
245	HGS_MOUSE	Q99LI8	0.137811	1.01457	0.67238	1.08163	O14964	HGS_HUMAN	Direct	9146
246	DOHH_MOUSE	Q99LN9	0.00489923	1.18166	NA	Inf	Q9BU89	DOHH_HUMAN	Direct	83475
247	PARK7_MOUSE	Q99LX0	0.0166429	1.23423	0.204833	Inf	Q99497	PARK7_HUMAN	Direct	11315
248	PECR_MOUSE	Q99MZ7	0.0272202	1.2677	NA	Inf	Q9BY49	PECR_HUMAN	Direct	55825
249	ANR17_MOUSE	Q99NH0	0.132677	1.00887	0.844449	0.98	O75179	ANR17_HUMAN	Direct	26057
250	LGUL_MOUSE	Q9CPU0	0.182706	1.02176	0.874334	1.08333	Q04760	LGUL_HUMAN	Direct	2739
251	NCBP2_MOUSE	Q9CQ49	0.198167	1.09043	0.204833	2	P52298	NCBP2_HUMAN	Direct	22916
252	NTPCR_MOUSE	Q9CQA9	0.0912682	1.02758	0.5	1.09091	Q9BSD7	NTPCR_HUMAN	Direct	84284
253	CPSF5_MOUSE	Q9CQF3	0.240012	1.05459	0.447544	1.5	O43809	CPSF5_HUMAN	Direct	11051
254	PSMD9_MOUSE	Q9CR00	0.1928	1.02967	0.62483	1.22222	O00233	PSMD9_HUMAN	Direct	5715
255	LAGE3_MOUSE	Q9CR70	0.186395	1.032	0.5	1.5	Q14657	LAGE3_HUMAN	Direct	8270
256	NHP2_MOUSE	Q9CRB2	0.0496589	1.14266	NA	Inf	Q9NX24	NHP2_HUMAN	Direct	55651
257	SNW1_MOUSE	Q9CSN1	0.0114627	1.03236	0.125666	2.25	Q13573	SNW1_HUMAN	Direct	22938
258	SMC3_MOUSE	Q9CW03	0.195058	1.04608	0.28465	1.84615	Q9UQE7	SMC3_HUMAN	Direct	9126
259	TBB2B_MOUSE	Q9CWF2	0.0345175	1.02329	1	1	Q9BVA1	TBB2B_HUMAN	Direct	347733
260	CTBL1_MOUSE	Q9CWL8	0.081839	1.08634	0.240347	3.75	Q8WYA6	CTBL1_HUMAN	Direct	56259
261	PPIL4_MOUSE	Q9CXG3	0.00226759	1.27161	0.125666	Inf	Q8WUA2	PPIL4_HUMAN	Direct	85313
262	RT22_MOUSE	Q9CXW2	0.138999	1.29743	0.204833	Inf	P82650	RT22_HUMAN	Direct	56945
263	ZCHC8_MOUSE	Q9CYA6	0.111939	1.04654	0.204833	2.5	Q6NZY4	ZCHC8_HUMAN	Direct	55596
264	TPD54_MOUSE	Q9CYZ2	0.171063	1.23066	0.0903345	Inf	O43399	TPD54_HUMAN	Direct	7165
265	QCR1_MOUSE	Q9CZ13	0.00560315	1.19181	0.5	NA	P31930	QCR1_HUMAN	Direct	7384
266	CEP97_MOUSE	Q9CZ62	0.17538	1.1264	1	1	Q8IW35	CEP97_HUMAN	Direct	79598
267	GATA_MOUSE	Q9CZN8	0.137435	1.07319	0.292893	3	Q9H0R6	GATA_HUMAN	Direct	55278
268	ST65G_MOUSE	Q9CZV5	0.0694871	1.21435	0.204833	Inf	O94864	ST65G_HUMAN	Direct	9913
269	ODPB_MOUSE	Q9D051	0.114237	1.06644	0.437078	3	P11177	ODPB_HUMAN	Direct	5162
270	LMAN1_MOUSE	Q9D0F3	0.0416665	1.02688	0.157963	2.2	P49257	LMAN1_HUMAN	Direct	3998
271	ARL2_MOUSE	Q9D0J4	0.0293985	1.0183	1	1	P36404	ARL2_HUMAN	Direct	402
272	MCES_MOUSE	Q9D0L8	0.123404	1.01203	0.697546	1.08219	O43148	MCES_HUMAN	Direct	8731
273	NUD14_MOUSE	Q9D142	0.199163	1.02951	0.105573	0.636364	O95848	NUD14_HUMAN	Direct	256281
274	MIP18_MOUSE	Q9D187	0.222881	1.04922	0.198727	2.66667	Q9Y3D0	MIP18_HUMAN	Direct	51647
275	GET4_MOUSE	Q9D1H7	0.134803	1.00725	0.62483	1.06061	Q7L5D6	GET4_HUMAN	Direct	51608
276	SEC13_MOUSE	Q9D1M0	0.137665	1.01847	0.125666	1.29412	P55735	SEC13_HUMAN	Direct	6396
277	SPF27_MOUSE	Q9D287	0.00866287	1.09404	NA	1	O75934	SPF27_HUMAN	Direct	10286
278	SAAL1_MOUSE	Q9D2C2	0.0915046	1.16577	0.292893	3	Q96ER3	SAAL1_HUMAN	Direct	113174
279	PPAC_MOUSE	Q9D358	0.0841112	1.04546	0.204833	2	P24666	PPAC_HUMAN	Direct	52
280	TBB4A_MOUSE	Q9D6F9	0.179006	1.00459	0.795212	0.953704	P04350	TBB4A_HUMAN	Direct	10382
281	PPIL3_MOUSE	Q9D6L8	0.0720049	1.16663	NA	Inf	Q9H2H8	PPIL3_HUMAN	Direct	53938
282	U2AF1_MOUSE	Q9D883	0.0471132	1.00927	0.77804	0.921569	Q01081	U2AF1_HUMAN	Direct	102724594
283	U2AF1_MOUSE	Q9D883	0.0471132	1.00927	0.77804	0.921569	Q01081	U2AF1_HUMAN	Direct	7307
284	HM13_MOUSE	Q9D8V0	0.0384293	1.23808	0.125666	Inf	Q8TCT9	HM13_HUMAN	Direct	81502
285	CC124_MOUSE	Q9D8X2	0.149616	1.01433	0.157758	2.42857	Q96CT7	CC124_HUMAN	Direct	115098
286	KAP0_MOUSE	Q9DBC7	0.143852	1.00366	0.757867	0.931034	P10644	KAP0_HUMAN	Direct	5573
287	PGAM1_MOUSE	Q9DBJ1	0.0680292	1.18315	NA	Inf	P18669	PGAM1_HUMAN	Direct	5223
288	PGAM2_MOUSE	O70250	0.0680292	1.18315	NA	Inf	P15259	PGAM2_HUMAN	Direct	5224
289	RIOK3_MOUSE	Q9DBU3	0.00423292	1.19335	0.204833	Inf	O14730	RIOK3_HUMAN	Direct	8780
290	EIF3K_MOUSE	Q9DBZ5	0.0697631	1.00936	0.204833	1.23077	Q9UBQ5	EIF3K_HUMAN	Direct	27335
291	XPO7_MOUSE	Q9EPK7	0.085184	1.00577	0.900331	1.03409	Q9UIA9	XPO7_HUMAN	Direct	23039
292	DPOD3_MOUSE	Q9EQ28	0.205725	1.18211	0.105573	5	Q15054	DPOD3_HUMAN	Direct	10714
293	PYGL_MOUSE	Q9ET01	0.161497	1.01235	0.812401	0.910053	P06737	PYGL_HUMAN	Direct	5836
294	EXOS9_MOUSE	Q9JHI7	0.145146	1.00748	0.5	1.2	Q06265	EXOS9_HUMAN	Direct	5393
295	TMOD3_MOUSE	Q9JHJ0	0.0566163	1.01897	1	1	Q9NYL9	TMOD3_HUMAN	Direct	29766
296	IDE_MOUSE	Q9JHR7	0.107771	1.04842	0.3251	2	P14735	IDE_HUMAN	Direct	3416
297	STK3_MOUSE	Q9JI10	0.134524	1.00787	0.885592	1.05128	Q13188	STK3_HUMAN	Direct	6788
298	STK4_MOUSE	Q9JI11	0.0787657	1.05517	0.317839	2.4	Q13043	STK4_HUMAN	Direct	6789
299	DDX21_MOUSE	Q9JIK5	0.243376	1.03201	0.746183	1.14286	Q9NR30	DDX21_HUMAN	Direct	9188
300	HTRA2_MOUSE	Q9JIY5	0.208226	1.02203	0.493858	1.31818	O43464	HTRA2_HUMAN	Direct	27429
301	PROF2_MOUSE	Q9JJV2	0.0963579	1.00706	0.445192	0.741935	P35080	PROF2_HUMAN	Direct	5217
302	HSPB8_MOUSE	Q9JK92	0.0542192	1.05323	0.295167	1.4	Q9UJY1	HSPB8_HUMAN	Direct	26353
303	NUDT5_MOUSE	Q9JKX6	0.0123948	1.00833	0.657481	0.867647	Q9UKK9	NUDT5_HUMAN	Direct	11164
304	MPP6_MOUSE	Q9JLB0	0.0252839	1.07544	0.5	1.5	Q9NZW5	MPP6_HUMAN	Direct	51678
305	ARPC3_MOUSE	Q9JM76	0.0196366	1.02079	0.349886	1.17647	O15145	ARPC3_HUMAN	Direct	10094
306	APBB1_MOUSE	Q9QXJ1	0.105224	1.03536	0.845028	1.14286	O00213	APBB1_HUMAN	Direct	322
307	MACF1_MOUSE	Q9QXZ0	0.179354	1.00778	0.751343	0.968354	Q9UPN3	MACF1_HUMAN	Direct	23499
308	DNJC7_MOUSE	Q9QYI3	0.227746	1.00858	0.981717	1.00752	Q99615	DNJC7_HUMAN	Direct	7266
309	DNJB1_MOUSE	Q9QYJ3	0.0508309	1.02796	0.204833	Inf	P25685	DNJB1_HUMAN	Direct	3337
310	NFU1_MOUSE	Q9QZ23	0.154206	1.08833	0.205449	4.66667	Q9UMS0	NFU1_HUMAN	Direct	27247
311	UBQL2_MOUSE	Q9QZM0	0.199754	1.00248	0.795167	0.988506	Q9UHD9	UBQL2_HUMAN	Direct	29978
312	PLOD1_MOUSE	Q9R0E2	0.185506	1.01789	0.477449	0.769231	Q02809	PLOD1_HUMAN	Direct	5351
313	PCM1_MOUSE	Q9R0L6	0.019613	1.08044	NA	3	Q15154	PCM1_HUMAN	Direct	5108
314	TMED2_MOUSE	Q9R0Q3	0.177946	1.01333	0.5	1.125	Q15363	TMED2_HUMAN	Direct	10959
315	PLP2_MOUSE	Q9R1Q7	0.058446	1.00874	0.5	1.33333	Q04941	PLP2_HUMAN	Direct	5355
316	SKP1_MOUSE	Q9WTX5	0.00947955	1.03192	0.704815	1.08108	P63208	SKP1_HUMAN	Direct	6500
317	PDC6I_MOUSE	Q9WU78	0.0759497	1.00999	0.931859	1.02778	Q8WUM4	PDC6I_HUMAN	Direct	10015
318	UCHL5_MOUSE	Q9WUP7	0.188493	1.00523	0.758181	1.06452	Q9Y5K5	UCHL5_HUMAN	Direct	51377
319	MD2L1_MOUSE	Q9Z1B5	0.117937	1.04227	0.125666	1.625	Q13257	MD2L1_HUMAN	Direct	4085
320	BUB1B_MOUSE	Q9Z1S0	0.0140547	1.086	0.0903345	4.5	O60566	BUB1B_HUMAN	Direct	701
321	USO1_MOUSE	Q9Z1Z0	0.0514424	1.01341	0.588295	1.07692	O60763	USO1_HUMAN	Direct	8615
322	ATE1_MOUSE	Q9Z2A5	0.1246	1.0108	0.58962	1.375	O95260	ATE1_HUMAN	Direct	11101
323	PSA5_MOUSE	Q9Z2U1	0.105993	1.00635	0.295167	1.14286	P28066	PSA5_HUMAN	Direct	5686
324	UAP1L_MOUSE	Q3TW96	0.164217	1.11256	0.62483	1.66667	Q3KQV9	UAP1L_HUMAN	Direct	91373
325	TT23L_MOUSE	A6H6E9	0.0534611	1.02161	1	1	Q6PF05	TT23L_HUMAN	Direct	153657
326	HSPB1_MOUSE	P14602	0.026033	1.26426	NA	Inf	P04792	HSPB1_HUMAN	Direct	3315
327	EP300_MOUSE	B2RWS6	0.114563	1.04214	0.552786	1.2	Q09472	EP300_HUMAN	Direct	2033
328	BCD1_MOUSE	Q3UFB2	0.145016	1.02919	NA	1.66667	Q9NWK9	BCD1_HUMAN	Direct	54680
329	PPGB_MOUSE	P16675	0.0594869	1.20997	0.295167	Inf	P10619	PPGB_HUMAN	Direct	5476
330	LRC58_MOUSE	Q3UGP9	0.228831	1.01772	NA	2	Q96CX6	LRC58_HUMAN	Direct	116064
331	PRAF3_MOUSE	Q8R5J9	0.0188292	1.17318	NA	Inf	O75915	PRAF3_HUMAN	Direct	10550
332	MCCB_MOUSE	Q3ULD5	0.0864816	1.05574	0.105573	1.44444	Q9HCC0	MCCB_HUMAN	Direct	64087
333	APOB_MOUSE	E9Q414	0.228938	1.02607	NA	1.5	P04114	APOB_HUMAN	Direct	338
334	TGFA1_MOUSE	Q3UR70	0.0257669	1.03672	0.292893	1.28571	Q8WUH2	TGFA1_HUMAN	Direct	9392
335	CCNB1_MOUSE	P24860	0.119203	1.16965	NA	Inf	P14635	CCNB1_HUMAN	Direct	891
336	RRP44_MOUSE	Q9CSH3	0.155677	1.26924	0.00772212	17	Q9Y2L1	RRP44_HUMAN	Direct	22894
337	UB2R2_MOUSE	Q6ZWZ2	0.0255448	1.23815	NA	Inf	Q712K3	UB2R2_HUMAN	Direct	54926
338	NDUF2_MOUSE	Q59J78	0.0875392	1.24603	0.5	NA	Q8N183	NDUF2_HUMAN	Direct	91942
339	YIF1B_MOUSE	Q9CX30	0.0341912	1.23139	NA	Inf	Q5BJH7	YIF1B_HUMAN	Direct	90522
340	ATPG_MOUSE	Q91VR2	0.180008	1.03601	0.198727	1.83333	P36542	ATPG_HUMAN	Direct	509
341	SMAP1_MOUSE	Q91VZ6	0.0106654	1.21097	NA	Inf	Q8IYB5	SMAP1_HUMAN	Direct	60682
342	DKK1_MOUSE	O54908	0.0486511	1.23711	NA	Inf	O94907	DKK1_HUMAN	Direct	22943
343	VDAC3_MOUSE	Q60931	0.0949659	1.22958	NA	Inf	Q9Y277	VDAC3_HUMAN	Direct	7419
344	PML_MOUSE	Q60953	0.0572846	1.01889	0.704833	1.16667	P29590	PML_HUMAN	Direct	5371
345	SNG2_MOUSE	O55101	0.200169	1.02314	NA	1.5	O43760	SNG2_HUMAN	Direct	9144
346	PK3CA_MOUSE	P42337	0.173684	1.1783	0.198727	6	P42336	PK3CA_HUMAN	Direct	5290
347	H15_MOUSE	P43276	0.147896	1.02587	1	1	P16401	H15_HUMAN	Direct	3009
348	H13_MOUSE	P43277	0.191608	1.16876	0.5	2	P16402	H13_HUMAN	Direct	3007
349	NMT2_MOUSE	O70311	0.0775818	1.05328	0.317839	2.4	O60551	NMT2_HUMAN	Direct	9397
350	NSDHL_MOUSE	Q9R1J0	0.223892	1.03859	0.204833	2.5	Q15738	NSDHL_HUMAN	Direct	50814
351	CSKP_MOUSE	O70589	0.0493033	1.0608	0.242238	3.5	O14936	CSKP_HUMAN	Direct	8573
352	SHOC2_MOUSE	O88520	0.1588	1.14486	0.5	NA	Q9UQ13	SHOC2_HUMAN	Direct	8036
353	PARG_MOUSE	O88622	0.0585895	1.19455	0.204833	Inf	Q86W56	PARG_HUMAN	Direct	670
354	PARG_MOUSE	O88622	0.0585895	1.19455	0.204833	Inf	Q86W56	PARG_HUMAN	Direct	8505
355	SF3A2_MOUSE	Q62203	0.227852	1.026	0.568501	1.57143	Q15428	SF3A2_HUMAN	Direct	8175
356	VA0D1_MOUSE	P51863	0.0515076	1.0454	NA	2	P61421	VA0D1_HUMAN	Direct	9114
357	AMY1_MOUSE	P00687	0.00613702	1.33641	0.0529294	Inf	P04745	AMY1_HUMAN	Direct	276
358	AMY1_MOUSE	P00687	0.00613702	1.33641	0.0529294	Inf	P04745	AMY1_HUMAN	Direct	277
359	AMY1_MOUSE	P00687	0.00613702	1.33641	0.0529294	Inf	P04745	AMY1_HUMAN	Direct	278
360	AMYP_MOUSE	P00688	0.00613702	1.33641	0.0529294	Inf	P04746	AMYP_HUMAN	Direct	279
361	SLIRP_MOUSE	Q9D8T7	0.206752	1.07499	0.711723	1.2	Q9GZT3	SLIRP_HUMAN	Direct	81892
362	F168A_MOUSE	Q8BGZ2	0.01964	1.21174	NA	Inf	Q92567	F168A_HUMAN	Direct	23201
363	MEA1_MOUSE	Q64327	0.111069	1.18511	NA	Inf	Q16626	MEA1_HUMAN	Direct	4201
364	SMRD2_MOUSE	Q99JR8	0.0269913	1.17741	0.5	NA	Q92925	SMRD2_HUMAN	Direct	6603
365	SMRD1_MOUSE	Q61466	0.0269913	1.17741	0.5	NA	Q96GM5	SMRD1_HUMAN	Direct	6602
366	TOP2B_MOUSE	Q64511	0.00923932	1.32453	0.204833	Inf	Q02880	TOP2B_HUMAN	Direct	7155
367	RASK_MOUSE	P32883	0.0833481	1.20782	0.204833	Inf	P01116	RASK_HUMAN	Direct	3845
368	ATG9A_MOUSE	Q68FE2	0.232618	1.03083	0.5	1.5	Q7Z3C6	ATG9A_HUMAN	Direct	79065
369	WIPF3_MOUSE	P0C7L0	0.0306472	1.10088	0.204833	Inf	A6NGB9	WIPF3_HUMAN	Direct	644150
370	BOP1_MOUSE	P97452	0.146965	1.00569	0.5	1.27778	Q14137	BOP1_HUMAN	Direct	23246
371	RCBT1_MOUSE	Q6NXM2	0.0620663	1.0688	NA	Inf	Q8NDN9	RCBT1_HUMAN	Direct	55213
372	AP3S1_MOUSE	Q9DCR2	0.0617945	1.21863	1	1	Q92572	AP3S1_HUMAN	Direct	1176
373	KAP2_MOUSE	P12367	0.0896915	1.14377	NA	Inf	P13861	KAP2_HUMAN	Direct	5576
374	ETFB_MOUSE	Q9DCW4	0.23449	1.05578	0.27259	3	P38117	ETFB_HUMAN	Direct	2109
375	ABCF1_MOUSE	Q6P542	0.0692687	1.16164	NA	Inf	Q8NE71	ABCF1_HUMAN	Direct	23
376	PHS_MOUSE	P61458	0.1463	1.02303	0.493133	0.857143	P61457	PHS_HUMAN	Direct	5092
377	IF2B3_MOUSE	Q9CPN8	0.0298008	1.1252	NA	Inf	O00425	IF2B3_HUMAN	Direct	10643
378	TFCP2_MOUSE	Q9ERA0	0.053491	1.24984	0.295167	Inf	Q12800	TFCP2_HUMAN	Direct	7024
379	CPSF7_MOUSE	Q8BTV2	0.0239947	1.04893	0.0903345	2.16667	Q8N684	CPSF7_HUMAN	Direct	79869
380	HEXB_MOUSE	P20060	0.0208696	1.05237	0.349886	4	P07686	HEXB_HUMAN	Direct	3074
381	DKC1_MOUSE	Q9ESX5	0.167219	1.21304	0.344042	Inf	O60832	DKC1_HUMAN	Direct	1736
382	CBX1_MOUSE	P83917	0.0207813	1.22547	0.5	NA	P83916	CBX1_HUMAN	Direct	10951
383	MRP_MOUSE	P28667	0.171331	1.14152	0.292893	3	P49006	MRP_HUMAN	Direct	65108
384	HIC2_MOUSE	Q9JLZ6	0.0128234	1.20669	0.204833	Inf	Q96JB3	HIC2_HUMAN	Direct	23119
385	ZN207_MOUSE	Q9JMD0	0.0573885	1.01698	0.5	1.33333	O43670	ZN207_HUMAN	Direct	7756
386	VAMP7_MOUSE	P70280	0.0208039	1.16718	NA	Inf	P51809	VAMP7_HUMAN	Direct	6845
387	PCYXL_MOUSE	Q8C7K6	0.166299	1.16056	NA	Inf	Q8NBM8	PCYXL_HUMAN	Direct	78991
388	ACSL3_MOUSE	Q9CZW4	0.161458	1.06641	0.204833	2	O95573	ACSL3_HUMAN	Direct	2181
389	TTC27_MOUSE	Q8CD92	0.114464	1.03741	0.547512	1.66667	Q6P3X3	TTC27_HUMAN	Direct	55622
390	H14_MOUSE	P43274	0.241412	1.01497	0.129048	0.877193	P10412	H14_HUMAN	Direct	3008
391	CFA57_MOUSE	Q9D180	0.0341328	1.01927	0.292893	1.66667	Q96MR6	CFA57_HUMAN	Direct	149465
392	RL34_MOUSE	Q9D1R9	0.0407532	1.0092	0.429622	0.864865	P49207	RL34_HUMAN	Direct	6164
393	TBCE_MOUSE	Q8CIV8	0.0812775	1.15457	0.295167	Inf	Q15813	TBCE_HUMAN	Direct	6905
394	NFIB_MOUSE	P97863	0.00923328	1.22579	NA	Inf	O00712	NFIB_HUMAN	Direct	4781
395	RT26_MOUSE	Q80ZS3	0.142747	1.21629	NA	Inf	Q9BYN8	RT26_HUMAN	Direct	64949
396	ADT2_MOUSE	P51881	0.137294	1.11875	0.385502	7.5	P05141	ADT2_HUMAN	Direct	292
397	AAAT_MOUSE	P51912	0.114009	1.14384	NA	Inf	Q15758	AAAT_HUMAN	Direct	6510
398	SUFU_MOUSE	Q9Z0P7	0.120012	1.12215	NA	Inf	Q9UMX1	SUFU_HUMAN	Direct	51684
399	SCFD2_MOUSE	Q8BTY8	0.0259636	1.16573	NA	Inf	Q8WU76	SCFD2_HUMAN	Direct	152579
400	SELO_MOUSE	Q9DBC0	0.0803581	1.16051	0.5	NA	Q9BVL4	SELO_HUMAN	Direct	83642
401	DUS19_MOUSE	Q8K4T5	0.136761	1.02474	0.62483	0.75	Q8WTR2	DUS19_HUMAN	Direct	142679
402	MTMRE_MOUSE	Q8VEL2	0.120055	1.13509	0.295167	Inf	Q8NCE2	MTMRE_HUMAN	Direct	64419
403	DOP1_MOUSE	Q8BL99	0.217289	1.09144	0.0903345	3.33333	Q5JWR5	DOP1_HUMAN	Direct	23033
404	CIRBP_MOUSE	P60824	0.200575	1.13199	NA	Inf	Q14011	CIRBP_HUMAN	Direct	1153
405	RL39_MOUSE	P62892	0.146413	1.02714	NA	1	P62891	RL39_HUMAN	Direct	6170
406	CENPE_MOUSE	Q6RT24	0.202862	1.01465	0.5	0.75	Q02224	CENPE_HUMAN	Direct	1062
407	YKT6_MOUSE	Q9CQW1	0.0166575	1.26737	NA	Inf	O15498	YKT6_HUMAN	Direct	10652
408	AES_MOUSE	P63002	0.082139	1.24759	NA	Inf	Q08117	AES_HUMAN	Direct	166
409	RT02_MOUSE	Q924T2	0.0247134	1.22399	0.204833	Inf	Q9Y399	RT02_HUMAN	Direct	51116
410	TTC19_MOUSE	Q8CC21	0.0993039	1.14277	0.204833	Inf	Q6DKK2	TTC19_HUMAN	Direct	54902
411	SMRD3_MOUSE	Q6P9Z1	0.0269913	1.17741	0.5	NA	Q6STE5	SMRD3_HUMAN	Direct	6604
412	CATZ_MOUSE	Q9WUU7	0.0368637	1.29599	0.204833	4	Q9UBR2	CATZ_HUMAN	Direct	1522
413	PACS1_MOUSE	Q8K212	0.0441183	1.16812	0.5	NA	Q6VY07	PACS1_HUMAN	Direct	55690
414	SCRN1_MOUSE	Q9CZC8	0.0743598	1.32188	NA	Inf	Q12765	SCRN1_HUMAN	Direct	9805
415	FLCN_MOUSE	Q8QZS3	0.00382104	1.17899	1	1	Q8NFG4	FLCN_HUMAN	Direct	201163
416	RT05_MOUSE	Q99N87	0.0115528	1.2011	NA	Inf	P82675	RT05_HUMAN	Direct	64969
417	MTMR9_MOUSE	Q9Z2D0	0.0358246	1.21878	NA	Inf	Q96QG7	MTMR9_HUMAN	Direct	66036
418	PTBP2_MOUSE	Q91Z31	0.174649	1.02436	0.255187	1.32258	Q9UKA9	PTBP2_HUMAN	Direct	58155
419	PDLI5_MOUSE	Q8CI51	0.227792	1.08592	0.711723	1.25	Q96HC4	PDLI5_HUMAN	Direct	10611
420	PLK1_MOUSE	Q07832	0.0477263	1.1241	0.5	NA	P53350	PLK1_HUMAN	Direct	5347
421	VDAC1_MOUSE	Q60932	0.240964	1.08937	0.394863	2	P21796	VDAC1_HUMAN	Direct	7416
422	C19L1_MOUSE	Q8CI33	0.0150407	1.17384	NA	Inf	Q69YN2	C19L1_HUMAN	Direct	55280
423	ARI2_MOUSE	Q9Z1K6	0.0931452	1.03614	NA	2.5	O95376	ARI2_HUMAN	Direct	10425
424	TAF9_MOUSE	Q8VI33	0.0285393	1.06575	0.204833	Inf	Q16594	TAF9_HUMAN	Direct	6880
425	VDAC2_MOUSE	Q60930	0.135377	1.18971	NA	Inf	P45880	VDAC2_HUMAN	Direct	7417
426	STX5_MOUSE	Q8K1E0	0.102328	1.18747	NA	Inf	Q13190	STX5_HUMAN	Direct	6811
427	ACO11_MOUSE	Q8VHQ9	0.128232	1.0372	0.5	0.75	Q8WXI4	ACO11_HUMAN	Direct	26027
428	U2AF4_MOUSE	Q8BGJ9	0.0327561	1.26202	NA	Inf	Q8WU68	U2AF4_HUMAN	Direct	199746
429	AB1IP_MOUSE	Q8R5A3	0.047644	1.32524	NA	Inf	Q7Z5R6	AB1IP_HUMAN	Direct	54518
430	RT23_MOUSE	Q8VE22	0.200651	1.0393	0.349886	4	Q9Y3D9	RT23_HUMAN	Direct	51649
431	IPYR_MOUSE	Q9D819	0.0625702	1.19303	NA	Inf	Q15181	IPYR_HUMAN	Direct	5464
432	WIPI4_MOUSE	Q91VM3	0.0933558	1.1849	NA	Inf	Q9Y484	WIPI4_HUMAN	Direct	11152
433	DCTN5_MOUSE	Q9QZB9	0.185104	1.01422	0.5	1.2	Q9BTE1	DCTN5_HUMAN	Direct	84516
434	SYLM_MOUSE	Q8VDC0	0.245534	1.04581	0.105573	2.33333	Q15031	SYLM_HUMAN	Direct	23395
435	BIG2_MOUSE	A2A5R2	0.212753	0.987927	0.372422	0.686275	Q9Y6D5	BIG2_HUMAN	Direct	10564
436	TT39A_MOUSE	A2ACP1	0.215407	0.881342	1	1	Q5SRH9	TT39A_HUMAN	Direct	22996
437	DDI2_MOUSE	A2ADY9	0.125141	0.986514	0.129048	0.787879	Q5TDH0	DDI2_HUMAN	Direct	84301
438	CKAP5_MOUSE	A2AGT5	0.240334	0.981679	0.0703735	0.458647	Q14008	CKAP5_HUMAN	Direct	9793
439	RBGP1_MOUSE	A2AWA9	0.171026	0.993843	0.26328	0.786164	Q9Y3P9	RBGP1_HUMAN	Direct	23637
440	PYR1_MOUSE	B2RQC6	0.190584	0.993503	0.251497	0.808492	P27708	PYR1_HUMAN	Direct	790
441	GCN1_MOUSE	E9PVA8	0.081522	0.984346	0.278508	0.674487	Q92616	GCN1_HUMAN	Direct	10985
442	RUN3A_MOUSE	O08576	0.187024	0.978119	0.5	NA	Q59EK9	RUN3A_HUMAN	Direct	10900
443	ERCC2_MOUSE	O08811	0.148641	0.945003	0.204833	0.25	P18074	ERCC2_HUMAN	Direct	2068
444	M3K5_MOUSE	O35099	0.200518	0.950658	0.922508	0.933333	Q99683	M3K5_HUMAN	Direct	4217
445	RPA1_MOUSE	O35134	0.165271	0.966586	0.391254	0.478261	O95602	RPA1_HUMAN	Direct	25885
446	PSMD4_MOUSE	O35226	0.159767	0.983294	NA	1	P55036	PSMD4_HUMAN	Direct	5710
447	EXOC7_MOUSE	O35250	0.21078	0.98174	0.101956	0.626866	Q9UPT5	EXOC7_HUMAN	Direct	23265
448	PSDE_MOUSE	O35593	0.149866	0.990637	0.207222	0.745455	O00487	PSDE_HUMAN	Direct	10213
449	HNRH1_MOUSE	O35737	0.240215	0.993861	0.5432	0.887978	P31943	HNRH1_HUMAN	Direct	3187
450	SPT5H_MOUSE	O55201	0.0720711	0.991345	0.603866	0.832599	O00267	SPT5H_HUMAN	Direct	6829
451	DHX9_MOUSE	O70133	0.217804	0.983312	0.388373	0.565217	Q08211	DHX9_HUMAN	Direct	1660
452	NEMO_MOUSE	O88522	0.0981541	0.986369	0.125666	0.75	Q9Y6K9	NEMO_HUMAN	Direct	8517
453	COMT_MOUSE	O88587	0.186864	0.96301	0.105573	0.555556	P21964	COMT_HUMAN	Direct	1312
454	CREG1_MOUSE	O88668	0.165456	0.977958	0.292893	0.714286	O75629	CREG1_HUMAN	Direct	8804
455	RPP30_MOUSE	O88796	0.220515	0.985814	0.46063	0.742857	P78346	RPP30_HUMAN	Direct	10556
456	NUCL_MOUSE	P09405	0.179195	0.992136	0.724739	0.911111	P19338	NUCL_HUMAN	Direct	4691
457	HEM2_MOUSE	P10518	0.0704544	0.986073	0.159942	0.6	P13716	HEM2_HUMAN	Direct	210
458	H2B1P_MOUSE	Q8CGP2	0.0405747	0.977898	0.0792102	0.512195	Q99880	H2B1L_HUMAN	HCOP	8340
459	H2B1K_MOUSE	Q8CGP1	0.0405747	0.977898	0.0792102	0.512195	O60814	H2B1K_HUMAN	Direct	85236
460	H2B1C_MOUSE	Q6ZWY9	0.0405747	0.977898	0.0792102	0.512195	P62807	H2B1C_HUMAN	Direct	8347
461	H2B1C_MOUSE	Q6ZWY9	0.0405747	0.977898	0.0792102	0.512195	P62807	H2B1C_HUMAN	Direct	8344
462	H2B1C_MOUSE	Q6ZWY9	0.0405747	0.977898	0.0792102	0.512195	P62807	H2B1C_HUMAN	Direct	3017
463	H2B1C_MOUSE	Q6ZWY9	0.0405747	0.977898	0.0792102	0.512195	P62807	H2B1C_HUMAN	Direct	8346
464	H2B1C_MOUSE	Q6ZWY9	0.0405747	0.977898	0.0792102	0.512195	P62807	H2B1C_HUMAN	Direct	8339
465	H2B1C_MOUSE	Q6ZWY9	0.0405747	0.977898	0.0792102	0.512195	P62807	H2B1C_HUMAN	Direct	8343
466	H2B3A_MOUSE	Q9D2U9	0.0405747	0.977898	0.0792102	0.512195	P62807	H2B1C_HUMAN	HCOP	8347
467	H2B3A_MOUSE	Q9D2U9	0.0405747	0.977898	0.0792102	0.512195	P62807	H2B1C_HUMAN	HCOP	8344
468	H2B3A_MOUSE	Q9D2U9	0.0405747	0.977898	0.0792102	0.512195	P62807	H2B1C_HUMAN	HCOP	3017
469	H2B3A_MOUSE	Q9D2U9	0.0405747	0.977898	0.0792102	0.512195	P62807	H2B1C_HUMAN	HCOP	8346
470	H2B3A_MOUSE	Q9D2U9	0.0405747	0.977898	0.0792102	0.512195	P62807	H2B1C_HUMAN	HCOP	8339
471	H2B3A_MOUSE	Q9D2U9	0.0405747	0.977898	0.0792102	0.512195	P62807	H2B1C_HUMAN	HCOP	8343
472	H2B2B_MOUSE	Q64525	0.0405747	0.977898	0.0792102	0.512195	Q99877	H2B1N_HUMAN	HCOP	8341
473	H2B1F_MOUSE	P10853	0.0405747	0.977898	0.0792102	0.512195	Q99877	H2B1N_HUMAN	HCOP	8341
474	H2B1H_MOUSE	Q64478	0.0405747	0.977898	0.0792102	0.512195	Q93079	H2B1H_HUMAN	Direct	8345
475	H2B1B_MOUSE	Q64475	0.0405747	0.977898	0.0792102	0.512195	P33778	H2B1B_HUMAN	Direct	3018
476	H2B1M_MOUSE	P10854	0.0405747	0.977898	0.0792102	0.512195	Q99879	H2B1M_HUMAN	Direct	8342
477	H2B3B_MOUSE	Q8CGP0	0.0405747	0.977898	0.0792102	0.512195	Q8N257	H2B3B_HUMAN	Direct	128312
478	H2B2E_MOUSE	Q64524	0.0405747	0.977898	0.0792102	0.512195	Q16778	H2B2E_HUMAN	Direct	8349
479	PDCD6_MOUSE	P12815	0.186375	0.984711	0.5	1.33333	O75340	PDCD6_HUMAN	Direct	10016
480	RSSA_MOUSE	P14206	0.0127259	0.991574	0.306503	0.7713	P08865	RSSA_HUMAN	Direct	3921
481	G3P_MOUSE	P16858	0.219645	0.984938	0.246054	0.755419	P04406	G3P_HUMAN	Direct	2597
482	NFH_MOUSE	P19246	0.115206	0.911103	0.105573	0.428571	P12036	NFH_HUMAN	Direct	4744
483	RL13A_MOUSE	P19253	0.126689	0.997792	0.397135	0.723077	P40429	RL13A_HUMAN	Direct	23521
484	RS2_MOUSE	P25444	0.184474	0.99682	0.39178	0.806897	P15880	RS2_HUMAN	Direct	6187
485	TLN1_MOUSE	P26039	0.181472	0.9674	0.0444442	0.327273	Q9Y490	TLN1_HUMAN	Direct	7094
486	PSMD7_MOUSE	P26516	0.149466	0.982379	0.0721674	0.57	P51665	PSMD7_HUMAN	Direct	5713
487	MAP4_MOUSE	P27546	0.244116	0.967752	0.32234	0.633028	P27816	MAP4_HUMAN	Direct	4134
488	RL3_MOUSE	P27659	0.213875	0.997968	0.687948	0.874346	P39023	RL3_HUMAN	Direct	6122
489	KIF3A_MOUSE	P28741	0.223328	0.985627	0.204507	0.6	Q9Y496	KIF3A_HUMAN	Direct	11127
490	CTND1_MOUSE	P30999	0.160205	0.967735	0.349886	0.769231	O60716	CTND1_HUMAN	Direct	1500
491	AIMP1_MOUSE	P31230	0.0838206	0.993028	0.0940586	0.809524	Q12904	AIMP1_HUMAN	Direct	9255
492	DPOA2_MOUSE	P33611	0.0589602	0.980824	0.201908	0.724138	Q14181	DPOA2_HUMAN	Direct	23649
493	AP1M1_MOUSE	P35585	0.188316	0.989435	0.139209	0.678571	Q9BXS5	AP1M1_HUMAN	Direct	8907
494	KDM5C_MOUSE	P41230	0.020582	0.791009	0.0903345	0	P41229	KDM5C_HUMAN	Direct	8242
495	SEPT2_MOUSE	P42208	0.150458	0.980986	0.603382	0.9	Q15019	SEPT2_HUMAN	Direct	4735
496	MSH2_MOUSE	P43247	0.0402704	0.983195	0.257762	1.36842	P43246	MSH2_HUMAN	Direct	4436
497	PRS7_MOUSE	P46471	0.0938911	0.992659	0.354868	0.804348	P35998	PRS7_HUMAN	Direct	5701
498	ROA1_MOUSE	P49312	0.0465106	0.988028	0.0903683	0.617978	P09651	ROA1_HUMAN	Direct	3178
499	PSA2_MOUSE	P49722	0.187253	0.991333	0.263883	0.632353	P25787	PSA2_HUMAN	Direct	5683
500	PA2G4_MOUSE	P50580	0.243599	0.996626	0.316379	0.909091	Q9UQ80	PA2G4_HUMAN	Direct	5036
501	RL9_MOUSE	P51410	0.233672	0.989314	0.063451	0.705882	P32969	RL9_HUMAN	Direct	6133
502	MAT1_MOUSE	P51949	0.235549	0.886841	0.204833	0.5	P51948	MAT1_HUMAN	Direct	4331
503	APC1_MOUSE	P53995	0.146073	0.95326	0.105137	0.368421	Q9H1A4	APC1_HUMAN	Direct	64682
504	MSH6_MOUSE	P54276	0.0687388	0.96106	0.0791668	0.466667	P52701	MSH6_HUMAN	Direct	2956
505	FUS_MOUSE	P56959	0.246669	0.992917	0.26625	0.756757	P35637	FUS_HUMAN	Direct	2521
506	RN216_MOUSE	P58283	0.0602537	0.843536	0.5	2	Q9NWF9	RN216_HUMAN	Direct	54476
507	TB182_MOUSE	P58871	0.148381	0.9779	0.20764	0.762646	Q9C0C2	TB182_HUMAN	Direct	85456
508	DOCK4_MOUSE	P59764	0.159749	0.976013	0.207492	0.516393	Q8N1I0	DOCK4_HUMAN	Direct	9732
509	LIPA3_MOUSE	P60469	0.18499	0.883476	0.1096	0.3125	O75145	LIPA3_HUMAN	Direct	8541
510	CDC42_MOUSE	P60766	0.086707	0.951742	0.770513	0.904762	P60953	CDC42_HUMAN	Direct	998
511	RL27_MOUSE	P61358	0.131282	0.992839	0.360791	0.676471	P61353	RL27_HUMAN	Direct	6155
[truncated: 411 more rows]
