# Supplementary material for: The epichaperome is a mediator of toxic hippocampal stress and leads to protein connectivity-based dysfunction
Source: Nat Commun. 2020 Jan 16;11:319. doi: 10.1038/s41467-019-14082-5 (PMC6965647; doi:10.1038/s41467-019-14082-5)
Supplement: Supplementary file 10 — Supplementary Data 6 [file 41467_2019_14082_MOESM10_ESM.xlsx]

## Sheet: GSEA-Human brains
	ID	Description	setSize	enrichmentScore	NES	pvalue	p.adjust	qvalues	rank	leading_edge	core_enrichment
R-HSA-1430728	R-HSA-1430728	Metabolism	410	0.198272	2.6099	0.000102722	0.000102722	0.000693504	934	tags=71%, list=59%, signal=39%	LTA4H/GOT2/DDAH1/SLC44A2/HADH/FH/OXCT1/ACOT1/PGM1/APOA1/ME3/FDPS/PSAT1/PRODH/SLC44A1/HIBADH/PNP/PON1/UQCRB/UQCRFS1/PGD/DDAH2/GPD2/GBA/TXNRD1/PSME2/NAXE/PIPOX/PGM2/GPT/QDPR/GOT1/QPRT/UQCRC2/ABHD10/MDH2/BTD/GRHPR/NDUFAF7/HMGCLL1/CD44/MAN2B2/NDUFA7/PCCB/CACNA2D2/NT5E/NAXD/ALDH4A1/BDH1/CBR4/ECI1/ACOX2/HSD17B8/SDHB/AOC3/ATP5F1D/MAOB/BSG/ACOX1/HSPG2/ACY1/NDUFA10/BCAT1/COX6B1/NDUFV1/NAGLU/SMOX/HSD17B4/G…
R-HSA-1474244	R-HSA-1474244	Extracellular matrix organization	50	0.447929	3.2055	0.000128883	0.000128883	0.000693504	636	tags=82%, list=40%, signal=51%	ADAM10/ITGAX/ITGB1/ITGA7/LAMA2/CD47/CD44/EMILIN1/LAMC3/LAMB1/ITGAM/ITGA6/NID1/CAPN5/ICAM1/BSG/HSPG2/NID2/ITGA1/LRP4/CAST/P4HA1/LAMC1/ACTN1/LAMB2/ITGAV/COL18A1/LTBP2/EMILIN2/LUM/LAMA4/VTN/FBLN2/NCSTN/ITGB4/PLG/AGRN/ITGA3/EFEMP1/CTSS/PECAM1
R-HSA-381426	R-HSA-381426	Regulation of Insulin-like Growth Factor (IGF) transport and uptake by Insulin-like Growth Factor Binding Proteins (IGFBPs)	28	0.437056	2.476	0.000140449	0.000140449	0.000693504	900	tags=100%, list=57%, signal=44%	APOA1/ADAM10/CP/AHSG/LAMB1/KNG1/SERPINA1/ITIH2/LAMC1/LAMB2/CDH2/FUCA2/C3/C4B/APOE/SCG2/PLG/PDIA6/SERPINC1/APOL1/NUCB1/APOA2/LTBP1/GAS6/MELTF/P4HB/PRKCSH/FGA
R-HSA-3000157	R-HSA-3000157	Laminin interactions	17	0.656745	3.02269	0.000149165	0.000149165	0.000693504	380	tags=88%, list=24%, signal=68%	ITGB1/ITGA7/LAMA2/LAMC3/LAMB1/ITGA6/NID1/HSPG2/NID2/ITGA1/LAMC1/LAMB2/ITGAV/COL18A1/LAMA4
R-HSA-3000178	R-HSA-3000178	ECM proteoglycans	16	0.57035	2.54849	0.000150399	0.000150399	0.000693504	520	tags=88%, list=33%, signal=59%	ITGAX/ITGB1/ITGA7/LAMA2/LAMB1/HSPG2/LRP4/LAMC1/LAMB2/ITGAV/LUM/LAMA4/VTN/AGRN
R-HSA-500792	R-HSA-500792	GPCR ligand binding	14	0.616123	2.59474	0.000153894	0.000153894	0.000693504	614	tags=100%, list=39%, signal=62%	NLN/HEBP1/KNG1/AGT/GNAS/C3/PSAP/GPR37L1/GNG3/GNG2/SAA1/GNG7/C5/GNB5
R-HSA-3000171	R-HSA-3000171	Non-integrin membrane-ECM interactions	14	0.676264	2.84802	0.000153894	0.000153894	0.000693504	520	tags=100%, list=33%, signal=68%	ITGB1/LAMA2/LAMC3/LAMB1/ITGA6/HSPG2/LAMC1/ACTN1/LAMB2/ITGAV/LAMA4/VTN/ITGB4/AGRN
R-HSA-983189	R-HSA-983189	Kinesins	11	-0.628352	-2.61978	0.000270709	0.000270709	0.000693504	594	tags=100%, list=38%, signal=63%	TUBB4B/KIF2A/TUBB3/KLC1/TUBB2A/TUBB4A/TUBA4A/KIF5A/TUBA3C/TUBA8
R-HSA-389977	R-HSA-389977	Post-chaperonin tubulin folding pathway	11	-0.628352	-2.61978	0.000270709	0.000270709	0.000693504	594	tags=100%, list=38%, signal=63%	TUBB4B/TUBB3/TUBB2A/TUBB4A/TUBA4A/TUBA3C/TBCC/ARL2/TUBA8/TBCD
R-HSA-192823	R-HSA-192823	Viral mRNA Translation	12	-0.56026	-2.43132	0.000276014	0.000276014	0.000693504	396	tags=83%, list=25%, signal=63%	RPS21/RPS28/RPLP2/RPL28/RPL22/RPS3/RPL27/RPS27/RPL14
R-HSA-72702	R-HSA-72702	Ribosomal scanning and start codon recognition	12	-0.602556	-2.61486	0.000276014	0.000276014	0.000693504	635	tags=100%, list=40%, signal=60%	EIF5/EIF3J/RPS21/EIF4E/EIF3I/RPS28/EIF3A/RPS3/RPS27/EIF3D/EIF3G
R-HSA-8957275	R-HSA-8957275	Post-translational protein phosphorylation	27	0.436774	2.43597	0.000282845	0.000282845	0.000693504	900	tags=100%, list=57%, signal=44%	APOA1/ADAM10/CP/AHSG/LAMB1/KNG1/SERPINA1/ITIH2/LAMC1/LAMB2/CDH2/FUCA2/C3/C4B/APOE/SCG2/PDIA6/SERPINC1/APOL1/NUCB1/APOA2/LTBP1/GAS6/MELTF/P4HB/PRKCSH/FGA
R-HSA-389957	R-HSA-389957	Prefoldin mediated transfer of substrate to CCT/TriC	14	-0.604607	-2.83485	0.000285388	0.000285388	0.000693504	633	tags=100%, list=40%, signal=60%	CCT8/TUBA1A/CCT3/TUBB4B/TUBB3/CCT4/TCP1/CCT2/CCT6A/TUBB2A/TUBB4A/TUBA4A/TUBA3C
R-HSA-1799339	R-HSA-1799339	SRP-dependent cotranslational protein targeting to membrane	15	-0.598618	-2.91049	0.000289101	0.000289101	0.000693504	396	tags=87%, list=25%, signal=66%	RPS21/RPS28/RPLP2/RPL28/RPL22/RPS3/RPL27/RPS27/SRP68/SRP54/RPL14/SRP72
R-HSA-975956	R-HSA-975956	Nonsense Mediated Decay (NMD) independent of the Exon Junction Complex (EJC)	15	-0.525807	-2.55649	0.000289101	0.000289101	0.000693504	396	tags=80%, list=25%, signal=60%	UPF1/RPS21/RPS28/RPLP2/RPL28/RPL22/NCBP1/RPS3/RPL27/RPS27/RPL14
R-HSA-389958	R-HSA-389958	Cooperation of Prefoldin and TriC/CCT in actin and tubulin folding	15	-0.604994	-2.9415	0.000289101	0.000289101	0.000693504	633	tags=100%, list=40%, signal=60%	CCT8/TUBA1A/CCT3/TUBB4B/TUBB3/CCT4/TCP1/CCT2/CCT6A/TUBB2A/TUBB4A/TUBA4A/TUBA3C/TUBA8
R-HSA-389960	R-HSA-389960	Formation of tubulin folding intermediates by CCT/TriC	15	-0.604994	-2.9415	0.000289101	0.000289101	0.000693504	633	tags=100%, list=40%, signal=60%	CCT8/TUBA1A/CCT3/TUBB4B/TUBB3/CCT4/TCP1/CCT2/CCT6A/TUBB2A/TUBB4A/TUBA4A/TUBA3C/TUBA8
R-HSA-216083	R-HSA-216083	Integrin cell surface interactions	21	0.497256	2.50107	0.00029146	0.00029146	0.000693504	678	tags=90%, list=43%, signal=52%	ITGAX/ITGB1/ITGA7/CD47/CD44/ITGAM/ITGA6/ICAM1/BSG/HSPG2/ITGA1/ITGAV/COL18A1/LUM/VTN/AGRN/ITGA3/PECAM1/JAM3
R-HSA-72689	R-HSA-72689	Formation of a pool of free 40S subunits	17	-0.556443	-2.87341	0.000303214	0.000303214	0.000693504	396	tags=82%, list=25%, signal=62%	RPS21/EIF3I/RPS28/RPLP2/RPL28/EIF3A/RPL22/RPS3/RPL27/RPS27/RPL14/EIF3D/EIF3G
R-HSA-156842	R-HSA-156842	Eukaryotic Translation Elongation	18	-0.523588	-2.78526	0.000304044	0.000304044	0.000693504	654	tags=94%, list=41%, signal=56%	EEF2/EEF1A1/EEF1A2/EEF1G/EEF1B2/EEF1D/RPL36AL/RPS21/RPS28/RPLP2/RPL28/RPL22/RPS3/RPL27/RPS27/RPL14
R-HSA-156827	R-HSA-156827	L13a-mediated translational silencing of Ceruloplasmin expression	20	-0.484023	-2.71672	0.000314268	0.000314268	0.000693504	726	tags=70%, list=46%, signal=38%	EIF4E/EIF3I/RPS28/RPLP2/RPL28/EIF3A/RPL22/RPS3/RPL27/RPS27/RPL14/EIF3D/EIF3G
R-HSA-6811436	R-HSA-6811436	COPI-independent Golgi-to-ER retrograde traffic	21	-0.480685	-2.77147	0.000318471	0.000318471	0.000693504	648	tags=90%, list=41%, signal=54%	ACTR1A/RAB6A/TUBA1A/DCTN2/RAB18/TUBB4B/TUBB3/TUBB2A/TUBB4A/TUBA4A/DYNC1H1/DCTN4/DCTN5/DCTN1/TUBA3C/DYNC1LI1/DYNC1LI2/TUBA8
R-HSA-72706	R-HSA-72706	GTP hydrolysis and joining of the 60S ribosomal subunit	21	-0.533341	-3.07507	0.000318471	0.000318471	0.000693504	654	tags=95%, list=41%, signal=56%	EIF4A2/EIF5/EIF3J/EIF5B/RPL36AL/RPS21/EIF4E/EIF3I/RPS28/RPLP2/RPL28/EIF3A/RPL22/RPS3/RPL27/RPS27/RPL14/EIF3D/EIF3G
R-HSA-69202	R-HSA-69202	Cyclin E associated events during G1/S transition	22	-0.425403	-2.51659	0.000321337	0.000321337	0.000693504	654	tags=86%, list=41%, signal=51%	PSMD1/PSMD2/PSMC4/PSMC5/PSMD6/PSMD14/PSMC1/PSMD3/PSMD12/PSMD11/PSMD7/PSMC6/PSMC3/PSMD13/PSMF1/PSMC2/PSMD4/PSMD5
R-HSA-69656	R-HSA-69656	Cyclin A:Cdk2-associated events at S phase entry	22	-0.425403	-2.51659	0.000321337	0.000321337	0.000693504	654	tags=86%, list=41%, signal=51%	PSMD1/PSMD2/PSMC4/PSMC5/PSMD6/PSMD14/PSMC1/PSMD3/PSMD12/PSMD11/PSMD7/PSMC6/PSMC3/PSMD13/PSMF1/PSMC2/PSMD4/PSMD5
R-HSA-187577	R-HSA-187577	SCF(Skp2)-mediated degradation of p27/p21	22	-0.425403	-2.51659	0.000321337	0.000321337	0.000693504	654	tags=86%, list=41%, signal=51%	PSMD1/PSMD2/PSMC4/PSMC5/PSMD6/PSMD14/PSMC1/PSMD3/PSMD12/PSMD11/PSMD7/PSMC6/PSMC3/PSMD13/PSMF1/PSMC2/PSMD4/PSMD5
R-HSA-72613	R-HSA-72613	Eukaryotic Translation Initiation	22	-0.490496	-2.90166	0.000321337	0.000321337	0.000693504	726	tags=95%, list=46%, signal=52%	UBA52/EIF4A2/EIF5/EIF3J/EIF5B/RPL36AL/RPS21/EIF4E/EIF3I/RPS28/RPLP2/RPL28/EIF3A/RPL22/RPS3/RPL27/RPS27/RPL14/EIF3D/EIF3G
R-HSA-72737	R-HSA-72737	Cap-dependent Translation Initiation	22	-0.490496	-2.90166	0.000321337	0.000321337	0.000693504	726	tags=95%, list=46%, signal=52%	UBA52/EIF4A2/EIF5/EIF3J/EIF5B/RPL36AL/RPS21/EIF4E/EIF3I/RPS28/RPLP2/RPL28/EIF3A/RPL22/RPS3/RPL27/RPS27/RPL14/EIF3D/EIF3G
R-HSA-174084	R-HSA-174084	Autodegradation of Cdh1 by Cdh1:APC/C	22	-0.425403	-2.51659	0.000321337	0.000321337	0.000693504	654	tags=86%, list=41%, signal=51%	PSMD1/PSMD2/PSMC4/PSMC5/PSMD6/PSMD14/PSMC1/PSMD3/PSMD12/PSMD11/PSMD7/PSMC6/PSMC3/PSMD13/PSMF1/PSMC2/PSMD4/PSMD5
R-HSA-8941858	R-HSA-8941858	Regulation of RUNX3 expression and activity	22	-0.425403	-2.51659	0.000321337	0.000321337	0.000693504	654	tags=86%, list=41%, signal=51%	PSMD1/PSMD2/PSMC4/PSMC5/PSMD6/PSMD14/PSMC1/PSMD3/PSMD12/PSMD11/PSMD7/PSMC6/PSMC3/PSMD13/PSMF1/PSMC2/PSMD4/PSMD5
R-HSA-3371497	R-HSA-3371497	HSP90 chaperone cycle for steroid hormone receptors (SHR)	23	-0.502389	-3.03829	0.000325945	0.000325945	0.000693504	720	tags=96%, list=46%, signal=53%	CAPZB/ACTR1A/TUBA1A/DCTN2/HSP90AB1/FKBP5/FKBP4/TUBB4B/TUBB3/TUBB2A/TUBB4A/TUBA4A/DYNC1H1/DCTN4/DCTN5/DCTN1/DNAJA1/TUBA3C/DYNC1LI1/DYNC1LI2/TUBA8
R-HSA-69206	R-HSA-69206	G1/S Transition	24	-0.440458	-2.72732	0.000330251	0.000330251	0.000693504	654	tags=88%, list=41%, signal=52%	PPP2CB/PPP2R1A/PSMD1/PSMD2/PSMC4/PSMC5/PSMD6/PSMD14/PSMC1/PSMD3/PSMD12/PSMD11/PSMD7/PSMC6/PSMC3/PSMD13/PSMF1/PSMC2/PSMD4/PSMD5
R-HSA-68949	R-HSA-68949	Orc1 removal from chromatin	24	-0.392715	-2.43169	0.000330251	0.000330251	0.000693504	654	tags=83%, list=41%, signal=50%	PSMD1/PSMD2/PSMC4/PSMC5/PSMD6/PSMD14/PSMC1/PSMD3/PSMD12/PSMD11/RBX1/PSMD7/PSMC6/PSMC3/PSMD13/PSMF1/PSMC2/PSMD4/PSMD5
R-HSA-69052	R-HSA-69052	Switching of origins to a post-replicative state	24	-0.392715	-2.43169	0.000330251	0.000330251	0.000693504	654	tags=83%, list=41%, signal=50%	PSMD1/PSMD2/PSMC4/PSMC5/PSMD6/PSMD14/PSMC1/PSMD3/PSMD12/PSMD11/RBX1/PSMD7/PSMC6/PSMC3/PSMD13/PSMF1/PSMC2/PSMD4/PSMD5
R-HSA-69229	R-HSA-69229	Ubiquitin-dependent degradation of Cyclin D1	24	-0.392234	-2.42871	0.000330251	0.000330251	0.000693504	654	tags=83%, list=41%, signal=50%	PSMD1/PSMD2/PSMC4/PSMC5/PSMD6/PSMD14/PSMC1/PSMD3/PSMD12/PSMD11/PSMD7/PSMC6/PSMC3/PSMD13/PSMF1/PSMC2/GSK3B/PSMD4/PSMD5
R-HSA-75815	R-HSA-75815	Ubiquitin-dependent degradation of Cyclin D	24	-0.392234	-2.42871	0.000330251	0.000330251	0.000693504	654	tags=83%, list=41%, signal=50%	PSMD1/PSMD2/PSMC4/PSMC5/PSMD6/PSMD14/PSMC1/PSMD3/PSMD12/PSMD11/PSMD7/PSMC6/PSMC3/PSMD13/PSMF1/PSMC2/GSK3B/PSMD4/PSMD5
R-HSA-169911	R-HSA-169911	Regulation of Apoptosis	24	-0.392417	-2.42985	0.000330251	0.000330251	0.000693504	654	tags=83%, list=41%, signal=50%	PSMD1/PSMD2/PSMC4/PSMC5/PSMD6/PSMD14/PSMC1/PSMD3/PSMD12/PSMD11/PSMD7/PSMC6/PSMC3/PSMD13/PSMF1/PSMC2/OPA1/PSMD4/PSMD5
R-HSA-4641258	R-HSA-4641258	Degradation of DVL	24	-0.392715	-2.43169	0.000330251	0.000330251	0.000693504	654	tags=83%, list=41%, signal=50%	PSMD1/PSMD2/PSMC4/PSMC5/PSMD6/PSMD14/PSMC1/PSMD3/PSMD12/PSMD11/RBX1/PSMD7/PSMC6/PSMC3/PSMD13/PSMF1/PSMC2/PSMD4/PSMD5
R-HSA-5607761	R-HSA-5607761	Dectin-1 mediated noncanonical NF-kB signaling	24	-0.392666	-2.43139	0.000330251	0.000330251	0.000693504	654	tags=83%, list=41%, signal=50%	PSMD1/PSMD2/PSMC4/PSMC5/PSMD6/PSMD14/PSMC1/PSMD3/PSMD12/PSMD11/PSMD7/PSMC6/UBE2M/PSMC3/PSMD13/PSMF1/PSMC2/PSMD4/PSMD5
R-HSA-5668541	R-HSA-5668541	TNFR2 non-canonical NF-kB pathway	24	-0.392666	-2.43139	0.000330251	0.000330251	0.000693504	654	tags=83%, list=41%, signal=50%	PSMD1/PSMD2/PSMC4/PSMC5/PSMD6/PSMD14/PSMC1/PSMD3/PSMD12/PSMD11/PSMD7/PSMC6/UBE2M/PSMC3/PSMD13/PSMF1/PSMC2/PSMD4/PSMD5
R-HSA-5676590	R-HSA-5676590	NIK-->noncanonical NF-kB signaling	24	-0.392666	-2.43139	0.000330251	0.000330251	0.000693504	654	tags=83%, list=41%, signal=50%	PSMD1/PSMD2/PSMC4/PSMC5/PSMD6/PSMD14/PSMC1/PSMD3/PSMD12/PSMD11/PSMD7/PSMC6/UBE2M/PSMC3/PSMD13/PSMF1/PSMC2/PSMD4/PSMD5
R-HSA-8854050	R-HSA-8854050	FBXL7 down-regulates AURKA during mitotic entry and in early mitosis	24	-0.392715	-2.43169	0.000330251	0.000330251	0.000693504	654	tags=83%, list=41%, signal=50%	PSMD1/PSMD2/PSMC4/PSMC5/PSMD6/PSMD14/PSMC1/PSMD3/PSMD12/PSMD11/RBX1/PSMD7/PSMC6/PSMC3/PSMD13/PSMF1/PSMC2/PSMD4/PSMD5
R-HSA-453279	R-HSA-453279	Mitotic G1-G1/S phases	25	-0.44696	-2.81838	0.000333222	0.000333222	0.000693504	654	tags=88%, list=41%, signal=52%	PPP2CB/PPP2R1A/PSMD1/PPP2R2A/PSMD2/PSMC4/PSMC5/PSMD6/PSMD14/PSMC1/PSMD3/PSMD12/PSMD11/PSMD7/PSMC6/PSMC3/PSMD13/PSMF1/PSMC2/PSMD4/PSMD5
R-HSA-69239	R-HSA-69239	Synthesis of DNA	25	-0.367569	-2.31777	0.000333222	0.000333222	0.000693504	707	tags=84%, list=45%, signal=47%	UBA52/PSMD1/PSMD2/PSMC4/PSMC5/PSMD6/PSMD14/PSMC1/PSMD3/PSMD12/PSMD11/RBX1/PSMD7/PSMC6/PSMC3/PSMD13/PSMF1/PSMC2/PSMD4/PSMD5
R-HSA-69306	R-HSA-69306	DNA Replication	25	-0.367569	-2.31777	0.000333222	0.000333222	0.000693504	707	tags=84%, list=45%, signal=47%	UBA52/PSMD1/PSMD2/PSMC4/PSMC5/PSMD6/PSMD14/PSMC1/PSMD3/PSMD12/PSMD11/RBX1/PSMD7/PSMC6/PSMC3/PSMD13/PSMF1/PSMC2/PSMD4/PSMD5
R-HSA-180585	R-HSA-180585	Vif-mediated degradation of APOBEC3G	25	-0.400763	-2.52708	0.000333222	0.000333222	0.000693504	654	tags=84%, list=41%, signal=50%	PSMD1/PSMD2/PSMC4/PSMC5/PSMD6/PSMD14/PSMC1/PSMD3/PSMD12/PSMD11/RBX1/ELOC/PSMD7/PSMC6/PSMC3/PSMD13/PSMF1/PSMC2/PSMD4/PSMD5
R-HSA-69242	R-HSA-69242	S Phase	26	-0.374556	-2.40784	0.000336361	0.000336361	0.000693504	707	tags=85%, list=45%, signal=47%	UBA52/PSMD1/PSMD2/PSMC4/PSMC5/PSMD6/PSMD14/PSMC1/PSMD3/PSMD12/PSMD11/RBX1/PSMD7/PSMC6/PSMC3/PSMD13/PSMF1/PSMC2/GSK3B/PSMD4/PSMD5
R-HSA-8948751	R-HSA-8948751	Regulation of PTEN stability and activity	26	-0.407063	-2.61681	0.000336361	0.000336361	0.000693504	654	tags=85%, list=41%, signal=50%	PSMD1/PSMD2/PSMC4/PSMC5/PSMD6/PSMD14/PSMC1/PSMD3/PSMD12/PSMD11/PSMD7/PSMC6/PSMC3/PSMD13/PSMF1/PSMC2/CSNK2A2/CSNK2A1/PSMD4/PSMD5/STUB1
R-HSA-1234174	R-HSA-1234174	Regulation of Hypoxia-inducible Factor (HIF) by oxygen	26	-0.40849	-2.62598	0.000336361	0.000336361	0.000693504	654	tags=85%, list=41%, signal=50%	PSMD1/PSMD2/CUL2/PSMC4/PSMC5/PSMD6/PSMD14/PSMC1/PSMD3/PSMD12/PSMD11/RBX1/ELOC/PSMD7/PSMC6/PSMC3/PSMD13/PSMF1/PSMC2/PSMD4/PSMD5
R-HSA-1234176	R-HSA-1234176	Oxygen-dependent proline hydroxylation of Hypoxia-inducible Factor Alpha	26	-0.40849	-2.62598	0.000336361	0.000336361	0.000693504	654	tags=85%, list=41%, signal=50%	PSMD1/PSMD2/CUL2/PSMC4/PSMC5/PSMD6/PSMD14/PSMC1/PSMD3/PSMD12/PSMD11/RBX1/ELOC/PSMD7/PSMC6/PSMC3/PSMD13/PSMF1/PSMC2/PSMD4/PSMD5
R-HSA-2262749	R-HSA-2262749	Cellular response to hypoxia	26	-0.40849	-2.62598	0.000336361	0.000336361	0.000693504	654	tags=85%, list=41%, signal=50%	PSMD1/PSMD2/CUL2/PSMC4/PSMC5/PSMD6/PSMD14/PSMC1/PSMD3/PSMD12/PSMD11/RBX1/ELOC/PSMD7/PSMC6/PSMC3/PSMD13/PSMF1/PSMC2/PSMD4/PSMD5
R-HSA-8939236	R-HSA-8939236	RUNX1 regulates transcription of genes involved in differentiation of HSCs	26	-0.365273	-2.34816	0.000336361	0.000336361	0.000693504	654	tags=81%, list=41%, signal=48%	PSMD1/PSMD2/PSMC4/PSMC5/PSMD6/HIST1H2AJ/PSMD14/PSMC1/PSMD3/PSMD12/PSMD11/HIST1H4F/PSMD7/PSMC6/PSMC3/PSMD13/PSMF1/PSMC2/PSMD4/PSMD5
R-HSA-8939902	R-HSA-8939902	Regulation of RUNX2 expression and activity	26	-0.407133	-2.61726	0.000336361	0.000336361	0.000693504	654	tags=85%, list=41%, signal=50%	PSMD1/PSMD2/PSMC4/PSMC5/PSMD6/PSMD14/PSMC1/PSMD3/PSMD12/PSMD11/RBX1/PSMD7/PSMC6/PSMC3/PSMD13/PSMF1/PSMC2/GSK3B/PSMD4/PSMD5/STUB1
R-HSA-1445148	R-HSA-1445148	Translocation of GLUT4 to the plasma membrane	26	-0.44134	-2.83716	0.000336361	0.000336361	0.000693504	608	tags=85%, list=39%, signal=53%	YWHAZ/TUBA1A/YWHAB/YWHAQ/TUBB4B/TUBB3/YWHAH/SFN/TUBB2A/TUBB4A/TUBA4A/YWHAG/EXOC1/EXOC5/MYO5A/EXOC2/EXOC3/EXOC4/TUBA3C/EXOC8/TUBA8
R-HSA-73894	R-HSA-73894	DNA Repair	27	-0.413424	-2.7039	0.00034118	0.00034118	0.000693504	871	tags=96%, list=55%, signal=44%	CUL4B/BABAM2/POLD1/APEX1/UBA52/COPS3/PPP5C/COPS8/COPS5/COPS6/COPS7A/GPS1/COPS4/XRCC6/COPS2/XRCC5/PPP4C/USP10/HIST1H4F/RBX1/RUVBL1/USP7/PRKDC/PARP1/PRPF19
R-HSA-450408	R-HSA-450408	AUF1 (hnRNP D0) binds and destabilizes mRNA	27	-0.370811	-2.4252	0.00034118	0.00034118	0.000693504	726	tags=85%, list=46%, signal=47%	HSPA1B/UBA52/HNRNPD/PSMD1/PSMD2/PSMC4/PSMC5/PSMD6/PSMD14/PSMC1/PSMD3/PSMD12/PSMD11/PSMD7/PSMC6/HSPB1/PSMC3/PSMD13/PSMF1/PSMC2/PSMD4/PSMD5
R-HSA-5610780	R-HSA-5610780	Degradation of GLI1 by the proteasome	27	-0.373931	-2.4456	0.00034118	0.00034118	0.000693504	654	tags=81%, list=41%, signal=49%	PSMD1/PSMD2/PRKACA/PSMC4/PRKACB/PSMC5/PSMD6/PSMD14/PSMC1/PSMD3/PSMD12/PSMD11/RBX1/PSMD7/PSMC6/PSMC3/PSMD13/PSMF1/PSMC2/PSMD4/PSMD5
R-HSA-2500257	R-HSA-2500257	Resolution of Sister Chromatid Cohesion	28	-0.462815	-3.08226	0.000346981	0.000346981	0.000693504	653	tags=89%, list=41%, signal=53%	PPP2R1A/TUBA1A/PPP2R5E/TUBB4B/KIF2A/TUBB3/TUBB2A/TUBB4A/TUBA4A/DYNC1H1/NUP85/NUP107/RANGAP1/NUP160/RPS27/NUDC/TUBA3C/DYNC1LI1/PPP2R5C/PPP2R5B/DYNC1LI2/XPO1/CKAP5/TUBA8
R-HSA-5610783	R-HSA-5610783	Degradation of GLI2 by the proteasome	28	-0.381355	-2.53975	0.000346981	0.000346981	0.000693504	654	tags=82%, list=41%, signal=49%	PSMD1/PSMD2/PRKACA/PSMC4/PRKACB/PSMC5/PSMD6/PSMD14/PSMC1/PSMD3/PSMD12/PSMD11/RBX1/PSMD7/PSMC6/PSMC3/PSMD13/PSMF1/PSMC2/GSK3B/PSMD4/PSMD5
R-HSA-5610785	R-HSA-5610785	GLI3 is processed to GLI3R by the proteasome	28	-0.381355	-2.53975	0.000346981	0.000346981	0.000693504	654	tags=82%, list=41%, signal=49%	PSMD1/PSMD2/PRKACA/PSMC4/PRKACB/PSMC5/PSMD6/PSMD14/PSMC1/PSMD3/PSMD12/PSMD11/RBX1/PSMD7/PSMC6/PSMC3/PSMD13/PSMF1/PSMC2/GSK3B/PSMD4/PSMD5
R-HSA-6807878	R-HSA-6807878	COPI-mediated anterograde transport	29	-0.44509	-3.01868	0.000349162	0.000349162	0.000693504	889	tags=100%, list=56%, signal=44%	DYNC1I1/RAB1A/COPE/CAPZB/ACTR1A/TUBA1A/DCTN2/TUBB4B/TUBB3/TUBB2A/TUBB4A/TUBA4A/DYNC1H1/COPG1/DCTN4/SPTBN2/DCTN5/DCTN1/ANK2/YKT6/USO1/GBF1/TUBA3C/DYNC1LI1/DYNC1LI2/COPB1/COPA/TUBA8
R-HSA-195253	R-HSA-195253	Degradation of beta-catenin by the destruction complex	31	-0.402573	-2.83995	0.000353982	0.000353982	0.000693504	654	tags=84%, list=41%, signal=50%	PPP2CB/PPP2R1A/PSMD1/PPP2R5E/PSMD2/PSMC4/PSMC5/PSMD6/PSMD14/PSMC1/PSMD3/PSMD12/PSMD11/RBX1/PSMD7/PSMC6/PSMC3/PSMD13/PSMF1/PSMC2/GSK3B/PPP2R5C/PSMD4/PPP2R5B/PSMD5
R-HSA-8856688	R-HSA-8856688	Golgi-to-ER retrograde transport	31	-0.412359	-2.90898	0.000353982	0.000353982	0.000693504	648	tags=84%, list=41%, signal=50%	ACTR1A/RAB6A/TUBA1A/DCTN2/RAB18/TUBB4B/KIF2A/TUBB3/KLC1/TUBB2A/TUBB4A/TUBA4A/DYNC1H1/COPG1/DCTN4/DCTN5/DCTN1/KIF5A/GBF1/TUBA3C/DYNC1LI1/DYNC1LI2/COPB1/COPA/TUBA8
R-HSA-450531	R-HSA-450531	Regulation of mRNA stability by proteins that bind AU-rich elements	31	-0.394775	-2.78494	0.000353982	0.000353982	0.000693504	726	tags=87%, list=46%, signal=48%	HSPA1B/EXOSC9/UBA52/HNRNPD/PSMD1/YWHAZ/YWHAB/PSMD2/PSMC4/PSMC5/PSMD6/PSMD14/PSMC1/PSMD3/PSMD12/PSMD11/PSMD7/PSMC6/HSPB1/PSMC3/PSMD13/PSMF1/PSMC2/PSMD4/XPO1/PSMD5
R-HSA-69481	R-HSA-69481	G2/M Checkpoints	32	-0.41106	-2.93754	0.00036523	0.00036523	0.000693504	654	tags=84%, list=41%, signal=50%	PSMD1/YWHAE/YWHAZ/YWHAB/YWHAQ/PSMD2/YWHAH/PSMC4/PSMC5/SFN/PSMD6/PSMD14/YWHAG/PSMC1/PSMD3/PSMD12/PSMD11/HIST1H4F/PSMD7/PSMC6/PSMC3/PSMD13/PSMF1/PSMC2/PSMD4/PSMD5
R-HSA-8852276	R-HSA-8852276	The role of GTSE1 in G2/M progression after G2 checkpoint	32	-0.44433	-3.1753	0.00036523	0.00036523	0.000693504	654	tags=88%, list=41%, signal=52%	PSMD1/TUBA1A/HSP90AB1/PSMD2/TUBB4B/TUBB3/PSMC4/PSMC5/PSMD6/TUBB2A/PSMD14/TUBB4A/TUBA4A/PSMC1/PSMD3/PSMD12/PSMD11/PSMD7/PSMC6/PSMC3/PSMD13/PSMF1/PSMC2/TUBA3C/PSMD4/PSMD5/TUBA8
R-HSA-5663220	R-HSA-5663220	RHO GTPases Activate Formins	34	-0.344474	-2.54819	0.000368868	0.000368868	0.000693504	653	tags=79%, list=41%, signal=48%	PPP2R1A/TUBA1A/PPP2R5E/TUBB4B/KIF2A/TUBB3/TUBB2A/TUBB4A/TUBA4A/DYNC1H1/NUP85/NUP107/RANGAP1/NUP160/RPS27/NUDC/TUBA3C/SRGAP2/DYNC1LI1/PPP2R5C/PPP2R5B/DYNC1LI2/XPO1/CKAP5/TUBA8/SCAI
R-HSA-6811442	R-HSA-6811442	Intra-Golgi and retrograde Golgi-to-ER traffic	36	-0.313649	-2.38396	0.000380807	0.000380807	0.000693504	648	tags=75%, list=41%, signal=45%	ACTR1A/RAB6A/TUBA1A/DCTN2/RAB18/TUBB4B/KIF2A/TUBB3/KLC1/TUBB2A/TUBB4A/TUBA4A/DYNC1H1/COPG1/DCTN4/DCTN5/DCTN1/KIF5A/YKT6/GBF1/TUBA3C/DYNC1LI1/DYNC1LI2/COPB1/COPA/TUBA8
R-HSA-8878171	R-HSA-8878171	Transcriptional regulation by RUNX1	36	-0.306113	-2.32669	0.000380807	0.000380807	0.000693504	654	tags=75%, list=41%, signal=45%	PTPN11/PSMD1/PRMT1/PSMD2/PSMC4/KCTD6/PSMC5/PSMD6/HIST1H2AJ/PSMD14/PSMC1/PSMD3/PSMD12/PSMD11/HIST1H4F/PSMD7/PSMC6/PSMC3/PSMD13/PSMF1/PSMC2/CSNK2A2/CSNK2A1/ITGA2B/PSMD4/PSMD5
R-HSA-201681	R-HSA-201681	TCF dependent signaling in response to WNT	37	-0.465677	-3.59153	0.000386698	0.000386698	0.000693504	654	tags=89%, list=41%, signal=53%	PPP2CB/PPP2R1A/PSMD1/YWHAZ/PPP2R5E/PSMD2/PSMC4/PSMC5/PSMD6/HIST1H2AJ/PSMD14/PSMC1/PSMD3/PSMD12/PSMD11/HIST1H4F/RBX1/RUVBL1/PSMD7/PSMC6/PSMC3/PSMD13/PSMF1/PSMC2/CSNK2A2/CSNK2A1/GSK3B/PPP2R5C/PSMD4/PPP2R5B/XPO1/PSMD5
R-HSA-199977	R-HSA-199977	ER to Golgi Anterograde Transport	37	-0.352568	-2.71918	0.000386698	0.000386698	0.000693504	648	tags=78%, list=41%, signal=47%	ACTR1A/TUBA1A/DCTN2/TUBB4B/TUBB3/SEC31A/SCFD1/TUBB2A/TUBB4A/TUBA4A/DYNC1H1/COPG1/DCTN4/SPTBN2/DCTN5/DCTN1/ANK2/SAR1B/YKT6/USO1/SEC23A/GBF1/TUBA3C/DYNC1LI1/DYNC1LI2/COPB1/COPA/TUBA8
R-HSA-948021	R-HSA-948021	Transport to the Golgi and subsequent modification	39	-0.307628	-2.437	0.000393701	0.000393701	0.000693504	648	tags=74%, list=41%, signal=45%	ACTR1A/TUBA1A/DCTN2/TUBB4B/TUBB3/SEC31A/SCFD1/TUBB2A/TUBB4A/TUBA4A/DYNC1H1/COPG1/DCTN4/SPTBN2/DCTN5/DCTN1/ANK2/SAR1B/YKT6/USO1/SEC23A/GBF1/TUBA3C/DYNC1LI1/DYNC1LI2/COPB1/COPA/TUBA8
R-HSA-68877	R-HSA-68877	Mitotic Prometaphase	39	-0.438032	-3.47005	0.000393701	0.000393701	0.000693504	653	tags=87%, list=41%, signal=52%	ACTR1A/PPP2R1A/YWHAE/TUBA1A/PPP2R5E/DCTN2/TUBB4B/PRKACA/KIF2A/TUBB3/PRKAR2B/TUBB2A/TUBB4A/TUBA4A/DYNC1H1/YWHAG/DCTN1/NUP85/NUP107/RANGAP1/NUP160/CSNK2A2/CSNK2A1/RPS27/NUDC/TUBA3C/DYNC1LI1/PPP2R5C/PPP2R5B/DYNC1LI2/XPO1/CKAP5/TUBA8
R-HSA-5617833	R-HSA-5617833	Cilium Assembly	38	-0.448792	-3.50364	0.000394011	0.000394011	0.000693504	634	tags=87%, list=40%, signal=53%	CCT5/PPP2R1A/YWHAE/CCT8/TUBA1A/CCT3/DCTN2/TUBB4B/PRKACA/TUBB3/CCT4/TCP1/CCT2/PRKAR2B/HDAC6/TUBB2A/TUBB4A/TUBA4A/DYNC1H1/YWHAG/DCTN1/EXOC1/ARL3/EXOC5/EXOC2/EXOC3/EXOC4/GBF1/TUBA3C/EXOC8/CKAP5/TUBA8
R-HSA-5689880	R-HSA-5689880	Ub-specific processing proteases	38	-0.416829	-3.25412	0.000394011	0.000394011	0.000693504	551	tags=79%, list=35%, signal=53%	PSMC4/PSMC5/PSMD6/HIST1H2AJ/PSMD14/HGS/USP10/PSMC1/PSMD3/PSMD12/PSMD11/RUVBL1/PSMD7/OTUB1/PSMC6/USP7/USP5/ADRM1/PSMC3/PSMD13/RHOT1/USP47/PSMF1/PSMC2/USP9X/USP11/PSMD4/RNF123/PSMD5
R-HSA-5610787	R-HSA-5610787	Hedgehog 'off' state	38	-0.409356	-3.19578	0.000394011	0.000394011	0.000693504	610	tags=82%, list=39%, signal=51%	TUBA1A/PRKAR2A/PSMD2/TUBB4B/PRKACA/TUBB3/PSMC4/PRKACB/PRKAR2B/PSMC5/PSMD6/TUBB2A/PSMD14/TUBB4A/TUBA4A/PSMC1/PSMD3/PSMD12/PSMD11/RBX1/PSMD7/PSMC6/PSMC3/PSMD13/PSMF1/PSMC2/TUBA3C/GSK3B/PSMD4/PSMD5
R-HSA-2132295	R-HSA-2132295	MHC class II antigen presentation	40	-0.349592	-2.79532	0.000406174	0.000406174	0.000693504	675	tags=80%, list=43%, signal=47%	CAPZB/ACTR1A/AP1B1/TUBA1A/CLTA/DCTN2/CLTC/TUBB4B/KIF2A/TUBB3/SEC31A/KLC1/TUBB2A/TUBB4A/TUBA4A/DYNC1H1/DCTN4/SPTBN2/DCTN5/DCTN1/KIF5A/SAR1B/AP1G1/AP1M1/SEC23A/DNM1/TUBA3C/DNM2/DYNC1LI1/DYNC1LI2/TUBA8
R-HSA-9010553	R-HSA-9010553	Regulation of expression of SLITs and ROBOs	40	-0.403018	-3.22251	0.000406174	0.000406174	0.000693504	551	tags=78%, list=35%, signal=52%	CUL2/PSMC4/PSMC5/PSMD6/PSMD14/PSMC1/PSMD3/RPL36AL/PSMD12/PSMD11/RBX1/ELOC/PSMD7/PSMC6/RPS21/PSMC3/PSMD13/RPS28/RPLP2/RPL28/PSMF1/PSMC2/RPL22/NCBP1/RPS3/RPL27/RPS27/RPL14/PSMD4/PSMD5
R-HSA-8856828	R-HSA-8856828	Clathrin-mediated endocytosis	42	-0.285329	-2.33428	0.000419992	0.000419992	0.000693504	839	tags=83%, list=53%, signal=40%	ACTR3/VAMP3/ARPC2/ARPC1A/ACTR2/ARPC4/UBA52/COPS3/COPS8/SYNJ1/COPS5/COPS6/AMPH/COPS7A/GPS1/CLTA/COPS4/CLTC/AAK1/COPS2/STAM/SYT2/HGS/CBL/UBQLN2/CLTB/OCRL/SGIP1/UBQLN1/DNAJC6/CTTN/DNM1/DNM2/NECAP1
R-HSA-5358351	R-HSA-5358351	Signaling by Hedgehog	42	-0.32462	-2.65572	0.000419992	0.000419992	0.000693504	687	tags=74%, list=44%, signal=43%	TUBA1A/PRKAR2A/PSMD2/TUBB4B/PRKACA/TUBB3/PSMC4/PRKACB/PRKAR2B/PSMC5/PSMD6/TUBB2A/PSMD14/TUBB4A/TUBA4A/PSMC1/PSMD3/PSMD12/PSMD11/RBX1/PSMD7/PSMC6/PSMC3/PSMD13/PSMF1/PSMC2/TUBA3C/GSK3B/PSMD4/PSMD5
R-HSA-162909	R-HSA-162909	Host Interactions of HIV factors	44	-0.35412	-2.97815	0.000427168	0.000427168	0.000693504	654	tags=80%, list=41%, signal=48%	RAN/AP1B1/PPIA/KPNB1/PSMD1/PSMD2/PSMC4/RANBP1/PSMC5/PSMD6/PSMD14/PSMC1/PSMD3/PSMD12/PSMD11/RBX1/ELOC/NUP85/PSMD7/PSMC6/ELMO1/NUP107/PSMC3/PSMD13/AP1G1/RANGAP1/NUP160/PSMF1/PSMC2/AP1M1/PSMD4/XPO1/PSMD5/PSIP1
R-HSA-5688426	R-HSA-5688426	Deubiquitination	45	-0.33313	-2.83303	0.000431034	0.000431034	0.000693504	551	tags=71%, list=35%, signal=48%	PSMC4/STAM/PSMC5/PSMD6/HIST1H2AJ/PSMD14/HGS/USP10/UCHL1/PSMC1/PSMD3/PSMD12/PSMD11/RUVBL1/PSMD7/OTUB1/PSMC6/USP7/USP5/ADRM1/PSMC3/PSMD13/RHOT1/USP47/PSMF1/PSMC2/USP9X/USP11/PSMD4/RNF123/PSMD5
R-HSA-1257604	R-HSA-1257604	PIP3 activates AKT signaling	48	-0.279575	-2.47518	0.000432713	0.000432713	0.000693504	657	tags=73%, list=42%, signal=44%	UBA52/PPP2CB/PTPN11/PPP2R1A/PSMD1/PPP2R5E/PSMD2/PSMC4/PIP4K2A/PSMC5/PSMD6/PSMD14/RPTOR/PSMC1/PIK3R1/PSMD3/PSMD12/PSMD11/PSMD7/PSMC6/USP7/PSMC3/PSMD13/PSMF1/PSMC2/CSNK2A2/CSNK2A1/MTOR/GSK3B/PPP2R5C/PSMD4/PPP2R5B/PSMD5/STUB1
R-HSA-8951664	R-HSA-8951664	Neddylation	47	-0.355703	-3.10745	0.000432713	0.000432713	0.000693504	654	tags=79%, list=41%, signal=47%	COPS3/COPS8/COPS5/COPS6/PSMD1/COPS7A/GPS1/COPS4/PSMD2/CUL2/PSMC4/COPS2/FBXL16/KCTD6/PSMC5/PSMD6/COMMD3/PSMD14/PSMC1/PSMD3/PSMD12/PSMD11/RBX1/ELOC/UBXN7/PSMD7/CCDC22/PSMC6/UBE2M/PSMC3/PSMD13/PSMF1/PSMC2/DCAF6/PSMD4/PSMD5
R-HSA-109581	R-HSA-109581	Apoptosis	46	-0.330311	-2.84706	0.000434594	0.000434594	0.000693504	611	tags=74%, list=39%, signal=47%	PSMD1/YWHAE/YWHAZ/YWHAB/YWHAQ/PSMD2/DSP/APPL1/PTK2/YWHAH/PSMC4/DNM1L/PSMC5/SFN/PSMD6/MAPT/PSMD14/BCAP31/YWHAG/PSMC1/PSMD3/PSMD12/PSMD11/PSMD7/PSMC6/PSMC3/PSMD13/PSMF1/PSMC2/OPA1/STK24/PSMD4/PSMD5
R-HSA-5357801	R-HSA-5357801	Programmed Cell Death	46	-0.330311	-2.84706	0.000434594	0.000434594	0.000693504	611	tags=74%, list=39%, signal=47%	PSMD1/YWHAE/YWHAZ/YWHAB/YWHAQ/PSMD2/DSP/APPL1/PTK2/YWHAH/PSMC4/DNM1L/PSMC5/SFN/PSMD6/MAPT/PSMD14/BCAP31/YWHAG/PSMC1/PSMD3/PSMD12/PSMD11/PSMD7/PSMC6/PSMC3/PSMD13/PSMF1/PSMC2/OPA1/STK24/PSMD4/PSMD5
R-HSA-611105	R-HSA-611105	Respiratory electron transport	20	0.475424	2.34389	0.000439883	0.000439883	0.000693504	703	tags=90%, list=45%, signal=51%	UQCRB/UQCRFS1/UQCRC2/NDUFAF7/NDUFA7/SDHB/NDUFA10/COX6B1/NDUFV1/NDUFV2/SCO1/SDHA/UQCRC1/CYC1/NDUFS1/NDUFA6/ETFDH/NDUFS3
R-HSA-2467813	R-HSA-2467813	Separation of Sister Chromatids	51	-0.433859	-3.92546	0.000449035	0.000449035	0.000693504	654	tags=86%, list=41%, signal=52%	PPP2CB/PPP2R1A/PSMD1/TUBA1A/PPP2R5E/PSMD2/TUBB4B/KIF2A/TUBB3/PSMC4/PSMC5/PSMD6/TUBB2A/PSMD14/TUBB4A/TUBA4A/DYNC1H1/PSMC1/PSMD3/PSMD12/PSMD11/NUP85/PSMD7/PSMC6/NUP107/PSMC3/PSMD13/RANGAP1/NUP160/PSMF1/PSMC2/RPS27/NUDC/TUBA3C/DYNC1LI1/PPP2R5C/PSMD4/PPP2R5B/DYNC1LI2/XPO1/PSMD5/CKAP5/TUBA8
R-HSA-1852241	R-HSA-1852241	Organelle biogenesis and maintenance	52	-0.322941	-2.95115	0.000458295	0.000458295	0.000693504	689	tags=79%, list=44%, signal=46%	GLUD1/ACTR1A/CCT5/PPP2R1A/YWHAE/CCT8/TUBA1A/CCT3/DCTN2/TUBB4B/PRKACA/TUBB3/CCT4/CARM1/ATP5S/TCP1/CCT2/PRKAR2B/HDAC6/TUBB2A/TUBB4A/TUBA4A/DYNC1H1/ATP6/YWHAG/DCTN1/EXOC1/ARL3/ATP5PO/EXOC5/EXOC2/ATP5PB/EXOC3/EXOC4/GBF1/TUBA3C/EXOC8/TBL1XR1/CKAP5/TUBA8
R-HSA-162906	R-HSA-162906	HIV Infection	52	-0.368907	-3.3712	0.000458295	0.000458295	0.000693504	654	tags=81%, list=41%, signal=49%	RAN/AP1B1/PPIA/KPNB1/PSMD1/PSMD2/XRCC6/PSMC4/XRCC5/RANBP1/PSMC5/PSMD6/PSMD14/PSMC1/PSMD3/PSMD12/PSMD11/RBX1/ELOC/NUP85/PSMD7/PSMC6/ELMO1/VTA1/NUP107/PSMC3/PSMD13/SUPT5H/AP1G1/RANGAP1/NUP160/PSMF1/PSMC2/NCBP1/AP1M1/RNMT/PSMD4/XPO1/TSG101/PSMD5/PSIP1
R-HSA-983168	R-HSA-983168	Antigen processing: Ubiquitination & Proteasome degradation	52	-0.335232	-3.06346	0.000458295	0.000458295	0.000693504	610	tags=75%, list=39%, signal=48%	HUWE1/PSMD2/GLMN/CUL2/PSMC4/FBXL16/KCTD6/PSMC5/PSMD6/PSMD14/UBE3A/HERC4/PSMC1/PSMD3/PSMD12/PSMD11/RBX1/ELOC/PSMD7/PSMC6/UBE2M/UBA5/PSMC3/UBA6/PSMD13/HECTD1/TRIM9/UBR4/PSMF1/PSMC2/UBR1/UBAC1/UBE4A/PSMD4/RNF123/HACE1/PSMD5/STUB1
R-HSA-2555396	R-HSA-2555396	Mitotic Metaphase and Anaphase	52	-0.437515	-3.99816	0.000458295	0.000458295	0.000693504	654	tags=87%, list=41%, signal=52%	PPP2CB/PPP2R1A/PSMD1/TUBA1A/PPP2R5E/PPP2R2A/PSMD2/TUBB4B/KIF2A/TUBB3/PSMC4/PSMC5/PSMD6/TUBB2A/PSMD14/TUBB4A/TUBA4A/DYNC1H1/PSMC1/PSMD3/PSMD12/PSMD11/NUP85/PSMD7/PSMC6/NUP107/PSMC3/PSMD13/RANGAP1/NUP160/PSMF1/PSMC2/RPS27/NUDC/TUBA3C/DYNC1LI1/PPP2R5C/PSMD4/PPP2R5B/DYNC1LI2/XPO1/PSMD5/CKAP5/TUBA8
R-HSA-68882	R-HSA-68882	Mitotic Anaphase	52	-0.437515	-3.99816	0.000458295	0.000458295	0.000693504	654	tags=87%, list=41%, signal=52%	PPP2CB/PPP2R1A/PSMD1/TUBA1A/PPP2R5E/PPP2R2A/PSMD2/TUBB4B/KIF2A/TUBB3/PSMC4/PSMC5/PSMD6/TUBB2A/PSMD14/TUBB4A/TUBA4A/DYNC1H1/PSMC1/PSMD3/PSMD12/PSMD11/NUP85/PSMD7/PSMC6/NUP107/PSMC3/PSMD13/RANGAP1/NUP160/PSMF1/PSMC2/RPS27/NUDC/TUBA3C/DYNC1LI1/PPP2R5C/PSMD4/PPP2R5B/DYNC1LI2/XPO1/PSMD5/CKAP5/TUBA8
R-HSA-69620	R-HSA-69620	Cell Cycle Checkpoints	52	-0.416683	-3.80779	0.000458295	0.000458295	0.000693504	654	tags=85%, list=41%, signal=51%	PPP2CB/PPP2R1A/PSMD1/YWHAE/YWHAZ/YWHAB/PPP2R5E/YWHAQ/PSMD2/KIF2A/YWHAH/PSMC4/PSMC5/SFN/PSMD6/PSMD14/DYNC1H1/YWHAG/PSMC1/PSMD3/PSMD12/PSMD11/HIST1H4F/NUP85/PSMD7/PSMC6/NUP107/PSMC3/PSMD13/RANGAP1/NUP160/PSMF1/PSMC2/RPS27/NUDC/DYNC1LI1/PPP2R5C/PSMD4/PPP2R5B/DYNC1LI2/XPO1/PSMD5/CKAP5
R-HSA-453274	R-HSA-453274	Mitotic G2-G2/M phases	53	-0.415955	-3.83997	0.000458295	0.000458295	0.000693504	654	tags=85%, list=41%, signal=51%	PPP2CB/ACTR1A/PPP2R1A/PSMD1/YWHAE/TUBA1A/DCTN2/HSP90AB1/PPP2R2A/PSMD2/TUBB4B/PRKACA/TUBB3/PSMC4/PRKAR2B/PSMC5/PSMD6/TUBB2A/PSMD14/TUBB4A/TUBA4A/DYNC1H1/YWHAG/PSMC1/PSMD3/DCTN1/PSMD12/PSMD11/RBX1/PSMD7/PSMC6/PSMC3/PPP1CB/PSMD13/PSMF1/PSMC2/LCMT1/TUBA3C/PSMD4/XPO1/PSMD5/CKAP5/PPME1/TUBA8
R-HSA-69275	R-HSA-69275	G2/M Transition	53	-0.415955	-3.83997	0.000458295	0.000458295	0.000693504	654	tags=85%, list=41%, signal=51%	PPP2CB/ACTR1A/PPP2R1A/PSMD1/YWHAE/TUBA1A/DCTN2/HSP90AB1/PPP2R2A/PSMD2/TUBB4B/PRKACA/TUBB3/PSMC4/PRKAR2B/PSMC5/PSMD6/TUBB2A/PSMD14/TUBB4A/TUBA4A/DYNC1H1/YWHAG/PSMC1/PSMD3/DCTN1/PSMD12/PSMD11/RBX1/PSMD7/PSMC6/PSMC3/PPP1CB/PSMD13/PSMF1/PSMC2/LCMT1/TUBA3C/PSMD4/XPO1/PSMD5/CKAP5/PPME1/TUBA8
R-HSA-72766	R-HSA-72766	Translation	54	-0.425395	-3.96829	0.000462321	0.000462321	0.000693504	726	tags=89%, list=46%, signal=50%	GARS/APEH/UBA52/WARS/EIF4A2/EEF2/EEF1A1/DARS/EEF1A2/VARS/AIMP2/EEF1G/EEF1B2/EIF5/EIF3J/IARS/EEF1D/EEF1E1/EIF5B/RPL36AL/RARS/EARS2/RPS21/EIF4E/FARSB/EIF3I/RPS28/RPLP2/RPL28/EIF3A/RPL22/RPS3/RPL27/RPS27/SRP68/QARS/SRP54/FARSA/RPL14/IARS2/EIF3D/SRP72/AIMP1/MARS/LARS2/LARS/EIF3G
R-HSA-156580	R-HSA-156580	Phase II - Conjugation of compounds	13	0.596792	2.44293	0.000465911	0.000465911	0.000693504	433	tags=85%, list=27%, signal=62%	ABHD10/ESD/GSTM1/GSTT2B/GGT5/GSS/NNMT/UGDH/GSTO1/GSTT1/BPNT1
R-HSA-5663202	R-HSA-5663202	Diseases of signal transduction	58	-0.249662	-2.42148	0.000467946	0.000467946	0.000693504	698	tags=72%, list=44%, signal=42%	FGA/MAPK1/UBA52/PPP2CB/PTPN11/PPP2R1A/PSMD1/YWHAB/PPP2R5E/PSMD2/PSMC4/PSMC5/PSMD6/HDAC6/PSMD14/CBL/SOS1/PSMC1/PIK3R1/PSMD3/PSMD12/PSMD11/RBX1/PSMD7/PSMC6/PSMC3/PSMD13/PSMF1/PSMC2/NCBP1/ITGA2B/MTOR/QKI/GSK3B/PPP2R5C/TBL1XR1/MAP2K2/PSMD4/PPP2R5B/PSMD5/MAP2K1
R-HSA-376176	R-HSA-376176	Signaling by ROBO receptors	58	-0.294004	-2.85156	0.000467946	0.000467946	0.000693504	551	tags=67%, list=35%, signal=45%	PRKACA/CUL2/PSMC4/PRKACB/PSMC5/PSMD6/PSMD14/SOS1/PSMC1/PSMD3/RPL36AL/PSMD12/PSMD11/RBX1/ELOC/AKAP5/PSMD7/PSMC6/RPS21/GPC1/PSMC3/PSMD13/RPS28/RPLP2/RPL28/PSMF1/PSMC2/RPL22/NCBP1/RPS3/RPL27/RPS27/SRGAP2/RPL14/SRGAP3/CAP2/PSMD4/PSMD5
R-HSA-9006925	R-HSA-9006925	Intracellular signaling by second messengers	56	-0.267459	-2.53846	0.000468604	0.000468604	0.000693504	657	tags=71%, list=42%, signal=43%	UBA52/PPP2CB/PTPN11/PPP2R1A/PSMD1/PRKAR2A/PPP2R5E/PSMD2/PRKACA/PSMC4/PRKACB/PIP4K2A/PRKAR2B/PSMC5/PSMD6/PSMD14/RPTOR/PSMC1/PIK3R1/PSMD3/PSMD12/PSMD11/PSMD7/PSMC6/USP7/PSMC3/PSMD13/PDE1B/PSMF1/PSMC2/CSNK2A2/CSNK2A1/MTOR/GSK3B/PPP2R5C/PSMD4/PPP2R5B/PSMD5/STUB1
R-HSA-72649	R-HSA-72649	Translation initiation complex formation	12	-0.544409	-2.36253	0.000552029	0.000552029	0.000789112	726	tags=75%, list=46%, signal=41%	EIF4E/EIF3I/RPS28/EIF3A/RPS3/RPS27/EIF3D/EIF3G
R-HSA-72662	R-HSA-72662	Activation of the mRNA upon binding of the cap-binding complex and eIFs, and subsequent binding to 43S	12	-0.544409	-2.36253	0.000552029	0.000552029	0.000789112	726	tags=75%, list=46%, signal=41%	EIF4E/EIF3I/RPS28/EIF3A/RPS3/RPS27/EIF3D/EIF3G
R-HSA-195258	R-HSA-195258	RHO GTPase Effectors	73	-0.320699	-3.47967	0.000554324	0.000554324	0.000789112	673	tags=77%, list=43%, signal=46%	MAPK1/PPP2CB/PPP2R1A/NCKAP1/CYFIP2/YWHAE/YWHAZ/TUBA1A/YWHAB/PPP2R5E/ABI2/YWHAQ/TUBB4B/WASF1/KIF2A/TUBB3/PTK2/YWHAH/WASF3/KLC1/SFN/HIST1H2AJ/TUBB2A/ROCK2/WASF2/TUBB4A/TUBA4A/DYNC1H1/YWHAG/HIST1H4F/NUP85/MYLK/NCKAP1L/CTTN/DLG4/KIF5A/NUP107/PPP1CB/BRK1/RANGAP1/NUP160/PIK3C3/RPS27/NUDC/TUBA3C/SRGAP2/DYNC1LI1/PPP2R5C/PPP2R5B/DYNC1LI2/XPO1/PIK3R4/CKAP5/TUBA8/SCAI
R-HSA-68886	R-HSA-68886	M Phase	73	-0.374279	-4.06102	0.000554324	0.000554324	0.000789112	657	tags=81%, list=42%, signal=49%	UBA52/PPP2CB/ACTR1A/PPP2R1A/PSMD1/YWHAE/TUBA1A/PPP2R5E/DCTN2/PPP2R2A/PSMD2/TUBB4B/PRKACA/KIF2A/TUBB3/PSMC4/PRKAR2B/PSMC5/PSMD6/PPP2R2D/HIST1H2AJ/TUBB2A/PSMD14/TUBB4A/TUBA4A/DYNC1H1/YWHAG/PSMC1/PSMD3/DCTN1/PSMD12/PSMD11/HIST1H4F/NUP85/PSMD7/PSMC6/NUP107/PSMC3/PSMD13/RANGAP1/NUP160/PSMF1/PSMC2/CSNK2A2/CSNK2A1/USO1/RPS27/NUDC/TUBA3C/DYNC1LI1/PPP2R5C/PSMD4/PPP2R5B/DYNC1LI2/XPO1/PSMD5/CKAP5/TUBA8
R-HSA-109582	R-HSA-109582	Hemostasis	134	0.215171	2.17134	0.00056319	0.00056319	0.00079417	349	tags=38%, list=22%, signal=32%	APOA1/ATP2B4/ITGAX/ITGB1/CD47/ARRB1/CD63/CD44/HBG1/L1CAM/CD9/AHSG/ITIH4/ORM1/KNG1/ANXA5/SERPINA1/ITGAM/ITGA6/ATP2B3/LAMP2/ISLR/BSG/RHOG/PDE5A/CD109/SERPING1/GNAI1/SIRPA/WDR1/RAB27B/AK3/ITGA1/GNAS/PRCP/P2RX7/ACTN1/RHOA/KRAS/ATP2B1/ITGAV/ATP2B2/HRG/TSPAN7/GNAI2/PSAP/CDC42/F3/SERPINF2/GNG3/RAC1
R-HSA-5663205	R-HSA-5663205	Infectious disease	79	-0.379369	-4.28166	0.000577701	0.000577701	0.000795428	654	tags=81%, list=41%, signal=50%	RAN/EEF2/AP1B1/PPIA/KPNB1/PSMD1/STX1B/CLTA/HSP90AB1/CLTC/PSMD2/XRCC6/PSMC4/XRCC5/RANBP1/STAM/PSMC5/PSMD6/SYT2/PSMD14/HGS/CBL/LTF/PSMC1/PSMD3/RPL36AL/PSMD12/PSMD11/RBX1/ELOC/NUP85/PSMD7/PSMC6/ELMO1/VTA1/NUP107/RPS21/PSMC3/PSMD13/SUPT5H/AP1G1/RANGAP1/RPS28/RPLP2/NUP160/RPL28/PSMF1/PSMC2/RPL22/NCBP1/RPS3/AP1M1/RPL27/RPS27/RNMT/RPL14/MAP2K2/PSMD4/XPO1/TSG101/PSMD5/PSIP1/MAP2K1
R-HSA-5620920	R-HSA-5620920	Cargo trafficking to the periciliary membrane	15	-0.524019	-2.54779	0.000578202	0.000578202	0.000795428	633	tags=93%, list=40%, signal=56%	CCT8/CCT3/CCT4/TCP1/CCT2/EXOC1/ARL3/EXOC5/EXOC2/EXOC3/EXOC4/GBF1/EXOC8
R-HSA-69278	R-HSA-69278	Cell Cycle, Mitotic	81	-0.370509	-4.26567	0.000580046	0.000580046	0.000795428	657	tags=80%, list=42%, signal=49%	UBA52/PPP2CB/ACTR1A/PPP2R1A/PSMD1/YWHAE/TUBA1A/PPP2R5E/DCTN2/HSP90AB1/PPP2R2A/PSMD2/TUBB4B/PRKACA/KIF2A/TUBB3/PSMC4/PRKAR2B/PSMC5/PSMD6/PPP2R2D/HIST1H2AJ/TUBB2A/PSMD14/TUBB4A/TUBA4A/DYNC1H1/YWHAG/PSMC1/PSMD3/DCTN1/PSMD12/PSMD11/HIST1H4F/RBX1/NUP85/PSMD7/PSMC6/NUP107/PSMC3/PPP1CB/PSMD13/RANGAP1/NUP160/PSMF1/PSMC2/CSNK2A2/CSNK2A1/USO1/RPS27/LCMT1/NUDC/TUBA3C/GSK3B/DYNC1LI1/PPP2R5C/PSMD4/PPP2R5B/DYN…
R-HSA-212436	R-HSA-212436	Generic Transcription Pathway	88	-0.249214	-2.99514	0.000608643	0.000608643	0.000812865	661	tags=69%, list=42%, signal=43%	MAPK1/UBA52/PPP2CB/PTPN11/PPP2R1A/PSMD1/YWHAE/YWHAZ/TXN/YWHAB/PRMT1/RABGGTB/YWHAQ/PSMD2/CARM1/YWHAH/PSMC4/PIP4K2A/KCTD6/PSMC5/SFN/PSMD6/CNOT1/HDAC6/HIST1H2AJ/PSMD14/RPTOR/TRIM28/YWHAG/PSMC1/PSMD3/PSMD12/PSMD11/HIST1H4F/RBX1/ELOC/PSMD7/PSMC6/USP7/TNKS1BP1/NRBP1/PSMC3/PSMD13/SUPT5H/LRPPRC/PSMF1/PSMC2/CSNK2A2/USP9X/CSNK2A1/PARP1/ITGA2B/MTOR/GSK3B/GLS/PPP2R5C/RABGGTA/PSMD4/PSMD5/STUB1
R-HSA-2262752	R-HSA-2262752	Cellular responses to stress	88	-0.276932	-3.32828	0.000608643	0.000608643	0.000812865	657	tags=72%, list=42%, signal=44%	UBA52/CAPZB/MAPK9/ACTR1A/PSMD1/YWHAE/EEF1A1/TXN/TUBA1A/DCTN2/HSP90AB1/FKBP5/FKBP4/PSMD2/TUBB4B/TUBB3/CUL2/PSMC4/PSMC5/PSMD6/HDAC6/HIST1H2AJ/TUBB2A/PSMD14/RPTOR/TUBB4A/TUBA4A/DYNC1H1/CRYAB/DCTN4/DCTN5/PSMC1/PSMD3/DCTN1/PSMD12/PSMD11/HIST1H4F/RBX1/ELOC/NUP85/PSMD7/PSMC6/DNAJA1/NUP107/PSMC3/CCAR2/PSMD13/NUP160/PSMF1/PSMC2/MAPK10/MAP3K5/TUBA3C/HSPA12A/MTOR/GSK3B/DYNC1LI1/PSMD4/DYNC1LI2/PSMD5/RPS6KA2/…
R-HSA-1640170	R-HSA-1640170	Cell Cycle	90	-0.371233	-4.53218	0.000613497	0.000613497	0.000812865	657	tags=80%, list=42%, signal=49%	UBA52/PPP2CB/ACTR1A/PPP2R1A/PSMD1/YWHAE/YWHAZ/TUBA1A/YWHAB/PPP2R5E/DCTN2/HSP90AB1/PPP2R2A/YWHAQ/PSMD2/TUBB4B/PRKACA/KIF2A/TUBB3/YWHAH/PSMC4/PRKAR2B/PSMC5/SFN/PSMD6/PPP2R2D/HIST1H2AJ/TUBB2A/PSMD14/TUBB4A/TUBA4A/DYNC1H1/YWHAG/PSMC1/PSMD3/DCTN1/PSMD12/PSMD11/HIST1H4F/RBX1/RUVBL1/NUP85/PSMD7/PSMC6/NUP107/RUVBL2/PSMC3/PPP1CB/PSMD13/RANGAP1/NUP160/PSMF1/PSMC2/CSNK2A2/CSNK2A1/USO1/RPS27/LCMT1/NUDC/TUBA3…
R-HSA-877300	R-HSA-877300	Interferon gamma signaling	14	0.548296	2.30909	0.000615574	0.000615574	0.000812865	407	tags=79%, list=26%, signal=59%	CD44/ICAM1/HLA-DRA/IFI30/CAMK2A/B2M/HLA-DRB1/TRIM21/FCGR1A/CAMK2B/GBP1
R-HSA-194315	R-HSA-194315	Signaling by Rho GTPases	89	-0.281657	-3.38848	0.000625391	0.000625391	0.000812865	673	tags=73%, list=43%, signal=44%	MAPK1/PPP2CB/PPP2R1A/NCKAP1/CYFIP2/YWHAE/YWHAZ/TUBA1A/YWHAB/PPP2R5E/ABI2/YWHAQ/TUBB4B/WASF1/KIF2A/TUBB3/PTK2/YWHAH/WASF3/KLC1/SFN/HIST1H2AJ/TUBB2A/ROCK2/WASF2/TUBB4A/SOS1/TUBA4A/DYNC1H1/ARHGAP1/RALBP1/YWHAG/OCRL/ARHGEF7/HIST1H4F/NUP85/MYLK/NCKAP1L/CTTN/DLG4/KIF5A/NUP107/PPP1CB/BRK1/ARHGAP5/RHOT1/RANGAP1/NUP160/PIK3C3/RPS27/NUDC/TUBA3C/SRGAP2/ARHGAP26/DYNC1LI1/PPP2R5C/SRGAP3/PPP2R5B/DYNC1LI2/XPO1/…
R-HSA-8953854	R-HSA-8953854	Metabolism of RNA	89	-0.320565	-3.85657	0.000625391	0.000625391	0.000812865	732	tags=80%, list=46%, signal=45%	PABPC1/DHX15/HSPA1B/EXOSC9/UBA52/RAN/HNRNPD/EIF4A2/PPP2R1A/PSMD1/YWHAZ/YWHAB/PCBP1/XPOT/PPP2R2A/SNRPD3/PSMD2/PSMC4/PSMC5/CLNS1A/PSMD6/SNRNP200/CNOT1/PRPF8/PSMD14/NXF1/PSMC1/PSMD3/RPL36AL/PSMD12/PSMD11/NUP85/UPF1/PSMD7/PSMC6/TNKS1BP1/PCBP2/NUP107/RPS21/HSPB1/PSMC3/EIF4E/PSMD13/SUPT5H/HNRNPH1/RPS28/RPLP2/NUP160/RPL28/PSMF1/PSMC2/RPL22/NCBP1/RPS3/FAM98B/PRPF19/RPL27/RPS27/HNRNPU/HNRNPA2B1/RNMT/ELAVL…
R-HSA-73857	R-HSA-73857	RNA Polymerase II Transcription	94	-0.248665	-3.06625	0.00064433	0.00064433	0.000830262	661	tags=69%, list=42%, signal=43%	MAPK1/UBA52/PPP2CB/PTPN11/PPP2R1A/PSMD1/YWHAE/YWHAZ/TXN/YWHAB/PRMT1/RABGGTB/YWHAQ/SNRPD3/PSMD2/CARM1/YWHAH/PSMC4/PIP4K2A/KCTD6/PSMC5/SFN/PSMD6/CNOT1/HDAC6/HIST1H2AJ/PSMD14/RPTOR/TRIM28/YWHAG/PSMC1/PSMD3/PSMD12/PSMD11/HIST1H4F/RBX1/ELOC/PSMD7/PSMC6/SUPT6H/USP7/TNKS1BP1/NRBP1/PSMC3/PSMD13/SUPT5H/LRPPRC/PSMF1/PSMC2/CSNK2A2/USP9X/NCBP1/CSNK2A1/PARP1/ITGA2B/MTOR/RNMT/GSK3B/GLS/PPP2R5C/RABGGTA/PSMD4/PS…
R-HSA-8953897	R-HSA-8953897	Cellular responses to external stimuli	102	-0.23476	-3.01557	0.000692042	0.000692042	0.000876267	657	tags=68%, list=42%, signal=42%	UBA52/CAPZB/MAPK9/ACTR1A/PSMD1/YWHAE/EEF1A1/TXN/TUBA1A/DCTN2/HSP90AB1/FKBP5/FKBP4/PSMD2/TUBB4B/TUBB3/CUL2/PSMC4/PSMC5/PSMD6/HDAC6/HIST1H2AJ/TUBB2A/PSMD14/RPTOR/TUBB4A/TUBA4A/DYNC1H1/CRYAB/DCTN4/ATG4B/DCTN5/PSMC1/PSMD3/DCTN1/PSMD12/PSMD11/HIST1H4F/RBX1/ELOC/NUP85/PSMD7/PSMC6/DNAJA1/NUP107/PSMC3/CCAR2/ATG3/PSMD13/NUP160/PSMF1/PIK3C3/PSMC2/MAPK10/MAP3K5/TUBA3C/HSPA12A/MTOR/GSK3B/DYNC1LI1/MAP1LC3A/PS…
R-HSA-74160	R-HSA-74160	Gene expression (Transcription)	104	-0.240122	-3.13195	0.000701754	0.000701754	0.000876267	661	tags=68%, list=42%, signal=42%	MAPK1/UBA52/PPP2CB/RAN/PTPN11/PPP2R1A/PSMD1/YWHAE/YWHAZ/TXN/YWHAB/SSB/PRMT1/RABGGTB/YWHAQ/SNRPD3/PSMD2/CARM1/YWHAH/PSMC4/PIP4K2A/KCTD6/PSMC5/SFN/PSMD6/CNOT1/HDAC6/HIST1H2AJ/PSMD14/RPTOR/TRIM28/YWHAG/PSMC1/PSMD3/PSMD12/PSMD11/HIST1H4F/RBX1/ELOC/NUP85/PSMD7/PSMC6/SUPT6H/USP7/TNKS1BP1/NUP107/NRBP1/PSMC3/PSMD13/SUPT5H/LRPPRC/NUP160/PSMF1/PSMC2/CSNK2A2/USP9X/NCBP1/CSNK2A1/PARP1/ITGA2B/MTOR/RNMT/GSK3B/…
R-HSA-8878166	R-HSA-8878166	Transcriptional regulation by RUNX2	30	-0.358474	-2.476	0.000703482	0.000703482	0.000876267	657	tags=80%, list=42%, signal=48%	UBA52/PSMD1/PSMD2/PSMC4/PSMC5/PSMD6/HDAC6/PSMD14/PSMC1/PSMD3/PSMD12/PSMD11/RBX1/PSMD7/PSMC6/PSMC3/PSMD13/PSMF1/PSMC2/GSK3B/PSMD4/PSMD5/STUB1
R-HSA-983705	R-HSA-983705	Signaling by the B Cell Receptor (BCR)	30	-0.347093	-2.39739	0.000703482	0.000703482	0.000876267	674	tags=80%, list=43%, signal=47%	UBA52/PPIA/PSMD1/PSMD2/PSMC4/PSMC5/PSMD6/PSMD14/CBL/SOS1/PSMC1/PIK3R1/PSMD3/PSMD12/PSMD11/PSMD7/PSMC6/PSMC3/PSMD13/PSMF1/PSMC2/PSMD4/PSMD5
R-HSA-2454202	R-HSA-2454202	Fc epsilon receptor (FCERI) signaling	32	-0.326833	-2.33564	0.00073046	0.00073046	0.000902352	674	tags=78%, list=43%, signal=46%	MAPK1/UBA52/MAPK9/PSMD1/PSMD2/PSMC4/PSMC5/PSMD6/PSMD14/SOS1/PSMC1/PIK3R1/PSMD3/PSMD12/PSMD11/PSMD7/PSMC6/PSMC3/PSMD13/PSMF1/PSMC2/MAPK10/PSMD4/PSMD5
R-HSA-6781823	R-HSA-6781823	Formation of TC-NER Pre-Incision Complex	13	-0.505725	-2.28218	0.000841987	0.000841987	0.00091925	654	tags=92%, list=41%, signal=54%	COPS3/COPS8/COPS5/COPS6/COPS7A/GPS1/COPS4/COPS2/RBX1/USP7/PRPF19
R-HSA-72764	R-HSA-72764	Eukaryotic Translation Termination	13	-0.490989	-2.21568	0.000841987	0.000841987	0.00091925	396	tags=77%, list=25%, signal=58%	RPS21/RPS28/RPLP2/RPL28/RPL22/RPS3/RPL27/RPS27/RPL14
R-HSA-1483255	R-HSA-1483255	PI Metabolism	13	-0.510606	-2.3042	0.000841987	0.000841987	0.00091925	632	tags=92%, list=40%, signal=56%	PIP4K2A/PIK3R1/MTMR1/OCRL/PIK3C3/INPP4A/VAC14/SACM1L/SBF1/PIK3R4/PI4KA
R-HSA-163200	R-HSA-163200	Respiratory electron transport, ATP synthesis by chemiosmotic coupling, and heat production by uncoupling proteins.	27	0.393695	2.19571	0.000848536	0.000848536	0.00091925	503	tags=67%, list=32%, signal=46%	UQCRB/UQCRFS1/UQCRC2/NDUFAF7/NDUFA7/SDHB/ATP5F1D/NDUFA10/COX6B1/NDUFV1/NDUFV2/SCO1/ATP5PD/SDHA/UQCRC1/CYC1/ATP5F1B/NDUFS1
R-HSA-156902	R-HSA-156902	Peptide chain elongation	14	-0.502055	-2.35401	0.000856164	0.000856164	0.00091925	654	tags=93%, list=41%, signal=55%	EEF2/EEF1A1/RPL36AL/RPS21/RPS28/RPLP2/RPL28/RPL22/RPS3/RPL27/RPS27/RPL14
R-HSA-199991	R-HSA-199991	Membrane Trafficking	135	-0.268897	-4.0133	0.000894454	0.000894454	0.00091925	654	tags=70%, list=41%, signal=45%	CAPZB/COPS3/COPS8/ACTR1A/SYNJ1/COPS5/RAB6A/COPS6/AMPH/AP1B1/YWHAE/COPS7A/YWHAZ/GPS1/TUBA1A/CLTA/CLINT1/COPS4/YWHAB/DCTN2/RAB18/YWHAQ/CLTC/TUBB4B/AAK1/KIF2A/TUBB3/YWHAH/COPS2/SEC31A/STAM/KLC1/SFN/SCFD1/SYT2/TUBB2A/HGS/TUBB4A/CBL/TUBA4A/DYNC1H1/TRAPPC11/UBQLN2/COPG1/TRAPPC8/DCTN4/SPTBN2/CLTB/CLVS2/DCTN5/YWHAG/GGA1/DCTN1/OCRL/SGIP1/UBQLN1/DNAJC6/CTTN/EXOC1/ANK2/VTA1/KIF5A/SAR1B/AP1G1/RABGAP1/EXOC5/R…
R-HSA-1280218	R-HSA-1280218	Adaptive Immune System	141	-0.194032	-2.972	0.000952381	0.000952381	0.00091925	675	tags=65%, list=43%, signal=41%	PPP3CB/UBA52/PPP2CB/CAPZB/PTPN11/ACTR1A/PPP2R1A/AP1B1/PPIA/PSMD1/YWHAZ/TUBA1A/CLTA/YWHAB/HUWE1/PPP2R5E/DCTN2/CLTC/PSMD2/TUBB4B/PRKACA/GLMN/KIF2A/TUBB3/CUL2/PSMC4/PRKACB/SEC31A/KLC1/FBXL16/KCTD6/PSMC5/PSMD6/TUBB2A/PSMD14/UBE3A/TUBB4A/CBL/HERC4/SOS1/BCAP31/TUBA4A/DYNC1H1/DCTN4/SPTBN2/DCTN5/PSMC1/PIK3R1/PSMD3/DCTN1/PSMD12/PSMD11/RBX1/ELOC/PSMD7/PSMC6/UBE2M/KIF5A/UBA5/PSMC3/SAR1B/UBA6/PSMD13/AP1G1/RA…
R-HSA-380320	R-HSA-380320	Recruitment of NuMA to mitotic centrosomes	21	-0.423109	-2.43951	0.000955414	0.000955414	0.00091925	634	tags=86%, list=40%, signal=52%	PPP2R1A/YWHAE/TUBA1A/DCTN2/TUBB4B/PRKACA/TUBB3/PRKAR2B/TUBB2A/TUBB4A/TUBA4A/DYNC1H1/YWHAG/DCTN1/TUBA3C/CKAP5/TUBA8
R-HSA-8878159	R-HSA-8878159	Transcriptional regulation by RUNX3	23	-0.382096	-2.31079	0.000977836	0.000977836	0.00091925	654	tags=83%, list=41%, signal=49%	PSMD1/PSMD2/PSMC4/PSMC5/PSMD6/PSMD14/PSMC1/PSMD3/PSMD12/PSMD11/PSMD7/PSMC6/PSMC3/PSMD13/PSMF1/PSMC2/PSMD4/PSMD5
R-HSA-2871837	R-HSA-2871837	FCERI mediated NF-kB activation	23	-0.384024	-2.32245	0.000977836	0.000977836	0.00091925	654	tags=83%, list=41%, signal=49%	PSMD1/PSMD2/PSMC4/PSMC5/PSMD6/PSMD14/PSMC1/PSMD3/PSMD12/PSMD11/PSMD7/PSMC6/PSMC3/PSMD13/PSMF1/PSMC2/PSMD4/PSMD5
R-HSA-174143	R-HSA-174143	APC/C-mediated degradation of cell cycle proteins	23	-0.384024	-2.32245	0.000977836	0.000977836	0.00091925	654	tags=83%, list=41%, signal=49%	PSMD1/PSMD2/PSMC4/PSMC5/PSMD6/PSMD14/PSMC1/PSMD3/PSMD12/PSMD11/PSMD7/PSMC6/PSMC3/PSMD13/PSMF1/PSMC2/PSMD4/PSMD5
R-HSA-176408	R-HSA-176408	Regulation of APC/C activators between G1/S and early anaphase	23	-0.384024	-2.32245	0.000977836	0.000977836	0.00091925	654	tags=83%, list=41%, signal=49%	PSMD1/PSMD2/PSMC4/PSMC5/PSMD6/PSMD14/PSMC1/PSMD3/PSMD12/PSMD11/PSMD7/PSMC6/PSMC3/PSMD13/PSMF1/PSMC2/PSMD4/PSMD5
R-HSA-453276	R-HSA-453276	Regulation of mitotic cell cycle	23	-0.384024	-2.32245	0.000977836	0.000977836	0.00091925	654	tags=83%, list=41%, signal=49%	PSMD1/PSMD2/PSMC4/PSMC5/PSMD6/PSMD14/PSMC1/PSMD3/PSMD12/PSMD11/PSMD7/PSMC6/PSMC3/PSMD13/PSMF1/PSMC2/PSMD4/PSMD5
R-HSA-68874	R-HSA-68874	M/G1 Transition	23	-0.384024	-2.32245	0.000977836	0.000977836	0.00091925	654	tags=83%, list=41%, signal=49%	PSMD1/PSMD2/PSMC4/PSMC5/PSMD6/PSMD14/PSMC1/PSMD3/PSMD12/PSMD11/PSMD7/PSMC6/PSMC3/PSMD13/PSMF1/PSMC2/PSMD4/PSMD5
R-HSA-69002	R-HSA-69002	DNA Replication Pre-Initiation	23	-0.384024	-2.32245	0.000977836	0.000977836	0.00091925	654	tags=83%, list=41%, signal=49%	PSMD1/PSMD2/PSMC4/PSMC5/PSMD6/PSMD14/PSMC1/PSMD3/PSMD12/PSMD11/PSMD7/PSMC6/PSMC3/PSMD13/PSMF1/PSMC2/PSMD4/PSMD5
R-HSA-69017	R-HSA-69017	CDK-mediated phosphorylation and removal of Cdc6	23	-0.384024	-2.32245	0.000977836	0.000977836	0.00091925	654	tags=83%, list=41%, signal=49%	PSMD1/PSMD2/PSMC4/PSMC5/PSMD6/PSMD14/PSMC1/PSMD3/PSMD12/PSMD11/PSMD7/PSMC6/PSMC3/PSMD13/PSMF1/PSMC2/PSMD4/PSMD5
R-HSA-69563	R-HSA-69563	p53-Dependent G1 DNA Damage Response	23	-0.384024	-2.32245	0.000977836	0.000977836	0.00091925	654	tags=83%, list=41%, signal=49%	PSMD1/PSMD2/PSMC4/PSMC5/PSMD6/PSMD14/PSMC1/PSMD3/PSMD12/PSMD11/PSMD7/PSMC6/PSMC3/PSMD13/PSMF1/PSMC2/PSMD4/PSMD5
R-HSA-69580	R-HSA-69580	p53-Dependent G1/S DNA damage checkpoint	23	-0.384024	-2.32245	0.000977836	0.000977836	0.00091925	654	tags=83%, list=41%, signal=49%	PSMD1/PSMD2/PSMC4/PSMC5/PSMD6/PSMD14/PSMC1/PSMD3/PSMD12/PSMD11/PSMD7/PSMC6/PSMC3/PSMD13/PSMF1/PSMC2/PSMD4/PSMD5
R-HSA-69615	R-HSA-69615	G1/S DNA Damage Checkpoints	23	-0.384024	-2.32245	0.000977836	0.000977836	0.00091925	654	tags=83%, list=41%, signal=49%	PSMD1/PSMD2/PSMC4/PSMC5/PSMD6/PSMD14/PSMC1/PSMD3/PSMD12/PSMD11/PSMD7/PSMC6/PSMC3/PSMD13/PSMF1/PSMC2/PSMD4/PSMD5
R-HSA-1169091	R-HSA-1169091	Activation of NF-kappaB in B cells	23	-0.384024	-2.32245	0.000977836	0.000977836	0.00091925	654	tags=83%, list=41%, signal=49%	PSMD1/PSMD2/PSMC4/PSMC5/PSMD6/PSMD14/PSMC1/PSMD3/PSMD12/PSMD11/PSMD7/PSMC6/PSMC3/PSMD13/PSMF1/PSMC2/PSMD4/PSMD5
R-HSA-174113	R-HSA-174113	SCF-beta-TrCP mediated degradation of Emi1	23	-0.384024	-2.32245	0.000977836	0.000977836	0.00091925	654	tags=83%, list=41%, signal=49%	PSMD1/PSMD2/PSMC4/PSMC5/PSMD6/PSMD14/PSMC1/PSMD3/PSMD12/PSMD11/PSMD7/PSMC6/PSMC3/PSMD13/PSMF1/PSMC2/PSMD4/PSMD5
R-HSA-174154	R-HSA-174154	APC/C:Cdc20 mediated degradation of Securin	23	-0.384024	-2.32245	0.000977836	0.000977836	0.00091925	654	tags=83%, list=41%, signal=49%	PSMD1/PSMD2/PSMC4/PSMC5/PSMD6/PSMD14/PSMC1/PSMD3/PSMD12/PSMD11/PSMD7/PSMC6/PSMC3/PSMD13/PSMF1/PSMC2/PSMD4/PSMD5
R-HSA-174178	R-HSA-174178	APC/C:Cdh1 mediated degradation of Cdc20 and other APC/C:Cdh1 targeted proteins in late mitosis/early G1	23	-0.384024	-2.32245	0.000977836	0.000977836	0.00091925	654	tags=83%, list=41%, signal=49%	PSMD1/PSMD2/PSMC4/PSMC5/PSMD6/PSMD14/PSMC1/PSMD3/PSMD12/PSMD11/PSMD7/PSMC6/PSMC3/PSMD13/PSMF1/PSMC2/PSMD4/PSMD5
R-HSA-174184	R-HSA-174184	Cdc20:Phospho-APC/C mediated degradation of Cyclin A	23	-0.384024	-2.32245	0.000977836	0.000977836	0.00091925	654	tags=83%, list=41%, signal=49%	PSMD1/PSMD2/PSMC4/PSMC5/PSMD6/PSMD14/PSMC1/PSMD3/PSMD12/PSMD11/PSMD7/PSMC6/PSMC3/PSMD13/PSMF1/PSMC2/PSMD4/PSMD5
R-HSA-176409	R-HSA-176409	APC/C:Cdc20 mediated degradation of mitotic proteins	23	-0.384024	-2.32245	0.000977836	0.000977836	0.00091925	654	tags=83%, list=41%, signal=49%	PSMD1/PSMD2/PSMC4/PSMC5/PSMD6/PSMD14/PSMC1/PSMD3/PSMD12/PSMD11/PSMD7/PSMC6/PSMC3/PSMD13/PSMF1/PSMC2/PSMD4/PSMD5
R-HSA-176814	R-HSA-176814	Activation of APC/C and APC/C:Cdc20 mediated degradation of mitotic proteins	23	-0.384024	-2.32245	0.000977836	0.000977836	0.00091925	654	tags=83%, list=41%, signal=49%	PSMD1/PSMD2/PSMC4/PSMC5/PSMD6/PSMD14/PSMC1/PSMD3/PSMD12/PSMD11/PSMD7/PSMC6/PSMC3/PSMD13/PSMF1/PSMC2/PSMD4/PSMD5
R-HSA-179419	R-HSA-179419	APC:Cdc20 mediated degradation of cell cycle proteins prior to satisfation of the cell cycle checkpoint	23	-0.384024	-2.32245	0.000977836	0.000977836	0.00091925	654	tags=83%, list=41%, signal=49%	PSMD1/PSMD2/PSMC4/PSMC5/PSMD6/PSMD14/PSMC1/PSMD3/PSMD12/PSMD11/PSMD7/PSMC6/PSMC3/PSMD13/PSMF1/PSMC2/PSMD4/PSMD5
R-HSA-180534	R-HSA-180534	Vpu mediated degradation of CD4	23	-0.384024	-2.32245	0.000977836	0.000977836	0.00091925	654	tags=83%, list=41%, signal=49%	PSMD1/PSMD2/PSMC4/PSMC5/PSMD6/PSMD14/PSMC1/PSMD3/PSMD12/PSMD11/PSMD7/PSMC6/PSMC3/PSMD13/PSMF1/PSMC2/PSMD4/PSMD5
R-HSA-211733	R-HSA-211733	Regulation of activated PAK-2p34 by proteasome mediated degradation	23	-0.384024	-2.32245	0.000977836	0.000977836	0.00091925	654	tags=83%, list=41%, signal=49%	PSMD1/PSMD2/PSMC4/PSMC5/PSMD6/PSMD14/PSMC1/PSMD3/PSMD12/PSMD11/PSMD7/PSMC6/PSMC3/PSMD13/PSMF1/PSMC2/PSMD4/PSMD5
R-HSA-349425	R-HSA-349425	Autodegradation of the E3 ubiquitin ligase COP1	23	-0.384024	-2.32245	0.000977836	0.000977836	0.00091925	654	tags=83%, list=41%, signal=49%	PSMD1/PSMD2/PSMC4/PSMC5/PSMD6/PSMD14/PSMC1/PSMD3/PSMD12/PSMD11/PSMD7/PSMC6/PSMC3/PSMD13/PSMF1/PSMC2/PSMD4/PSMD5
R-HSA-4608870	R-HSA-4608870	Asymmetric localization of PCP proteins	23	-0.384024	-2.32245	0.000977836	0.000977836	0.00091925	654	tags=83%, list=41%, signal=49%	PSMD1/PSMD2/PSMC4/PSMC5/PSMD6/PSMD14/PSMC1/PSMD3/PSMD12/PSMD11/PSMD7/PSMC6/PSMC3/PSMD13/PSMF1/PSMC2/PSMD4/PSMD5
R-HSA-4641257	R-HSA-4641257	Degradation of AXIN	23	-0.384024	-2.32245	0.000977836	0.000977836	0.00091925	654	tags=83%, list=41%, signal=49%	PSMD1/PSMD2/PSMC4/PSMC5/PSMD6/PSMD14/PSMC1/PSMD3/PSMD12/PSMD11/PSMD7/PSMC6/PSMC3/PSMD13/PSMF1/PSMC2/PSMD4/PSMD5
R-HSA-68827	R-HSA-68827	CDT1 association with the CDC6:ORC:origin complex	23	-0.384024	-2.32245	0.000977836	0.000977836	0.00091925	654	tags=83%, list=41%, signal=49%	PSMD1/PSMD2/PSMC4/PSMC5/PSMD6/PSMD14/PSMC1/PSMD3/PSMD12/PSMD11/PSMD7/PSMC6/PSMC3/PSMD13/PSMF1/PSMC2/PSMD4/PSMD5
R-HSA-68867	R-HSA-68867	Assembly of the pre-replicative complex	23	-0.384024	-2.32245	0.000977836	0.000977836	0.00091925	654	tags=83%, list=41%, signal=49%	PSMD1/PSMD2/PSMC4/PSMC5/PSMD6/PSMD14/PSMC1/PSMD3/PSMD12/PSMD11/PSMD7/PSMC6/PSMC3/PSMD13/PSMF1/PSMC2/PSMD4/PSMD5
R-HSA-69541	R-HSA-69541	Stabilization of p53	23	-0.384024	-2.32245	0.000977836	0.000977836	0.00091925	654	tags=83%, list=41%, signal=49%	PSMD1/PSMD2/PSMC4/PSMC5/PSMD6/PSMD14/PSMC1/PSMD3/PSMD12/PSMD11/PSMD7/PSMC6/PSMC3/PSMD13/PSMF1/PSMC2/PSMD4/PSMD5
R-HSA-69601	R-HSA-69601	Ubiquitin Mediated Degradation of Phosphorylated Cdc25A	23	-0.384024	-2.32245	0.000977836	0.000977836	0.00091925	654	tags=83%, list=41%, signal=49%	PSMD1/PSMD2/PSMC4/PSMC5/PSMD6/PSMD14/PSMC1/PSMD3/PSMD12/PSMD11/PSMD7/PSMC6/PSMC3/PSMD13/PSMF1/PSMC2/PSMD4/PSMD5
R-HSA-69610	R-HSA-69610	p53-Independent DNA Damage Response	23	-0.384024	-2.32245	0.000977836	0.000977836	0.00091925	654	tags=83%, list=41%, signal=49%	PSMD1/PSMD2/PSMC4/PSMC5/PSMD6/PSMD14/PSMC1/PSMD3/PSMD12/PSMD11/PSMD7/PSMC6/PSMC3/PSMD13/PSMF1/PSMC2/PSMD4/PSMD5
R-HSA-69613	R-HSA-69613	p53-Independent G1/S DNA damage checkpoint	23	-0.384024	-2.32245	0.000977836	0.000977836	0.00091925	654	tags=83%, list=41%, signal=49%	PSMD1/PSMD2/PSMC4/PSMC5/PSMD6/PSMD14/PSMC1/PSMD3/PSMD12/PSMD11/PSMD7/PSMC6/PSMC3/PSMD13/PSMF1/PSMC2/PSMD4/PSMD5
R-HSA-5653656	R-HSA-5653656	Vesicle-mediated transport	148	-0.201473	-3.16821	0.000987167	0.000987167	0.000922222	673	tags=65%, list=43%, signal=41%	HBA2/UBA52/CAPZB/COPS3/COPS8/ACTR1A/SYNJ1/COPS5/RAB6A/COPS6/AMPH/AP1B1/YWHAE/COPS7A/YWHAZ/GPS1/TUBA1A/CLTA/CLINT1/COPS4/YWHAB/DCTN2/RAB18/YWHAQ/CLTC/TUBB4B/AAK1/KIF2A/TUBB3/YWHAH/COPS2/SEC31A/STAM/KLC1/SFN/SCFD1/SYT2/TUBB2A/HGS/TUBB4A/CBL/TUBA4A/DYNC1H1/TRAPPC11/UBQLN2/COPG1/TRAPPC8/DCTN4/SPTBN2/CLTB/CLVS2/DCTN5/YWHAG/GGA1/DCTN1/OCRL/SGIP1/UBQLN1/DNAJC6/CTTN/EXOC1/ANK2/VTA1/KIF5A/SAR1B/AP1G1/RABG…
R-HSA-5607764	R-HSA-5607764	CLEC7A (Dectin-1) signaling	26	-0.354688	-2.28012	0.00100908	0.00100908	0.00093684	674	tags=81%, list=43%, signal=47%	UBA52/PSMD1/PSMD2/PSMC4/PSMC5/PSMD6/PSMD14/PSMC1/PSMD3/PSMD12/PSMD11/PSMD7/PSMC6/UBE2M/PSMC3/PSMD13/PSMF1/PSMC2/PSMD4/PSMD5
R-HSA-1643685	R-HSA-1643685	Disease	150	-0.143448	-2.26011	0.00101626	0.00101626	0.00093768	657	tags=59%, list=42%, signal=38%	DCXR/UBA52/PPP2CB/RAN/PTPN11/EEF2/PPP2R1A/GFPT1/AP1B1/PPIA/KPNB1/PSMD1/STX1B/YWHAE/CLTA/YWHAB/PPP2R5E/HSP90AB1/CLTC/PSMD2/XRCC6/PSMC4/XRCC5/RANBP1/STAM/GBE1/PSMC5/PSMD6/HDAC6/SYT2/PSMD14/HGS/CBL/SOS1/LTF/PSMC1/PIK3R1/PSMD3/RPL36AL/PSMD12/PSMD11/RBX1/ELOC/NUP85/PSMD7/PSMC6/ELMO1/VTA1/NUP107/RPS21/GPC1/PSMC3/PSMD13/SUPT5H/AP1G1/RANGAP1/RPS28/RPLP2/NUP160/RPL28/PSMF1/PSMC2/RPL22/NCBP1/RPS3/AP1M1/RPL…
R-HSA-9020702	R-HSA-9020702	Interleukin-1 signaling	28	-0.340002	-2.26435	0.00104094	0.00104094	0.000954563	654	tags=79%, list=41%, signal=47%	PSMD1/TOLLIP/PSMD2/PSMC4/PSMC5/PSMD6/PSMD14/PSMC1/PSMD3/PSMD12/PSMD11/RBX1/PSMD7/PSMC6/PSMC3/PSMD13/PSMF1/PSMC2/PSMD4/PSMD5/MAP2K1
R-HSA-5689603	R-HSA-5689603	UCH proteinases	29	-0.351311	-2.38266	0.00104749	0.00104749	0.000954705	654	tags=79%, list=41%, signal=47%	PSMD1/PSMD2/PSMC4/PSMC5/PSMD6/HIST1H2AJ/PSMD14/UCHL1/PSMC1/PSMD3/PSMD12/PSMD11/RUVBL1/PSMD7/PSMC6/ADRM1/PSMC3/PSMD13/PSMF1/PSMC2/PSMD4/PSMD5
R-HSA-2408557	R-HSA-2408557	Selenocysteine synthesis	13	-0.489015	-2.20677	0.00112265	0.00112265	0.00101701	396	tags=77%, list=25%, signal=58%	RPS21/RPS28/RPLP2/RPL28/RPL22/RPS3/RPL27/RPS27/RPL14
R-HSA-157858	R-HSA-157858	Gap junction trafficking and regulation	15	-0.467836	-2.27463	0.0011564	0.0011564	0.00103504	594	tags=87%, list=38%, signal=55%	CLTA/CLTC/TUBB4B/TUBB3/TUBB2A/TUBB4A/TUBA4A/CLTB/DNM1/TUBA3C/DNM2/TUBA8
R-HSA-190828	R-HSA-190828	Gap junction trafficking	15	-0.467836	-2.27463	0.0011564	0.0011564	0.00103504	594	tags=87%, list=38%, signal=55%	CLTA/CLTC/TUBB4B/TUBB3/TUBB2A/TUBB4A/TUBA4A/CLTB/DNM1/TUBA3C/DNM2/TUBA8
R-HSA-8978868	R-HSA-8978868	Fatty acid metabolism	38	0.342647	2.19764	0.00120579	0.00120579	0.00107282	250	tags=45%, list=16%, signal=39%	LTA4H/HADH/ACOT1/PON1/PCCB/CBR4/ECI1/ACOX2/HSD17B8/ACOX1/HSD17B4/PCCA/ACOX3/ACAA1/GGT5/THEM4/HACL1
R-HSA-6811434	R-HSA-6811434	COPI-dependent Golgi-to-ER retrograde traffic	18	-0.44195	-2.35098	0.00121618	0.00121618	0.00107566	889	tags=83%, list=56%, signal=37%	TUBB4B/KIF2A/TUBB3/KLC1/TUBB2A/TUBB4A/TUBA4A/COPG1/KIF5A/GBF1/TUBA3C/COPB1/COPA/TUBA8
R-HSA-350562	R-HSA-350562	Regulation of ornithine decarboxylase (ODC)	22	-0.402173	-2.37916	0.00128535	0.00128535	0.00113015	610	tags=82%, list=39%, signal=51%	PSMD2/PSMC4/PSMC5/PSMD6/PSMD14/PSMC1/PSMD3/PSMD12/PSMD11/PSMD7/PSMC6/PSMC3/PSMD13/PSMF1/PSMC2/PSMD4/PSMD5
R-HSA-5619084	R-HSA-5619084	ABC transporter disorders	24	-0.34748	-2.1516	0.001321	0.001321	0.0011348	654	tags=79%, list=41%, signal=47%	PSMD1/PSMD2/PSMC4/PSMC5/PSMD6/PSMD14/PSMC1/PSMD3/PSMD12/PSMD11/PSMD7/PSMC6/PSMC3/PSMD13/PSMF1/PSMC2/PSMD4/PSMD5
R-HSA-5362768	R-HSA-5362768	Hh mutants that don't undergo autocatalytic processing are degraded by ERAD	24	-0.34748	-2.1516	0.001321	0.001321	0.0011348	654	tags=79%, list=41%, signal=47%	PSMD1/PSMD2/PSMC4/PSMC5/PSMD6/PSMD14/PSMC1/PSMD3/PSMD12/PSMD11/PSMD7/PSMC6/PSMC3/PSMD13/PSMF1/PSMC2/PSMD4/PSMD5
R-HSA-5387390	R-HSA-5387390	Hh mutants abrogate ligand secretion	24	-0.34748	-2.1516	0.001321	0.001321	0.0011348	654	tags=79%, list=41%, signal=47%	PSMD1/PSMD2/PSMC4/PSMC5/PSMD6/PSMD14/PSMC1/PSMD3/PSMD12/PSMD11/PSMD7/PSMC6/PSMC3/PSMD13/PSMF1/PSMC2/PSMD4/PSMD5
R-HSA-5678895	R-HSA-5678895	Defective CFTR causes cystic fibrosis	24	-0.34748	-2.1516	0.001321	0.001321	0.0011348	654	tags=79%, list=41%, signal=47%	PSMD1/PSMD2/PSMC4/PSMC5/PSMD6/PSMD14/PSMC1/PSMD3/PSMD12/PSMD11/PSMD7/PSMC6/PSMC3/PSMD13/PSMF1/PSMC2/PSMD4/PSMD5
R-HSA-76002	R-HSA-76002	Platelet activation, signaling and aggregation	60	0.291611	2.23449	0.00138574	0.00138574	0.00118361	402	tags=50%, list=25%, signal=39%	APOA1/ARRB1/CD63/CD9/AHSG/ITIH4/ORM1/KNG1/ANXA5/SERPINA1/LAMP2/ISLR/RHOG/CD109/SERPING1/GNAI1/WDR1/RAB27B/ACTN1/RHOA/HRG/GNAI2/PSAP/CDC42/SERPINF2/GNG3/RAC1/GNG2/GNAI3/GNG7
R-HSA-5684996	R-HSA-5684996	MAPK1/MAPK3 signaling	56	-0.239659	-2.27461	0.00140581	0.00140581	0.00119393	698	tags=71%, list=44%, signal=41%	FGA/MAPK1/UBA52/PPP2CB/PTPN11/PPP5C/PPP2R1A/PSMD1/YWHAB/PPP2R5E/PSMD2/PTK2/PSMC4/PSMC5/PSMD6/PSMD14/SOS1/SPTBN2/PSMC1/PSMD3/PSMD12/PSMD11/NEFL/RBX1/PSMD7/DLG4/PSMC6/PSMC3/PSMD13/PTPRA/PSMF1/PSMC2/ITGA2B/PPP2R5C/MAP2K2/PSMD4/PPP2R5B/PSMD5/MAP2K1
R-HSA-1474228	R-HSA-1474228	Degradation of the extracellular matrix	16	0.467251	2.08782	0.00150399	0.00150399	0.00127009	296	tags=62%, list=19%, signal=51%	ADAM10/CD44/LAMB1/NID1/CAPN5/BSG/HSPG2/CAST/LAMC1/COL18A1
R-HSA-141424	R-HSA-141424	Amplification of signal from the kinetochores	20	-0.407846	-2.28915	0.00157134	0.00157134	0.00130485	653	tags=85%, list=41%, signal=50%	PPP2R1A/PPP2R5E/KIF2A/DYNC1H1/NUP85/NUP107/RANGAP1/NUP160/RPS27/NUDC/DYNC1LI1/PPP2R5C/PPP2R5B/DYNC1LI2/XPO1/CKAP5
R-HSA-141444	R-HSA-141444	Amplification of signal from unattached kinetochores via a MAD2 inhibitory signal	20	-0.407846	-2.28915	0.00157134	0.00157134	0.00130485	653	tags=85%, list=41%, signal=50%	PPP2R1A/PPP2R5E/KIF2A/DYNC1H1/NUP85/NUP107/RANGAP1/NUP160/RPS27/NUDC/DYNC1LI1/PPP2R5C/PPP2R5B/DYNC1LI2/XPO1/CKAP5
R-HSA-69618	R-HSA-69618	Mitotic Spindle Checkpoint	20	-0.407846	-2.28915	0.00157134	0.00157134	0.00130485	653	tags=85%, list=41%, signal=50%	PPP2R1A/PPP2R5E/KIF2A/DYNC1H1/NUP85/NUP107/RANGAP1/NUP160/RPS27/NUDC/DYNC1LI1/PPP2R5C/PPP2R5B/DYNC1LI2/XPO1/CKAP5
R-HSA-983169	R-HSA-983169	Class I MHC mediated antigen processing & presentation	70	-0.200267	-2.12866	0.00158983	0.00158983	0.00131291	551	tags=59%, list=35%, signal=40%	GLMN/CUL2/PSMC4/SEC31A/FBXL16/KCTD6/PSMC5/PSMD6/PSMD14/UBE3A/HERC4/BCAP31/PSMC1/PSMD3/PSMD12/PSMD11/RBX1/ELOC/PSMD7/PSMC6/UBE2M/UBA5/PSMC3/SAR1B/UBA6/PSMD13/HECTD1/TRIM9/UBR4/PSMF1/PSMC2/SEC23A/UBR1/UBAC1/UBE4A/PSMD4/RNF123/HACE1/PSMD5/STUB1
R-HSA-5358346	R-HSA-5358346	Hedgehog ligand biogenesis	25	-0.337046	-2.1253	0.00166611	0.00166611	0.00136835	687	tags=80%, list=44%, signal=46%	UBA52/PSMD1/PSMD2/PSMC4/PSMC5/PSMD6/PSMD14/PSMC1/PSMD3/PSMD12/PSMD11/PSMD7/PSMC6/PSMC3/PSMD13/PSMF1/PSMC2/PSMD4/PSMD5
R-HSA-211859	R-HSA-211859	Biological oxidations	27	0.381669	2.12864	0.00169707	0.00169707	0.00138028	786	tags=85%, list=50%, signal=43%	ABHD10/AOC3/MAOB/ACY1/SMOX/ESD/GSTM1/GSTT2B/GGT5/GSS/NNMT/UGDH/GSTO1/GSTT1/BPNT1/ADH1B/CYB5B/GSTM5/CMBL/FDXR/AKR7A3/ADH5/ALDH1B1
R-HSA-8856825	R-HSA-8856825	Cargo recognition for clathrin-mediated endocytosis	27	-0.335793	-2.19617	0.0017059	0.0017059	0.00138028	654	tags=78%, list=41%, signal=46%	COPS3/COPS8/COPS5/COPS6/COPS7A/GPS1/CLTA/COPS4/CLTC/AAK1/COPS2/STAM/SYT2/HGS/CBL/UBQLN2/CLTB/SGIP1/UBQLN1/NECAP1
R-HSA-2173782	R-HSA-2173782	Binding and Uptake of Ligands by Scavenger Receptors	13	0.527552	2.15951	0.00170834	0.00170834	0.00138028	529	tags=85%, list=34%, signal=57%	APOA1/HP/STAB1/LRP1/HPX/HPR/APOE/SAA1/SSC5D/JCHAIN/APOL1
R-HSA-114608	R-HSA-114608	Platelet degranulation	39	0.327641	2.12239	0.00174216	0.00174216	0.00139255	325	tags=49%, list=21%, signal=40%	APOA1/CD63/CD9/AHSG/ITIH4/ORM1/KNG1/ANXA5/SERPINA1/LAMP2/ISLR/CD109/SERPING1/WDR1/RAB27B/ACTN1/HRG/PSAP/SERPINF2
R-HSA-76005	R-HSA-76005	Response to elevated platelet cytosolic Ca2+	39	0.327641	2.12239	0.00174216	0.00174216	0.00139255	325	tags=49%, list=21%, signal=40%	APOA1/CD63/CD9/AHSG/ITIH4/ORM1/KNG1/ANXA5/SERPINA1/LAMP2/ISLR/CD109/SERPING1/WDR1/RAB27B/ACTN1/HRG/PSAP/SERPINF2
R-HSA-168273	R-HSA-168273	Influenza Viral RNA Transcription and Replication	18	-0.430165	-2.28829	0.00182426	0.00182426	0.00145042	396	tags=72%, list=25%, signal=55%	NUP85/NUP107/RPS21/RPS28/RPLP2/NUP160/RPL28/RPL22/RPS3/RPL27/RPS27/RPL14
R-HSA-195721	R-HSA-195721	Signaling by WNT	57	-0.225532	-2.16707	0.00185874	0.00185874	0.00146295	674	tags=68%, list=43%, signal=41%	UBA52/PPP2CB/PPP2R1A/PSMD1/YWHAZ/CLTA/PPP2R5E/VPS35/CLTC/PSMD2/PSMC4/PSMC5/PSMD6/HIST1H2AJ/PSMD14/CLTB/PSMC1/PSMD3/PSMD12/PSMD11/HIST1H4F/RBX1/RUVBL1/PSMD7/VPS29/PSMC6/PSMC3/PSMD13/PSMF1/PSMC2/CSNK2A2/CSNK2A1/GSK3B/PPP2R5C/PSMD4/PPP2R5B/XPO1/PSMD5
R-HSA-5673001	R-HSA-5673001	RAF/MAP kinase cascade	55	-0.233356	-2.19461	0.0018596	0.0018596	0.00146295	698	tags=71%, list=44%, signal=41%	FGA/MAPK1/UBA52/PPP2CB/PPP5C/PPP2R1A/PSMD1/YWHAB/PPP2R5E/PSMD2/PTK2/PSMC4/PSMC5/PSMD6/PSMD14/SOS1/SPTBN2/PSMC1/PSMD3/PSMD12/PSMD11/NEFL/RBX1/PSMD7/DLG4/PSMC6/PSMC3/PSMD13/PTPRA/PSMF1/PSMC2/ITGA2B/PPP2R5C/MAP2K2/PSMD4/PPP2R5B/PSMD5/MAP2K1
R-HSA-446203	R-HSA-446203	Asparagine N-linked glycosylation	60	-0.219213	-2.15251	0.00193798	0.00193798	0.00151664	889	tags=80%, list=56%, signal=36%	VCP/DYNC1I1/CALR/GMDS/RAB1A/MPI/COPE/TRAPPC2/UGGT1/GANAB/PRKCSH/GMPPB/NUDT14/UBA52/CAPZB/ACTR1A/GFPT1/TUBA1A/DCTN2/TUBB4B/TUBB3/SEC31A/SCFD1/TUBB2A/TUBB4A/TUBA4A/DYNC1H1/COPG1/FUK/DCTN4/SPTBN2/DCTN5/PSMC1/DCTN1/ANK2/SAR1B/YKT6/USO1/SEC23A/GBF1/TUBA3C/DYNC1LI1/CMAS/DYNC1LI2/COPB1/COPA/TUBA8
R-HSA-927802	R-HSA-927802	Nonsense-Mediated Decay (NMD)	19	-0.415616	-2.27602	0.00215252	0.00215252	0.00166321	732	tags=89%, list=46%, signal=49%	PABPC1/UBA52/PPP2R1A/PPP2R2A/RPL36AL/UPF1/RPS21/RPS28/RPLP2/RPL28/RPL22/NCBP1/RPS3/RPL27/RPS27/RPL14
R-HSA-975957	R-HSA-975957	Nonsense Mediated Decay (NMD) enhanced by the Exon Junction Complex (EJC)	19	-0.415616	-2.27602	0.00215252	0.00215252	0.00166321	732	tags=89%, list=46%, signal=49%	PABPC1/UBA52/PPP2R1A/PPP2R2A/RPL36AL/UPF1/RPS21/RPS28/RPLP2/RPL28/RPL22/NCBP1/RPS3/RPL27/RPS27/RPL14
R-HSA-264876	R-HSA-264876	Insulin processing	10	-0.55462	-2.19418	0.00215866	0.00215866	0.00166321	329	tags=80%, list=21%, signal=64%	KIF5A/EXOC5/MYO5A/EXOC2/EXOC3/EXOC4/EXOC8
R-HSA-162582	R-HSA-162582	Signal Transduction	277	-0.139893	-2.87577	0.00217391	0.00217391	0.00166637	700	tags=60%, list=44%, signal=40%	PEBP1/REEP6/P4HB/FGA/CTSD/PPP3CB/ARPC4/SEPT7/MAPK1/UBA52/PPP2CB/PTPN11/PPP5C/RAB6A/PPP2R1A/NCKAP1/CYFIP2/PSMD1/YWHAE/YWHAZ/PPP1CA/TUBA1A/CLTA/PRKAR2A/YWHAB/PPP2R5E/ABI2/PRMT1/VPS35/HSP90AB1/RAPGEF1/FKBP5/FKBP4/YWHAQ/CLTC/PSMD2/TUBB4B/WASF1/PRKACA/KIF2A/TUBB3/CARM1/PTK2/YWHAH/PSMC4/ATP2A2/PRKACB/WASF3/STAM/PIP4K2A/KLC1/PRKAR2B/KCTD6/PSMC5/SFN/PSMD6/HDAC6/HIST1H2AJ/TUBB2A/PSMD14/RPTOR/ROCK2/HGS/WAS…
R-HSA-1428517	R-HSA-1428517	The citric acid (TCA) cycle and respiratory electron transport	48	0.306223	2.15525	0.00221038	0.00221038	0.00168568	798	tags=77%, list=51%, signal=39%	FH/ME3/UQCRB/UQCRFS1/UQCRC2/MDH2/NDUFAF7/NDUFA7/SDHB/ATP5F1D/BSG/NDUFA10/COX6B1/NDUFV1/NDUFV2/SCO1/ME1/ATP5PD/SDHA/L2HGDH/ME2/UQCRC1/CYC1/ACO2/ATP5F1B/NDUFS1/PDHA1/LDHB/NDUFA6/D2HGDH/ETFDH/NDUFS3/LDHA/ADHFE1/CS/HAGH/DLD
R-HSA-6781827	R-HSA-6781827	Transcription-Coupled Nucleotide Excision Repair (TC-NER)	14	-0.478654	-2.24429	0.00228311	0.00228311	0.00173231	707	tags=93%, list=45%, signal=52%	UBA52/COPS3/COPS8/COPS5/COPS6/COPS7A/GPS1/COPS4/COPS2/RBX1/USP7/PRPF19
R-HSA-5696398	R-HSA-5696398	Nucleotide Excision Repair	17	-0.425948	-2.19955	0.00242571	0.00242571	0.00183121	707	tags=88%, list=45%, signal=49%	UBA52/COPS3/COPS8/COPS5/COPS6/COPS7A/GPS1/COPS4/COPS2/RBX1/RUVBL1/USP7/PARP1/PRPF19
R-HSA-5621481	R-HSA-5621481	C-type lectin receptors (CLRs)	30	-0.309977	-2.14103	0.00246219	0.00246219	0.00184267	674	tags=77%, list=43%, signal=45%	UBA52/PSMD1/PSMD2/PRKACA/PSMC4/PRKACB/PSMC5/PSMD6/PSMD14/PSMC1/PSMD3/PSMD12/PSMD11/PSMD7/PSMC6/UBE2M/PSMC3/PSMD13/PSMF1/PSMC2/PSMD4/PSMD5
R-HSA-392499	R-HSA-392499	Metabolism of proteins	325	-0.111646	-2.46262	0.00246914	0.00246914	0.00184267	734	tags=59%, list=47%, signal=40%	KLHL9/PABPC1/ADD1/COMMD7/EXOSC9/UGGT1/GANAB/GARS/MELTF/APEH/ECH1/P4HB/PRKCSH/FGA/CTSD/GMPPB/NUDT14/FN3KRP/HSPD1/FN3K/UBA52/CAPZB/WARS/COPS3/COPS8/EIF4A2/ACTR1A/CCT5/COPS5/EEF2/RAB6A/GFPT1/COPS6/PSMD1/COPS7A/GPS1/EEF1A1/MLYCD/TXN/CCT8/TUBA1A/COPS4/DARS/EEF1A2/CCT3/DCTN2/RABGGTB/VARS/RAB18/RAB3D/AIMP2/EEF1G/DDX17/PSMD2/TUBB4B/TUBB3/CUL2/CCT4/TCP1/PSMC4/COPS2/CCT2/EEF1B2/SEC31A/STAM/CCT6A/EIF5/FBXL1…
R-HSA-446652	R-HSA-446652	Interleukin-1 family signaling	31	-0.295602	-2.08532	0.00247788	0.00247788	0.00184267	654	tags=74%, list=41%, signal=44%	PTPN11/PSMD1/TOLLIP/PSMD2/PSMC4/PSMC5/PSMD6/PSMD14/PSMC1/PSMD3/PSMD12/PSMD11/RBX1/PSMD7/PSMC6/PSMC3/PSMD13/PSMF1/PSMC2/PSMD4/PSMD5/MAP2K1
R-HSA-5683057	R-HSA-5683057	MAPK family signaling cascades	66	-0.206577	-2.13566	0.00255624	0.00255624	0.00189154	698	tags=68%, list=44%, signal=40%	FGA/SEPT7/MAPK1/UBA52/PPP2CB/PTPN11/PPP5C/PPP2R1A/PSMD1/YWHAB/PPP2R5E/PSMD2/PRKACA/PTK2/PSMC4/PRKACB/PSMC5/PSMD6/PSMD14/SOS1/SPTBN2/PSMC1/PSMD3/PSMD12/PSMD11/NEFL/RBX1/PSMD7/DLG4/PSMC6/HSPB1/PSMC3/PSMD13/PTPRA/PSMF1/PSMC2/ITGA2B/PPP2R5C/MAP2K2/PSMD4/PPP2R5B/XPO1/PSMD5/MAP2K1
R-HSA-162587	R-HSA-162587	HIV Life Cycle	22	-0.370526	-2.19195	0.00257069	0.00257069	0.00189286	654	tags=82%, list=41%, signal=49%	RAN/PPIA/XRCC6/XRCC5/RANBP1/ELOC/NUP85/VTA1/NUP107/SUPT5H/RANGAP1/NUP160/NCBP1/RNMT/XPO1/TSG101/PSIP1
R-HSA-2408522	R-HSA-2408522	Selenoamino acid metabolism	26	-0.325399	-2.09183	0.00269088	0.00269088	0.00197165	458	tags=65%, list=29%, signal=47%	EEF1E1/RPL36AL/RARS/RPS21/RPS28/RPLP2/RPL28/RPL22/RPS3/RPL27/RPS27/QARS/RPL14/AIMP1/MARS/LARS
R-HSA-1168372	R-HSA-1168372	Downstream signaling events of B Cell Receptor (BCR)	27	-0.321181	-2.10061	0.00272944	0.00272944	0.00199015	674	tags=78%, list=43%, signal=45%	UBA52/PPIA/PSMD1/PSMD2/PSMC4/PSMC5/PSMD6/PSMD14/PSMC1/PSMD3/PSMD12/PSMD11/PSMD7/PSMC6/PSMC3/PSMD13/PSMF1/PSMC2/PSMD4/PSMD5
R-HSA-4086400	R-HSA-4086400	PCP/CE pathway	29	-0.311491	-2.11259	0.0027933	0.0027933	0.00202665	654	tags=76%, list=41%, signal=45%	PSMD1/CLTA/CLTC/PSMD2/PSMC4/PSMC5/PSMD6/PSMD14/CLTB/PSMC1/PSMD3/PSMD12/PSMD11/PSMD7/PSMC6/PSMC3/PSMD13/PSMF1/PSMC2/PSMD4/PSMD5
R-HSA-5675221	R-HSA-5675221	Negative regulation of MAPK pathway	13	-0.470197	-2.12185	0.00280662	0.00280662	0.00202665	698	tags=92%, list=44%, signal=52%	MAPK1/UBA52/PPP2CB/PPP5C/PPP2R1A/YWHAB/PPP2R5E/PPP2R5C/MAP2K2/PPP2R5B/MAP2K1
R-HSA-5658442	R-HSA-5658442	Regulation of RAS by GAPs	26	-0.31912	-2.05147	0.00302725	0.00302725	0.00214069	654	tags=77%, list=41%, signal=46%	PSMD1/PSMD2/PSMC4/PSMC5/PSMD6/PSMD14/PSMC1/PSMD3/PSMD12/PSMD11/RBX1/PSMD7/PSMC6/PSMC3/PSMD13/PSMF1/PSMC2/PSMD4/PSMD5
R-HSA-202424	R-HSA-202424	Downstream TCR signaling	26	-0.319673	-2.05503	0.00302725	0.00302725	0.00214069	654	tags=77%, list=41%, signal=46%	PSMD1/PSMD2/PSMC4/PSMC5/PSMD6/PSMD14/PSMC1/PIK3R1/PSMD3/PSMD12/PSMD11/PSMD7/PSMC6/PSMC3/PSMD13/PSMF1/PSMC2/PSMD4/PSMD5
R-HSA-5632684	R-HSA-5632684	Hedgehog 'on' state	26	-0.31937	-2.05307	0.00302725	0.00302725	0.00214069	654	tags=77%, list=41%, signal=46%	PSMD1/PSMD2/PSMC4/PSMC5/PSMD6/PSMD14/PSMC1/PSMD3/PSMD12/PSMD11/RBX1/PSMD7/PSMC6/PSMC3/PSMD13/PSMF1/PSMC2/PSMD4/PSMD5
R-HSA-190236	R-HSA-190236	Signaling by FGFR	12	-0.488197	-2.11859	0.00303616	0.00303616	0.00214069	657	tags=92%, list=42%, signal=54%	UBA52/PPP2CB/PTPN11/PPP2R1A/CBL/SOS1/PIK3R1/HNRNPH1/NCBP1/HNRNPA1
R-HSA-5654738	R-HSA-5654738	Signaling by FGFR2	12	-0.488197	-2.11859	0.00303616	0.00303616	0.00214069	657	tags=92%, list=42%, signal=54%	UBA52/PPP2CB/PTPN11/PPP2R1A/CBL/SOS1/PIK3R1/HNRNPH1/NCBP1/HNRNPA1
R-HSA-1266738	R-HSA-1266738	Developmental Biology	157	-0.121062	-1.96077	0.00320856	0.00320856	0.00225162	674	tags=58%, list=43%, signal=37%	ARPC4/SDCBP/MAPK1/UBA52/PTPN11/KRT2/PSMD1/STX1B/TUBA1A/CLTA/PRKAR2A/PKLR/HSP90AB1/CLTC/PSMD2/TUBB4B/DSC1/DSP/PRKACA/TUBB3/CUL2/CTNNA2/CARM1/PTK2/PSMC4/PRKACB/DLG1/PSMC5/PSMD6/HIST1H2AJ/TUBB2A/PSMD14/ROCK2/TUBB4A/SOS1/TUBA4A/SPTBN2/DLG3/CLTB/PSMC1/PIK3R1/PSMD3/RPL36AL/PSMD12/PSMD11/ARHGEF7/CASP14/HIST1H4F/RBX1/ELOC/AKAP5/PSMD7/DLG4/PSMC6/ANK2/RPS21/GPC1/PSMC3/PSMD13/PTPRA/RPS28/RPLP2/RPL28/PSMF1/P…
R-HSA-556833	R-HSA-556833	Metabolism of lipids	109	0.21133	1.99925	0.00347464	0.00347464	0.00242695	536	tags=49%, list=34%, signal=34%	LTA4H/SLC44A2/HADH/OXCT1/ACOT1/APOA1/FDPS/SLC44A1/PON1/GPD2/GBA/TXNRD1/HMGCLL1/PCCB/BDH1/CBR4/ECI1/ACOX2/HSD17B8/ACOX1/HSD17B4/OSBP/PCCA/ACOX3/ACAA1/AGT/ACAT2/GGT5/AKR1B1/THEM4/HACL1/ME1/HMGCL/GK/PSAP/GC/AMACR/GLB1/ACSS3/MTMR12/ACAA2/LGMN/DECR1/CTSA/ACOT13/GBA2/PRKACG/SMPD1/GALC/GLA/PTGR1/CHKB/CPNE1
R-HSA-446728	R-HSA-446728	Cell junction organization	14	0.488456	2.05708	0.00400123	0.00400123	0.00278176	501	tags=79%, list=32%, signal=54%	ITGB1/CADM2/ITGA6/CADM3/CDH13/ACTN1/CDH2/NECTIN1/CADM1/ITGB4/AFDN
R-HSA-372790	R-HSA-372790	Signaling by GPCR	62	0.261907	2.02943	0.00415879	0.00415879	0.00287792	402	tags=47%, list=25%, signal=36%	ARHGEF12/APOA1/NLN/ARRB1/HEBP1/KNG1/RHOG/HSPG2/GNAI1/AGT/GNAS/PLXNB1/RHOA/KRAS/LRP1/C3/GNAI2/PSAP/CDC42/RGS6/GPR37L1/GNG3/RAC1/SOS2/APOE/GNG2/SAA1/GNAI3/GNG7
R-HSA-72203	R-HSA-72203	Processing of Capped Intron-Containing Pre-mRNA	27	-0.301579	-1.9724	0.00443535	0.00443535	0.00305515	575	tags=70%, list=36%, signal=45%	SNRPD3/SNRNP200/PRPF8/NXF1/NUP85/PCBP2/NUP107/EIF4E/HNRNPH1/NUP160/NCBP1/PRPF19/HNRNPU/HNRNPA2B1/ELAVL2/HNRNPC/HNRNPA1/HNRNPA3
R-HSA-5687128	R-HSA-5687128	MAPK6/MAPK4 signaling	33	-0.273274	-1.98805	0.00476889	0.00476889	0.00324134	662	tags=73%, list=42%, signal=43%	UBA52/PSMD1/PSMD2/PRKACA/PSMC4/PRKACB/PSMC5/PSMD6/PSMD14/PSMC1/PSMD3/PSMD12/PSMD11/PSMD7/PSMC6/HSPB1/PSMC3/PSMD13/PSMF1/PSMC2/PSMD4/XPO1/PSMD5
R-HSA-166658	R-HSA-166658	Complement cascade	14	0.477981	2.01297	0.0047707	0.0047707	0.00324134	738	tags=93%, list=47%, signal=50%	CPN2/C1R/CPN1/SERPING1/CFH/CD81/C3/C4B/VTN/C5/C1S/C4B_2/C9
R-HSA-977606	R-HSA-977606	Regulation of Complement cascade	14	0.477981	2.01297	0.0047707	0.0047707	0.00324134	738	tags=93%, list=47%, signal=50%	CPN2/C1R/CPN1/SERPING1/CFH/CD81/C3/C4B/VTN/C5/C1S/C4B_2/C9
R-HSA-168254	R-HSA-168254	Influenza Infection	25	-0.314367	-1.98229	0.00566478	0.00566478	0.00381412	720	tags=76%, list=46%, signal=42%	RAN/KPNB1/CLTA/CLTC/RPL36AL/NUP85/NUP107/RPS21/RPS28/RPLP2/NUP160/RPL28/RPL22/RPS3/RPL27/RPS27/RPL14/XPO1
R-HSA-168255	R-HSA-168255	Influenza Life Cycle	25	-0.314367	-1.98229	0.00566478	0.00566478	0.00381412	720	tags=76%, list=46%, signal=42%	RAN/KPNB1/CLTA/CLTC/RPL36AL/NUP85/NUP107/RPS21/RPS28/RPLP2/NUP160/RPL28/RPL22/RPS3/RPL27/RPS27/RPL14/XPO1
R-HSA-5696394	R-HSA-5696394	DNA Damage Recognition in GG-NER	14	-0.431564	-2.0235	0.00570776	0.00570776	0.00382583	654	tags=86%, list=41%, signal=51%	COPS3/COPS8/COPS5/COPS6/COPS7A/GPS1/COPS4/COPS2/RBX1/RUVBL1/PARP1
R-HSA-72163	R-HSA-72163	mRNA Splicing - Major Pathway	19	-0.361414	-1.9792	0.00584256	0.00584256	0.00388137	724	tags=84%, list=46%, signal=46%	HNRNPD/PCBP1/SNRPD3/SNRNP200/PRPF8/PCBP2/HNRNPH1/NCBP1/PRPF19/HNRNPU/HNRNPA2B1/ELAVL2/HNRNPC/HNRNPA1/HNRNPA3
R-HSA-72172	R-HSA-72172	mRNA Splicing	19	-0.361414	-1.9792	0.00584256	0.00584256	0.00388137	724	tags=84%, list=46%, signal=46%	HNRNPD/PCBP1/SNRPD3/SNRNP200/PRPF8/PCBP2/HNRNPH1/NCBP1/PRPF19/HNRNPU/HNRNPA2B1/ELAVL2/HNRNPC/HNRNPA1/HNRNPA3
R-HSA-6807070	R-HSA-6807070	PTEN Regulation	37	-0.249495	-1.92423	0.00618716	0.00618716	0.00409211	657	tags=70%, list=42%, signal=42%	UBA52/PSMD1/PSMD2/PSMC4/PSMC5/PSMD6/PSMD14/RPTOR/PSMC1/PSMD3/PSMD12/PSMD11/PSMD7/PSMC6/USP7/PSMC3/PSMD13/PSMF1/PSMC2/CSNK2A2/CSNK2A1/MTOR/PSMD4/PSMD5/STUB1
R-HSA-6791226	R-HSA-6791226	Major pathway of rRNA processing in the nucleolus and cytosol	14	-0.428953	-2.01125	0.00627854	0.00627854	0.00413426	396	tags=71%, list=25%, signal=54%	RPS21/RPS28/RPLP2/RPL28/RPL22/RPS3/RPL27/RPS27/RPL14
R-HSA-379716	R-HSA-379716	Cytosolic tRNA aminoacylation	17	-0.388489	-2.00612	0.0063675	0.0063675	0.00417444	759	tags=88%, list=48%, signal=46%	GARS/WARS/DARS/VARS/AIMP2/IARS/EEF1E1/RARS/FARSB/QARS/FARSA/AIMP1/MARS/LARS
R-HSA-1500931	R-HSA-1500931	Cell-Cell communication	21	0.37905	1.90652	0.00684932	0.00684932	0.00447071	515	tags=67%, list=33%, signal=46%	ITGB1/CD47/CADM2/ITGA6/CADM3/CDH13/SIRPA/ACTN1/CDH2/NECTIN1/CADM1/ITGB4/AFDN/ACTN4
R-HSA-5696399	R-HSA-5696399	Global Genome Nucleotide Excision Repair (GG-NER)	15	-0.409211	-1.98959	0.00722752	0.00722752	0.00469706	707	tags=87%, list=45%, signal=48%	UBA52/COPS3/COPS8/COPS5/COPS6/COPS7A/GPS1/COPS4/COPS2/RBX1/RUVBL1/PARP1
R-HSA-77289	R-HSA-77289	Mitochondrial Fatty Acid Beta-Oxidation	12	0.482556	1.91034	0.00736677	0.00736677	0.00476683	462	tags=75%, list=29%, signal=53%	HADH/ACOT1/PCCB/ECI1/PCCA/THEM4/ACAA2/DECR1/ACOT13
R-HSA-380259	R-HSA-380259	Loss of Nlp from mitotic centrosomes	17	-0.383307	-1.97936	0.00758035	0.00758035	0.00480111	634	tags=82%, list=40%, signal=50%	PPP2R1A/YWHAE/TUBA1A/DCTN2/TUBB4B/PRKACA/PRKAR2B/TUBB4A/TUBA4A/DYNC1H1/YWHAG/DCTN1/CKAP5
R-HSA-380270	R-HSA-380270	Recruitment of mitotic centrosome proteins and complexes	17	-0.383307	-1.97936	0.00758035	0.00758035	0.00480111	634	tags=82%, list=40%, signal=50%	PPP2R1A/YWHAE/TUBA1A/DCTN2/TUBB4B/PRKACA/PRKAR2B/TUBB4A/TUBA4A/DYNC1H1/YWHAG/DCTN1/CKAP5
R-HSA-380284	R-HSA-380284	Loss of proteins required for interphase microtubule organization from the centrosome	17	-0.383307	-1.97936	0.00758035	0.00758035	0.00480111	634	tags=82%, list=40%, signal=50%	PPP2R1A/YWHAE/TUBA1A/DCTN2/TUBB4B/PRKACA/PRKAR2B/TUBB4A/TUBA4A/DYNC1H1/YWHAG/DCTN1/CKAP5
R-HSA-380287	R-HSA-380287	Centrosome maturation	17	-0.383307	-1.97936	0.00758035	0.00758035	0.00480111	634	tags=82%, list=40%, signal=50%	PPP2R1A/YWHAE/TUBA1A/DCTN2/TUBB4B/PRKACA/PRKAR2B/TUBB4A/TUBA4A/DYNC1H1/YWHAG/DCTN1/CKAP5
R-HSA-8854518	R-HSA-8854518	AURKA Activation by TPX2	17	-0.383307	-1.97936	0.00758035	0.00758035	0.00480111	634	tags=82%, list=40%, signal=50%	PPP2R1A/YWHAE/TUBA1A/DCTN2/TUBB4B/PRKACA/PRKAR2B/TUBB4A/TUBA4A/DYNC1H1/YWHAG/DCTN1/CKAP5
R-HSA-202733	R-HSA-202733	Cell surface interactions at the vascular wall	30	0.324285	1.88936	0.00768264	0.00768264	0.00484537	754	tags=77%, list=48%, signal=41%	ITGAX/ITGB1/CD47/CD44/L1CAM/ITGAM/ITGA6/BSG/SIRPA/KRAS/ITGAV/TSPAN7/GLG1/MAG/JCHAIN/ITGA3/SLC7A5/SELPLG/PECAM1/JAM3/SLC3A2/SLC7A11/IGLL1
R-HSA-913531	R-HSA-913531	Interferon Signaling	25	0.35021	1.89503	0.00799886	0.00799886	0.00502361	407	tags=56%, list=26%, signal=42%	CD44/ICAM1/NUP62/HLA-DRA/NUP58/IFI30/CAMK2A/B2M/HLA-DRB1/NUP54/TRIM21/FCGR1A/CAMK2B/GBP1
R-HSA-388396	R-HSA-388396	GPCR downstream signalling	61	0.251755	1.94279	0.00816788	0.00816788	0.0051083	402	tags=46%, list=25%, signal=36%	ARHGEF12/APOA1/ARRB1/HEBP1/KNG1/RHOG/HSPG2/GNAI1/AGT/GNAS/PLXNB1/RHOA/KRAS/LRP1/C3/GNAI2/PSAP/CDC42/RGS6/GPR37L1/GNG3/RAC1/SOS2/APOE/GNG2/SAA1/GNAI3/GNG7
R-HSA-597592	R-HSA-597592	Post-translational protein modification	196	-0.101579	-1.84282	0.00857143	0.00857143	0.00533835	740	tags=60%, list=47%, signal=36%	RAB3B/KLHL9/COMMD7/UGGT1/GANAB/MELTF/P4HB/PRKCSH/FGA/GMPPB/NUDT14/FN3KRP/FN3K/UBA52/CAPZB/COPS3/COPS8/ACTR1A/COPS5/EEF2/RAB6A/GFPT1/COPS6/PSMD1/COPS7A/GPS1/EEF1A1/TUBA1A/COPS4/DCTN2/RABGGTB/RAB18/RAB3D/DDX17/PSMD2/TUBB4B/TUBB3/CUL2/PSMC4/COPS2/SEC31A/STAM/FBXL16/KCTD6/PSMC5/PSMD6/SCFD1/COMMD3/HIST1H2AJ/TUBB2A/PSMD14/HGS/TUBB4A/USP10/TUBA4A/DYNC1H1/UCHL1/COPG1/FUK/DCTN4/SPTBN2/DCTN5/PSMC1/PSMD3/DC…
R-HSA-2565942	R-HSA-2565942	Regulation of PLK1 Activity at G2/M Transition	20	-0.347964	-1.95305	0.0087995	0.0087995	0.00545765	654	tags=80%, list=41%, signal=47%	ACTR1A/PPP2R1A/YWHAE/TUBA1A/DCTN2/TUBB4B/PRKACA/PRKAR2B/TUBB4A/TUBA4A/DYNC1H1/YWHAG/DCTN1/PPP1CB/CKAP5
R-HSA-5576891	R-HSA-5576891	Cardiac conduction	17	0.41027	1.88828	0.00894988	0.00894988	0.00552798	524	tags=71%, list=33%, signal=48%	ATP2B4/CACNA2D2/ATP2B3/CACNA2D1/CACNA2D3/CAMK2A/ATP2B1/ATP2B2/CAMK2B/FXYD6/SLC8A2/RYR2
R-HSA-1236978	R-HSA-1236978	Cross-presentation of soluble exogenous antigens (endosomes)	25	-0.294215	-1.85522	0.00966345	0.00966345	0.00594416	610	tags=72%, list=39%, signal=45%	PSMD2/PSMC4/PSMC5/PSMD6/PSMD14/PSMC1/PSMD3/PSMD12/PSMD11/PSMD7/PSMC6/PSMC3/PSMD13/PSMF1/PSMC2/PSMD4/PSMD5
R-HSA-5693532	R-HSA-5693532	DNA Double-Strand Break Repair	10	-0.479898	-1.89857	0.0107933	0.0107933	0.00661195	826	tags=100%, list=52%, signal=48%	POLD1/UBA52/PPP5C/XRCC6/XRCC5/PPP4C/HIST1H4F/PRKDC/PARP1
R-HSA-379724	R-HSA-379724	tRNA Aminoacylation	22	-0.314385	-1.85983	0.0115681	0.0115681	0.00703662	759	tags=82%, list=48%, signal=43%	GARS/WARS/DARS/VARS/AIMP2/IARS/EEF1E1/RARS/EARS2/FARSB/QARS/FARSA/IARS2/AIMP1/MARS/LARS2/LARS
R-HSA-416482	R-HSA-416482	G alpha (12/13) signalling events	16	0.412841	1.8447	0.0115807	0.0115807	0.00703662	402	tags=62%, list=25%, signal=47%	ARHGEF12/RHOG/PLXNB1/RHOA/CDC42/GNG3/RAC1/SOS2/GNG2/GNG7
R-HSA-373755	R-HSA-373755	Semaphorin interactions	21	0.358588	1.8036	0.0128242	0.0128242	0.00776068	759	tags=81%, list=48%, signal=43%	ARHGEF12/ITGB1/ITGA1/SEMA4A/RRAS/PLXNB1/RHOA/SEMA4D/RAC1/PTPRC/PLXNA1/DPYSL5/PLXNA4/DPYSL3/PLXNA2/CRMP1/DPYSL2
R-HSA-162599	R-HSA-162599	Late Phase of HIV Life Cycle	19	-0.33651	-1.84281	0.0129151	0.0129151	0.00778416	654	tags=79%, list=41%, signal=47%	RAN/PPIA/RANBP1/ELOC/NUP85/VTA1/NUP107/SUPT5H/RANGAP1/NUP160/NCBP1/RNMT/XPO1/TSG101
R-HSA-71387	R-HSA-71387	Metabolism of carbohydrates	68	0.230444	1.84658	0.0130015	0.0130015	0.00780474	972	tags=81%, list=62%, signal=32%	GOT2/PGM1/PGD/PGM2/GOT1/MDH2/CD44/MAN2B2/HSPG2/NAGLU/PGP/PGLS/NUP62/CRYL1/NUP58/AKR1B1/GNPDA2/OMD/GUSB/TKT/NUP54/PGAM1/PGK1/LUM/GLB1/TKFC/SORD/GAA/PRKACG/GPI/AGRN/TALDO1/MDH1/HK2/MAN2B1/PGM2L1/IDS/MAN2C1/HK1/PCK2/ALDOC/HEXA/HK3/ENO1/PYGL/ALDOA/PYGB/AGL/DCXR/UBA52/PPP2CB/PRPS1/PFKL/PPP2R1A/PFKP
R-HSA-437239	R-HSA-437239	Recycling pathway of L1	18	-0.348915	-1.85608	0.0133779	0.0133779	0.00799859	820	tags=89%, list=52%, signal=43%	RDX/MAPK1/TUBA1A/CLTA/CLTC/TUBB4B/TUBB3/TUBB2A/TUBB4A/TUBA4A/DNM1/TUBA3C/DNM2/RPS6KA2/TUBA8
R-HSA-9033241	R-HSA-9033241	Peroxisomal protein import	15	0.420274	1.82274	0.0136023	0.0136023	0.00810036	348	tags=60%, list=22%, signal=47%	PIPOX/ACOX2/ACOX1/HSD17B4/ACOX3/ACAA1/HACL1/HMGCL/AMACR
R-HSA-422475	R-HSA-422475	Axon guidance	138	-0.110758	-1.67465	0.0139147	0.0139147	0.00825347	744	tags=62%, list=47%, signal=36%	VASP/PABPC1/CNTN1/ACTR2/DPYSL4/PPP3CB/ARPC4/SDCBP/MAPK1/UBA52/PTPN11/PSMD1/TUBA1A/CLTA/PRKAR2A/HSP90AB1/CLTC/PSMD2/TUBB4B/PRKACA/TUBB3/CUL2/PTK2/PSMC4/PRKACB/DLG1/PSMC5/PSMD6/TUBB2A/PSMD14/ROCK2/TUBB4A/SOS1/TUBA4A/SPTBN2/DLG3/CLTB/PSMC1/PIK3R1/PSMD3/RPL36AL/PSMD12/PSMD11/ARHGEF7/RBX1/ELOC/AKAP5/PSMD7/DLG4/PSMC6/ANK2/RPS21/GPC1/PSMC3/PSMD13/PTPRA/RPS28/RPLP2/RPL28/PSMF1/PSMC2/CSNK2A2/RPL22/NCBP1/C…
R-HSA-9006931	R-HSA-9006931	Signaling by Nuclear Receptors	21	-0.312579	-1.80222	0.0143312	0.0143312	0.00846695	675	tags=76%, list=43%, signal=44%	MAPK1/PPP5C/PRMT1/HSP90AB1/FKBP5/FKBP4/CARM1/KCTD6/HIST1H2AJ/PDK1/ALDH1A2/HIST1H4F/RDH11/RDH13/FABP5
R-HSA-6788656	R-HSA-6788656	Histidine, lysine, phenylalanine, tyrosine, proline and tryptophan catabolism	15	0.411652	1.78534	0.0146722	0.0146722	0.00863426	934	tags=100%, list=59%, signal=41%	PRODH/PIPOX/QDPR/ALDH4A1/FAH/KYAT3/KYAT1/SLC7A5/GCDH/SLC3A2/DLD/OGDH/KYNU/DLST/CRYM
R-HSA-382556	R-HSA-382556	ABC-family proteins mediated transport	26	-0.27718	-1.78186	0.0147999	0.0147999	0.00867526	654	tags=73%, list=41%, signal=43%	PSMD1/PSMD2/PSMC4/PSMC5/PSMD6/PSMD14/PSMC1/PSMD3/PSMD12/PSMD11/PSMD7/PSMC6/PSMC3/PSMD13/PSMF1/PSMC2/PSMD4/PSMD5
R-HSA-72312	R-HSA-72312	rRNA processing	15	-0.375606	-1.82621	0.0153223	0.0153223	0.00891163	396	tags=67%, list=25%, signal=50%	RPS21/RPS28/RPLP2/RPL28/RPL22/RPS3/RPL27/RPS27/RPL14
R-HSA-8868773	R-HSA-8868773	rRNA processing in the nucleus and cytosol	15	-0.375606	-1.82621	0.0153223	0.0153223	0.00891163	396	tags=67%, list=25%, signal=50%	RPS21/RPS28/RPLP2/RPL28/RPL22/RPS3/RPL27/RPS27/RPL14
R-HSA-5633007	R-HSA-5633007	Regulation of TP53 Activity	10	-0.461921	-1.82745	0.0164598	0.0164598	0.00949925	654	tags=90%, list=41%, signal=53%	PPP2CB/PPP2R1A/PIP4K2A/USP7/CSNK2A2/CSNK2A1/MTOR/PPP2R5C
R-HSA-6811558	R-HSA-6811558	PI5P, PP2A and IER3 Regulate PI3K/AKT Signaling	10	-0.459368	-1.81735	0.0164598	0.0164598	0.00949925	657	tags=90%, list=42%, signal=53%	PPP2CB/PTPN11/PPP2R1A/PPP2R5E/PIP4K2A/PIK3R1/PPP2R5C/PPP2R5B
R-HSA-397014	R-HSA-397014	Muscle contraction	24	0.332212	1.7672	0.0172068	0.0172068	0.00989215	524	tags=62%, list=33%, signal=42%	ATP2B4/ANXA6/CACNA2D2/ATP2B3/CACNA2D1/CACNA2D3/ITGA1/CAMK2A/ATP2B1/TPM3/ATP2B2/CAMK2B/FXYD6/SLC8A2/RYR2
R-HSA-418594	R-HSA-418594	G alpha (i) signalling events	42	0.266878	1.78712	0.0177142	0.0177142	0.0101449	1073	tags=93%, list=68%, signal=30%	APOA1/HEBP1/KNG1/HSPG2/GNAI1/AGT/GNAS/LRP1/C3/GNAI2/PSAP/RGS6/GPR37L1/GNG3/APOE/GNG2/SAA1/GNAI3/GNG7/PRKACG/RGS7/AGRN/C5/GNB5/GRK2/APOA2/NAPEPLD/GNAO1/PDE1A/PPP3R1/PPP3CB/MAPK1/PPP2CB/PPP2R1A/PPP1CA/PRKAR2A/PRKACA/PRKACB/PRKAR2B
R-HSA-202403	R-HSA-202403	TCR signaling	28	-0.261822	-1.74369	0.019084	0.019084	0.0108876	654	tags=71%, list=41%, signal=43%	PSMD1/PSMD2/PSMC4/PSMC5/PSMD6/PSMD14/PSMC1/PIK3R1/PSMD3/PSMD12/PSMD11/PSMD7/PSMC6/PSMC3/PSMD13/PSMF1/PSMC2/PSMD4/PSMD5
R-HSA-983231	R-HSA-983231	Factors involved in megakaryocyte development and platelet production	27	-0.257817	-1.68618	0.0252474	0.0252474	0.0143491	648	tags=70%, list=41%, signal=42%	TUBA1A/PRKAR2A/TUBB4B/PRKACA/KIF2A/TUBB3/PRKACB/KLC1/PRKAR2B/TUBB2A/TUBB4A/TUBA4A/KIF5A/EHD1/CARMIL1/TUBA3C/EHD3/TUBA8
R-HSA-71406	R-HSA-71406	Pyruvate metabolism and Citric Acid (TCA) cycle	23	0.322293	1.68085	0.025959	0.025959	0.0146977	843	tags=83%, list=53%, signal=39%	FH/ME3/MDH2/SDHB/BSG/ME1/SDHA/L2HGDH/ME2/ACO2/PDHA1/LDHB/D2HGDH/LDHA/ADHFE1/CS/HAGH/DLD/OGDH
R-HSA-5620912	R-HSA-5620912	Anchoring of the basal body to the plasma membrane	19	-0.314129	-1.72025	0.0273678	0.0273678	0.0154368	689	tags=79%, list=44%, signal=45%	ACTR1A/PPP2R1A/YWHAE/TUBA1A/DCTN2/TUBB4B/PRKACA/PRKAR2B/TUBB4A/TUBA4A/DYNC1H1/YWHAG/DCTN1/CKAP5
R-HSA-196854	R-HSA-196854	Metabolism of vitamins and cofactors	36	0.268552	1.68417	0.0287419	0.0287419	0.0161509	359	tags=44%, list=23%, signal=35%	APOA1/NAXE/QPRT/BTD/PCCB/NT5E/NAXD/HSPG2/SPR/PCCA/SLC2A3/COQ3/NNMT/LRP1/GSTO1/APOE
R-HSA-1655829	R-HSA-1655829	Regulation of cholesterol biosynthesis by SREBP (SREBF)	11	-0.410708	-1.71236	0.029778	0.029778	0.0166346	743	tags=91%, list=47%, signal=48%	RAN/KPNB1/FASN/CARM1/DHCR7/SAR1B/SEC23A/TBL1XR1/ACACA
R-HSA-15869	R-HSA-15869	Metabolism of nucleotides	24	0.312244	1.66098	0.0298251	0.0298251	0.0166346	981	tags=92%, list=62%, signal=35%	PNP/TXNRD1/NT5E/ENTPD1/ENTPD2/ATIC/DGUOK/NUDT1/ADA/ITPA/ADSL/ADK/NUDT16/ADPRM/PAICS/LHPP/CTPS2/NT5C2/GSR/GMPR/GDA/TXN
R-HSA-9006936	R-HSA-9006936	Signaling by TGF-beta family members	12	-0.393969	-1.70967	0.0303616	0.0303616	0.0168708	654	tags=83%, list=41%, signal=49%	PPP1CA/CBL/ZFYVE16/UBE2M/PPP1CB/USP9X/PARP1/XPO1/STUB1
R-HSA-1630316	R-HSA-1630316	Glycosaminoglycan metabolism	11	0.435334	1.65525	0.0323399	0.0323399	0.0179036	366	tags=64%, list=23%, signal=49%	CD44/HSPG2/NAGLU/OMD/GUSB/LUM/GLB1
R-HSA-109606	R-HSA-109606	Intrinsic Pathway for Apoptosis	10	-0.426292	-1.68649	0.0326498	0.0326498	0.0180084	910	tags=100%, list=58%, signal=43%	BAX/PPP3R1/YWHAE/YWHAZ/YWHAB/YWHAQ/YWHAH/SFN/YWHAG
R-HSA-917937	R-HSA-917937	Iron uptake and transport	13	0.403825	1.65303	0.0333903	0.0333903	0.0183491	199	tags=46%, list=13%, signal=41%	TFRC/ACO1/ATP6V0D2/CP/HEPH/ATP6V0D1
R-HSA-1660662	R-HSA-1660662	Glycosphingolipid metabolism	11	0.433939	1.64994	0.0337666	0.0337666	0.018488	506	tags=73%, list=32%, signal=50%	GBA/PSAP/GLB1/CTSA/GBA2/SMPD1/GALC/GLA
R-HSA-2990846	R-HSA-2990846	SUMOylation	12	-0.386233	-1.6761	0.0345018	0.0345018	0.0188216	373	tags=67%, list=24%, signal=51%	NUP85/UBA2/NUP107/RANGAP1/NUP160/PARP1/HNRNPC
R-HSA-4086398	R-HSA-4086398	Ca2+ pathway	11	0.429119	1.63162	0.0374128	0.0374128	0.0203354	905	tags=100%, list=57%, signal=43%	CAMK2A/GNG3/GNG2/GNG7/AGO3/PRKG1/AGO1/GNB5/GNAO1/PPP3R1/PPP3CB
R-HSA-2980736	R-HSA-2980736	Peptide hormone metabolism	13	-0.357828	-1.61476	0.040696	0.040696	0.0220398	329	tags=62%, list=21%, signal=49%	KIF5A/EXOC5/MYO5A/EXOC2/EXOC3/EXOC4/EXOC8
R-HSA-5625740	R-HSA-5625740	RHO GTPases activate PKNs	13	-0.356623	-1.60933	0.043222	0.043222	0.0233233	608	tags=77%, list=39%, signal=48%	YWHAZ/YWHAB/YWHAQ/YWHAH/SFN/HIST1H2AJ/YWHAG/HIST1H4F/PPP1CB
R-HSA-168898	R-HSA-168898	Toll-Like Receptors Cascades	25	-0.252914	-1.59479	0.0436521	0.0436521	0.0234707	679	tags=72%, list=43%, signal=42%	MAPK1/UBA52/PPP2CB/PTPN11/MAPK9/PPP2R1A/S100A9/PIK3C3/MAPK10/S100A8/SARM1/DNM1/DNM2/PIK3R4/MAP2K1/RPS6KA2/DUSP3
R-HSA-1268020	R-HSA-1268020	Mitochondrial protein import	10	0.435442	1.59625	0.0443139	0.0443139	0.0237411	746	tags=90%, list=47%, signal=48%	TIMM9/PMPCB/CYC1/ACO2/ATP5F1B/PITRM1/HSPA9/CHCHD4/CS
R-HSA-180024	R-HSA-180024	DARPP-32 events	10	-0.40724	-1.61112	0.0456017	0.0456017	0.0243438	765	tags=90%, list=49%, signal=47%	PPP3CB/PPP2CB/PPP2R1A/PPP1CA/PRKAR2A/PRKACA/PRKACB/PRKAR2B
R-HSA-194138	R-HSA-194138	Signaling by VEGF	25	-0.250125	-1.5772	0.0463179	0.0463179	0.0245507	619	tags=68%, list=39%, signal=42%	CYFIP2/ABI2/WASF1/PRKACA/PTK2/PRKACB/WASF3/ROCK2/WASF2/PTK2B/PIK3R1/NCKAP1L/ELMO1/HSPB1/BRK1/MTOR
R-HSA-4420097	R-HSA-4420097	VEGFA-VEGFR2 Pathway	25	-0.250125	-1.5772	0.0463179	0.0463179	0.0245507	619	tags=68%, list=39%, signal=42%	CYFIP2/ABI2/WASF1/PRKACA/PTK2/PRKACB/WASF3/ROCK2/WASF2/PTK2B/PIK3R1/NCKAP1L/ELMO1/HSPB1/BRK1/MTOR
R-HSA-8875878	R-HSA-8875878	MET promotes cell motility	14	0.373332	1.57225	0.0473992	0.0473992	0.0250351	597	tags=71%, list=38%, signal=45%	ITGB1/LAMA2/LAMC3/LAMB1/LAMC1/LAMB2/RAC1/LAMA4/ITGA3/RAP1B
R-HSA-449147	R-HSA-449147	Signaling by Interleukins	68	-0.145992	-1.53051	0.0477674	0.0477674	0.0250579	657	tags=60%, list=42%, signal=37%	UBA52/PPP2CB/PTPN11/MAPK9/PPP2R1A/PPIA/PSMD1/YWHAZ/TOLLIP/RAPGEF1/PSMD2/PRKACA/TCP1/PSMC4/PSMC5/PSMD6/PSMD14/CBL/PTK2B/SOS1/CRKL/PSMC1/PIK3R1/PSMD3/PSMD12/PSMD11/RBX1/PSMD7/PSMC6/PSMC3/PSMD13/PSMF1/PSMC2/MAPK10/HNRNPA2B1/PSMD4/PSMD5/MAP2K1/RPS6KA2/DUSP3
R-HSA-166166	R-HSA-166166	MyD88-independent TLR4 cascade	14	-0.340938	-1.59858	0.0479452	0.0479452	0.0250579	657	tags=79%, list=42%, signal=46%	UBA52/PPP2CB/PTPN11/MAPK9/PPP2R1A/MAPK10/SARM1/MAP2K1/RPS6KA2/DUSP3
R-HSA-937061	R-HSA-937061	TRIF(TICAM1)-mediated TLR4 signaling	14	-0.340938	-1.59858	0.0479452	0.0479452	0.0250579	657	tags=79%, list=42%, signal=46%	UBA52/PPP2CB/PTPN11/MAPK9/PPP2R1A/MAPK10/SARM1/MAP2K1/RPS6KA2/DUSP3
R-HSA-9006934	R-HSA-9006934	Signaling by Receptor Tyrosine Kinases	77	-0.137401	-1.53534	0.0483504	0.0483504	0.0251816	657	tags=60%, list=42%, signal=37%	UBA52/PPP2CB/PTPN11/PPP2R1A/NCKAP1/CYFIP2/CLTA/YWHAB/ABI2/RAPGEF1/CLTC/WASF1/PRKACA/PTK2/PRKACB/WASF3/STAM/ROCK2/HGS/WASF2/CBL/PTK2B/SOS1/CRKL/PIK3R1/ARHGEF7/NCKAP1L/ELMO1/HSPB1/BRK1/THBS4/HNRNPH1/ATP6AP1/ATP6V0C/PIK3C3/GGA3/NCBP1/DNM1/MTOR/DNM2/PIK3R4/STUB1/RPS6KA2/HNRNPA1/DUSP3
R-HSA-8939211	R-HSA-8939211	ESR-mediated signaling	14	-0.339956	-1.59397	0.0488014	0.0488014	0.0253282	675	tags=79%, list=43%, signal=45%	MAPK1/PPP5C/PRMT1/HSP90AB1/FKBP5/FKBP4/CARM1/KCTD6/HIST1H2AJ/HIST1H4F
R-HSA-70614	R-HSA-70614	Amino acid synthesis and interconversion (transamination)	12	0.394831	1.56305	0.049373	0.049373	0.0254715	377	tags=58%, list=24%, signal=45%	GOT2/PSAT1/GPT/GOT1/SRR/GLUD2/GPT2
R-HSA-6798695	R-HSA-6798695	Neutrophil degranulation	149	0.15014	1.56603	0.0494183	0.0494183	0.0254715	1039	tags=77%, list=66%, signal=29%	LTA4H/SLC44A2/PGM1/PNP/ADAM10/LAMP1/ITGAX/HP/PGM2/DPP7/CD47/CD63/CD44/CHI3L1/AHSG/ORM1/SERPINA1/ITGAM/LAMP2/RHOG/CTSH/SIRPA/ACAA1/PRCP/GDI2/SLC2A3/MVP/LAMTOR2/CEP290/RAB10/RHOA/B2M/ITGAV/FUCA2/GUSB/C3/PKP1/CREG1/PSAP/STOM/LAMTOR3/PGAM1/RAC1/GLB1/PTPRC/RAP2B/GAA/NFASC/CHIT1/ANO6/IGF2R/CYBB/CTSA/NCSTN/GLA/GPI/CPNE1/TXNDC5/GGH/ARPC5/CTSZ/HLA-C/RAP1B/CTSS/CD14/RAB5C/CAB39/PECAM1/PRDX4/MAN2B1/NHLRC3/C…
R-HSA-168138	R-HSA-168138	Toll Like Receptor 9 (TLR9) Cascade	14	-0.338697	-1.58807	0.0505137	0.0505137	0.0259466	657	tags=79%, list=42%, signal=46%	UBA52/PPP2CB/MAPK9/PPP2R1A/PIK3C3/MAPK10/PIK3R4/MAP2K1/RPS6KA2/DUSP3
R-HSA-1483257	R-HSA-1483257	Phospholipid metabolism	23	-0.255457	-1.54492	0.0508475	0.0508475	0.0260286	403	tags=57%, list=26%, signal=43%	MTMR1/OCRL/GPCPD1/PIK3C3/CSNK2A2/INPP4A/CSNK2A1/VAC14/SACM1L/SBF1/PIK3R4/PI4KA
R-HSA-3700989	R-HSA-3700989	Transcriptional Regulation by TP53	44	-0.184207	-1.54918	0.0529688	0.0529688	0.027022	654	tags=64%, list=41%, signal=38%	PPP2CB/PPP2R1A/YWHAE/YWHAZ/TXN/YWHAB/PRMT1/RABGGTB/YWHAQ/CARM1/YWHAH/PIP4K2A/SFN/CNOT1/RPTOR/YWHAG/ELOC/USP7/TNKS1BP1/SUPT5H/LRPPRC/CSNK2A2/CSNK2A1/MTOR/GLS/PPP2R5C/RABGGTA
R-HSA-187037	R-HSA-187037	Signaling by NTRK1 (TRKA)	19	-0.286102	-1.56677	0.053198	0.053198	0.0270466	657	tags=74%, list=42%, signal=44%	PPP2CB/PPP2R1A/CLTA/YWHAB/RAPGEF1/CLTC/SOS1/CRKL/PIK3R1/DNM1/DNM2/RPS6KA2/DUSP3
R-HSA-6794361	R-HSA-6794361	Neurexins and neuroligins	10	-0.392689	-1.55355	0.0569347	0.0569347	0.0286295	776	tags=90%, list=49%, signal=46%	STXBP1/DLG2/SYT2/DLG3/DLG4/EPB41L2/EPB41L3/EPB41L1
R-HSA-983712	R-HSA-983712	Ion channel transport	25	0.282627	1.52933	0.0569919	0.0569919	0.0286295	751	tags=72%, list=48%, signal=38%	ATP2B4/ATP6V0D2/ATP2B3/ATP6V0D1/CAMK2A/ATP2B1/ATP2B2/STOM/CAMK2B/FXYD6/ANO6/RYR2/TTYH1/CUTC/TTYH3/FXYD1/ATP6V1B1/ATP6V1A
R-HSA-3247509	R-HSA-3247509	Chromatin modifying enzymes	14	-0.332724	-1.56006	0.0570776	0.0570776	0.0286295	665	tags=79%, list=42%, signal=46%	PRMT1/ELP3/CARM1/HIST1H2AJ/HIST1H4F/RUVBL1/ELP1/RUVBL2/PRMT7/TBL1XR1
R-HSA-4839726	R-HSA-4839726	Chromatin organization	14	-0.332724	-1.56006	0.0570776	0.0570776	0.0286295	665	tags=79%, list=42%, signal=46%	PRMT1/ELP3/CARM1/HIST1H2AJ/HIST1H4F/RUVBL1/ELP1/RUVBL2/PRMT7/TBL1XR1
R-HSA-425407	R-HSA-425407	SLC-mediated transmembrane transport	20	0.312539	1.54085	0.0582111	0.0582111	0.0289432	893	tags=85%, list=57%, signal=37%	SLC44A2/SLC44A1/CP/HEPH/BSG/SLC1A4/SLC2A3/SLC4A4/SLC6A1/SLC8A2/SLC7A5/SLC3A2/SLC7A11/APOD/SLC1A3/SLC13A3/AHCYL2
R-HSA-5668914	R-HSA-5668914	Diseases of metabolism	19	0.31762	1.52654	0.0582222	0.0582222	0.0289432	564	tags=63%, list=36%, signal=41%	BTD/PCCB/ACY1/NAGLU/PCCA/GSS/GUSB/GLB1/GAA/LMBRD1/TALDO1/MCCC2
R-HSA-5626467	R-HSA-5626467	RHO GTPases activate IQGAPs	10	-0.391429	-1.54857	0.0582839	0.0582839	0.0289432	594	tags=80%, list=38%, signal=50%	TUBB4B/TUBB3/TUBB2A/TUBB4A/TUBA4A/TUBA3C/TUBA8
R-HSA-166520	R-HSA-166520	Signaling by NTRKs	21	-0.262521	-1.51361	0.0595541	0.0595541	0.0294413	657	tags=71%, list=42%, signal=42%	PPP2CB/PTPN11/PPP2R1A/CLTA/YWHAB/RAPGEF1/CLTC/SOS1/CRKL/PIK3R1/DNM1/DNM2/RPS6KA2/DUSP3
R-HSA-1236974	R-HSA-1236974	ER-Phagosome pathway	28	-0.226859	-1.51084	0.0596808	0.0596808	0.0294413	654	tags=68%, list=41%, signal=40%	PSMD1/PSMD2/PSMC4/PSMC5/PSMD6/PSMD14/PSMC1/PSMD3/PSMD12/PSMD11/PSMD7/PSMC6/PSMC3/PSMD13/PSMF1/PSMC2/PSMD4/PSMD5
R-HSA-432720	R-HSA-432720	Lysosome Vesicle Biogenesis	13	-0.344611	-1.55512	0.0600617	0.0600617	0.0295317	615	tags=77%, list=39%, signal=47%	CLTA/CLTC/HGS/CLTB/CLVS2/DNAJC6/AP1G1/AP1M1/DNM2
R-HSA-170834	R-HSA-170834	Signaling by TGF-beta Receptor Complex	11	-0.376184	-1.56842	0.0609096	0.0609096	0.0298504	654	tags=82%, list=41%, signal=48%	PPP1CA/CBL/UBE2M/PPP1CB/USP9X/PARP1/XPO1/STUB1
R-HSA-70263	R-HSA-70263	Gluconeogenesis	12	0.38585	1.5275	0.0612853	0.0612853	0.0299364	878	tags=92%, list=56%, signal=41%	GOT2/GOT1/MDH2/PGAM1/PGK1/GPI/MDH1/PCK2/ALDOC/ENO1/ALDOA
R-HSA-5619115	R-HSA-5619115	Disorders of transmembrane transporters	28	-0.225	-1.49846	0.0624566	0.0624566	0.0304092	654	tags=68%, list=41%, signal=40%	PSMD1/PSMD2/PSMC4/PSMC5/PSMD6/PSMD14/PSMC1/PSMD3/PSMD12/PSMD11/PSMD7/PSMC6/PSMC3/PSMD13/PSMF1/PSMC2/PSMD4/PSMD5
R-HSA-168142	R-HSA-168142	Toll Like Receptor 10 (TLR10) Cascade	11	-0.374145	-1.55992	0.0636167	0.0636167	0.0306743	657	tags=82%, list=42%, signal=48%	UBA52/PPP2CB/MAPK9/PPP2R1A/MAPK10/MAP2K1/RPS6KA2/DUSP3
R-HSA-168176	R-HSA-168176	Toll Like Receptor 5 (TLR5) Cascade	11	-0.374145	-1.55992	0.0636167	0.0636167	0.0306743	657	tags=82%, list=42%, signal=48%	UBA52/PPP2CB/MAPK9/PPP2R1A/MAPK10/MAP2K1/RPS6KA2/DUSP3
R-HSA-975871	R-HSA-975871	MyD88 cascade initiated on plasma membrane	11	-0.374145	-1.55992	0.0636167	0.0636167	0.0306743	657	tags=82%, list=42%, signal=48%	UBA52/PPP2CB/MAPK9/PPP2R1A/MAPK10/MAP2K1/RPS6KA2/DUSP3
R-HSA-8956319	R-HSA-8956319	Nucleobase catabolism	10	0.412891	1.51358	0.0681385	0.0681385	0.0327489	930	tags=100%, list=59%, signal=41%	PNP/NT5E/ENTPD1/ENTPD2/NUDT1/ITPA/NUDT16/ADPRM/NT5C2/GDA
R-HSA-199418	R-HSA-199418	Negative regulation of the PI3K/AKT network	11	-0.367157	-1.53078	0.0695723	0.0695723	0.0333308	657	tags=82%, list=42%, signal=48%	PPP2CB/PTPN11/PPP2R1A/PPP2R5E/PIP4K2A/PIK3R1/PPP2R5C/PPP2R5B
R-HSA-2029480	R-HSA-2029480	Fcgamma receptor (FCGR) dependent phagocytosis	27	-0.225956	-1.47781	0.0702832	0.0702832	0.0335639	899	tags=81%, list=57%, signal=36%	ARPC3/ACTR3/PLD3/ARPC2/ARPC1A/ACTR2/ARPC4/MAPK1/NCKAP1/CYFIP2/ABI2/HSP90AB1/WASF1/PTK2/WASF3/WASF2/PIK3R1/NCKAP1L/ELMO1/BRK1/MYO5A
R-HSA-112314	R-HSA-112314	Neurotransmitter receptors and postsynaptic signal transmission	25	0.272347	1.4737	0.0759891	0.0759891	0.0361732	402	tags=48%, list=25%, signal=36%	NPTN/GNAI1/CAMK2A/RRAS/TSPAN7/GNAI2/GNG3/MYO6/GNG2/GNAI3/CAMK2B/GNG7
R-HSA-70895	R-HSA-70895	Branched-chain amino acid catabolism	13	0.361264	1.47881	0.0765647	0.0765647	0.0363314	908	tags=92%, list=58%, signal=39%	HIBADH/BCAT1/BCAT2/BBOX1/MCCC2/TMLHE/AUH/ACAD8/DLD/ACAT1/ALDH9A1/ALDH6A1
R-HSA-390471	R-HSA-390471	Association of TriC/CCT with target proteins during biosynthesis	10	-0.37464	-1.48215	0.0777118	0.0777118	0.0367591	790	tags=80%, list=50%, signal=40%	CCT8/CCT3/CCT4/TCP1/CCT2/CCT6A/USP11
R-HSA-168249	R-HSA-168249	Innate Immune System	234	0.123735	1.46111	0.0792373	0.0792373	0.0373624	1066	tags=75%, list=68%, signal=29%	LTA4H/SLC44A2/PGM1/PNP/ADAM10/CPN2/PSME2/LAMP1/ITGAX/HP/PGM2/DPP7/CD47/C1R/ARPC1B/CD63/CD44/CPN1/ATP6V0D2/CHI3L1/AHSG/ORM1/SERPINA1/ITGAM/LAMP2/RHOG/CTSH/SERPING1/CFH/SIRPA/ACAA1/ATP6V0D1/PRCP/GDI2/CD81/P2RX7/SLC2A3/MVP/LAMTOR2/CEP290/RAB10/RHOA/KRAS/B2M/PSME1/ITGAV/FUCA2/GUSB/C3/PKP1/CREG1/PSAP/CDC42/C4B/STOM/LAMTOR3/PGAM1/RAC1/TRIM21/GLB1/SAA1/FCGR1A/PTPRC/TKFC/S100B/RAP2B/GAA/LGMN/NFASC/CHIT1/…
R-HSA-111885	R-HSA-111885	Opioid Signalling	22	0.284088	1.45662	0.0825835	0.0825835	0.0388178	1073	tags=95%, list=68%, signal=31%	GNAI1/GNAI2/GNG3/GNG2/GNAI3/GNG7/PRKACG/GNB5/GRK2/GNAO1/PDE1A/PPP3R1/PPP3CB/MAPK1/PPP2CB/PPP2R1A/PPP1CA/PRKAR2A/PRKACA/PRKACB/PRKAR2B
R-HSA-2187338	R-HSA-2187338	Visual phototransduction	10	0.400375	1.4677	0.0835451	0.0835451	0.0391467	689	tags=80%, list=44%, signal=45%	APOA1/HSPG2/LRP1/APOE/AGRN/GNB5/APOA2/NAPEPLD
R-HSA-1989781	R-HSA-1989781	PPARA activates gene expression	10	0.398924	1.46238	0.0846569	0.0846569	0.0392405	253	tags=50%, list=16%, signal=42%	APOA1/TXNRD1/ACOX1/AGT/ME1
R-HSA-400206	R-HSA-400206	Regulation of lipid metabolism by Peroxisome proliferator-activated receptor alpha (PPARalpha)	10	0.398924	1.46238	0.0846569	0.0846569	0.0392405	253	tags=50%, list=16%, signal=42%	APOA1/TXNRD1/ACOX1/AGT/ME1
R-HSA-3108232	R-HSA-3108232	SUMO E3 ligases SUMOylate target proteins	11	-0.353013	-1.47181	0.084732	0.084732	0.0392405	373	tags=64%, list=24%, signal=49%	NUP85/NUP107/RANGAP1/NUP160/PARP1/HNRNPC
R-HSA-5578775	R-HSA-5578775	Ion homeostasis	14	0.347881	1.46507	0.0847953	0.0847953	0.0392405	524	tags=64%, list=33%, signal=43%	ATP2B4/ATP2B3/CAMK2A/ATP2B1/ATP2B2/CAMK2B/FXYD6/SLC8A2/RYR2
R-HSA-210991	R-HSA-210991	Basigin interactions	11	0.378951	1.44087	0.0892517	0.0892517	0.0411753	737	tags=82%, list=47%, signal=44%	ITGB1/L1CAM/ITGA6/BSG/MAG/ITGA3/SLC7A5/SLC3A2/SLC7A11
R-HSA-936837	R-HSA-936837	Ion transport by P-type ATPases	12	0.366894	1.45246	0.0905956	0.0905956	0.0416666	399	tags=58%, list=25%, signal=44%	ATP2B4/ATP2B3/CAMK2A/ATP2B1/ATP2B2/CAMK2B/FXYD6
R-HSA-168164	R-HSA-168164	Toll Like Receptor 3 (TLR3) Cascade	13	-0.321164	-1.44931	0.0912153	0.0912153	0.041823	657	tags=77%, list=42%, signal=45%	UBA52/PPP2CB/MAPK9/PPP2R1A/MAPK10/SARM1/MAP2K1/RPS6KA2/DUSP3
R-HSA-2559580	R-HSA-2559580	Oxidative Stress Induced Senescence	10	-0.361219	-1.42905	0.0949811	0.0949811	0.0434164	657	tags=80%, list=42%, signal=47%	UBA52/MAPK9/TXN/HIST1H2AJ/HIST1H4F/MAPK10/MAP3K5
R-HSA-391251	R-HSA-391251	Protein folding	33	-0.191565	-1.39362	0.0957447	0.0957447	0.043632	633	tags=64%, list=40%, signal=39%	CCT8/TUBA1A/CCT3/TUBB4B/TUBB3/CCT4/TCP1/CCT2/CCT6A/TUBB2A/TUBB4A/TUBA4A/CSNK2A2/CSNK2A1/USP11/TUBA3C/TBCC/ARL2/TUBA8/TBCD
R-HSA-166016	R-HSA-166016	Toll Like Receptor 4 (TLR4) Cascade	18	-0.266666	-1.41855	0.0982061	0.0982061	0.0446177	657	tags=72%, list=42%, signal=43%	UBA52/PPP2CB/PTPN11/MAPK9/PPP2R1A/MAPK10/SARM1/DNM1/DNM2/MAP2K1/RPS6KA2/DUSP3

## Sheet: GSEA-iPSC
	ID	Description	setSize	enrichmentScore	NES	pvalue	p.adjust	qvalues	rank	leading_edge	core_enrichment
R-HSA-71291	R-HSA-71291	Metabolism of amino acids and derivatives	77	0.304586	2.53519	0.000119033	0.000119033	0.0229328	880	tags=83%, list=56%, signal=38%	NQO1/SEPSECS/PCBD1/NNMT/MCCC1/PSME1/DBT/SLC25A10/GATM/ALDH7A1/ASL/ACAD8/PSMA1/RPL37A/RPL9/RPL30/RPL26/GLDC/GLUL/RPL7/RPL14/ALDH9A1/PSMA3/GLUD1/PSMC3/ASS1/PSMA6/PIPOX/PSMD11/RPL5/EEF1E1/MTAP/RPS19/EPRS/RARS/RPL22/QARS/RPL18A/RPS17/PSMC1/ACADSB/IARS/PHGDH/RPL27/MARS/RPL13/DLD/UBA52/SERINC1/RPS10/RPL17/PSMC4/RPL18/MCCC2/PSMC5/AHCY/AIMP2/RPL24/PSMC2/HSD17B10/RPS12/RPS8/RPS13/ALDH18A1
R-HSA-5653656	R-HSA-5653656	Vesicle-mediated transport	147	0.243482	2.49945	0.000218651	0.000218651	0.0229328	830	tags=72%, list=53%, signal=38%	SYNJ1/TRAPPC12/C2CD5/ARFGAP3/SEC13/STON2/MADD/ANK3/VPS37A/RAC1/KLC4/SNX18/ALS2/ANKRD28/SBF2/MYO5A/CLTB/TSG101/ARPC1A/SNX9/KIF1B/SPARC/COPS7B/SBF1/CALM1/TSC2/SPTAN1/YWHAQ/PRKAB2/AP1M1/SEC23IP/USO1/MIA3/VPS28/SPTBN1/DNM2/RABEP1/KIF13B/GAPVD1/VPS51/DCTN1/TBC1D15/APP/STAM2/EXOC4/STON1/EPS15L1/TJP1/EPN1/STAM/ACTR3/UBAP1/NBAS/TUBAL3/COPG2/LRP1/AP1B1/COPS5/COPA/PRKAG1/COPS4/AP2S1/SFN/ARPC2/SEC31A/TBC1D1…
R-HSA-199991	R-HSA-199991	Membrane Trafficking	142	0.242456	2.46337	0.000219298	0.000219298	0.0229328	793	tags=70%, list=50%, signal=38%	SYNJ1/TRAPPC12/C2CD5/ARFGAP3/SEC13/STON2/MADD/ANK3/VPS37A/RAC1/KLC4/SNX18/ALS2/ANKRD28/SBF2/MYO5A/CLTB/TSG101/ARPC1A/SNX9/KIF1B/COPS7B/SBF1/CALM1/TSC2/SPTAN1/YWHAQ/PRKAB2/AP1M1/SEC23IP/USO1/MIA3/VPS28/SPTBN1/DNM2/RABEP1/KIF13B/GAPVD1/VPS51/DCTN1/TBC1D15/APP/STAM2/EXOC4/STON1/EPS15L1/TJP1/EPN1/STAM/ACTR3/UBAP1/NBAS/TUBAL3/COPG2/AP1B1/COPS5/COPA/PRKAG1/COPS4/AP2S1/SFN/ARPC2/SEC31A/TBC1D10B/TBC1D17/…
R-HSA-8873719	R-HSA-8873719	RAB geranylgeranylation	14	-0.571999	-2.68363	0.000292912	0.000292912	0.0229328	552	tags=93%, list=35%, signal=61%	RAB7A/RAB10/RAB2A/RAB21/RAB5C/RAB6B/RAB11B/RAB18/RAB3A/RAB36/RAB2B/RAB31
R-HSA-72203	R-HSA-72203	Processing of Capped Intron-Containing Pre-mRNA	46	-0.341305	-2.91488	0.000458295	0.000458295	0.0229328	741	tags=83%, list=47%, signal=45%	PRCC/HNRNPK/SNRPA/RANBP2/SRRT/HNRNPA1/EFTUD2/NUP50/HNRNPH1/HNRNPA3/U2AF2/NUP155/SF3B1/AAAS/SNRNP200/NUP93/HNRNPD/HNRNPU/HNRNPA2B1/HNRNPA0/SNRPB2/NUP205/FUS/PRPF8/PRPF3/SNRPA1/DDX5/NUP98/GCFC2/MTREX/HNRNPM/NUP107/SNRPD1/SF1/NXF1/CSTF3/POLR2E
R-HSA-1852241	R-HSA-1852241	Organelle biogenesis and maintenance	68	0.29255	2.33437	0.000603573	0.000603573	0.0229328	822	tags=78%, list=52%, signal=39%	CHCHD6/BBS5/CRTC3/TTC30A/IFT88/SAMM50/IFT52/BBS2/WDR35/IFT172/IFT46/CEP97/AKAP9/IFT81/TTC30B/CALM1/IDH2/TUBG1/WDR19/BBS9/PRKAB2/IFT140/IFT74/GLUD1/BBS1/DCTN1/IFT122/EXOC4/TUBAL3/IMMT/HDAC6/PRKAG1/SEPT2/TUBB4B/YWHAE/TUBA1A/TUBA1B/TUBB2B/MAPRE1/HSP90AA1/ATP5F1B/TUBB4A/CCT5/TUBB/CCT4/CCT8/KIF3A/ATP5F1A/CCT2/TUBB3/ATP5MG/ATP5F1C/ATP5PO
R-HSA-5617833	R-HSA-5617833	Cilium Assembly	49	0.329944	2.32325	0.000629961	0.000629961	0.0229328	787	tags=80%, list=50%, signal=41%	BBS5/TTC30A/IFT88/IFT52/BBS2/WDR35/IFT172/IFT46/CEP97/AKAP9/IFT81/TTC30B/TUBG1/WDR19/BBS9/IFT140/IFT74/BBS1/DCTN1/IFT122/EXOC4/TUBAL3/HDAC6/SEPT2/TUBB4B/YWHAE/TUBA1A/TUBA1B/TUBB2B/MAPRE1/HSP90AA1/TUBB4A/CCT5/TUBB/CCT4/CCT8/KIF3A/CCT2/TUBB3
R-HSA-72766	R-HSA-72766	Translation	79	-0.208515	-2.31694	0.000648508	0.000648508	0.0229328	1087	tags=90%, list=69%, signal=29%	NARS/EEF1B2/RPL5/EEF1E1/RPS19/EPRS/RARS/RPL22/QARS/APEH/RPL18A/RPS17/EEF2/IARS/RPL27/MARS/RPL13/EIF3E/UBA52/RPS10/RPL17/RPL18/SRP54/AIMP2/YARS/EIF3B/RPL24/EIF4A1/NARS2/RPS12/RPS8/EIF3L/SRP72/RPN1/RPS13/SRP68/EIF3G/DDOST/RPN2/PABPC1/EIF3F/MRPL47/TARS/SEC61A1/RPS15A/SEC61B/EIF2B4/RPLP2/PTCD3/RARS2/MRPS35/EEF1A2/SSR4/RPS7/SEC61A2/HARS2/TRAM1/SRPRA/MRPS31/MRPL44/MARS2/MRPS30/SRP14/DAP3/SEC11A/LOC1019…
R-HSA-909733	R-HSA-909733	Interferon alpha/beta signaling	12	0.570329	2.2416	0.000777122	0.000777122	0.0229328	348	tags=75%, list=22%, signal=59%	IFIT1/IFIT3/IFIT2/HLA-C/TYK2/STAT1/PTPN11/SAMHD1/STAT2
R-HSA-5368287	R-HSA-5368287	Mitochondrial translation	10	-0.625881	-2.4706	0.000818554	0.000818554	0.0229328	595	tags=100%, list=38%, signal=63%	PTCD3/MRPS35/MRPS31/MRPL44/MRPS30/DAP3/MRPL37/MRPS33/OXA1L
R-HSA-5389840	R-HSA-5389840	Mitochondrial translation elongation	10	-0.625881	-2.4706	0.000818554	0.000818554	0.0229328	595	tags=100%, list=38%, signal=63%	PTCD3/MRPS35/MRPS31/MRPL44/MRPS30/DAP3/MRPL37/MRPS33/OXA1L
R-HSA-5368286	R-HSA-5368286	Mitochondrial translation initiation	10	-0.625881	-2.4706	0.000818554	0.000818554	0.0229328	595	tags=100%, list=38%, signal=63%	PTCD3/MRPS35/MRPS31/MRPL44/MRPS30/DAP3/MRPL37/MRPS33/OXA1L
R-HSA-5419276	R-HSA-5419276	Mitochondrial translation termination	10	-0.625881	-2.4706	0.000818554	0.000818554	0.0229328	595	tags=100%, list=38%, signal=63%	PTCD3/MRPS35/MRPS31/MRPL44/MRPS30/DAP3/MRPL37/MRPS33/OXA1L
R-HSA-72163	R-HSA-72163	mRNA Splicing - Major Pathway	35	-0.315567	-2.33143	0.0012215	0.0012215	0.0296588	733	tags=80%, list=47%, signal=44%	HNRNPK/SNRPA/SRRT/HNRNPA1/EFTUD2/HNRNPH1/HNRNPA3/U2AF2/SF3B1/SNRNP200/HNRNPD/HNRNPU/HNRNPA2B1/HNRNPA0/SNRPB2/FUS/PRPF8/PRPF3/SNRPA1/DDX5/GCFC2/MTREX/HNRNPM/SNRPD1/SF1/CSTF3/POLR2E
R-HSA-72172	R-HSA-72172	mRNA Splicing	35	-0.315567	-2.33143	0.0012215	0.0012215	0.0296588	733	tags=80%, list=47%, signal=44%	HNRNPK/SNRPA/SRRT/HNRNPA1/EFTUD2/HNRNPH1/HNRNPA3/U2AF2/SF3B1/SNRNP200/HNRNPD/HNRNPU/HNRNPA2B1/HNRNPA0/SNRPB2/FUS/PRPF8/PRPF3/SNRPA1/DDX5/GCFC2/MTREX/HNRNPM/SNRPD1/SF1/CSTF3/POLR2E
R-HSA-2408522	R-HSA-2408522	Selenoamino acid metabolism	36	0.330664	2.06011	0.00291275	0.00291275	0.0663034	871	tags=86%, list=55%, signal=39%	SEPSECS/NNMT/RPL37A/RPL9/RPL30/RPL26/RPL7/RPL14/RPL5/EEF1E1/RPS19/EPRS/RARS/RPL22/QARS/RPL18A/RPS17/IARS/RPL27/MARS/RPL13/UBA52/RPS10/RPL17/RPL18/AHCY/AIMP2/RPL24/RPS12/RPS8/RPS13
R-HSA-8856828	R-HSA-8856828	Clathrin-mediated endocytosis	33	0.342787	2.06248	0.003336	0.003336	0.071471	760	tags=79%, list=48%, signal=42%	SYNJ1/STON2/SNX18/CLTB/ARPC1A/SNX9/COPS7B/DNM2/GAPVD1/STAM2/STON1/EPS15L1/EPN1/STAM/ACTR3/COPS5/COPS4/AP2S1/ARPC2/AP2A1/CLTC/ARPC4/UBA52/COPS7A/SCARB2/HSPA8
R-HSA-392499	R-HSA-392499	Metabolism of proteins	340	-0.146908	-3.13033	0.00452489	0.00452489	0.0915562	1096	tags=83%, list=70%, signal=32%	NAE1/EXOC4/PIPOX/EIF3J/STAT3/PSMD11/ACAA1/NARS/EEF1B2/STAM/FN3KRP/AGPS/APC/TUBAL3/TBCD/RPL5/CDH2/EEF1E1/COPG2/WDR61/FUCA1/COPS5/DDB1/COPA/RNF123/COPS4/SEC31A/RPS19/GMPPB/HDAC2/EPRS/TUBB4B/RPA1/RARS/ARCN1/RPL22/HNRNPC/QARS/LMAN1/GLB1/USP5/USP47/APEH/USP24/RPL18A/RPS17/CTSC/PSMC1/EEF2/ELOB/TFG/CTNNB1/PRKDC/IARS/RPL27/TUBA1A/TUBA1B/KBTBD6/SKIV2L/ATP6V0D1/MARS/TUBB2B/CUL2/ANK2/GMPPA/USP9X/ADD1/RPL13/…
R-HSA-1474244	R-HSA-1474244	Extracellular matrix organization	42	-0.239825	-1.94485	0.0048288	0.0048288	0.0925631	652	tags=69%, list=42%, signal=42%	NCAM1/CAPN5/DDR1/ADAM9/SERPINH1/ITGAV/CAPN1/FN1/PLOD3/ITGB8/PLOD1/HSPG2/P3H2/BMP7/P3H3/MMP15/COL11A1/CTSD/COL26A1/COL5A1/ITGA7/SERPINE1/ITGB1/COLGALT1/COL14A1/CD47/FBLN5/COL12A1
R-HSA-1280218	R-HSA-1280218	Adaptive Immune System	110	0.207689	1.95166	0.00509742	0.00509742	0.0928267	837	tags=70%, list=53%, signal=35%	TAPBP/ERAP2/NFKB1/NEDD4/UBA7/DTX3L/HLA-C/TAP1/SEC13/PSME1/RAC1/KLC4/TAP2/PTPN11/PPP2R5C/IKBKB/PSMA1/HECTD1/ERAP1/PJA2/CALM1/LRSAM1/GLMN/AP1M1/UBE3C/DNM2/PSMA3/PSMC3/PSMA6/DCTN1/MTOR/ANAPC5/HERC4/PSMD11/UBR1/RICTOR/TUBAL3/AP1B1/PPP2CB/RNF123/AP2S1/SEC31A/AP2A1/YWHAB/TUBB4B/CTSC/PSMC1/CLTC/YWHAZ/ELOB/HUWE1/TUBA1A/TUBA1B/KBTBD6/TUBB2B/CUL2/KLHL22/UBA52/SEC24B/TUBB4A/AP1G1/UFL1/MRC2/PSMC4/LTN1/HERC2/…
R-HSA-199977	R-HSA-199977	ER to Golgi Anterograde Transport	44	0.289096	1.9518	0.00604735	0.00604735	0.104881	909	tags=84%, list=58%, signal=36%	ARFGAP3/SEC13/ANK3/ANKRD28/SPTAN1/SEC23IP/USO1/MIA3/SPTBN1/DCTN1/TUBAL3/COPG2/COPA/SEC31A/TUBB4B/ARCN1/LMAN1/CTSC/TFG/TUBA1A/TUBA1B/TUBB2B/ANK2/KDELR1/SEC24B/TUBB4A/PPP6R3/PREB/TMED10/NSF/TUBB3/KDELR2/DCTN4/TRAPPC3/TMED7-TICAM2/TMED2/SCFD1
R-HSA-1445148	R-HSA-1445148	Translocation of GLUT4 to the plasma membrane	25	0.359577	1.92962	0.00781141	0.00781141	0.12863	787	tags=84%, list=50%, signal=43%	C2CD5/RAC1/MYO5A/CALM1/YWHAQ/PRKAB2/EXOC4/TUBAL3/PRKAG1/SFN/YWHAB/TUBB4B/YWHAE/YWHAZ/TUBA1A/TUBA1B/TUBB2B/YWHAH/TUBB4A/KIF3A/TUBB3
R-HSA-5578749	R-HSA-5578749	Transcriptional regulation by small RNAs	13	-0.438257	-1.97253	0.00812301	0.00812301	0.12863	741	tags=92%, list=47%, signal=49%	RANBP2/NUP50/NUP155/AAAS/NUP93/NUP205/AGO1/NUP98/NUP107/AGO2/POLR2E
R-HSA-948021	R-HSA-948021	Transport to the Golgi and subsequent modification	46	0.274022	1.88115	0.00920716	0.00920716	0.139723	909	tags=83%, list=58%, signal=36%	ARFGAP3/SEC13/ANK3/ANKRD28/SPTAN1/SEC23IP/USO1/MIA3/SPTBN1/DCTN1/TUBAL3/COPG2/FUCA1/COPA/SEC31A/TUBB4B/ARCN1/LMAN1/CTSC/TFG/TUBA1A/TUBA1B/TUBB2B/ANK2/KDELR1/SEC24B/TUBB4A/PPP6R3/PREB/TMED10/NSF/TUBB3/KDELR2/DCTN4/TRAPPC3/TMED7-TICAM2/TMED2/SCFD1
R-HSA-1650814	R-HSA-1650814	Collagen biosynthesis and modifying enzymes	14	-0.424166	-1.99005	0.00966608	0.00966608	0.14082	406	tags=71%, list=26%, signal=53%	PLOD1/P3H2/P3H3/COL11A1/COL26A1/COL5A1/COLGALT1/COL14A1/COL12A1
R-HSA-5633007	R-HSA-5633007	Regulation of TP53 Activity	19	0.396248	1.88733	0.0103348	0.0103348	0.144771	749	tags=84%, list=48%, signal=45%	PML/CHD4/PPP1R13L/PPP2R5C/ATM/CSNK2A2/PRKAB2/MTOR/PRMT5/RICTOR/PPP2CB/PRKAG1/HDAC2/RPA1/UBA52/MDM2
R-HSA-8856825	R-HSA-8856825	Cargo recognition for clathrin-mediated endocytosis	20	0.379052	1.84787	0.0132699	0.0132699	0.167564	721	tags=80%, list=46%, signal=44%	STON2/CLTB/COPS7B/STAM2/STON1/EPS15L1/EPN1/STAM/COPS5/COPS4/AP2S1/AP2A1/CLTC/UBA52/COPS7A/SCARB2
R-HSA-4615885	R-HSA-4615885	SUMOylation of DNA replication proteins	12	-0.432649	-1.88032	0.0134454	0.0134454	0.167564	741	tags=92%, list=47%, signal=49%	RANBP2/NUP50/NUP155/AAAS/PCNA/NUP93/NUP205/NUP98/NUP107/RANGAP1
R-HSA-168256	R-HSA-168256	Immune System	283	0.142733	1.72697	0.0136082	0.0136082	0.167564	935	tags=69%, list=60%, signal=34%	TAPBP/IFIT1/IFIT3/ANO6/ERAP2/DDX58/NFKB1/NEDD4/PML/IFIT2/UBA7/DTX3L/TLR3/TRIM5/PITPNA/HLA-C/TRIM22/TAP1/SEC13/PSME1/CAP1/TPR/RAC1/IQGAP2/PKM/TYK2/KLC4/DOCK1/TAP2/STAT1/PTPN11/PPP2R5C/GCA/IKBKB/MYO5A/ELMO1/DNAJC13/AIP/PSMA1/HECTD1/TRIM56/ERAP1/TRIM25/C4B_2/ARPC1A/PJA2/CRKL/CALM1/WASF2/PRCP/CLU/PA2G4/SPTAN1/PTPN13/VCL/SAMHD1/LRSAM1/GAA/STAT2/GLMN/PRDX6/PYGL/MAPK3/AP1M1/TRIM26/UBE3C/DNM2/IQGAP1/PSMA…
R-HSA-1280215	R-HSA-1280215	Cytokine Signaling in Immune system	88	0.204959	1.79141	0.0143624	0.0143624	0.167564	1020	tags=82%, list=65%, signal=30%	IFIT1/IFIT3/DDX58/NFKB1/NEDD4/PML/IFIT2/UBA7/TRIM5/PITPNA/HLA-C/TRIM22/PSME1/TPR/TYK2/STAT1/PTPN11/IKBKB/AIP/PSMA1/TRIM25/CRKL/PTPN13/SAMHD1/STAT2/MAPK3/TRIM26/PSMA3/PSMC3/KPNA1/PSMA6/APP/STAT3/MAPK1/PSMD11/MTAP/TRIM2/PTPN9/PPP2CB/KPNA3/PSMC1/YWHAZ/HSP90AA1/CAMK2D/VIM/UBA52/P4HB/PSMC4/HSPA8/KPNB1/PSMC5/TBK1/CANX/PSMC2/NUP85/ADAR/EIF4A1/RANBP2/ABCE1/TCP1/NUP50/TRIM3/PTPN1/CUL1/NUP155/NCAM1/AAAS/NU…
R-HSA-5620924	R-HSA-5620924	Intraflagellar transport	23	0.350998	1.81674	0.0170164	0.0170164	0.167564	787	tags=83%, list=50%, signal=42%	TTC30A/IFT88/IFT52/WDR35/IFT172/IFT46/IFT81/TTC30B/WDR19/IFT140/IFT74/IFT122/TUBB4B/TUBA1A/TUBA1B/TUBB2B/TUBB4A/KIF3A/TUBB3
R-HSA-1474228	R-HSA-1474228	Degradation of the extracellular matrix	16	-0.358695	-1.80194	0.017378	0.017378	0.167564	652	tags=81%, list=42%, signal=48%	CAPN5/ADAM9/CAPN1/FN1/HSPG2/MMP15/COL11A1/CTSD/COL26A1/COL5A1/COL14A1/COL12A1
R-HSA-1474290	R-HSA-1474290	Collagen formation	15	-0.372498	-1.80501	0.0176541	0.0176541	0.167564	406	tags=67%, list=26%, signal=50%	PLOD1/P3H2/P3H3/COL11A1/COL26A1/COL5A1/COLGALT1/COL14A1/COL12A1
R-HSA-202733	R-HSA-202733	Cell surface interactions at the vascular wall	13	-0.394703	-1.7765	0.0185669	0.0185669	0.167564	530	tags=77%, list=34%, signal=51%	ITGAV/FN1/NRAS/SLC3A2/CAV1/ITGB1/SRC/SLC7A11/CD47
R-HSA-156827	R-HSA-156827	L13a-mediated translational silencing of Ceruloplasmin expression	33	0.291706	1.75514	0.0186816	0.0186816	0.167564	947	tags=88%, list=60%, signal=36%	RPL37A/RPL9/RPL30/RPL26/RPL7/RPL14/EIF3J/RPL5/RPS19/RPL22/RPL18A/RPS17/RPL27/RPL13/EIF3E/UBA52/RPS10/RPL17/RPL18/EIF3B/RPL24/EIF4A1/RPS12/RPS8/EIF3L/RPS13/EIF3G/PABPC1/EIF3F
R-HSA-72706	R-HSA-72706	GTP hydrolysis and joining of the 60S ribosomal subunit	32	0.292445	1.74135	0.021234	0.021234	0.167564	892	tags=84%, list=57%, signal=37%	RPL37A/RPL9/RPL30/RPL26/RPL7/RPL14/EIF3J/RPL5/RPS19/RPL22/RPL18A/RPS17/RPL27/RPL13/EIF3E/UBA52/RPS10/RPL17/RPL18/EIF3B/RPL24/EIF4A1/RPS12/RPS8/EIF3L/RPS13/EIF3G
R-HSA-2029482	R-HSA-2029482	Regulation of actin dynamics for phagocytic cup formation	20	0.360718	1.75849	0.0214914	0.0214914	0.167564	716	tags=80%, list=46%, signal=44%	RAC1/DOCK1/MYO5A/ELMO1/ARPC1A/WASF2/MAPK3/ELMO2/MAPK1/ACTR3/ARPC2/VAV2/NCKAP1/HSP90AA1/ARPC4/ABI1
R-HSA-75105	R-HSA-75105	Fatty acyl-CoA biosynthesis	10	-0.452274	-1.78531	0.0215553	0.0215553	0.167564	866	tags=100%, list=55%, signal=45%	ACACA/HACD3/TECR/SCD/ACLY/ELOVL1/ACSL3/SLC27A3/ACSL1
R-HSA-8852276	R-HSA-8852276	The role of GTSE1 in G2/M progression after G2 checkpoint	24	0.335819	1.76788	0.0220754	0.0220754	0.167564	812	tags=83%, list=52%, signal=41%	PSME1/PSMA1/PSMA3/PSMC3/PSMA6/PSMD11/TUBAL3/TUBB4B/PSMC1/TUBA1A/TUBA1B/TUBB2B/MAPRE1/HSP90AA1/UBA52/TUBB4A/PSMC4/PSMC5/TUBB3/PSMC2
R-HSA-168274	R-HSA-168274	Export of Viral Ribonucleoproteins from Nucleus	11	-0.42463	-1.75987	0.0221723	0.0221723	0.167564	741	tags=91%, list=47%, signal=48%	RANBP2/NUP50/NUP155/AAAS/NUP93/HSPA1A/NUP205/NUP98/NUP107
R-HSA-159227	R-HSA-159227	Transport of the SLBP independent Mature mRNA	11	-0.422651	-1.75167	0.022453	0.022453	0.167564	741	tags=91%, list=47%, signal=48%	RANBP2/NUP50/NUP155/AAAS/NUP93/NUP205/NUP98/NUP107/NXF1
R-HSA-159230	R-HSA-159230	Transport of the SLBP Dependant Mature mRNA	11	-0.422651	-1.75167	0.022453	0.022453	0.167564	741	tags=91%, list=47%, signal=48%	RANBP2/NUP50/NUP155/AAAS/NUP93/NUP205/NUP98/NUP107/NXF1
R-HSA-159231	R-HSA-159231	Transport of Mature mRNA Derived from an Intronless Transcript	11	-0.422651	-1.75167	0.022453	0.022453	0.167564	741	tags=91%, list=47%, signal=48%	RANBP2/NUP50/NUP155/AAAS/NUP93/NUP205/NUP98/NUP107/NXF1
R-HSA-159234	R-HSA-159234	Transport of Mature mRNAs Derived from Intronless Transcripts	11	-0.422651	-1.75167	0.022453	0.022453	0.167564	741	tags=91%, list=47%, signal=48%	RANBP2/NUP50/NUP155/AAAS/NUP93/NUP205/NUP98/NUP107/NXF1
R-HSA-165054	R-HSA-165054	Rev-mediated nuclear export of HIV RNA	11	-0.423256	-1.75418	0.022453	0.022453	0.167564	741	tags=91%, list=47%, signal=48%	RANBP2/NUP50/NUP155/AAAS/NUP93/NUP205/NUP98/NUP107/RANGAP1
R-HSA-168325	R-HSA-168325	Viral Messenger RNA Synthesis	11	-0.422311	-1.75026	0.022453	0.022453	0.167564	741	tags=91%, list=47%, signal=48%	RANBP2/NUP50/NUP155/AAAS/NUP93/NUP205/NUP98/NUP107/POLR2E
R-HSA-389957	R-HSA-389957	Prefoldin mediated transfer of substrate to CCT/TriC	13	-0.382542	-1.72176	0.0226284	0.0226284	0.167564	976	tags=100%, list=62%, signal=38%	TUBA1A/TUBB2B/TUBB4A/CCT5/CCT4/CCT8/CCT2/TUBB3/TCP1/CCT3/CCT6A/TUBB1
R-HSA-6806667	R-HSA-6806667	Metabolism of fat-soluble vitamins	10	-0.448814	-1.77165	0.0226467	0.0226467	0.167564	319	tags=70%, list=20%, signal=56%	RDH11/LRP2/GPC4/LDLR/AKR1C3/LPL
R-HSA-166520	R-HSA-166520	Signaling by NTRKs	17	0.385655	1.76028	0.0233275	0.0233275	0.167564	647	tags=76%, list=41%, signal=45%	DOCK3/RAC1/PTPN11/CRKL/MAPK3/DNM2/STAT3/MAPK1/PPP2CB/AP2S1/AP2A1/YWHAB/CLTC
R-HSA-901042	R-HSA-901042	Calnexin/calreticulin cycle	10	-0.444587	-1.75496	0.0242838	0.0242838	0.167564	878	tags=100%, list=56%, signal=44%	UBA52/GANAB/UGGT1/CANX/CALR/PDIA3/MAN1B1/AMFR/UGGT2
R-HSA-422475	R-HSA-422475	Axon guidance	118	0.175253	1.68523	0.0243056	0.0243056	0.167564	856	tags=68%, list=54%, signal=33%	ARHGEF12/PITPNA/PRNP/UNC5B/RELN/PSME1/CAP1/ANK3/ERBB2/GPC1/RAC1/EPHB3/DOCK1/PTPN11/PSMA1/CLTB/RPL37A/RPL9/ARPC1A/CSNK2A2/SPTAN1/RPL30/EFNB3/RPL26/MAPK3/SPTBN1/RPL7/DNM2/RPL14/PSMA3/CNTNAP1/PSMC3/ARHGEF7/PSMA6/PLXNB1/MAPK1/PSMD11/ACTR3/TUBAL3/RPL5/DPYSL2/AP2S1/ARPC2/DPYSL3/RPS19/AP2A1/TUBB4B/RPL22/VAV2/RPL18A/RPS17/PSMC1/CLTC/ELOB/RPL27/TUBA1A/TUBA1B/TUBB2B/CUL2/ANK2/HSP90AA1/RPL13/ARPC4/UBA52/RPS…
R-HSA-983169	R-HSA-983169	Class I MHC mediated antigen processing & presentation	65	0.216001	1.69726	0.0252244	0.0252244	0.167564	829	tags=71%, list=53%, signal=35%	TAPBP/ERAP2/NEDD4/UBA7/DTX3L/HLA-C/TAP1/SEC13/PSME1/TAP2/IKBKB/PSMA1/HECTD1/ERAP1/PJA2/LRSAM1/GLMN/UBE3C/PSMA3/PSMC3/PSMA6/ANAPC5/HERC4/PSMD11/UBR1/RNF123/SEC31A/PSMC1/ELOB/HUWE1/KBTBD6/CUL2/KLHL22/UBA52/SEC24B/UFL1/MRC2/PSMC4/LTN1/HERC2/PSMC5/UBE3A/CANX/HERC1/PSMC2/CALR
R-HSA-913531	R-HSA-913531	Interferon Signaling	44	0.253785	1.71341	0.0256047	0.0256047	0.167564	380	tags=43%, list=24%, signal=34%	IFIT1/IFIT3/DDX58/NEDD4/PML/IFIT2/UBA7/TRIM5/HLA-C/TRIM22/TPR/TYK2/STAT1/PTPN11/TRIM25/SAMHD1/STAT2/MAPK3/TRIM26
R-HSA-5626467	R-HSA-5626467	RHO GTPases activate IQGAPs	15	0.397367	1.71398	0.0258258	0.0258258	0.167564	787	tags=87%, list=50%, signal=44%	RAC1/IQGAP2/CALM1/IQGAP1/TUBAL3/CTNNA1/TUBB4B/CTNNB1/TUBA1A/TUBA1B/TUBB2B/TUBB4A/TUBB3
R-HSA-5663205	R-HSA-5663205	Infectious disease	94	0.1886	1.68405	0.0262458	0.0262458	0.167564	871	tags=71%, list=55%, signal=34%	PSME1/TPR/VPS37A/RAC1/ELMO1/PSMA1/RPL37A/TSG101/RPL9/CALM1/RPL30/RPL26/AP1M1/VPS28/RPL7/RPL14/PSMA3/PSMC3/KPNA1/PSMA6/STAM2/XRCC5/XRCC6/PSMD11/STAM/ATP6V1H/UBAP1/RPL5/AP1B1/AP2S1/RPS19/AP2A1/IPO5/RPL22/KPNA3/RPL18A/RPS17/PSMC1/EEF2/RNMT/CLTC/ELOB/CTNNB1/RPL27/HSP90AA1/RPL13/UBA52/RPS10/RPL17/AP1G1/PSMC4/RPL18/PDCD6IP/KPNB1/PSMC5/CANX/SLC25A6/RPL24/PSMC2/CXCR4/CALR/NUP85/RPS12/NELFCD/RPS8/RANBP2/R…
R-HSA-449147	R-HSA-449147	Signaling by Interleukins	48	0.243577	1.7	0.0271161	0.0271161	0.167564	812	tags=73%, list=52%, signal=36%	NFKB1/PITPNA/PSME1/TYK2/STAT1/PTPN11/IKBKB/AIP/PSMA1/CRKL/PTPN13/STAT2/MAPK3/PSMA3/PSMC3/PSMA6/APP/STAT3/MAPK1/PSMD11/MTAP/PTPN9/PPP2CB/PSMC1/YWHAZ/HSP90AA1/VIM/UBA52/P4HB/PSMC4/HSPA8/PSMC5/TBK1/CANX/PSMC2
R-HSA-6811442	R-HSA-6811442	Intra-Golgi and retrograde Golgi-to-ER traffic	43	-0.195751	-1.6114	0.0288889	0.0288889	0.167564	1146	tags=93%, list=73%, signal=26%	VPS51/DCTN1/NBAS/TUBAL3/COPG2/COPA/TUBB4B/ARCN1/TUBA1A/TUBA1B/TUBB2B/KDELR1/TUBB4A/SURF4/TMED10/KIF3A/NSF/RAB3GAP1/TUBB3/KDELR2/DCTN4/ZW10/TMED7-TICAM2/TMED2/KIFAP3/TMED9/STX18/DYNC1LI1/GALNT2/NAPA/RAB6B/ARL1/RAB18/PLA2G6/KIF3C/RAB36/GOSR2/TUBB1/CYTH1
R-HSA-983168	R-HSA-983168	Antigen processing: Ubiquitination & Proteasome degradation	45	0.247805	1.68621	0.029212	0.029212	0.167564	812	tags=73%, list=52%, signal=36%	NEDD4/UBA7/DTX3L/PSME1/PSMA1/HECTD1/PJA2/LRSAM1/GLMN/UBE3C/PSMA3/PSMC3/PSMA6/ANAPC5/HERC4/PSMD11/UBR1/RNF123/PSMC1/ELOB/HUWE1/KBTBD6/CUL2/KLHL22/UBA52/UFL1/PSMC4/LTN1/HERC2/PSMC5/UBE3A/HERC1/PSMC2
R-HSA-2408557	R-HSA-2408557	Selenocysteine synthesis	26	0.311597	1.69688	0.0295224	0.0295224	0.167564	871	tags=85%, list=55%, signal=38%	SEPSECS/RPL37A/RPL9/RPL30/RPL26/RPL7/RPL14/RPL5/RPS19/RPL22/RPL18A/RPS17/RPL27/RPL13/UBA52/RPS10/RPL17/RPL18/RPL24/RPS12/RPS8/RPS13
R-HSA-177243	R-HSA-177243	Interactions of Rev with host cellular proteins	12	-0.392381	-1.70531	0.029972	0.029972	0.167564	804	tags=92%, list=51%, signal=45%	NUP85/RANBP2/NUP50/NUP155/AAAS/NUP93/NUP205/NUP98/NUP107/RANGAP1
R-HSA-6811434	R-HSA-6811434	COPI-dependent Golgi-to-ER retrograde traffic	30	0.289738	1.67672	0.0304095	0.0304095	0.167564	987	tags=90%, list=63%, signal=34%	ARFGAP3/KLC4/KIF1B/KIF13B/NBAS/TUBAL3/COPG2/COPA/TUBB4B/ARCN1/TUBA1A/TUBA1B/TUBB2B/KDELR1/TUBB4A/SURF4/TMED10/KIF3A/NSF/TUBB3/KDELR2/ZW10/TMED7-TICAM2/TMED2/KIFAP3/TMED9/STX18
R-HSA-72689	R-HSA-72689	Formation of a pool of free 40S subunits	31	0.287516	1.68283	0.0305405	0.0305405	0.167564	892	tags=84%, list=57%, signal=37%	RPL37A/RPL9/RPL30/RPL26/RPL7/RPL14/EIF3J/RPL5/RPS19/RPL22/RPL18A/RPS17/RPL27/RPL13/EIF3E/UBA52/RPS10/RPL17/RPL18/EIF3B/RPL24/RPS12/RPS8/EIF3L/RPS13/EIF3G
R-HSA-9033241	R-HSA-9033241	Peroxisomal protein import	13	0.413957	1.6879	0.030964	0.030964	0.167564	705	tags=85%, list=45%, signal=47%	PEX6/MPV17/ECH1/DECR2/HMGCL/ACOX1/PIPOX/ACAA1/AGPS/USP9X/UBA52
R-HSA-156902	R-HSA-156902	Peptide chain elongation	26	0.309385	1.68483	0.0318897	0.0318897	0.167564	871	tags=85%, list=55%, signal=38%	RPL37A/RPL9/RPL30/RPL26/RPL7/RPL14/RPL5/RPS19/RPL22/RPL18A/RPS17/EEF2/RPL27/RPL13/UBA52/RPS10/RPL17/RPL18/RPL24/RPS12/RPS8/RPS13
R-HSA-72764	R-HSA-72764	Eukaryotic Translation Termination	26	0.309397	1.6849	0.0318897	0.0318897	0.167564	871	tags=85%, list=55%, signal=38%	RPL37A/RPL9/RPL30/RPL26/RPL7/RPL14/RPL5/RPS19/RPL22/APEH/RPL18A/RPS17/RPL27/RPL13/UBA52/RPS10/RPL17/RPL18/RPL24/RPS12/RPS8/RPS13
R-HSA-1655829	R-HSA-1655829	Regulation of cholesterol biosynthesis by SREBP (SREBF)	13	-0.368536	-1.65872	0.0319118	0.0319118	0.167564	866	tags=92%, list=55%, signal=42%	SEC24B/ACACA/KPNB1/SCAP/TBL1XR1/LSS/CYP51A1/SCD/FDFT1/HELZ2/HMGCR
R-HSA-446203	R-HSA-446203	Asparagine N-linked glycosylation	77	0.198221	1.64988	0.0332103	0.0332103	0.167564	1059	tags=84%, list=67%, signal=29%	ARFGAP3/SEC13/ANK3/ANKRD28/FUK/SPTAN1/SEC23IP/USO1/MIA3/SPTBN1/RAD23B/DCTN1/TUBAL3/COPG2/FUCA1/COPA/SEC31A/GMPPB/TUBB4B/ARCN1/LMAN1/GLB1/CTSC/PSMC1/TFG/TUBA1A/TUBA1B/TUBB2B/ANK2/GMPPA/PRKCSH/UBA52/KDELR1/SEC24B/TUBB4A/ALG1/PPP6R3/GANAB/PREB/UGGT1/TMED10/NSF/TUBB3/CANX/KDELR2/DCTN4/TRAPPC3/CALR/MLEC/TMED7-TICAM2/RPN1/TMED2/DDOST/SCFD1/RPN2/PDIA3/NGLY1/TMED9/ALG3/GOLGA2/DPM1/FUT8/MAN1B1/AMFR/STT3A
R-HSA-2132295	R-HSA-2132295	MHC class II antigen presentation	29	0.291891	1.66114	0.0334106	0.0334106	0.167564	826	tags=79%, list=53%, signal=38%	SEC13/KLC4/AP1M1/DNM2/DCTN1/TUBAL3/AP1B1/AP2S1/SEC31A/AP2A1/TUBB4B/CTSC/CLTC/TUBA1A/TUBA1B/TUBB2B/SEC24B/TUBB4A/AP1G1/KIF3A/TUBB3/CANX/DCTN4
R-HSA-9006931	R-HSA-9006931	Signaling by Nuclear Receptors	18	-0.31172	-1.65387	0.0341448	0.0341448	0.167564	400	tags=61%, list=25%, signal=46%	AGO1/KPNA2/RDH14/RDH11/CTSD/FABP5/AGO2/AKR1C3/POLR2E/PDK3
R-HSA-69473	R-HSA-69473	G2/M DNA damage checkpoint	11	0.435566	1.65242	0.0357198	0.0357198	0.167564	757	tags=91%, list=48%, signal=47%	BABAM1/ATM/YWHAQ/SFN/YWHAB/RPA1/YWHAE/YWHAZ/YWHAH/HERC2
R-HSA-72649	R-HSA-72649	Translation initiation complex formation	17	-0.314004	-1.61456	0.0360841	0.0360841	0.167564	987	tags=94%, list=63%, signal=35%	RPS17/EIF3E/RPS10/EIF3B/EIF4A1/RPS12/RPS8/EIF3L/RPS13/EIF3G/PABPC1/EIF3F/RPS15A/RPS7/LOC101929876
R-HSA-72662	R-HSA-72662	Activation of the mRNA upon binding of the cap-binding complex and eIFs, and subsequent binding to 43S	17	-0.314004	-1.61456	0.0360841	0.0360841	0.167564	987	tags=94%, list=63%, signal=35%	RPS17/EIF3E/RPS10/EIF3B/EIF4A1/RPS12/RPS8/EIF3L/RPS13/EIF3G/PABPC1/EIF3F/RPS15A/RPS7/LOC101929876
R-HSA-8953854	R-HSA-8953854	Metabolism of RNA	120	0.167859	1.61996	0.0364776	0.0364776	0.167564	1220	tags=92%, list=78%, signal=22%	DDX23/CHERP/ANP32A/POP4/PSME1/TPR/GEMIN4/PSMA1/RPL37A/RPL9/RPL30/EDC4/RPL26/HSPB1/TNKS1BP1/RPL7/RPL14/PSMA3/PSMC3/PSMA6/PRMT5/PCBP1/PSMD11/RPL5/XPOT/WDR61/HBS1L/RPS19/YWHAB/EPRS/U2AF1L5/TTC37/RPL22/HNRNPC/RPL18A/RPS17/PSMC1/WDR77/RNMT/YWHAZ/RPL27/NCL/SKIV2L/RPL13/UBA52/RPS10/RPL17/PSMC4/RPL18/SF3B3/HSPA8/PSMC5/DDX1/RPL24/PSMC2/HSD17B10/DDX6/NUP85/ADAR/EIF4A1/PRCC/HNRNPK/RPS12/RPS8/SNRPA/RANBP2/RP…
R-HSA-4570464	R-HSA-4570464	SUMOylation of RNA binding proteins	13	-0.362393	-1.63107	0.0365535	0.0365535	0.167564	741	tags=85%, list=47%, signal=45%	HNRNPK/RANBP2/NUP50/NUP155/AAAS/NUP93/NUP205/NOP58/NUP98/NUP107
R-HSA-4086400	R-HSA-4086400	PCP/CE pathway	22	0.323751	1.65012	0.0372477	0.0372477	0.167564	812	tags=82%, list=52%, signal=40%	PSME1/RAC1/DVL3/PSMA1/CLTB/PSMA3/PSMC3/PSMA6/PSMD11/AP2S1/AP2A1/PSMC1/CLTC/SCRIB/UBA52/PSMC4/PSMC5/PSMC2
R-HSA-6814122	R-HSA-6814122	Cooperation of PDCL (PhLP1) and TRiC/CCT in G-protein beta folding	12	-0.377444	-1.6404	0.0380952	0.0380952	0.167564	843	tags=92%, list=54%, signal=43%	CCT4/CCT8/CCT2/GNAI3/GNB1/TCP1/CCT3/CCT6A/GNAI1/GNB4
R-HSA-8953897	R-HSA-8953897	Cellular responses to external stimuli	87	0.185374	1.6128	0.0385066	0.0385066	0.167564	900	tags=72%, list=57%, signal=33%	NFKB1/GPX1/HIF1AN/PSME1/TPR/HSPA2/PSMA1/ATM/ATG9A/TSC2/PRDX6/PRKAB2/MAPK3/PSMA3/PSMC3/DNAJA2/PSMA6/DCTN1/MTOR/ANAPC5/PRDX3/PIK3C3/STAT3/MAPK1/PSMD11/CCAR2/TUBAL3/HDAC6/PRKAG1/TUBB4B/RPA1/YWHAE/PSMC1/ELOB/TUBA1A/TUBA1B/TUBB2B/CUL2/HSP90AA1/DNAJA1/CAMK2D/PRDX2/UBA52/P4HB/TUBB4A/PSMC4/MDM2/HSPA8/GSTP1/PSMC5/HSPA6/TUBB3/TNIK/PSMC2/DCTN4/LAMTOR3/NUP85/STIP1/RANBP2/CDC23/RPTOR/NUP50/HIGD1A
R-HSA-190828	R-HSA-190828	Gap junction trafficking	11	0.43094	1.63487	0.0388259	0.0388259	0.167564	787	tags=91%, list=50%, signal=46%	CLTB/DNM2/TUBAL3/TUBB4B/CLTC/TUBA1A/TUBA1B/TUBB2B/TUBB4A/TUBB3
R-HSA-983170	R-HSA-983170	Antigen Presentation: Folding, assembly and peptide loading of class I MHC	14	0.391744	1.64243	0.039302	0.039302	0.167564	273	tags=50%, list=17%, signal=42%	TAPBP/ERAP2/HLA-C/TAP1/SEC13/TAP2/ERAP1
R-HSA-159236	R-HSA-159236	Transport of Mature mRNA derived from an Intron-Containing Transcript	13	-0.35983	-1.61954	0.0394546	0.0394546	0.167564	741	tags=85%, list=47%, signal=45%	RANBP2/NUP50/U2AF2/NUP155/AAAS/NUP93/NUP205/NUP98/NUP107/NXF1
R-HSA-72202	R-HSA-72202	Transport of Mature Transcript to Cytoplasm	13	-0.35983	-1.61954	0.0394546	0.0394546	0.167564	741	tags=85%, list=47%, signal=45%	RANBP2/NUP50/U2AF2/NUP155/AAAS/NUP93/NUP205/NUP98/NUP107/NXF1
R-HSA-5620920	R-HSA-5620920	Cargo trafficking to the periciliary membrane	11	0.428846	1.62692	0.039913	0.039913	0.167564	902	tags=100%, list=57%, signal=43%	BBS5/BBS2/BBS9/BBS1/EXOC4/CCT5/CCT4/CCT8/CCT2/TCP1/CCT3
R-HSA-597592	R-HSA-597592	Post-translational protein modification	208	0.140523	1.58548	0.0401899	0.0401899	0.167564	1198	tags=87%, list=76%, signal=24%	LGALS1/PARP1/DDX58/PML/WDR5/ARFGAP3/SEC13/PSME1/ANK3/CUL9/TPR/TNC/PRMT3/SCG2/NUB1/ANKRD28/BABAM1/PSMA1/FUK/TRIM25/COPS7B/CALM1/B3GLCT/SPTAN1/RABGGTB/ADRM1/SEC23IP/USO1/MIA3/SPTBN1/PSMA3/POMT2/RAD23B/PSMC3/PSMA6/DCTN1/GPAA1/APP/STAM2/NAE1/PSMD11/STAM/FN3KRP/APC/TUBAL3/CDH2/COPG2/WDR61/FUCA1/COPS5/DDB1/COPA/RNF123/COPS4/SEC31A/GMPPB/HDAC2/TUBB4B/RPA1/ARCN1/HNRNPC/LMAN1/GLB1/USP5/USP47/USP24/CTSC/PS…
R-HSA-389958	R-HSA-389958	Cooperation of Prefoldin and TriC/CCT in actin and tubulin folding	15	-0.338046	-1.63807	0.040395	0.040395	0.167564	1046	tags=100%, list=67%, signal=34%	TUBB4B/TUBA1A/TUBA1B/TUBB2B/TUBB4A/CCT5/CCT4/CCT8/CCT2/TUBB3/TCP1/CCT3/CCT6A/TUBB1
R-HSA-389960	R-HSA-389960	Formation of tubulin folding intermediates by CCT/TriC	15	-0.338046	-1.63807	0.040395	0.040395	0.167564	1046	tags=100%, list=67%, signal=34%	TUBB4B/TUBA1A/TUBA1B/TUBB2B/TUBB4A/CCT5/CCT4/CCT8/CCT2/TUBB3/TCP1/CCT3/CCT6A/TUBB1
R-HSA-532668	R-HSA-532668	N-glycan trimming in the ER and Calnexin/Calreticulin cycle	15	-0.335697	-1.62668	0.0409934	0.0409934	0.167564	938	tags=93%, list=60%, signal=38%	PRKCSH/UBA52/GANAB/UGGT1/CANX/CALR/MLEC/PDIA3/NGLY1/MAN1B1/AMFR/UGGT2/DERL1
R-HSA-453274	R-HSA-453274	Mitotic G2-G2/M phases	38	0.252604	1.60778	0.0410256	0.0410256	0.167564	812	tags=74%, list=52%, signal=36%	PSME1/TUBGCP5/PSMA1/AKAP9/TUBG1/PSMA3/PSMC3/PSMA6/DCTN1/PSMD11/TUBAL3/PPP2CB/TUBB4B/YWHAE/PSMC1/TUBA1A/TUBA1B/TUBB2B/MAPRE1/HSP90AA1/UBA52/PPP1CB/TUBB4A/TUBB/PSMC4/PSMC5/TUBB3/PSMC2
R-HSA-69275	R-HSA-69275	G2/M Transition	38	0.252604	1.60778	0.0410256	0.0410256	0.167564	812	tags=74%, list=52%, signal=36%	PSME1/TUBGCP5/PSMA1/AKAP9/TUBG1/PSMA3/PSMC3/PSMA6/DCTN1/PSMD11/TUBAL3/PPP2CB/TUBB4B/YWHAE/PSMC1/TUBA1A/TUBA1B/TUBB2B/MAPRE1/HSP90AA1/UBA52/PPP1CB/TUBB4A/TUBB/PSMC4/PSMC5/TUBB3/PSMC2
R-HSA-72613	R-HSA-72613	Eukaryotic Translation Initiation	34	0.266021	1.62219	0.0420759	0.0420759	0.167564	947	tags=85%, list=60%, signal=35%	RPL37A/RPL9/RPL30/RPL26/RPL7/RPL14/EIF3J/RPL5/RPS19/RPL22/RPL18A/RPS17/RPL27/RPL13/EIF3E/UBA52/RPS10/RPL17/RPL18/EIF3B/RPL24/EIF4A1/RPS12/RPS8/EIF3L/RPS13/EIF3G/PABPC1/EIF3F
R-HSA-72737	R-HSA-72737	Cap-dependent Translation Initiation	34	0.266021	1.62219	0.0420759	0.0420759	0.167564	947	tags=85%, list=60%, signal=35%	RPL37A/RPL9/RPL30/RPL26/RPL7/RPL14/EIF3J/RPL5/RPS19/RPL22/RPL18A/RPS17/RPL27/RPL13/EIF3E/UBA52/RPS10/RPL17/RPL18/EIF3B/RPL24/EIF4A1/RPS12/RPS8/EIF3L/RPS13/EIF3G/PABPC1/EIF3F
R-HSA-1834949	R-HSA-1834949	Cytosolic sensors of pathogen-associated DNA	13	0.397474	1.62069	0.0425564	0.0425564	0.167564	778	tags=85%, list=50%, signal=43%	NFKB1/TLR3/IKBKB/TRIM56/APP/XRCC5/XRCC6/CTNNB1/PRKDC/UBA52/TBK1
R-HSA-168333	R-HSA-168333	NEP/NS2 Interacts with the Cellular Export Machinery	10	-0.41374	-1.6332	0.0428377	0.0428377	0.167564	741	tags=90%, list=47%, signal=48%	RANBP2/NUP50/NUP155/AAAS/NUP93/NUP205/NUP98/NUP107
R-HSA-170822	R-HSA-170822	Regulation of Glucokinase by Glucokinase Regulatory Protein	10	-0.41374	-1.6332	0.0428377	0.0428377	0.167564	741	tags=90%, list=47%, signal=48%	RANBP2/NUP50/NUP155/AAAS/NUP93/NUP205/NUP98/NUP107
R-HSA-2500257	R-HSA-2500257	Resolution of Sister Chromatid Cohesion	26	-0.245707	-1.57426	0.0432471	0.0432471	0.167564	1046	tags=92%, list=67%, signal=31%	PPP2CB/MAD1L1/TUBB4B/TUBA1A/TUBA1B/TUBB2B/MAPRE1/TUBB4A/TUBB3/ZW10/NUP85/RANBP2/PPP2R5E/DYNC1LI1/WAPL/NUP98/NUP107/RANGAP1/SPC24/TUBB1/CKAP5/CLASP1/BUB3
R-HSA-877300	R-HSA-877300	Interferon gamma signaling	14	0.385416	1.6159	0.0443096	0.0443096	0.169874	380	tags=57%, list=24%, signal=44%	PML/TRIM5/HLA-C/TRIM22/STAT1/PTPN11/TRIM25/TRIM26
R-HSA-9010553	R-HSA-9010553	Regulation of expression of SLITs and ROBOs	44	0.23862	1.61102	0.0451621	0.0451621	0.171339	871	tags=77%, list=55%, signal=35%	PSME1/PSMA1/RPL37A/RPL9/RPL30/RPL26/RPL7/RPL14/PSMA3/PSMC3/PSMA6/PSMD11/RPL5/RPS19/RPL22/RPL18A/RPS17/PSMC1/ELOB/RPL27/CUL2/RPL13/UBA52/RPS10/RPL17/PSMC4/RPL18/PSMC5/RPL24/PSMC2/MSI1/RPS12/RPS8/RPS13
R-HSA-422356	R-HSA-422356	Regulation of insulin secretion	10	-0.406719	-1.60548	0.0461119	0.0461119	0.173138	766	tags=90%, list=49%, signal=46%	GNB1/PRKACB/PRKAR1A/GNAI1/PRKAR2B/SLC2A1/STXBP1/GNB4
R-HSA-156842	R-HSA-156842	Eukaryotic Translation Elongation	28	0.285249	1.60224	0.0474558	0.0474558	0.176366	871	tags=82%, list=55%, signal=37%	RPL37A/RPL9/RPL30/RPL26/RPL7/RPL14/EEF1B2/RPL5/RPS19/RPL22/RPL18A/RPS17/EEF2/RPL27/RPL13/UBA52/RPS10/RPL17/RPL18/RPL24/RPS12/RPS8/RPS13
R-HSA-195258	R-HSA-195258	RHO GTPase Effectors	63	0.20286	1.57377	0.0480264	0.0480264	0.176684	725	tags=62%, list=46%, signal=35%	FMNL2/RHPN2/SEC13/RAC1/IQGAP2/KLC4/DVL3/PPP2R5C/ARPC1A/CALM1/WASF2/YWHAQ/MAPK3/IQGAP1/PIK3C3/FLNA/MAPK1/ACTR3/TUBAL3/CTNNA1/PPP2CB/SFN/ARPC2/YWHAB/MAD1L1/TUBB4B/YWHAE/NCKAP1/YWHAZ/CTNNB1/TUBA1A/TUBA1B/TUBB2B/MAPRE1/YWHAH/ARPC4/PPP1CB/ABI1/TUBB4A
R-HSA-450531	R-HSA-450531	Regulation of mRNA stability by proteins that bind AU-rich elements	22	0.312868	1.59465	0.0487632	0.0487632	0.177601	1020	tags=95%, list=65%, signal=34%	ANP32A/PSME1/PSMA1/HSPB1/PSMA3/PSMC3/PSMA6/PSMD11/YWHAB/PSMC1/YWHAZ/UBA52/PSMC4/HSPA8/PSMC5/PSMC2/PABPC1/HNRNPD/HSPA1A/PSMD8/PSMD5
R-HSA-381119	R-HSA-381119	Unfolded Protein Response (UPR)	20	-0.277885	-1.5633	0.0498534	0.0498534	0.179294	1141	tags=100%, list=73%, signal=28%	DCTN1/SEC31A/ATP6V0D1/ADD1/PDIA6/PREB/CALR/SEC61A1/SEC61B/YIF1A/HSPA5/DNAJC3/SEC61A2/SRPRA/SEC62/GFPT1/EXTL3/GOSR2/HYOU1
R-HSA-211000	R-HSA-211000	Gene Silencing by RNA	17	-0.301967	-1.55266	0.0517728	0.0517728	0.179294	887	tags=88%, list=56%, signal=39%	XPO5/NUP85/RANBP2/NUP50/NUP155/AAAS/NUP93/NUP205/AGO1/NUP98/NUP107/TDRKH/AGO2/POLR2E
R-HSA-1483255	R-HSA-1483255	PI Metabolism	14	0.376878	1.5801	0.0520486	0.0520486	0.179294	483	tags=64%, list=31%, signal=45%	SYNJ1/PLEKHA5/SBF2/RUFY1/VAC14/SBF1/PTPN13/INPP4A/PIK3C3
R-HSA-1268020	R-HSA-1268020	Mitochondrial protein import	12	-0.362551	-1.57567	0.052381	0.052381	0.179294	862	tags=92%, list=55%, signal=42%	ATP5F1A/VDAC1/SLC25A6/HSPD1/CYC1/SLC25A12/TIMM44/TOMM70/PMPCB/HSPA9
R-HSA-446652	R-HSA-446652	Interleukin-1 family signaling	24	0.299272	1.57549	0.0525872	0.0525872	0.179294	812	tags=79%, list=52%, signal=39%	NFKB1/PSME1/PTPN11/IKBKB/PSMA1/PTPN13/PSMA3/PSMC3/PSMA6/APP/STAT3/PSMD11/PTPN9/PSMC1/UBA52/PSMC4/PSMC5/TBK1/PSMC2
R-HSA-180746	R-HSA-180746	Nuclear import of Rev protein	11	-0.38443	-1.59326	0.0527645	0.0527645	0.179294	804	tags=91%, list=51%, signal=45%	NUP85/RANBP2/NUP50/NUP155/AAAS/NUP93/NUP205/NUP98/NUP107
R-HSA-8957322	R-HSA-8957322	Metabolism of steroids	20	-0.274605	-1.54485	0.0531118	0.0531118	0.179294	866	tags=85%, list=55%, signal=39%	SEC24B/ACACA/KPNB1/SCAP/TBL1XR1/LSS/DHCR24/CYP51A1/NSDHL/SCD/FDFT1/TSPO/HELZ2/LRP2/AKR1C3/HMGCR
R-HSA-5620922	R-HSA-5620922	BBSome-mediated cargo-targeting to cilium	10	0.428571	1.55518	0.0536447	0.0536447	0.179294	902	tags=100%, list=57%, signal=43%	BBS5/BBS2/BBS9/BBS1/CCT5/CCT4/CCT8/CCT2/TCP1/CCT3
R-HSA-72702	R-HSA-72702	Ribosomal scanning and start codon recognition	16	-0.311897	-1.56685	0.0536585	0.0536585	0.179294	1087	tags=100%, list=69%, signal=31%	RPS19/RPS17/EIF3E/RPS10/EIF3B/EIF4A1/RPS12/RPS8/EIF3L/RPS13/EIF3G/EIF3F/RPS15A/RPS7/LOC101929876
R-HSA-8982491	R-HSA-8982491	Glycogen metabolism	11	0.413016	1.56687	0.054201	0.054201	0.17946	705	tags=82%, list=45%, signal=45%	CALM1/GAA/PYGL/PHKB/GYG1/GBE1/AGL/PYGB/UBA52
R-HSA-9006934	R-HSA-9006934	Signaling by Receptor Tyrosine Kinases	69	0.195097	1.56307	0.054864	0.054864	0.180019	716	tags=61%, list=46%, signal=35%	NEDD4/DOCK3/ERBB2/RAC1/DOCK1/STAT1/PTPN11/ELMO1/CRKL/CALM1/WASF2/ERBIN/MAPK3/HSPB1/DNM2/ARHGEF7/MTOR/DOCK7/ELMO2/STAM2/PIK3C3/EPS15L1/STAT3/MAPK1/EPN1/STAM/RICTOR/ATP6V1H/GFAP/CTNNA1/PPP2CB/AP2S1/AP2A1/YWHAB/VAV2/NCKAP1/CLTC/CTNNB1/ATP6V0D1/HSP90AA1/UBA52/ABI1
R-HSA-163200	R-HSA-163200	Respiratory electron transport, ATP synthesis by chemiosmotic coupling, and heat production by uncoupling proteins.	31	-0.220744	-1.53675	0.0557264	0.0557264	0.180734	862	tags=81%, list=55%, signal=37%	NDUFS1/ATP5F1A/COX2/NDUFS3/ATP5MG/ATP5F1C/ATP5PO/UQCRC2/CYC1/ATP5PB/ACAD9/NDUFA5/COX4I1/NDUFS8/ATP5PD/NDUFA13/COX3/NDUFAF4/SDHA/COX1/UQCRB/CYTB/SURF1/NDUFA8
R-HSA-1989781	R-HSA-1989781	PPARA activates gene expression	13	-0.342063	-1.53957	0.0565709	0.0565709	0.180734	615	tags=77%, list=39%, signal=47%	CPT2/FADS1/CPT1A/MED23/FDFT1/HELZ2/MED24/ACSL1/HMGCR
R-HSA-400206	R-HSA-400206	Regulation of lipid metabolism by Peroxisome proliferator-activated receptor alpha (PPARalpha)	13	-0.342063	-1.53957	0.0565709	0.0565709	0.180734	615	tags=77%, list=39%, signal=47%	CPT2/FADS1/CPT1A/MED23/FDFT1/HELZ2/MED24/ACSL1/HMGCR
R-HSA-351202	R-HSA-351202	Metabolism of polyamines	18	0.334027	1.55776	0.0571721	0.0571721	0.181067	812	tags=83%, list=52%, signal=41%	NQO1/PSME1/GATM/ASL/PSMA1/PSMA3/PSMC3/ASS1/PSMA6/PSMD11/MTAP/PSMC1/PSMC4/PSMC5/PSMC2
R-HSA-157858	R-HSA-157858	Gap junction trafficking and regulation	13	0.380708	1.55233	0.0590299	0.0590299	0.183209	787	tags=85%, list=50%, signal=43%	CLTB/DNM2/TJP1/TUBAL3/TUBB4B/CLTC/TUBA1A/TUBA1B/TUBB2B/TUBB4A/TUBB3
R-HSA-8856688	R-HSA-8856688	Golgi-to-ER retrograde transport	38	-0.194076	-1.50121	0.0592407	0.0592407	0.183209	1047	tags=87%, list=67%, signal=30%	TUBAL3/COPG2/COPA/TUBB4B/ARCN1/TUBA1A/TUBA1B/TUBB2B/KDELR1/TUBB4A/SURF4/TMED10/KIF3A/NSF/RAB3GAP1/TUBB3/KDELR2/DCTN4/ZW10/TMED7-TICAM2/TMED2/KIFAP3/TMED9/STX18/DYNC1LI1/GALNT2/NAPA/RAB6B/RAB18/PLA2G6/KIF3C/TUBB1
R-HSA-162909	R-HSA-162909	Host Interactions of HIV factors	37	0.244024	1.53717	0.0593577	0.0593577	0.183209	1042	tags=89%, list=66%, signal=31%	PSME1/TPR/RAC1/ELMO1/PSMA1/AP1M1/PSMA3/PSMC3/KPNA1/PSMA6/PSMD11/ATP6V1H/AP1B1/AP2S1/AP2A1/PSMC1/ELOB/UBA52/AP1G1/PSMC4/KPNB1/PSMC5/SLC25A6/PSMC2/NUP85/RANBP2/NUP50/NUP155/AAAS/NUP93/PSMD8/PSMD5/NUP205
R-HSA-381070	R-HSA-381070	IRE1alpha activates chaperones	19	-0.277706	-1.51932	0.0609834	0.0609834	0.186645	1141	tags=100%, list=73%, signal=28%	DCTN1/SEC31A/ATP6V0D1/ADD1/PDIA6/PREB/SEC61A1/SEC61B/YIF1A/HSPA5/DNAJC3/SEC61A2/SRPRA/SEC62/GFPT1/EXTL3/GOSR2/HYOU1
R-HSA-194315	R-HSA-194315	Signaling by Rho GTPases	81	0.180715	1.53359	0.0622568	0.0622568	0.188955	725	tags=59%, list=46%, signal=34%	FMNL2/ARHGEF12/RHPN2/A2M/ARHGEF9/ARHGEF10/SEC13/MYO9A/RAC1/IQGAP2/AKAP13/KLC4/DVL3/PPP2R5C/ARPC1A/ARHGAP12/CALM1/WASF2/YWHAQ/MAPK3/IQGAP1/ARHGEF7/PIK3C3/FLNA/MAPK1/ACTR3/TUBAL3/CTNNA1/PPP2CB/SFN/ARPC2/YWHAB/MAD1L1/TUBB4B/YWHAE/VAV2/NCKAP1/YWHAZ/CTNNB1/TUBA1A/TUBA1B/TUBB2B/MAPRE1/YWHAH/ARPC4/PPP1CB/ABI1/TUBB4A
R-HSA-5358351	R-HSA-5358351	Signaling by Hedgehog	39	0.236005	1.51735	0.0652687	0.0652687	0.196459	841	tags=74%, list=54%, signal=35%	SCUBE2/IFT88/PSME1/IFT52/PSMA1/WDR35/IFT172/WDR19/ERLEC1/IFT140/PSMA3/PSMC3/PSMA6/IFT122/PSMD11/TUBB4B/PSMC1/TUBA1A/TUBA1B/TUBB2B/UBA52/P4HB/TUBB4A/PSMC4/KIF3A/PSMC5/TUBB3/PSMC2/ADCY2
R-HSA-72695	R-HSA-72695	Formation of the ternary complex, and subsequently, the 43S complex	15	-0.311697	-1.51039	0.0670257	0.0670257	0.200094	1087	tags=100%, list=69%, signal=31%	RPS19/RPS17/EIF3E/RPS10/EIF3B/RPS12/RPS8/EIF3L/RPS13/EIF3G/EIF3F/RPS15A/RPS7/LOC101929876
R-HSA-194840	R-HSA-194840	Rho GTPase cycle	19	0.320711	1.52755	0.068559	0.068559	0.203007	177	tags=37%, list=11%, signal=33%	ARHGEF12/A2M/ARHGEF9/ARHGEF10/MYO9A/RAC1/AKAP13
R-HSA-109581	R-HSA-109581	Apoptosis	46	0.219676	1.50807	0.0696931	0.0696931	0.203064	863	tags=74%, list=55%, signal=34%	APPL1/UNC5B/PSME1/DNM1L/PSMA1/SPTAN1/YWHAQ/XIAP/PSMA3/PSMC3/KPNA1/PSMA6/TJP1/STAT3/PSMD11/APC/PLEC/SFN/YWHAB/YWHAE/PSMC1/YWHAZ/CTNNB1/YWHAH/ADD1/VIM/UBA52/PSMC4/OPA1/KPNB1/PSMC5/PSMC2/TMED7-TICAM2/MAGED1
R-HSA-5357801	R-HSA-5357801	Programmed Cell Death	46	0.219676	1.50807	0.0696931	0.0696931	0.203064	863	tags=74%, list=55%, signal=34%	APPL1/UNC5B/PSME1/DNM1L/PSMA1/SPTAN1/YWHAQ/XIAP/PSMA3/PSMC3/KPNA1/PSMA6/TJP1/STAT3/PSMD11/APC/PLEC/SFN/YWHAB/YWHAE/PSMC1/YWHAZ/CTNNB1/YWHAH/ADD1/VIM/UBA52/PSMC4/OPA1/KPNB1/PSMC5/PSMC2/TMED7-TICAM2/MAGED1
R-HSA-1643685	R-HSA-1643685	Disease	181	0.136015	1.4803	0.0717484	0.0717484	0.205493	849	tags=64%, list=54%, signal=33%	NFKB1/RASA4/TLR3/AGGF1/MCCC1/PSME1/ERBB2/TPR/VPS37A/GPC1/RAC1/STAT1/PTPN11/PPP2R5C/IKBKB/ELMO1/PSMA1/NOTCH1/RPL37A/TSG101/RPL9/AKAP9/BCAN/SLC20A2/CALM1/B3GLCT/TSC2/VCL/GAA/RPL30/RPL26/MAPK3/ERLEC1/AP1M1/NCOR2/VPS28/RPL7/IQGAP1/RPL14/PSMA3/POMT2/PSMC3/KPNA1/PSMA6/ABCB6/MTOR/APP/STAM2/XRCC5/XRCC6/STAT3/MAPK1/PSMD11/STAM/RICTOR/ATP6V1H/APC/UBAP1/RPL5/GYG1/GBE1/AP1B1/PC/SLC1A3/HDAC6/PPP2CB/NF1/AP2S1/…
R-HSA-2262752	R-HSA-2262752	Cellular responses to stress	79	0.178723	1.50321	0.0725768	0.0725768	0.205493	900	tags=72%, list=57%, signal=32%	NFKB1/GPX1/HIF1AN/PSME1/TPR/HSPA2/PSMA1/ATM/PRDX6/MAPK3/PSMA3/PSMC3/DNAJA2/PSMA6/DCTN1/MTOR/ANAPC5/PRDX3/STAT3/MAPK1/PSMD11/CCAR2/TUBAL3/HDAC6/TUBB4B/RPA1/YWHAE/PSMC1/ELOB/TUBA1A/TUBA1B/TUBB2B/CUL2/HSP90AA1/DNAJA1/CAMK2D/PRDX2/UBA52/P4HB/TUBB4A/PSMC4/MDM2/HSPA8/GSTP1/PSMC5/HSPA6/TUBB3/TNIK/PSMC2/DCTN4/NUP85/STIP1/RANBP2/CDC23/RPTOR/NUP50/HIGD1A
R-HSA-3247509	R-HSA-3247509	Chromatin modifying enzymes	25	0.280525	1.5054	0.0730925	0.0730925	0.205493	758	tags=72%, list=48%, signal=38%	NFKB1/WDR5/CHD4/ARID1B/PRMT3/ELP4/ELP1/ELP3/ELP2/NCOR2/ARID1A/PRMT5/SMARCE1/HDAC2/WDR77/OGT/RUVBL1/RUVBL2
R-HSA-4839726	R-HSA-4839726	Chromatin organization	25	0.280525	1.5054	0.0730925	0.0730925	0.205493	758	tags=72%, list=48%, signal=38%	NFKB1/WDR5/CHD4/ARID1B/PRMT3/ELP4/ELP1/ELP3/ELP2/NCOR2/ARID1A/PRMT5/SMARCE1/HDAC2/WDR77/OGT/RUVBL1/RUVBL2
R-HSA-381038	R-HSA-381038	XBP1(S) activates chaperone genes	18	-0.277527	-1.47246	0.0733481	0.0733481	0.205493	1141	tags=100%, list=73%, signal=28%	DCTN1/SEC31A/ATP6V0D1/ADD1/PDIA6/PREB/SEC61A1/SEC61B/YIF1A/DNAJC3/SEC61A2/SRPRA/SEC62/GFPT1/EXTL3/GOSR2/HYOU1
R-HSA-2555396	R-HSA-2555396	Mitotic Metaphase and Anaphase	45	-0.170547	-1.4382	0.0764679	0.0764679	0.210011	1147	tags=91%, list=73%, signal=25%	PSMC3/PSMA6/ANAPC5/PSMD11/TUBAL3/EMD/PPP2CB/MAD1L1/TUBB4B/PSMC1/TUBA1A/TUBA1B/TUBB2B/MAPRE1/UBA52/TUBB4A/PSMC4/PSMC5/TUBB3/PSMC2/ZW10/NUP85/RANBP2/CDC23/PPP2R5E/PSMD8/PSMD5/DYNC1LI1/ANAPC1/WAPL/PSMD4/NUP98/NUP107/RANGAP1/SPC24/TUBB1/CKAP5/CLASP1/BUB3/TMPO
R-HSA-68882	R-HSA-68882	Mitotic Anaphase	45	-0.170547	-1.4382	0.0764679	0.0764679	0.210011	1147	tags=91%, list=73%, signal=25%	PSMC3/PSMA6/ANAPC5/PSMD11/TUBAL3/EMD/PPP2CB/MAD1L1/TUBB4B/PSMC1/TUBA1A/TUBA1B/TUBB2B/MAPRE1/UBA52/TUBB4A/PSMC4/PSMC5/TUBB3/PSMC2/ZW10/NUP85/RANBP2/CDC23/PPP2R5E/PSMD8/PSMD5/DYNC1LI1/ANAPC1/WAPL/PSMD4/NUP98/NUP107/RANGAP1/SPC24/TUBB1/CKAP5/CLASP1/BUB3/TMPO
R-HSA-6796648	R-HSA-6796648	TP53 Regulates Transcription of DNA Repair Genes	10	-0.377857	-1.49155	0.0769441	0.0769441	0.210011	464	tags=70%, list=30%, signal=50%	SUPT5H/NELFB/MSH2/MLH1/FANCI/POLR2E
R-HSA-3781865	R-HSA-3781865	Diseases of glycosylation	19	-0.268849	-1.47086	0.0772669	0.0772669	0.210011	600	tags=68%, list=38%, signal=43%	DPM1/MAN1B1/EXT2/RFT1/NOTCH2/HSPG2/GFPT1/NOTCH3/GPC4/B4GALT7/NEU1/GALK1
R-HSA-1660499	R-HSA-1660499	Synthesis of PIPs at the plasma membrane	10	0.407336	1.47812	0.0779426	0.0779426	0.210278	385	tags=60%, list=25%, signal=46%	SYNJ1/PLEKHA5/SBF2/RUFY1/PTPN13/INPP4A
R-HSA-6811436	R-HSA-6811436	COPI-independent Golgi-to-ER retrograde traffic	16	-0.293248	-1.47316	0.0792683	0.0792683	0.212282	1116	tags=100%, list=71%, signal=29%	TUBAL3/TUBB4B/TUBA1A/TUBA1B/TUBB2B/TUBB4A/RAB3GAP1/TUBB3/DCTN4/DYNC1LI1/GALNT2/RAB6B/RAB18/PLA2G6/TUBB1
R-HSA-391251	R-HSA-391251	Protein folding	27	0.267634	1.48208	0.0801269	0.0801269	0.212436	902	tags=81%, list=57%, signal=35%	ARFGEF2/CSNK2A2/STAT3/TUBAL3/TBCD/TUBB4B/TUBA1A/TUBA1B/SKIV2L/TUBB2B/GBA/TUBB4A/CCT5/CCT4/CCT8/FKBP9/CCT2/TUBB3/GNAI3/GNB1/TCP1/CCT3
R-HSA-1483257	R-HSA-1483257	Phospholipid metabolism	41	0.225012	1.47842	0.0804925	0.0804925	0.212436	489	tags=49%, list=31%, signal=34%	SYNJ1/LPCAT2/CHPT1/PISD/PTDSS2/PLEKHA5/PNPLA8/SBF2/RUFY1/PITPNM1/AGPAT5/VAC14/CSNK2A2/SBF1/PTPN13/INPP4A/PCYT1A/HADHB/PIK3C3/HADHA
R-HSA-192823	R-HSA-192823	Viral mRNA Translation	26	0.27162	1.47918	0.0813257	0.0813257	0.213091	871	tags=81%, list=55%, signal=37%	RPL37A/RPL9/RPL30/RPL26/RPL7/RPL14/RPL5/RPS19/RPL22/RPL18A/RPS17/RPL27/RPL13/UBA52/RPS10/RPL17/RPL18/RPL24/RPS12/RPS8/RPS13
R-HSA-397014	R-HSA-397014	Muscle contraction	18	0.31669	1.47691	0.083638	0.083638	0.217584	1012	tags=94%, list=64%, signal=34%	SORBS1/AKAP9/CALM1/VCL/SRI/DMD/ACTC1/CAMK2D/VIM/ATP1B1/ATP2A2/MYLK/ACTA2/MYL6/ATP1A2/ATP1A1/STIM1
R-HSA-8948751	R-HSA-8948751	Regulation of PTEN stability and activity	17	0.323553	1.47682	0.0843603	0.0843603	0.217907	812	tags=82%, list=52%, signal=40%	NEDD4/PSME1/PSMA1/CSNK2A2/XIAP/PSMA3/PSMC3/PSMA6/PSMD11/PSMC1/UBA52/PSMC4/PSMC5/PSMC2
R-HSA-5668914	R-HSA-5668914	Diseases of metabolism	12	0.370979	1.45808	0.0859496	0.0859496	0.220449	774	tags=83%, list=49%, signal=43%	MCCC1/GAA/GYG1/GBE1/PC/GLB1/UBA52/MCCC2/ACACA/AHCY
R-HSA-5358346	R-HSA-5358346	Hedgehog ligand biogenesis	17	0.322638	1.47264	0.0870012	0.0870012	0.221586	812	tags=82%, list=52%, signal=40%	SCUBE2/PSME1/PSMA1/ERLEC1/PSMA3/PSMC3/PSMA6/PSMD11/PSMC1/UBA52/P4HB/PSMC4/PSMC5/PSMC2
R-HSA-379716	R-HSA-379716	Cytosolic tRNA aminoacylation	10	0.399547	1.44986	0.0891448	0.0891448	0.225469	795	tags=90%, list=51%, signal=45%	NARS/EEF1E1/EPRS/RARS/QARS/IARS/MARS/AIMP2/YARS
R-HSA-176033	R-HSA-176033	Interactions of Vpr with host cellular proteins	12	-0.331273	-1.43973	0.0904762	0.0904762	0.227258	766	tags=83%, list=49%, signal=43%	NUP85/RANBP2/NUP50/NUP155/AAAS/NUP93/NUP205/NUP98/NUP107
R-HSA-5689603	R-HSA-5689603	UCH proteinases	17	0.319432	1.45801	0.0922829	0.0922829	0.229934	812	tags=82%, list=52%, signal=40%	PSME1/PSMA1/ADRM1/PSMA3/PSMC3/PSMA6/PSMD11/PSMC1/UBA52/OGT/PSMC4/RUVBL1/PSMC5/PSMC2
R-HSA-5663202	R-HSA-5663202	Diseases of signal transduction	57	0.193259	1.4446	0.0928854	0.0928854	0.229934	771	tags=65%, list=49%, signal=34%	RASA4/AGGF1/PSME1/ERBB2/STAT1/PTPN11/PPP2R5C/PSMA1/NOTCH1/AKAP9/TSC2/VCL/MAPK3/ERLEC1/NCOR2/IQGAP1/PSMA3/PSMC3/PSMA6/MTOR/STAT3/MAPK1/PSMD11/RICTOR/APC/HDAC6/PPP2CB/NF1/YWHAB/HDAC2/PSMC1/CTNNB1/HSP90AA1/UBA52/PSMC4/MDM2/PSMC5
R-HSA-450408	R-HSA-450408	AUF1 (hnRNP D0) binds and destabilizes mRNA	19	0.30486	1.45205	0.0937409	0.0937409	0.229934	1020	tags=95%, list=65%, signal=34%	PSME1/PSMA1/HSPB1/PSMA3/PSMC3/PSMA6/PSMD11/PSMC1/UBA52/PSMC4/HSPA8/PSMC5/PSMC2/PABPC1/HNRNPD/HSPA1A/PSMD8/PSMD5
R-HSA-6807878	R-HSA-6807878	COPI-mediated anterograde transport	30	0.250338	1.44871	0.0940668	0.0940668	0.229934	901	tags=80%, list=57%, signal=35%	ARFGAP3/ANK3/SPTAN1/USO1/SPTBN1/DCTN1/TUBAL3/COPG2/COPA/TUBB4B/ARCN1/TUBA1A/TUBA1B/TUBB2B/ANK2/KDELR1/TUBB4A/TMED10/NSF/TUBB3/KDELR2/DCTN4/TMED7-TICAM2/TMED2
R-HSA-1236975	R-HSA-1236975	Antigen processing-Cross presentation	26	0.264488	1.44034	0.0956691	0.0956691	0.232173	1053	tags=92%, list=67%, signal=31%	TAPBP/HLA-C/TAP1/PSME1/TAP2/IKBKB/PSMA1/PSMA3/PSMC3/PSMA6/PSMD11/PSMC1/UBA52/MRC2/PSMC4/PSMC5/PSMC2/CALR/PDIA3/SEC61A1/PSMD8/PSMD5/SEC61B/ITGAV
R-HSA-8951664	R-HSA-8951664	Neddylation	33	0.238698	1.4362	0.0964772	0.0964772	0.232173	812	tags=73%, list=52%, signal=36%	WDR5/PSME1/CUL9/NUB1/PSMA1/COPS7B/PSMA3/PSMC3/PSMA6/NAE1/PSMD11/COPS5/DDB1/COPS4/PSMC1/ELOB/KBTBD6/CUL2/KLHL22/UBA52/COPS7A/PSMC4/PSMC5/PSMC2
R-HSA-201681	R-HSA-201681	TCF dependent signaling in response to WNT	28	0.256037	1.43815	0.0975175	0.0975175	0.232173	812	tags=75%, list=52%, signal=37%	PSME1/DVL3/PPP2R5C/PSMA1/CSNK2A2/CHD8/XIAP/PSMA3/PSMC3/PSMA6/PSMD11/APC/PPP2CB/PSMC1/YWHAZ/CTNNB1/UBA52/PSMC4/RUVBL1/PSMC5/PSMC2
R-HSA-3371497	R-HSA-3371497	HSP90 chaperone cycle for steroid hormone receptors (SHR)	18	0.309367	1.44275	0.0976751	0.0976751	0.232173	852	tags=83%, list=54%, signal=39%	HSPA2/DNAJA2/DCTN1/TUBAL3/TUBB4B/TUBA1A/TUBA1B/TUBB2B/HSP90AA1/DNAJA1/TUBB4A/HSPA8/TUBB3/DCTN4/STIP1
R-HSA-5620912	R-HSA-5620912	Anchoring of the basal body to the plasma membrane	16	0.323786	1.43389	0.0981705	0.0981705	0.232173	734	tags=75%, list=47%, signal=40%	CEP97/AKAP9/TUBG1/DCTN1/SEPT2/TUBB4B/YWHAE/TUBA1A/MAPRE1/HSP90AA1/TUBB4A/TUBB

## Sheet: GSEA-ps19
	ID	Description	setSize	enrichmentScore	NES	pvalue	p.adjust	qvalues	rank	leading_edge	core_enrichment
R-HSA-556833	R-HSA-556833	Metabolism of lipids	123	0.244961	2.74939	0.000136091	0.000136091	0.00948633	642	tags=62%, list=41%, signal=40%	CYP46A1/ACSL4/CYP51A1/HSD17B7/PTGDS/PNPLA2/ACOX1/GDPD1/OCRL/PITPNM2/ARSB/FIG4/PLIN3/HSD17B11/PON1/APOA1/ACSL3/GLB1/HACD3/ACADL/LCLAT1/LPGAT1/PCYT1A/HADH/SELENOI/ENPP6/CEPT1/ALB/AGPAT3/CDIPT/ACOT9/ACSF3/AGPAT1/VAPA/PPP1CB/GDE1/HSD17B12/PTGES2/MBOAT7/CDS2/MGLL/PI4K2A/NSDHL/AKR1B1/RAB14/ACSF2/PRKACB/CBR1/VAPB/PCYT2/RAB5A/AGPAT4/EPHX2/GLTP/SPHK2/ACOT7/ACOT11/CSNK2A2/GPD1L/SACM1L/DHCR7/ECI2/HADHB/RAN/…
R-HSA-1483206	R-HSA-1483206	Glycerophospholipid biosynthesis	28	0.437397	2.62982	0.00016116	0.00016116	0.00948633	742	tags=89%, list=47%, signal=48%	PNPLA2/PITPNM2/LCLAT1/LPGAT1/PCYT1A/SELENOI/CEPT1/AGPAT3/CDIPT/AGPAT1/MBOAT7/CDS2/MGLL/PCYT2/AGPAT4/CSNK2A2/GPD1L/HADHB/CSNK2A1/GPD1/CPNE6/ABHD4/PITPNM1/PLA2G6/CPNE7
R-HSA-8873719	R-HSA-8873719	RAB geranylgeranylation	20	0.563953	2.90215	0.000166889	0.000166889	0.00948633	695	tags=100%, list=44%, signal=56%	RAB27B/RABGGTA/RAB4B/RAB35/RAB5B/RAB1A/RAB21/RAB7A/RAB8B/RAB14/RAB1B/RAB2A/RAB5A/RAB18/RAB11B/RAB3C/RAB5C/RAB3A/RAB39B/RAB8A
R-HSA-975956	R-HSA-975956	Nonsense Mediated Decay (NMD) independent of the Exon Junction Complex (EJC)	46	-0.318736	-2.62992	0.000290276	0.000290276	0.00948633	1049	tags=98%, list=67%, signal=33%	RPS7/RPL8/RPL17/RPS27A/RPS3A/RPS13/RPS2/RPL7A/RPS9/RPS3/RPS4X/RPL24/RPL14/RPL10/RPS11/RPL27/RPL7/RPL26/RPL30/RPS25/PABPC1/RPSA/RPL3/RPL36/RPL13A/RPS16/RPS12/RPS18/RPS24/RPL22/RPL29/RPL23A/NCBP1/RPL4/UPF1/RPS15/RPL19/EIF4G1/RPL23/RPS27/RPS28/RPLP2/GSPT1/RPS21
R-HSA-927802	R-HSA-927802	Nonsense-Mediated Decay (NMD)	50	-0.321395	-2.76805	0.000294464	0.000294464	0.00948633	1049	tags=98%, list=67%, signal=34%	RPS7/RPL8/EIF4A3/RPL17/RPS27A/RPS3A/RPS13/RPS2/RPL7A/RPS9/RPS3/RPS4X/RPL24/PPP2R2A/RPL14/RPL10/RPS11/RPL27/RPL7/RPL26/RPL30/RPS25/PABPC1/PPP2R1A/RPSA/RPL3/RPL36/RPL13A/RPS16/RPS12/RPS18/RPS24/RPL22/RPL29/RPL23A/NCBP1/RPL4/UPF1/RPS15/RPL19/EIF4G1/RPL23/RPS27/RPS28/RPLP2/GSPT1/DCP1A/RPS21
R-HSA-975957	R-HSA-975957	Nonsense Mediated Decay (NMD) enhanced by the Exon Junction Complex (EJC)	50	-0.321395	-2.76805	0.000294464	0.000294464	0.00948633	1049	tags=98%, list=67%, signal=34%	RPS7/RPL8/EIF4A3/RPL17/RPS27A/RPS3A/RPS13/RPS2/RPL7A/RPS9/RPS3/RPS4X/RPL24/PPP2R2A/RPL14/RPL10/RPS11/RPL27/RPL7/RPL26/RPL30/RPS25/PABPC1/PPP2R1A/RPSA/RPL3/RPL36/RPL13A/RPS16/RPS12/RPS18/RPS24/RPL22/RPL29/RPL23A/NCBP1/RPL4/UPF1/RPS15/RPL19/EIF4G1/RPL23/RPS27/RPS28/RPLP2/GSPT1/DCP1A/RPS21
R-HSA-156827	R-HSA-156827	L13a-mediated translational silencing of Ceruloplasmin expression	51	-0.301355	-2.61835	0.000295508	0.000295508	0.00948633	1049	tags=96%, list=67%, signal=33%	EIF3F/RPS7/RPL8/RPL17/RPS27A/EIF3K/RPS3A/RPS13/RPS2/RPL7A/RPS9/RPS3/RPS4X/RPL24/RPL14/RPL10/RPS11/RPL27/RPL7/RPL26/RPL30/RPS25/PABPC1/RPSA/RPL3/RPL36/RPL13A/EIF4B/RPS16/RPS12/EIF3G/RPS18/RPS24/RPL22/RPL29/EIF4A1/RPL23A/RPL4/EIF3D/EIF3A/RPS15/RPL19/EIF4G1/RPL23/RPS27/RPS28/RPLP2/RPS21
R-HSA-72706	R-HSA-72706	GTP hydrolysis and joining of the 60S ribosomal subunit	51	-0.301347	-2.61828	0.000295508	0.000295508	0.00948633	1049	tags=96%, list=67%, signal=33%	EIF3F/RPS7/RPL8/RPL17/RPS27A/EIF3K/RPS3A/RPS13/RPS2/RPL7A/RPS9/RPS3/RPS4X/RPL24/RPL14/RPL10/RPS11/RPL27/RPL7/RPL26/RPL30/RPS25/RPSA/RPL3/RPL36/RPL13A/EIF4B/RPS16/RPS12/EIF3G/RPS18/RPS24/RPL22/RPL29/EIF4A1/RPL23A/EIF5B/RPL4/EIF3D/EIF3A/RPS15/RPL19/EIF4G1/RPL23/RPS27/RPS28/RPLP2/RPS21
R-HSA-2408522	R-HSA-2408522	Selenoamino acid metabolism	56	-0.286754	-2.60942	0.000304507	0.000304507	0.00948633	1049	tags=95%, list=67%, signal=32%	RPS7/RPL8/RPL17/RPS27A/RPS3A/AIMP2/RPS13/RPS2/RPL7A/RPS9/RPS3/RPS4X/RPL24/RPL14/RPL10/RPS11/RPL27/RPL7/RPL26/RPL30/DARS/AIMP1/RPS25/RPSA/RPL3/IARS/RPL36/RPL13A/RPS16/RPS12/RPS18/RPS24/RPL22/RARS/RPL29/RPL23A/KARS/RPL4/EPRS/LARS/RPS15/RPL19/MARS/RPL23/QARS/RPS27/RPS28/RPLP2/CTH/SARS/RPS21/EEFSEC
R-HSA-72766	R-HSA-72766	Translation	87	-0.272132	-3.06513	0.000339674	0.000339674	0.00948633	1049	tags=93%, list=67%, signal=33%	EIF3F/RPS7/RPL8/RPL17/SRP54/RPS27A/EIF3K/EEF1B2/RPS3A/AIMP2/RPS13/RPS2/RPL7A/YARS/RPS9/VARS/RPS3/RPS4X/RPL24/RPL14/RPL10/RPS11/RPL27/NARS/RPL7/RPL26/RPL30/DARS/AIMP1/RPS25/PABPC1/RPSA/RPL3/APEH/IARS/RPN1/RPL36/RPL13A/EIF4B/RPS16/RPS12/EEF1A2/SRP9/DDOST/EIF3G/RPS18/RPS24/RPL22/RARS/RPL29/EEF2/EIF4A1/RPL23A/WARS/FARSB/EIF5B/KARS/RPL4/RARS2/TUFM/EIF3D/EPRS/EIF3A/LARS/RPS15/RPL19/MARS/TARS/EIF4G1/RPL…
R-HSA-5663205	R-HSA-5663205	Infectious disease	101	-0.206005	-2.5052	0.00034965	0.00034965	0.00948633	1099	tags=90%, list=70%, signal=29%	CLTA/PSMD7/HGS/VAMP1/SH3GL2/RAN/RPS10/RPS7/RPL8/AP2M1/STX1B/STX1A/RPL17/PACS1/RPS27A/SYT1/PPIA/PSMD14/RPS3A/RPS13/VPS4A/RPS2/RPL7A/RPS9/RPS3/RPS4X/RPL24/RPL14/SV2A/RPL10/RPS11/SV2B/RPL27/RPL7/SV2C/RPL26/RNMT/RPL30/RPS25/KPNA3/RPSA/RPL3/HSP90AA1/RPL36/PSMC1/PDCD6IP/RPL13A/AP2A1/RPS16/RPS12/XPO1/ELOB/NEDD4L/KPNB1/RPS18/RPS24/AP1B1/RPL22/KPNA4/RPL29/EEF2/MAP2K1/RPL23A/AP2A2/NUP155/AP2B1/SNAP25/NCBP1…
R-HSA-422475	R-HSA-422475	Axon guidance	143	-0.204871	-2.93368	0.000401606	0.000401606	0.00948633	1149	tags=92%, list=73%, signal=27%	DPYSL4/CAP1/CDK5/CSNK2A2/RPL12/CLTA/LIMK1/PSMD7/SH3GL2/RPS10/DPYSL3/NCAM1/CAP2/CSNK2A1/RPS7/RPL8/AP2M1/TUBA4A/EIF4A3/RPL17/ARPC1A/RHOA/RHOB/DPYSL2/RPS27A/TUBB4B/HRAS/ACTR2/NRCAM/TUBA8/PPP3CB/PSMD14/RPS3A/RPS13/ARPC4/NFASC/RPS2/RPL7A/ARPC2/CRMP1/RPS9/RPS3/MAPK3/RPS4X/RPL24/RPL14/CLTB/CFL1/RPL10/RPS11/RPL27/DNM1/RPL7/RPL26/MAPK8/TUBB2A/GSK3B/RPL30/TUBB3/CNTN1/ACTB/RPS25/PABPC1/RPSA/RPL3/HSP90AA1/RP…
R-HSA-1266738	R-HSA-1266738	Developmental Biology	172	-0.174011	-2.71683	0.000431034	0.000431034	0.00948633	1120	tags=88%, list=71%, signal=28%	CSNK2A2/CACNG8/RPL12/CLTA/LIMK1/PSMD7/SH3GL2/RPS10/DPYSL3/NCAM1/CAP2/CSNK2A1/CNOT9/RPS7/RPL8/AP2M1/TUBA4A/STX1B/EIF4A3/STX1A/RPL17/ARPC1A/RHOA/RHOB/DPYSL2/RPS27A/TUBB4B/HRAS/ACTR2/NRCAM/TUBA8/PPP3CB/PSMD14/RPS3A/TBL1X/RPS13/ARPC4/NFASC/RPS2/RPL7A/ARPC2/CRMP1/RPS9/RPS3/MAPK3/RPS4X/RPL24/RPL14/CLTB/CARM1/CFL1/RPL10/RPS11/RPL27/DNM1/TBL1XR1/RPL7/RPL26/MAPK8/TUBB2A/GSK3B/RPL30/TUBB3/CNTN1/ACTB/RPS25/…
R-HSA-192823	R-HSA-192823	Viral mRNA Translation	41	-0.314951	-2.44288	0.000565451	0.000565451	0.00948633	1049	tags=98%, list=67%, signal=33%	RPS7/RPL8/RPL17/RPS27A/RPS3A/RPS13/RPS2/RPL7A/RPS9/RPS3/RPS4X/RPL24/RPL14/RPL10/RPS11/RPL27/RPL7/RPL26/RPL30/RPS25/RPSA/RPL3/RPL36/RPL13A/RPS16/RPS12/RPS18/RPS24/RPL22/RPL29/RPL23A/RPL4/RPS15/RPL19/RPL23/RPS27/RPS28/RPLP2/RPS21
R-HSA-156902	R-HSA-156902	Peptide chain elongation	43	-0.316538	-2.5291	0.000568343	0.000568343	0.00948633	1049	tags=98%, list=67%, signal=33%	RPS7/RPL8/RPL17/RPS27A/RPS3A/RPS13/RPS2/RPL7A/RPS9/RPS3/RPS4X/RPL24/RPL14/RPL10/RPS11/RPL27/RPL7/RPL26/RPL30/RPS25/RPSA/RPL3/RPL36/RPL13A/RPS16/RPS12/RPS18/RPS24/RPL22/RPL29/EEF2/RPL23A/RPL4/RPS15/RPL19/RPL23/RPS27/RPS28/RPLP2/EEF1A1/RPS21
R-HSA-72764	R-HSA-72764	Eukaryotic Translation Termination	43	-0.316531	-2.52905	0.000568343	0.000568343	0.00948633	1049	tags=98%, list=67%, signal=33%	RPS7/RPL8/RPL17/RPS27A/RPS3A/RPS13/RPS2/RPL7A/RPS9/RPS3/RPS4X/RPL24/RPL14/RPL10/RPS11/RPL27/RPL7/RPL26/RPL30/RPS25/RPSA/RPL3/APEH/RPL36/RPL13A/RPS16/RPS12/RPS18/RPS24/RPL22/RPL29/RPL23A/RPL4/RPS15/RPL19/RPL23/RPS27/RPS28/RPLP2/GSPT1/RPS21
R-HSA-6791226	R-HSA-6791226	Major pathway of rRNA processing in the nucleolus and cytosol	45	-0.317973	-2.59714	0.000576701	0.000576701	0.00948633	1049	tags=98%, list=67%, signal=33%	RPS7/RPL8/RPL17/RPS27A/RPS3A/RPS13/RPS2/RPL7A/RPS9/RPS3/RPS4X/RPL24/RPL14/RPL10/RPS11/RPL27/NCL/RPL7/RPL26/RPL30/RPS25/RPSA/RPL3/RPL36/RPL13A/RPS16/RPS12/RPS18/RPS24/RPL22/RPL29/RPL23A/RPL4/RPS15/RPL19/RPL23/XRN2/RPS27/RPS28/RPLP2/BYSL/RRP1/RPS21
R-HSA-72312	R-HSA-72312	rRNA processing	45	-0.317973	-2.59714	0.000576701	0.000576701	0.00948633	1049	tags=98%, list=67%, signal=33%	RPS7/RPL8/RPL17/RPS27A/RPS3A/RPS13/RPS2/RPL7A/RPS9/RPS3/RPS4X/RPL24/RPL14/RPL10/RPS11/RPL27/NCL/RPL7/RPL26/RPL30/RPS25/RPSA/RPL3/RPL36/RPL13A/RPS16/RPS12/RPS18/RPS24/RPL22/RPL29/RPL23A/RPL4/RPS15/RPL19/RPL23/XRN2/RPS27/RPS28/RPLP2/BYSL/RRP1/RPS21
R-HSA-8868773	R-HSA-8868773	rRNA processing in the nucleus and cytosol	45	-0.317973	-2.59714	0.000576701	0.000576701	0.00948633	1049	tags=98%, list=67%, signal=33%	RPS7/RPL8/RPL17/RPS27A/RPS3A/RPS13/RPS2/RPL7A/RPS9/RPS3/RPS4X/RPL24/RPL14/RPL10/RPS11/RPL27/NCL/RPL7/RPL26/RPL30/RPS25/RPSA/RPL3/RPL36/RPL13A/RPS16/RPS12/RPS18/RPS24/RPL22/RPL29/RPL23A/RPL4/RPS15/RPL19/RPL23/XRN2/RPS27/RPS28/RPLP2/BYSL/RRP1/RPS21
R-HSA-156842	R-HSA-156842	Eukaryotic Translation Elongation	45	-0.31805	-2.59776	0.000576701	0.000576701	0.00948633	1049	tags=98%, list=67%, signal=33%	RPS7/RPL8/RPL17/RPS27A/EEF1B2/RPS3A/RPS13/RPS2/RPL7A/RPS9/RPS3/RPS4X/RPL24/RPL14/RPL10/RPS11/RPL27/RPL7/RPL26/RPL30/RPS25/RPSA/RPL3/RPL36/RPL13A/RPS16/RPS12/EEF1A2/RPS18/RPS24/RPL22/RPL29/EEF2/RPL23A/RPL4/RPS15/RPL19/RPL23/RPS27/RPS28/RPLP2/EEF1A1/RPS21
R-HSA-72689	R-HSA-72689	Formation of a pool of free 40S subunits	47	-0.297065	-2.47463	0.000584112	0.000584112	0.00948633	1049	tags=96%, list=67%, signal=33%	EIF3F/RPS7/RPL8/RPL17/RPS27A/EIF3K/RPS3A/RPS13/RPS2/RPL7A/RPS9/RPS3/RPS4X/RPL24/RPL14/RPL10/RPS11/RPL27/RPL7/RPL26/RPL30/RPS25/RPSA/RPL3/RPL36/RPL13A/RPS16/RPS12/EIF3G/RPS18/RPS24/RPL22/RPL29/RPL23A/RPL4/EIF3D/EIF3A/RPS15/RPL19/RPL23/RPS27/RPS28/RPLP2/RPS21
R-HSA-211859	R-HSA-211859	Biological oxidations	24	0.449353	2.51616	0.000654986	0.000654986	0.00989993	691	tags=88%, list=44%, signal=50%	CYP46A1/CMBL/CYP51A1/ALDH1A1/UGP2/MARC2/ACY1/CYB5R3/EPHX1/MAOA/GSTM5/AHCY/POR/COMT/SULT4A1/GSTK1/GSTM1/AKR7A2/GGT7/AIP/OPLAH
R-HSA-2219528	R-HSA-2219528	PI3K/AKT Signaling in Cancer	11	-0.572384	-2.35182	0.000702741	0.000702741	0.00989993	527	tags=91%, list=34%, signal=61%	MTOR/PTPN11/TSC2/PIK3R2/MAPKAP1/IRS2/PIK3CA/CHUK/PIK3R1
R-HSA-1430728	R-HSA-1430728	Metabolism	344	0.141608	2.28988	0.000712928	0.000712928	0.00989993	849	tags=64%, list=54%, signal=38%	CYP46A1/CMBL/AAAS/FMOD/UCKL1/ACSL4/CYP51A1/PLCG1/HSD17B7/PTGDS/NUP43/GNB1/PNPLA2/ACOX1/CSPG5/GDPD1/ASNS/OCRL/PITPNM2/ARSB/FIG4/PLIN3/PSMA2/DNM2/HSD17B11/SQOR/PON1/APOA1/WASL/ALDH1A1/PSMB1/MDH1/ACSL3/NADK2/ADK/GLB1/PRKAR1B/ACAD9/GNAQ/HACD3/ACADL/LCLAT1/LPGAT1/PCYT1A/GRHPR/UGP2/HADH/SELENOI/ENPP6/CEPT1/ALB/AGPAT3/ALDOC/FAH/HMOX2/MARC2/CDIPT/ACOT9/ASS1/MARCKS/ACSF3/AGPAT1/ACY1/AKAP5/HK1/VAPA/PSMD3/C…
R-HSA-163200	R-HSA-163200	Respiratory electron transport, ATP synthesis by chemiosmotic coupling, and heat production by uncoupling proteins.	15	-0.557689	-2.66252	0.000725689	0.000725689	0.00989993	369	tags=80%, list=24%, signal=62%	UQCRC2/SDHA/UQCRC1/ATP5S/NDUFV1/SDHB/ATP5F1C/COX6B1/COX2/ATP5PB/COX4I1
R-HSA-2408557	R-HSA-2408557	Selenocysteine synthesis	44	-0.29316	-2.36791	0.000856164	0.000856164	0.0107401	1049	tags=95%, list=67%, signal=33%	RPS7/RPL8/RPL17/RPS27A/RPS3A/RPS13/RPS2/RPL7A/RPS9/RPS3/RPS4X/RPL24/RPL14/RPL10/RPS11/RPL27/RPL7/RPL26/RPL30/RPS25/RPSA/RPL3/RPL36/RPL13A/RPS16/RPS12/RPS18/RPS24/RPL22/RPL29/RPL23A/RPL4/RPS15/RPL19/RPL23/RPS27/RPS28/RPLP2/SARS/RPS21/EEFSEC
R-HSA-72613	R-HSA-72613	Eukaryotic Translation Initiation	54	-0.262024	-2.33894	0.000906344	0.000906344	0.0107401	1049	tags=93%, list=67%, signal=32%	EIF3F/RPS7/RPL8/RPL17/RPS27A/EIF3K/RPS3A/RPS13/RPS2/RPL7A/RPS9/RPS3/RPS4X/RPL24/RPL14/RPL10/RPS11/RPL27/RPL7/RPL26/RPL30/RPS25/PABPC1/RPSA/RPL3/RPL36/RPL13A/EIF4B/RPS16/RPS12/EIF3G/RPS18/RPS24/RPL22/RPL29/EIF4A1/RPL23A/EIF5B/RPL4/EIF3D/EIF3A/RPS15/RPL19/EIF4G1/RPL23/RPS27/RPS28/RPLP2/RPS21
R-HSA-72737	R-HSA-72737	Cap-dependent Translation Initiation	54	-0.262024	-2.33894	0.000906344	0.000906344	0.0107401	1049	tags=93%, list=67%, signal=32%	EIF3F/RPS7/RPL8/RPL17/RPS27A/EIF3K/RPS3A/RPS13/RPS2/RPL7A/RPS9/RPS3/RPS4X/RPL24/RPL14/RPL10/RPS11/RPL27/RPL7/RPL26/RPL30/RPS25/PABPC1/RPSA/RPL3/RPL36/RPL13A/EIF4B/RPS16/RPS12/EIF3G/RPS18/RPS24/RPL22/RPL29/EIF4A1/RPL23A/EIF5B/RPL4/EIF3D/EIF3A/RPS15/RPL19/EIF4G1/RPL23/RPS27/RPS28/RPLP2/RPS21
R-HSA-168255	R-HSA-168255	Influenza Life Cycle	55	-0.265087	-2.38707	0.000913242	0.000913242	0.0107401	1099	tags=96%, list=70%, signal=30%	CLTA/RAN/RPS10/RPS7/RPL8/RPL17/RPS27A/RPS3A/RPS13/RPS2/RPL7A/RPS9/RPS3/RPS4X/RPL24/RPL14/RPL10/RPS11/RPL27/RPL7/RPL26/RPL30/RPS25/RPSA/RPL3/HSP90AA1/RPL36/RPL13A/RPS16/RPS12/XPO1/KPNB1/RPS18/RPS24/RPL22/RPL29/RPL23A/NUP155/RPL4/IPO5/HSPA1B/RPS15/RPL19/RPL23/RPS27/RPS28/RPLP2/RANBP2/NUP214/RPS21/POLR2A/GTF2F1
R-HSA-8978868	R-HSA-8978868	Fatty acid metabolism	30	0.384007	2.37736	0.00112305	0.00112305	0.0127674	577	tags=73%, list=37%, signal=47%	ACSL4/PTGDS/ACOX1/PON1/ACSL3/HACD3/ACADL/HADH/ACOT9/ACSF3/HSD17B12/PTGES2/ACSF2/CBR1/EPHX2/ACOT7/ACOT11/ECI2/HADHB/ALDH3A2/HSD17B8/ACADVL
R-HSA-379724	R-HSA-379724	tRNA Aminoacylation	20	-0.418605	-2.30013	0.00149626	0.00149626	0.0162346	921	tags=100%, list=59%, signal=42%	YARS/VARS/NARS/DARS/AIMP1/IARS/RARS/WARS/FARSB/KARS/RARS2/EPRS/LARS/MARS/TARS/QARS/SARS/LARS2/GARS
R-HSA-6798695	R-HSA-6798695	Neutrophil degranulation	99	0.216171	2.22804	0.00154429	0.00154429	0.0162346	658	tags=61%, list=42%, signal=38%	DSG1/DSP/PTPRN2/SERPINB6/SNAP29/LAMP2/ANXA2/LYZ/VPS35L/RAB4B/JUP/ARSB/PSMA2/TUBB/TOLLIP/PSMB1/RAC1/GLB1/SURF4/DNAJC5/ALDOC/IGF2R/HMOX2/PGRMC1/NIT2/RAB5B/VAPA/PSMD3/CYB5R3/VCL/PTGES2/SCAMP1/ATP6V1D/PDXK/RAB7A/RAB14/CAB39/ACTR10/PRDX6/GPI/CAP1/RAB18/GYG1/ALDOA/PSMD7/SYNGR1/ARL8A/RAB5C/SIRPA/RHOA/VAT1/TUBB4B/TMEM30A/RAP2B/ACTR2/PPIA/PSMD14/RAB3A/CCT2/NFASC
R-HSA-9007101	R-HSA-9007101	Rab regulation of trafficking	38	0.330387	2.26356	0.00157085	0.00157085	0.0162346	641	tags=71%, list=41%, signal=43%	RAB27B/CCZ1/TBC1D24/TRAPPC13/RABGEF1/TRAPPC5/TRAPPC12/RAB35/GDI1/TSC1/RAB5B/RAB1A/TRAPPC11/RAB21/RAB7A/RAB8B/RAB14/RAB1B/RAB5A/RAB18/RAB11B/RABEP1/YWHAE/RAB5C/RAB3GAP2/RAB3A/RAB39B
R-HSA-8876198	R-HSA-8876198	RAB GEFs exchange GTP for GDP on RABs	31	0.360204	2.2627	0.00175691	0.00175691	0.0176235	641	tags=74%, list=41%, signal=45%	RAB27B/CCZ1/TRAPPC13/RABGEF1/TRAPPC5/TRAPPC12/RAB35/GDI1/RAB5B/RAB1A/TRAPPC11/RAB21/RAB7A/RAB8B/RAB14/RAB1B/RAB5A/RAB18/YWHAE/RAB5C/RAB3GAP2/RAB3A/RAB39B
R-HSA-168254	R-HSA-168254	Influenza Infection	58	-0.248835	-2.29815	0.00185128	0.00185128	0.0180395	1099	tags=95%, list=70%, signal=29%	CLTA/RAN/RPS10/RPS7/RPL8/RPL17/RPS27A/RPS3A/RPS13/RPS2/RPL7A/RPS9/RPS3/RPS4X/RPL24/RPL14/RPL10/RPS11/RPL27/RPL7/RPL26/RPL30/RPS25/KPNA3/RPSA/RPL3/HSP90AA1/RPL36/RPL13A/RPS16/RPS12/XPO1/KPNB1/RPS18/RPS24/RPL22/KPNA4/RPL29/RPL23A/NUP155/RPL4/IPO5/HSPA1B/RPS15/RPL19/RPL23/RPS27/RPS28/RPLP2/RANBP2/NUP214/RPS21/POLR2A/GTF2F1
R-HSA-1799339	R-HSA-1799339	SRP-dependent cotranslational protein targeting to membrane	47	-0.270877	-2.25647	0.00204439	0.00204439	0.0189998	1049	tags=94%, list=67%, signal=32%	RPS7/RPL8/RPL17/SRP54/RPS27A/RPS3A/RPS13/RPS2/RPL7A/RPS9/RPS3/RPS4X/RPL24/RPL14/RPL10/RPS11/RPL27/RPL7/RPL26/RPL30/RPS25/RPSA/RPL3/RPN1/RPL36/RPL13A/RPS16/RPS12/SRP9/DDOST/RPS18/RPS24/RPL22/RPL29/RPL23A/RPL4/RPS15/RPL19/RPL23/RPS27/RPS28/RPLP2/RPS21
R-HSA-168273	R-HSA-168273	Influenza Viral RNA Transcription and Replication	50	-0.271509	-2.3384	0.00206125	0.00206125	0.0189998	1049	tags=94%, list=67%, signal=32%	RPS7/RPL8/RPL17/RPS27A/RPS3A/RPS13/RPS2/RPL7A/RPS9/RPS3/RPS4X/RPL24/RPL14/RPL10/RPS11/RPL27/RPL7/RPL26/RPL30/RPS25/RPSA/RPL3/HSP90AA1/RPL36/RPL13A/RPS16/RPS12/RPS18/RPS24/RPL22/RPL29/RPL23A/NUP155/RPL4/IPO5/RPS15/RPL19/RPL23/RPS27/RPS28/RPLP2/RANBP2/NUP214/RPS21/POLR2A/GTF2F1
R-HSA-9010553	R-HSA-9010553	Regulation of expression of SLITs and ROBOs	59	-0.237592	-2.21235	0.00216853	0.00216853	0.0194627	1099	tags=93%, list=70%, signal=29%	PSMD7/RPS10/RPS7/RPL8/EIF4A3/RPL17/RPS27A/PSMD14/RPS3A/RPS13/RPS2/RPL7A/RPS9/RPS3/RPS4X/RPL24/RPL14/RPL10/RPS11/RPL27/RPL7/RPL26/RPL30/RPS25/PABPC1/RPSA/RPL3/RPL36/PSMC1/RPL13A/RPS16/RPS12/ELOB/RPS18/RPS24/RPL22/RPL29/RPL23A/CUL2/NCBP1/RPL4/ELOC/PSMD2/RPS15/RBX1/RPL19/EIF4G1/RPL23/ZSWIM8/RPS27/RPS28/RPLP2/GSPT1/RPS21
R-HSA-611105	R-HSA-611105	Respiratory electron transport	10	-0.559099	-2.1906	0.00233318	0.00233318	0.0204035	362	tags=80%, list=23%, signal=62%	SDHA/UQCRC1/NDUFV1/SDHB/COX6B1/COX2/COX4I1
R-HSA-379716	R-HSA-379716	Cytosolic tRNA aminoacylation	18	-0.418065	-2.18295	0.00245761	0.00245761	0.0209543	921	tags=100%, list=59%, signal=42%	YARS/VARS/NARS/DARS/AIMP1/IARS/RARS/WARS/FARSB/KARS/EPRS/LARS/MARS/TARS/QARS/SARS/GARS
R-HSA-351202	R-HSA-351202	Metabolism of polyamines	17	0.434645	2.081	0.00286003	0.00286003	0.0237907	626	tags=82%, list=40%, signal=50%	PSMA2/PSMB1/ASS1/PSMD3/PSMD5/SRM/MTAP/NQO1/ASL/PSMD7/SMS/SLC6A7/NMRAL1/PSMD14
R-HSA-392499	R-HSA-392499	Metabolism of proteins	330	0.128574	2.05107	0.00383188	0.00383188	0.031116	1033	tags=75%, list=66%, signal=32%	KIF13A/AAAS/RAB27B/SPCS2/USP14/EIF2B4/APP/NUP43/PIGK/GNB1/AP3M1/PNPLA2/ACOX1/FBXO10/RABGGTA/ASNS/CCDC22/LYZ/KCTD7/RCN1/TAB1/RAB4B/FGA/ARSB/PDIA6/HDAC2/MYO5A/B3GLCT/FGG/PSMA2/FPGT/GMPPA/CPM/APOA1/PSMB1/EIF2B1/PTRH2/GLB1/TRAPPC5/NAE1/DCTN1/DPM1/RAB35/COPB2/COPS8/GPLD1/ALG11/COPA/ALB/RBBP7/RHOT1/RAB5B/GOLGA2/PSMD3/PSMD5/RAB1A/KIF5B/ECH1/RAB21/NAPB/APOE/RNF135/RAB7A/RAB8B/ASNA1/SPON1/RAB14/ACTR10/RAB…
R-HSA-72649	R-HSA-72649	Translation initiation complex formation	30	-0.303304	-2.02342	0.00451048	0.00451048	0.0349616	1049	tags=97%, list=67%, signal=33%	EIF3F/RPS7/RPS27A/EIF3K/RPS3A/RPS13/RPS2/RPS9/RPS3/RPS4X/RPS11/RPS25/PABPC1/RPSA/EIF4B/RPS16/RPS12/EIF3G/RPS18/RPS24/EIF4A1/EIF3D/EIF3A/RPS15/EIF4G1/RPS27/RPS28/RPS21
R-HSA-72662	R-HSA-72662	Activation of the mRNA upon binding of the cap-binding complex and eIFs, and subsequent binding to 43S	30	-0.303304	-2.02342	0.00451048	0.00451048	0.0349616	1049	tags=97%, list=67%, signal=33%	EIF3F/RPS7/RPS27A/EIF3K/RPS3A/RPS13/RPS2/RPS9/RPS3/RPS4X/RPS11/RPS25/PABPC1/RPSA/EIF4B/RPS16/RPS12/EIF3G/RPS18/RPS24/EIF4A1/EIF3D/EIF3A/RPS15/EIF4G1/RPS27/RPS28/RPS21
R-HSA-1428517	R-HSA-1428517	The citric acid (TCA) cycle and respiratory electron transport	24	-0.337096	-2.01415	0.00564827	0.00564827	0.0426784	369	tags=58%, list=24%, signal=45%	UQCRC2/SDHA/UQCRC1/PDPR/ATP5S/PDHB/NDUFV1/SDHB/ATP5F1C/COX6B1/COX2/ATP5PB/COX4I1
R-HSA-376176	R-HSA-376176	Signaling by ROBO receptors	71	-0.19422	-1.98657	0.00575632	0.00575632	0.0426784	1049	tags=86%, list=67%, signal=30%	CAP2/RPS7/RPL8/EIF4A3/RPL17/RHOA/RPS27A/PPP3CB/PSMD14/RPS3A/RPS13/RPS2/RPL7A/RPS9/RPS3/RPS4X/RPL24/RPL14/RPL10/RPS11/RPL27/RPL7/RPL26/RPL30/RPS25/PABPC1/RPSA/RPL3/RPL36/PSMC1/RPL13A/RPS16/RPS12/ELOB/RPS18/RPS24/RPL22/RPL29/RPL23A/CUL2/NCBP1/RPL4/PAK3/ELOC/PSMD2/RPS15/RBX1/RPL19/EIF4G1/RPL23/ZSWIM8/RPS27/RPS28/RPLP2/PAK5/GSPT1/PFN2/SOS1/RPS21/SOS2
R-HSA-211945	R-HSA-211945	Phase I - Functionalization of compounds	13	0.457652	1.93561	0.00606166	0.00606166	0.043986	412	tags=69%, list=26%, signal=51%	CYP46A1/CMBL/CYP51A1/ALDH1A1/MARC2/CYB5R3/EPHX1/MAOA/POR
R-HSA-72702	R-HSA-72702	Ribosomal scanning and start codon recognition	29	-0.301903	-1.97921	0.00660502	0.00660502	0.0469304	1049	tags=97%, list=67%, signal=33%	EIF3F/RPS7/RPS27A/EIF3K/RPS3A/RPS13/RPS2/RPS9/RPS3/RPS4X/RPS11/RPS25/RPSA/EIF4B/RPS16/RPS12/EIF3G/RPS18/RPS24/EIF4A1/EIF3D/EIF3A/RPS15/EIF4G1/RPS27/RPS28/RPS21
R-HSA-74751	R-HSA-74751	Insulin receptor signalling cascade	11	-0.476456	-1.95767	0.00796439	0.00796439	0.0554342	378	tags=73%, list=24%, signal=56%	GRB10/PIK3R4/PIK3R2/SOS1/IRS2/PIK3CA/PIK3R1
R-HSA-168249	R-HSA-168249	Innate Immune System	176	0.147767	1.9031	0.00938233	0.00938233	0.0639974	1009	tags=76%, list=64%, signal=31%	CD81/DSG1/DSP/PTPRN2/SERPINB6/PLCG1/SNAP29/APP/LAMP2/ANXA2/LYZ/VPS35L/TAB1/RAB4B/JUP/FGA/ARSB/MYO5A/FGG/PSMA2/DNM2/TUBB/TOLLIP/WASL/PSMB1/RAC1/GLB1/SURF4/DNAJC5/ALDOC/IGF2R/HMOX2/PGRMC1/NIT2/RAB5B/VAPA/PSMD3/CYB5R3/VCL/PSMD5/PTGES2/SCAMP1/ATP6V1D/RNF135/PDXK/RAB7A/RAB14/CAB39/ACTR10/PRKACB/PRDX6/BCL2L1/GPI/CAP1/RAB18/GYG1/ALDOA/ATP6V1E1/LIMK1/PSMD7/SYNGR1/DUSP3/ATP6V1C1/ARL8A/RAB5C/SIRPA/ARPC1A/R…
R-HSA-8854214	R-HSA-8854214	TBC/RABGAPs	15	0.411345	1.85702	0.0102249	0.0102249	0.0669579	533	tags=73%, list=34%, signal=49%	TBC1D24/RABGEF1/RAB35/TSC1/RAB5B/RAB7A/RAB8B/RAB5A/RAB11B/RABEP1/RAB5C
R-HSA-381426	R-HSA-381426	Regulation of Insulin-like Growth Factor (IGF) transport and uptake by Insulin-like Growth Factor Binding Proteins (IGFBPs)	16	0.403873	1.88055	0.010473	0.010473	0.0669579	390	tags=62%, list=25%, signal=47%	APP/PNPLA2/RCN1/FGA/PDIA6/FGG/APOA1/ALB/APOE/P4HB
R-HSA-8957275	R-HSA-8957275	Post-translational protein phosphorylation	16	0.403873	1.88055	0.010473	0.010473	0.0669579	390	tags=62%, list=25%, signal=47%	APP/PNPLA2/RCN1/FGA/PDIA6/FGG/APOA1/ALB/APOE/P4HB
R-HSA-3247509	R-HSA-3247509	Chromatin modifying enzymes	28	-0.292403	-1.8865	0.010798	0.010798	0.0669579	937	tags=89%, list=60%, signal=37%	RPS2/CARM1/TBL1XR1/ACTL6B/ACTB/RUVBL2/RUVBL1/PRMT5/OGT/PRMT1/NCOR2/PRMT7/WDR77/SMARCA4/NCOA1/MTA3/KDM1A/ELP4/ARID1B/MTA2/HIST1H2BB/USP22/HIST4H4/HIST1H2AD
R-HSA-4839726	R-HSA-4839726	Chromatin organization	28	-0.292403	-1.8865	0.010798	0.010798	0.0669579	937	tags=89%, list=60%, signal=37%	RPS2/CARM1/TBL1XR1/ACTL6B/ACTB/RUVBL2/RUVBL1/PRMT5/OGT/PRMT1/NCOR2/PRMT7/WDR77/SMARCA4/NCOA1/MTA3/KDM1A/ELP4/ARID1B/MTA2/HIST1H2BB/USP22/HIST4H4/HIST1H2AD
R-HSA-8953854	R-HSA-8953854	Metabolism of RNA	129	-0.133829	-1.83047	0.0118366	0.0118366	0.0720874	1103	tags=84%, list=70%, signal=27%	RPL12/PSMD7/FUS/RAN/RPS10/HNRNPA2B1/HNRNPH2/CNOT9/RPS7/RPL8/RTCB/EIF4A3/RPL17/SRRT/RPS27A/WBP4/CPSF7/PSMD14/RPS3A/RPS13/ELAVL2/RPS2/RPL7A/YWHAZ/WDR61/RPS9/RPS3/RPS4X/HNRNPD/RPL24/PPP2R2A/HNRNPH1/RPL14/DDX5/RPL10/RPS11/HNRNPUL1/RPL27/NCL/RPL7/RPL26/RNMT/RPL30/RPS25/PABPC1/PPP2R1A/RPSA/XPOT/RPL3/RPL36/PSMC1/EDC3/NUDT21/RPL13A/EIF4B/RPS16/FAM98B/RPS12/XPO1/RPS18/RPS24/RPL22/DDX1/RPL29/TNPO1/EIF4A1/R…
R-HSA-2187338	R-HSA-2187338	Visual phototransduction	10	0.489262	1.83867	0.0129439	0.0129439	0.0761686	370	tags=70%, list=24%, signal=54%	GNB1/APOA1/NAPEPLD/RDH11/METAP1/NMT1/APOE
R-HSA-5653656	R-HSA-5653656	Vesicle-mediated transport	181	0.141746	1.8456	0.0129534	0.0129534	0.0761686	1077	tags=80%, list=69%, signal=28%	GOLGA5/RAB27B/NECAP1/SNAP29/APP/CCZ1/OCRL/MYO5A/TBC1D24/PLIN3/DNM2/REPS1/TRAPPC13/APOA1/WASL/RABGEF1/LNPEP/RAC1/SURF4/TRAPPC5/DCTN1/TRAPPC12/RAB35/KIFAP3/COPB2/COPS8/COPA/GDI1/ALB/AGPAT3/TSC1/IGF2R/RAB5B/GOLGA2/RAB1A/TRAPPC11/KIF5B/RAB21/NAPB/APOE/RAB7A/RAB8B/RALA/RAB14/ACTR10/STX16/RAB1B/NAPG/RAB5A/CLVS1/DCTN4/M6PR/RAB18/SEC22B/RAB11B/RABEP1/CLTA/HGS/STX6/NAPA/SH3GL2/KIF2A/VAMP7/YWHAE/ARFIP2/RAB…
R-HSA-72695	R-HSA-72695	Formation of the ternary complex, and subsequently, the 43S complex	26	-0.297204	-1.84698	0.0145757	0.0145757	0.0842558	1049	tags=96%, list=67%, signal=32%	EIF3F/RPS7/RPS27A/EIF3K/RPS3A/RPS13/RPS2/RPS9/RPS3/RPS4X/RPS11/RPS25/RPSA/RPS16/RPS12/EIF3G/RPS18/RPS24/EIF3D/EIF3A/RPS15/RPS27/RPS28/RPS21
R-HSA-168256	R-HSA-168256	Immune System	295	0.116187	1.78595	0.0156534	0.0156534	0.0880199	1087	tags=78%, list=69%, signal=29%	AAAS/CD81/DSG1/DSP/PTPRN2/HERC4/SERPINB6/PLCG1/SNAP29/APP/NUP43/LAMP2/FBXO10/ANXA2/LYZ/KCTD7/VPS35L/TAB1/FSCN1/RAB4B/JUP/FGA/ARSB/PTPN1/MYO5A/FGG/KPNA2/PSMA2/DNM2/TUBB/TOLLIP/CNTFR/WASL/PSMB1/LNPEP/RAC1/GLB1/SURF4/DCTN1/NPEPPS/KIFAP3/DNAJC5/RNF14/ALDOC/IGF2R/HMOX2/PGRMC1/NIT2/RAB5B/CAMK2D/CAMK2G/VAPA/PSMD3/CYB5R3/VCL/PTPN5/MAOA/PSMD5/NDN/KIF5B/PTGES2/SCAMP1/PJA2/ATP6V1D/BCAP31/RNF135/PDXK/RAB7A/R…
R-HSA-983169	R-HSA-983169	Class I MHC mediated antigen processing & presentation	63	-0.186846	-1.79483	0.0157431	0.0157431	0.0880199	767	tags=68%, list=49%, signal=36%	HSPA5/PSMC1/NEDD4/ELOB/SEC23A/NEDD4L/CDC23/TRIM32/RNF123/HACE1/UBAC1/SEC24A/CUL2/TRAF7/CUL3/FBXO2/RBCK1/ANAPC1/ELOC/TRIM9/CUL1/ITCH/TPP2/PSMD2/UBR1/RBX1/LTN1/UBE3A/UBA1/IKBKB/KLHL22/ANAPC4/TRIP12/HECTD2/HECW2/UBE3B/UBR4/UBA3/ATG7/UBR2/CHUK/ANAPC2
R-HSA-174824	R-HSA-174824	Plasma lipoprotein assembly, remodeling, and clearance	15	0.393704	1.77738	0.0173824	0.0173824	0.095618	552	tags=73%, list=35%, signal=48%	HDLBP/MTTP/APOA1/NCEH1/ALB/APOE/PRKACB/P4HB/PLTP/CLTA/AP2M1
R-HSA-199418	R-HSA-199418	Negative regulation of the PI3K/AKT network	11	-0.433526	-1.78128	0.019911	0.019911	0.105455	894	tags=100%, list=57%, signal=43%	MAPK3/PPP2R1A/PIP5K1B/PIP5K1C/PIP4K2B/PTPN11/PIK3R2/IRS2/PIK3CA/PIK3R1
R-HSA-6811558	R-HSA-6811558	PI5P, PP2A and IER3 Regulate PI3K/AKT Signaling	11	-0.433526	-1.78128	0.019911	0.019911	0.105455	894	tags=100%, list=57%, signal=43%	MAPK3/PPP2R1A/PIP5K1B/PIP5K1C/PIP4K2B/PTPN11/PIK3R2/IRS2/PIK3CA/PIK3R1
R-HSA-1483257	R-HSA-1483257	Phospholipid metabolism	55	0.218898	1.76043	0.0200983	0.0200983	0.105455	638	tags=60%, list=41%, signal=37%	PNPLA2/GDPD1/OCRL/PITPNM2/FIG4/LCLAT1/LPGAT1/PCYT1A/SELENOI/ENPP6/CEPT1/AGPAT3/CDIPT/AGPAT1/GDE1/MBOAT7/CDS2/MGLL/PI4K2A/RAB14/PCYT2/RAB5A/AGPAT4/CSNK2A2/GPD1L/SACM1L/HADHB/CSNK2A1/GPD1/MTMR9/CPNE6/ABHD4/PITPNM1
R-HSA-8856688	R-HSA-8856688	Golgi-to-ER retrograde transport	38	0.259387	1.77712	0.0208922	0.0208922	0.10796	1013	tags=89%, list=65%, signal=32%	SURF4/DCTN1/KIFAP3/COPB2/COPA/AGPAT3/RAB1A/KIF5B/NAPB/ACTR10/RAB1B/NAPG/DCTN4/RAB18/SEC22B/NAPA/KIF2A/TUBA4A/RAB3GAP2/TUBB4B/TUBA8/CAPZA2/CAPZB/PLA2G6/TUBB2A/TUBB3/ARFGAP1/TMED9/KIF21A/KLC2/NSF/ACTR1A/DYNC1H1/TMED2
R-HSA-157858	R-HSA-157858	Gap junction trafficking and regulation	12	0.421644	1.72071	0.0230943	0.0230943	0.115829	787	tags=92%, list=50%, signal=46%	DNM2/CLTA/AP2M1/TUBA4A/TUBB4B/TUBA8/CLTB/DNM1/TUBB2A/TUBB3/ACTB
R-HSA-190828	R-HSA-190828	Gap junction trafficking	12	0.421644	1.72071	0.0230943	0.0230943	0.115829	787	tags=92%, list=50%, signal=46%	DNM2/CLTA/AP2M1/TUBA4A/TUBB4B/TUBA8/CLTB/DNM1/TUBB2A/TUBB3/ACTB
R-HSA-199991	R-HSA-199991	Membrane Trafficking	174	0.13422	1.72347	0.0239085	0.0239085	0.118175	1057	tags=78%, list=67%, signal=29%	GOLGA5/RAB27B/NECAP1/SNAP29/APP/CCZ1/OCRL/MYO5A/TBC1D24/PLIN3/DNM2/REPS1/TRAPPC13/WASL/RABGEF1/LNPEP/RAC1/SURF4/TRAPPC5/DCTN1/TRAPPC12/RAB35/KIFAP3/COPB2/COPS8/COPA/GDI1/AGPAT3/TSC1/IGF2R/RAB5B/GOLGA2/RAB1A/TRAPPC11/KIF5B/RAB21/NAPB/RAB7A/RAB8B/RALA/RAB14/ACTR10/STX16/RAB1B/NAPG/RAB5A/CLVS1/DCTN4/M6PR/RAB18/SEC22B/RAB11B/RABEP1/CLTA/HGS/STX6/NAPA/SH3GL2/KIF2A/VAMP7/YWHAE/ARFIP2/RAB5C/AP2M1/TUBA4A…
R-HSA-1226099	R-HSA-1226099	Signaling by FGFR in disease	13	-0.374707	-1.67565	0.0279092	0.0279092	0.135979	207	tags=54%, list=13%, signal=47%	SOS1/ZMYM2/PIK3CA/POLR2A/PIK3R1/GTF2F1
R-HSA-983168	R-HSA-983168	Antigen processing: Ubiquitination & Proteasome degradation	56	-0.182024	-1.65639	0.0307552	0.0307552	0.147734	794	tags=70%, list=51%, signal=36%	FBXO22/PSMC1/NEDD4/ELOB/NEDD4L/CDC23/TRIM32/RNF123/HACE1/UBAC1/CUL2/TRAF7/CUL3/FBXO2/RBCK1/ANAPC1/ELOC/TRIM9/CUL1/ITCH/TPP2/PSMD2/UBR1/RBX1/LTN1/UBE3A/UBA1/KLHL22/ANAPC4/TRIP12/HECTD2/HECW2/UBE3B/UBR4/UBA3/ATG7/UBR2/ANAPC2
R-HSA-416482	R-HSA-416482	G alpha (12/13) signalling events	19	-0.310297	-1.65794	0.0328603	0.0328603	0.154053	294	tags=53%, list=19%, signal=43%	PIK3R2/GNB5/SOS1/PIK3CA/PLEKHG5/PIK3R1/SOS2/ARHGEF6/ARHGEF7
R-HSA-3214847	R-HSA-3214847	HATs acetylate histones	11	-0.403846	-1.65933	0.0332631	0.0332631	0.154053	783	tags=91%, list=50%, signal=46%	RUVBL2/RUVBL1/OGT/NCOA1/ELP4/HIST1H2BB/USP22/HIST4H4/HIST1H2AD
R-HSA-8948751	R-HSA-8948751	Regulation of PTEN stability and activity	13	0.388191	1.64183	0.0334257	0.0334257	0.154053	848	tags=92%, list=54%, signal=43%	PSMA2/PSMB1/PSMD3/PSMD5/CSNK2A2/PSMD7/CSNK2A1/RPS27A/PSMD14/USP13/PSMC1/NEDD4
R-HSA-73894	R-HSA-73894	DNA Repair	27	-0.260116	-1.65139	0.0342946	0.0342946	0.15595	982	tags=89%, list=63%, signal=34%	COPS5/BRCC3/COPS4/GPS1/PPP5C/MAPK8/ACTB/COPS2/RUVBL1/DDB1/VCP/BABAM2/NPLOC4/USP10/RBX1/CUL4A/ATR/PARP1/MLH1/HIST1H2BB/WDR48/POLR2A/HIST4H4
R-HSA-8856828	R-HSA-8856828	Clathrin-mediated endocytosis	48	0.218179	1.65365	0.0357632	0.0357632	0.159363	923	tags=79%, list=59%, signal=34%	NECAP1/OCRL/DNM2/REPS1/WASL/COPS8/IGF2R/RAB5B/RAB5A/M6PR/CLTA/HGS/SH3GL2/VAMP7/RAB5C/AP2M1/ARPC1A/RPS27A/SYT1/COPS5/ACTR2/PACSIN1/COPS4/ARPC4/ARPC2/CLTB/TFRC/GPS1/DNM1/ACTB/ARFGAP1/SYNJ1/COPS2/AP2A1/ACTR3/UBQLN1/SNAP91/AMPH
R-HSA-8852276	R-HSA-8852276	The role of GTSE1 in G2/M progression after G2 checkpoint	16	0.35539	1.6548	0.0359797	0.0359797	0.159363	828	tags=88%, list=53%, signal=42%	PSMA2/PSMB1/PSMD3/PSMD5/PSMD7/TUBA4A/RPS27A/TUBB4B/TUBA8/PSMD14/TUBB2A/TUBB3/HSP90AA1/PSMC1
R-HSA-71291	R-HSA-71291	Metabolism of amino acids and derivatives	92	0.163507	1.63435	0.0370736	0.0370736	0.162103	846	tags=68%, list=54%, signal=33%	ASNS/PSMA2/SQOR/PSMB1/GRHPR/FAH/ASS1/PSMD3/PSMD5/SRM/AHCY/MTAP/SEPSECS/ACADSB/NQO1/ASL/RPL12/PSMD7/CRYM/RPS10/RPS7/RPL8/SMS/RPL17/SLC6A7/NMRAL1/DLST/ACAD8/RPS27A/ALDH6A1/DLD/PSMD14/RPS3A/GLUD1/AIMP2/RPS13/RPS2/RPL7A/RPS9/RPS3/RPS4X/RPL24/RPL14/RPL10/RPS11/RPL27/RPL7/RPL26/RPL30/DARS/AIMP1/RPS25/TPH2/RPSA/RPL3/IARS/RPL36/PSMC1/GLUL/RPL13A/GLS/RPS16/RPS12
R-HSA-425393	R-HSA-425393	Transport of inorganic cations/anions and amino acids/oligopeptides	13	-0.364219	-1.62875	0.037843	0.037843	0.163373	357	tags=62%, list=23%, signal=48%	CALM3/SLC12A6/SLC12A2/SLC4A4/SLC1A3/SLC38A3/SLC4A1
R-HSA-109581	R-HSA-109581	Apoptosis	28	0.271283	1.63107	0.0399678	0.0399678	0.1665	883	tags=82%, list=56%, signal=37%	DSG1/DSP/PPP1R13B/MAPT/PSMA2/PSMB1/PSMD3/PSMD5/NMT1/BCAP31/BCL2L1/BAX/PSMD7/YWHAE/RPS27A/PSMD14/YWHAZ/YWHAG/MAPK8/PPP3R1/PSMC1/MAGED1/KPNB1
R-HSA-5357801	R-HSA-5357801	Programmed Cell Death	28	0.271283	1.63107	0.0399678	0.0399678	0.1665	883	tags=82%, list=56%, signal=37%	DSG1/DSP/PPP1R13B/MAPT/PSMA2/PSMB1/PSMD3/PSMD5/NMT1/BCAP31/BCL2L1/BAX/PSMD7/YWHAE/RPS27A/PSMD14/YWHAZ/YWHAG/MAPK8/PPP3R1/PSMC1/MAGED1/KPNB1
R-HSA-195258	R-HSA-195258	RHO GTPase Effectors	56	-0.176191	-1.60331	0.0401949	0.0401949	0.1665	1089	tags=88%, list=69%, signal=28%	KIF2A/YWHAE/TUBA4A/ARPC1A/RHOA/RHOB/ABI1/TUBB4B/BAIAP2/ACTR2/TUBA8/ARPC4/ARPC2/PPP2CB/SCAI/YWHAZ/MAPK3/CFL1/YWHAG/BUB3/TUBB2A/TUBB3/MYLK/ACTB/PPP2R1A/ACTR3/NCKAP1/CYFIP2/XPO1/KLC2/PIK3C3/WIPF3/DYNC1H1/ROCK2/PAK3/DLG4/BRK1/CALM3/RPS27/PIK3R4/RANBP2/TUBAL3/KDM1A/IQGAP2/PFN2/HIST1H2BB/HIST4H4/HIST1H2AD
R-HSA-389958	R-HSA-389958	Cooperation of Prefoldin and TriC/CCT in actin and tubulin folding	11	0.413449	1.62527	0.0409908	0.0409908	0.1665	787	tags=91%, list=50%, signal=46%	TUBA4A/TUBB4B/TUBA8/CCT2/CCT8/CCT6A/CCT4/TUBB2A/TUBB3/ACTB
R-HSA-1280218	R-HSA-1280218	Adaptive Immune System	120	-0.120115	-1.58251	0.0410083	0.0410083	0.1665	982	tags=75%, list=63%, signal=30%	TUBB4B/HRAS/PPIA/KCTD6/TUBA8/PPP3CB/PSMD14/CAPZA2/CAPZB/PPP2CB/YWHAZ/FBXL16/UBE3C/DNM1/TUBB2A/FBXO21/TUBB3/PPP3R1/PPP2R1A/FBXO22/HSPA5/PSMC1/PPP3CA/AP2A1/NEDD4/ELOB/SEC23A/NEDD4L/CDC23/AP1B1/TRIM32/KLC2/RNF123/HACE1/ACTR1A/UBAC1/SEC24A/AP2A2/CUL2/AP2B1/TRAF7/DYNC1H1/CUL3/FBXO2/PAK3/RICTOR/RBCK1/ICAM5/ANAPC1/ELOC/TRIM9/CUL1/ITCH/TPP2/PSMD2/UBR1/PRKCB/RBX1/LTN1/KIF3A/MTOR/PTPN11/UBE3A/UBA1/IKBKB/RA…
R-HSA-2408517	R-HSA-2408517	SeMet incorporation into proteins	10	-0.415918	-1.62961	0.0424638	0.0424638	0.170381	921	tags=100%, list=59%, signal=42%	DARS/AIMP1/IARS/RARS/KARS/EPRS/LARS/MARS/QARS
R-HSA-6814122	R-HSA-6814122	Cooperation of PDCL (PhLP1) and TRiC/CCT in G-protein beta folding	10	0.428018	1.60851	0.0433794	0.0433794	0.170767	753	tags=90%, list=48%, signal=47%	GNB1/CSNK2A2/CSNK2A1/GNAO1/GNB2/CCT2/CCT8/CCT6A/CCT4
R-HSA-597592	R-HSA-597592	Post-translational protein modification	201	0.118412	1.60404	0.0435613	0.0435613	0.170767	1031	tags=75%, list=66%, signal=29%	AAAS/RAB27B/USP14/APP/NUP43/PIGK/PNPLA2/FBXO10/RABGGTA/CCDC22/KCTD7/RCN1/TAB1/RAB4B/FGA/ARSB/PDIA6/HDAC2/B3GLCT/FGG/PSMA2/FPGT/GMPPA/CPM/APOA1/PSMB1/PTRH2/GLB1/TRAPPC5/NAE1/DCTN1/DPM1/RAB35/COPB2/COPS8/GPLD1/ALG11/COPA/ALB/RBBP7/RHOT1/RAB5B/GOLGA2/PSMD3/PSMD5/RAB1A/RAB21/NAPB/APOE/RNF135/RAB7A/RAB8B/SPON1/RAB14/ACTR10/RAB1B/P4HB/RAB2A/NAPG/RAB5A/ALG2/DCTN4/BECN1/DERL1/RAB18/SEC22B/RAB11B/PSMD7/HG…
R-HSA-6811436	R-HSA-6811436	COPI-independent Golgi-to-ER retrograde traffic	17	0.334653	1.60226	0.044751	0.044751	0.173437	780	tags=82%, list=50%, signal=42%	DCTN1/AGPAT3/ACTR10/DCTN4/RAB18/TUBA4A/RAB3GAP2/TUBB4B/TUBA8/CAPZA2/CAPZB/PLA2G6/TUBB2A/TUBB3
R-HSA-1500931	R-HSA-1500931	Cell-Cell communication	19	-0.296484	-1.58414	0.0453074	0.0453074	0.17362	661	tags=74%, list=42%, signal=43%	ACTN1/PTK2B/SPTAN1/SPTBN1/ACTN4/PTPN11/PLEC/FERMT2/PIK3R2/ILK/PIK3CA/PIK3R1/ARHGEF6
R-HSA-2029482	R-HSA-2029482	Regulation of actin dynamics for phagocytic cup formation	20	0.314045	1.6161	0.0458945	0.0458945	0.173916	1006	tags=95%, list=64%, signal=34%	MYO5A/WASL/RAC1/LIMK1/ARPC1A/ABI1/BAIAP2/ACTR2/ARPC4/ARPC2/MAPK3/CFL1/ACTB/HSP90AA1/ACTR3/NCKAP1/CYFIP2/ELMO2/WIPF3
R-HSA-373760	R-HSA-373760	L1CAM interactions	36	-0.213548	-1.55203	0.0515634	0.0515634	0.192927	1149	tags=94%, list=73%, signal=26%	CSNK2A2/CLTA/SH3GL2/NCAM1/CSNK2A1/AP2M1/TUBA4A/DPYSL2/TUBB4B/NRCAM/TUBA8/NFASC/MAPK3/DNM1/TUBB2A/TUBB3/CNTN1/ACTB/AP2A1/MAP2K1/SPTAN1/AP2A2/AP2B1/HSPA8/SPTBN1/SPTB/DLG4/NCAN/RPS6KA4/ANK2/RPS6KA5/TUBAL3/ANK3
R-HSA-3781865	R-HSA-3781865	Diseases of glycosylation	11	0.398066	1.5648	0.0523286	0.0523286	0.192927	416	tags=64%, list=27%, signal=47%	FMOD/CSPG5/B3GLCT/DPM1/ALG11/SPON1/ALG2
R-HSA-422356	R-HSA-422356	Regulation of insulin secretion	11	0.397415	1.56224	0.0528519	0.0528519	0.192927	679	tags=82%, list=43%, signal=47%	GNB1/PRKAR1B/GNAQ/MARCKS/AKAP5/PRKACB/STX1A/GNB2/STXBP1
R-HSA-388841	R-HSA-388841	Costimulation by the CD28 family	11	-0.37721	-1.54989	0.053174	0.053174	0.192927	532	tags=73%, list=34%, signal=48%	RICTOR/MTOR/PTPN11/PIK3R2/MAPKAP1/PIK3CA/PIK3R1
R-HSA-389960	R-HSA-389960	Formation of tubulin folding intermediates by CCT/TriC	10	0.408893	1.53664	0.0601714	0.0601714	0.216017	780	tags=90%, list=50%, signal=46%	TUBA4A/TUBB4B/TUBA8/CCT2/CCT8/CCT6A/CCT4/TUBB2A/TUBB3
R-HSA-2132295	R-HSA-2132295	MHC class II antigen presentation	32	0.241101	1.53789	0.0653553	0.0653553	0.232183	1009	tags=88%, list=64%, signal=32%	DNM2/DCTN1/KIFAP3/KIF5B/RAB7A/ACTR10/DCTN4/CLTA/SH3GL2/KIF2A/AP2M1/TUBA4A/TUBB4B/TUBA8/CAPZA2/CAPZB/DNM1/TUBB2A/TUBB3/AP2A1/SEC23A/AP1B1/KLC2/ACTR1A/SEC24A/AP2A2/AP2B1/DYNC1H1
R-HSA-71406	R-HSA-71406	Pyruvate metabolism and Citric Acid (TCA) cycle	11	-0.366731	-1.50683	0.0669946	0.0669946	0.235553	998	tags=100%, list=64%, signal=37%	DLD/LDHB/LDHA/CS/GLO1/SUCLG1/SDHA/PDPR/PDHB/SDHB
R-HSA-6811442	R-HSA-6811442	Intra-Golgi and retrograde Golgi-to-ER traffic	59	0.182684	1.51165	0.0687924	0.0687924	0.239407	1044	tags=83%, list=67%, signal=29%	GOLGA5/SNAP29/PLIN3/SURF4/DCTN1/KIFAP3/COPB2/COPA/AGPAT3/IGF2R/RAB1A/KIF5B/NAPB/ACTR10/STX16/RAB1B/NAPG/DCTN4/M6PR/RAB18/SEC22B/STX6/NAPA/KIF2A/ARFIP2/TUBA4A/RAB3GAP2/TUBB4B/TUBA8/CAPZA2/CAPZB/PLA2G6/TUBB2A/TUBB3/ARFGAP1/TMED9/KIF21A/VPS45/COG1/KLC2/NSF/COG6/COG5/ACTR1A/VPS52/DYNC1H1/TMED2/VPS51/VPS53
R-HSA-74752	R-HSA-74752	Signaling by Insulin receptor	21	-0.267142	-1.50023	0.0711443	0.0711443	0.24509	378	tags=52%, list=24%, signal=40%	GRB10/PIK3R4/PIK3R2/ATP6V0C/SOS1/ATP6AP1/IRS2/PIK3CA/PIK3R1/ATP6V1F
R-HSA-5578775	R-HSA-5578775	Ion homeostasis	10	-0.371606	-1.45599	0.0849277	0.0849277	0.284707	504	tags=70%, list=32%, signal=48%	ATP2B1/ATP1A3/ATP1A1/ATP1A2/CALM3/ATP2B2
R-HSA-1852241	R-HSA-1852241	Organelle biogenesis and maintenance	50	-0.169311	-1.45821	0.0851001	0.0851001	0.284707	947	tags=78%, list=60%, signal=32%	TBL1X/GLUD1/CCT2/CCT8/PRKAG2/RAB8A/CARM1/YWHAG/CCT4/HDAC6/TBL1XR1/TUBB2A/TUBB3/EXOC8/EXOC7/PPP2R1A/HSP90AA1/IFT140/EXOC5/ACTR1A/TNPO1/ATP5F1A/EXOC3/DYNC1H1/EXOC6/KIF3A/EXOC2/ATP5F1B/CALM3/ATP5S/TUBAL3/NCOA1/KIF3C/ATP5F1C/IFT81/HSPA9/ATP5PB/TTC30B
R-HSA-212436	R-HSA-212436	Generic Transcription Pathway	81	-0.132692	-1.45131	0.0851485	0.0851485	0.284707	528	tags=48%, list=34%, signal=34%	RICTOR/PRMT1/ELOC/CUL1/ITCH/CNOT1/PPM1A/PSMD2/TNKS1BP1/TTC5/PRKCB/NCOR2/RBX1/USP9X/PIP4K2B/MTOR/PTPN11/TSC2/CNOT11/RRAGA/RRAGC/SMARCA4/ATR/MAPKAP1/PARP1/ARID1B/MTA2/MLH1/COX6B1/COX2/HIST1H2BB/SMAD3/POLR2A/HIST4H4/GTF2F1/NDRG1/COX4I1/HIST1H2AD
R-HSA-3214858	R-HSA-3214858	RMTs methylate histone arginines	12	-0.3371	-1.45073	0.0864954	0.0864954	0.286403	903	tags=92%, list=58%, signal=39%	CARM1/ACTL6B/PRMT5/PRMT1/PRMT7/WDR77/SMARCA4/ARID1B/HIST4H4/HIST1H2AD
R-HSA-5663213	R-HSA-5663213	RHO GTPases Activate WASPs and WAVEs	15	0.323418	1.46007	0.0886162	0.0886162	0.290604	862	tags=87%, list=55%, signal=39%	WASL/RAC1/ARPC1A/ABI1/BAIAP2/ACTR2/ARPC4/ARPC2/MAPK3/ACTB/ACTR3/NCKAP1/CYFIP2
R-HSA-194315	R-HSA-194315	Signaling by Rho GTPases	73	-0.138313	-1.43657	0.0905879	0.0905879	0.291772	1017	tags=79%, list=65%, signal=29%	ARPC1A/RHOA/RHOB/ABI1/TUBB4B/BAIAP2/ACTR2/TUBA8/ARPC4/ARPC2/PPP2CB/SCAI/YWHAZ/MAPK3/CFL1/YWHAG/BUB3/TUBB2A/TUBB3/MYLK/ACTB/PPP2R1A/ACTR3/NCKAP1/CYFIP2/XPO1/KLC2/KALRN/PIK3C3/WIPF3/DYNC1H1/ROCK2/PAK3/ARHGAP32/DLG4/ABR/BRK1/CALM3/RPS27/TRIO/ARHGAP26/PIK3R4/RANBP2/TUBAL3/PIK3R2/KDM1A/ARHGAP44/IQGAP2/PFN2/SOS1/HIST1H2BB/PLEKHG5/HIST4H4/SOS2/ARHGEF6/ARHGEF7/HIST1H2AD
R-HSA-9006934	R-HSA-9006934	Signaling by Receptor Tyrosine Kinases	77	-0.133898	-1.43019	0.0909091	0.0909091	0.291772	1192	tags=90%, list=76%, signal=23%	PRKACB/MEMO1/HNRNPA1/CDK5/CLTA/ATP6V1E1/HGS/SH3GL2/DUSP3/ATP6V1C1/AP2M1/RHOA/RPS27A/ABI1/HRAS/BAIAP2/STAT5B/ATP6V1B2/PPP2CB/MAPK3/HNRNPH1/GFAP/ATP6V1A/DNM1/ACTB/PPP2R1A/HSP90AA1/ATP6V0D1/AP2A1/NEDD4/NCKAP1/CYFIP2/ELMO2/PTK2B/TIA1/PIK3C3/AP2A2/AP2B1/NCBP1/ROCK2/ATP6V0A1/PAK3/RICTOR/ITCH/DOCK3/PRKCB/BRK1/MTOR/PTPN11/CALM3/GRB10/RPS6KA5/BRAF/PIK3R4/PIK3R2/MAPKAP1/ATP6V0C/SOS1/ATP6AP1/IRS2/ADAM10/GGA…
R-HSA-114608	R-HSA-114608	Platelet degranulation	28	0.240953	1.44871	0.0915391	0.0915391	0.291772	617	tags=61%, list=39%, signal=37%	RAB27B/ACTN2/APP/FAM49B/LAMP2/FGA/FGG/APOA1/SCCPDH/ALB/VCL/CAP1/ALDOA/ENDOD1/TUBA4A/PPIA/CALU
R-HSA-5675221	R-HSA-5675221	Negative regulation of MAPK pathway	12	-0.330977	-1.42438	0.0959227	0.0959227	0.300943	1054	tags=100%, list=67%, signal=33%	RPS27A/HRAS/PPP2CB/PEBP1/MAPK3/PPP5C/PPP2R1A/MAP2K1/KSR1/BRAF/RAF1
R-HSA-5339562	R-HSA-5339562	Uptake and actions of bacterial toxins	13	-0.316399	-1.4149	0.0969726	0.0969726	0.300943	1077	tags=100%, list=69%, signal=32%	STX1B/STX1A/SYT1/SV2A/SV2B/SV2C/HSP90AA1/PDCD6IP/EEF2/MAP2K1/SNAP25/CALM3
R-HSA-75893	R-HSA-75893	TNF signaling	13	-0.314918	-1.40828	0.0986282	0.0986282	0.300943	563	tags=69%, list=36%, signal=45%	RBCK1/MADD/IKBKB/USP4/SMPD3/CHUK/MAP3K7/CLIP3
R-HSA-69229	R-HSA-69229	Ubiquitin-dependent degradation of Cyclin D1	10	0.378101	1.42092	0.0988281	0.0988281	0.300943	828	tags=90%, list=53%, signal=43%	PSMA2/PSMB1/PSMD3/PSMD5/PSMD7/RPS27A/PSMD14/GSK3B/PSMC1
R-HSA-75815	R-HSA-75815	Ubiquitin-dependent degradation of Cyclin D	10	0.378101	1.42092	0.0988281	0.0988281	0.300943	828	tags=90%, list=53%, signal=43%	PSMA2/PSMB1/PSMD3/PSMD5/PSMD7/RPS27A/PSMD14/GSK3B/PSMC1

## Sheet: GSEA-N2a
	ID	Description	setSize	enrichmentScore	NES	pvalue	p.adjust	qvalues	rank	leading_edge	core_enrichment
R-HSA-392499	R-HSA-392499	Metabolism of proteins	197	0.232984	2.70567	0.000115128	0.000115128	0.0121164	519	tags=78%, list=62%, signal=39%	TOP2B/MRPS22/CTSZ/RPN1/DIS3/PECR/YKT6/UBE2R2/ACO2/VDAC3/MRPS2/MRPS26/CTSA/MRPS5/PPA1/VDAC2/STX5/DOHH/TBCE/ACADVL/VDAC1/STAG2/ETFB/NUP107/ERO1A/OGT/IDE/CALR/ATP5F1A/SMC3/LARS2/ATP6V0D1/AARS2/HCFC1/EP300/SEC22B/NUP54/MRPS23/TUBAL3/RPLP2/NOP58/NUP85/SRP14/SKP1/EEF1B2/PSMD9/NUDT14/ABRAXAS2/CANX/ELOB/RPL39/LMAN1/RPL22/APOB/RAB5C/TRAPPC3/EXOSC6/TUBB2B/CALM2/RPL12/GNB2/RAB6A/NUP133/USP28/EXOC4/ECH1/EXOS…
R-HSA-71291	R-HSA-71291	Metabolism of amino acids and derivatives	46	0.337863	2.38669	0.000137495	0.000137495	0.0121164	519	tags=93%, list=62%, signal=38%	PDHB/MCCC2/BCAT1/RPLP2/ADO/GLUL/PSMD9/OGDH/RPL39/RPL22/RPL12/PCBD1/GLUD1/RPL35/SLC3A2/RPS6/RPL23A/RPL34/PSMD1/RPL31/RPS25/PSMA5/RPL10A/PSMB1/RPL18/RPL27A/RPL3/RPL13A/RPS2/AIMP1/RPL27/RPS18/PSMC2/RPSA/PSMA2/PSMD14/KARS/RPL9/IARS/PSMD4/PSMD11/PSMD7/RPS7
R-HSA-1430728	R-HSA-1430728	Metabolism	137	0.22584	2.3573	0.000239808	0.000239808	0.0121164	457	tags=72%, list=54%, signal=39%	PECR/NDUFAF2/SNAP25/ACO2/MTMR9/CTSA/BPHL/PPA1/UQCRC1/PGAM1/PIK3CA/PRKAR2A/MDH2/MTMR14/SLC25A5/HK2/ACADVL/PDHB/ACSL3/HMMR/ETFB/MCCC2/NUP107/BCAT1/HEXB/FAM96B/ATP5F1A/EP300/NUP54/NSDHL/RPLP2/ACOT11/ATP5F1C/NUP85/MAN2C1/ADO/UGDH/GLUL/PSMD9/OGDH/ALDOA/RPL39/RPL22/APOB/NME1/CALM2/RPL12/GNB2/PCBD1/TKT/GLO1/PDPR/NUP133/RRM1/ARL2/TPI1/AIP/IMPA1/MTHFD1L/GLUD1/ATP5F1B/IMPDH1/NUP93/MTHFD1/NDUFS1/PYGL/NUP88/…
R-HSA-194840	R-HSA-194840	Rho GTPase cycle	14	-0.691283	-3.21297	0.000269978	0.000269978	0.0121164	270	tags=100%, list=32%, signal=69%	GDI2/SOS1/CDC42/INPP5B/ARHGEF7/PREX1/ITSN1/PLEKHG5/GDI1/TIAM1/ARHGEF10L/PIK3R2/MYO9B
R-HSA-168254	R-HSA-168254	Influenza Infection	39	0.379728	2.50236	0.000281928	0.000281928	0.0121164	474	tags=92%, list=56%, signal=42%	GRSF1/NUP107/CALR/NUP54/RPLP2/NUP85/CLTA/CANX/RPL39/RPL22/RPL12/NUP133/NUP93/KPNA3/KPNA2/XPO1/NUP88/RPL35/RPS6/RPL23A/RPL34/RPL31/RPS25/KPNA4/RPL10A/RPL18/RPL27A/RPL3/RPL13A/RPS2/RPL27/RPS18/RAN/RPSA/RPL9/NUP214
R-HSA-168255	R-HSA-168255	Influenza Life Cycle	36	0.371919	2.37489	0.000284212	0.000284212	0.0121164	474	tags=92%, list=56%, signal=42%	GRSF1/NUP107/CALR/NUP54/RPLP2/NUP85/CLTA/CANX/RPL39/RPL22/RPL12/NUP133/NUP93/XPO1/NUP88/RPL35/RPS6/RPL23A/RPL34/RPL31/RPS25/RPL10A/RPL18/RPL27A/RPL3/RPL13A/RPS2/RPL27/RPS18/RAN/RPSA/RPL9/NUP214
R-HSA-5663205	R-HSA-5663205	Infectious disease	83	0.270171	2.40165	0.000379891	0.000379891	0.0138817	474	tags=80%, list=56%, signal=38%	SNAP25/PACS1/SLC25A5/NELFA/NCBP2/GRSF1/NELFE/TAF9/NUP107/NMT2/LIG1/CALR/NUP54/RPLP2/NUP85/CLTA/SKP1/PSMD9/ATP6V1H/CANX/ELOB/RPL39/RPL22/CALM2/RPL12/NUP133/AP2A1/HGS/NUP93/KPNA3/KPNA2/XPO1/RNMT/AP1B1/NUP88/RPL35/RPS6/RANBP1/RPL23A/PDCD6IP/RPL34/PSMD1/RPL31/RPS25/KPNA4/PSMA5/RPL10A/PSMB1/RPL18/RPL27A/RPL3/RPL13A/RPS2/RPL27/RPS18/PSMC2/RCC1/RAN/RPSA/SUPT5H/PSMA2/PSMD14/CDK9/AP1M1/RPL9/NUP214
R-HSA-71387	R-HSA-71387	Metabolism of carbohydrates	21	0.442105	2.25004	0.000912686	0.000912686	0.0291819	365	tags=86%, list=43%, signal=50%	PGAM1/MDH2/HK2/HMMR/NUP107/HEXB/NUP54/NUP85/MAN2C1/ALDOA/CALM2/TKT/NUP133/TPI1/NUP93/PYGL/NUP88/GAA
R-HSA-72766	R-HSA-72766	Translation	49	0.296708	2.14526	0.00150912	0.00150912	0.0399815	479	tags=84%, list=57%, signal=38%	MRPS22/RPN1/MRPS2/MRPS26/MRPS5/PPA1/LARS2/AARS2/MRPS23/RPLP2/SRP14/EEF1B2/RPL39/RPL22/RPL12/EIF3D/EIF3C/RPL35/RPS6/RPL23A/EIF3K/RPL34/NARS/RPL31/RPS25/RPL10A/RPL18/RPL27A/RPL3/RPL13A/RPS2/AIMP1/EIF3H/RPL27/RPS18/RPSA/KARS/RPL9/EIF3G/TARS2/IARS
R-HSA-8953854	R-HSA-8953854	Metabolism of RNA	127	0.204976	2.09414	0.00156306	0.00156306	0.0399815	536	tags=80%, list=64%, signal=34%	PPIL4/DIS3/HSPB1/U2AF1L4/DIEXF/DKC1/RIOK3/RBM17/PPIL3/NHP2/IGF2BP3/NOP14/EXOSC10/BCAS2/NCBP2/CTNNBL1/LSM3/ALYREF/NUP107/NUDT21/SNRPC/CNOT3/CPSF7/NUP54/OSGEP/RPLP2/NOP58/NUP85/SNW1/DDX21/LAGE3/PSMD9/TSEN54/RPL39/RPL22/SF3A2/EXOSC6/RPL12/NUP133/EXOSC2/TSEN15/SNRPD3/PRPF19/DDX6/NUP93/PUF60/XPO1/RNMT/NUP88/RPL35/RPS6/RPL23A/U2AF1L5/RPL34/PSMD1/RPL31/EXOSC9/RPS25/PSMA5/BOP1/KHSRP/TNPO1/RPL10A/PSMB1/YW…
R-HSA-204998	R-HSA-204998	Cell death signalling via NRAGE, NRIF and NADE	10	-0.551598	-2.18443	0.00180599	0.00180599	0.0410222	200	tags=80%, list=24%, signal=62%	ARHGEF7/PREX1/ITSN1/PLEKHG5/TRAF6/TIAM1/ARHGEF10L
R-HSA-72689	R-HSA-72689	Formation of a pool of free 40S subunits	27	0.380911	2.15632	0.0019245	0.0019245	0.0410222	470	tags=93%, list=56%, signal=42%	RPLP2/RPL39/RPL22/RPL12/EIF3D/EIF3C/RPL35/RPS6/RPL23A/EIF3K/RPL34/RPL31/RPS25/RPL10A/RPL18/RPL27A/RPL3/RPL13A/RPS2/EIF3H/RPL27/RPS18/RPSA/RPL9/EIF3G
R-HSA-168273	R-HSA-168273	Influenza Viral RNA Transcription and Replication	31	0.356124	2.13506	0.00232356	0.00232356	0.0457185	474	tags=90%, list=56%, signal=41%	GRSF1/NUP107/NUP54/RPLP2/NUP85/RPL39/RPL22/RPL12/NUP133/NUP93/NUP88/RPL35/RPS6/RPL23A/RPL34/RPL31/RPS25/RPL10A/RPL18/RPL27A/RPL3/RPL13A/RPS2/RPL27/RPS18/RPSA/RPL9/NUP214
R-HSA-416482	R-HSA-416482	G alpha (12/13) signalling events	12	-0.490527	-2.11932	0.00263019	0.00263019	0.0477607	200	tags=75%, list=24%, signal=58%	CDC42/ARHGEF7/PREX1/ITSN1/PLEKHG5/TIAM1/ARHGEF10L/PIK3R2
R-HSA-597592	R-HSA-597592	Post-translational protein modification	118	0.203181	2.0296	0.00292077	0.00292077	0.0477607	516	tags=77%, list=61%, signal=35%	TOP2B/CTSZ/RPN1/YKT6/UBE2R2/VDAC3/CTSA/VDAC2/STX5/DOHH/VDAC1/STAG2/ETFB/NUP107/OGT/IDE/CALR/SMC3/HCFC1/EP300/SEC22B/NUP54/TUBAL3/NOP58/NUP85/SKP1/PSMD9/NUDT14/ABRAXAS2/CANX/ELOB/LMAN1/APOB/RAB5C/TRAPPC3/TUBB2B/CALM2/RAB6A/NUP133/USP28/PML/SEC13/COG5/RAB1A/CHGB/RAB11B/HGS/DCTN5/USP34/USO1/TMED2/NUP93/HDAC2/NUP88/PRKCSH/COPS8/PSMD1/PSMA5/PCNA/CAPZB/UGGT1/UCHL5/TUBB2A/TUBB4B/PSMB1/GANAB/ACTB/COPS7A/…
R-HSA-1799339	R-HSA-1799339	SRP-dependent cotranslational protein targeting to membrane	24	0.377428	2.04079	0.00312221	0.00312221	0.0477607	465	tags=92%, list=55%, signal=42%	RPN1/RPLP2/SRP14/RPL39/RPL22/RPL12/RPL35/RPS6/RPL23A/RPL34/RPL31/RPS25/RPL10A/RPL18/RPL27A/RPL3/RPL13A/RPS2/RPL27/RPS18/RPSA/RPL9
R-HSA-1428517	R-HSA-1428517	The citric acid (TCA) cycle and respiratory electron transport	16	0.466743	2.11689	0.00329154	0.00329154	0.0477607	321	tags=81%, list=38%, signal=51%	NDUFAF2/ACO2/UQCRC1/MDH2/PDHB/ETFB/ATP5F1A/ATP5F1C/OGDH/GLO1/PDPR/ATP5F1B/NDUFS1
R-HSA-72312	R-HSA-72312	rRNA processing	42	0.301166	2.04892	0.0036247	0.0036247	0.0477607	490	tags=86%, list=58%, signal=38%	DIS3/DIEXF/DKC1/RIOK3/NHP2/NOP14/EXOSC10/RPLP2/NOP58/DDX21/RPL39/RPL22/EXOSC6/RPL12/EXOSC2/RPL35/RPS6/RPL23A/RPL34/RPL31/EXOSC9/RPS25/BOP1/RPL10A/RPL18/RPL27A/RPL3/RPL13A/RPS2/RPL27/RPS18/NCL/RPSA/RPL9/EXOSC4/RPP30
R-HSA-8868773	R-HSA-8868773	rRNA processing in the nucleus and cytosol	42	0.301166	2.04892	0.0036247	0.0036247	0.0477607	490	tags=86%, list=58%, signal=38%	DIS3/DIEXF/DKC1/RIOK3/NHP2/NOP14/EXOSC10/RPLP2/NOP58/DDX21/RPL39/RPL22/EXOSC6/RPL12/EXOSC2/RPL35/RPS6/RPL23A/RPL34/RPL31/EXOSC9/RPS25/BOP1/RPL10A/RPL18/RPL27A/RPL3/RPL13A/RPS2/RPL27/RPS18/NCL/RPSA/RPL9/EXOSC4/RPP30
R-HSA-204005	R-HSA-204005	COPII-mediated vesicle transport	11	0.549332	2.11236	0.00373437	0.00373437	0.0477607	315	tags=91%, list=38%, signal=58%	CTSZ/YKT6/STX5/SEC22B/LMAN1/TRAPPC3/SEC13/RAB1A/USO1/TMED2
R-HSA-156827	R-HSA-156827	L13a-mediated translational silencing of Ceruloplasmin expression	28	0.348079	2.00598	0.0048295	0.0048295	0.0537336	470	tags=89%, list=56%, signal=41%	RPLP2/RPL39/RPL22/RPL12/EIF3D/EIF3C/RPL35/RPS6/RPL23A/EIF3K/RPL34/RPL31/RPS25/RPL10A/RPL18/RPL27A/RPL3/RPL13A/RPS2/EIF3H/RPL27/RPS18/RPSA/RPL9/EIF3G
R-HSA-72706	R-HSA-72706	GTP hydrolysis and joining of the 60S ribosomal subunit	28	0.348079	2.00598	0.0048295	0.0048295	0.0537336	470	tags=89%, list=56%, signal=41%	RPLP2/RPL39/RPL22/RPL12/EIF3D/EIF3C/RPL35/RPS6/RPL23A/EIF3K/RPL34/RPL31/RPS25/RPL10A/RPL18/RPL27A/RPL3/RPL13A/RPS2/EIF3H/RPL27/RPS18/RPSA/RPL9/EIF3G
R-HSA-9010553	R-HSA-9010553	Regulation of expression of SLITs and ROBOs	36	0.315362	2.01375	0.0048316	0.0048316	0.0537336	519	tags=92%, list=62%, signal=37%	NCBP2/RPLP2/PSMD9/ELOB/RPL39/RPL22/RPL12/RPL35/RPS6/RPL23A/RPL34/PSMD1/RPL31/RPS25/PSMA5/RPL10A/PSMB1/RPL18/RPL27A/RPL3/RPL13A/RPS2/RPL27/RPS18/PSMC2/RPSA/PSMA2/PSMD14/RPL9/PSMD4/PSMD11/PSMD7/RPS7
R-HSA-1643685	R-HSA-1643685	Disease	120	0.192467	1.93612	0.00569007	0.00569007	0.0606442	519	tags=77%, list=62%, signal=34%	APBB1IP/DKK1/SNAP25/NRAS/PIK3CA/PACS1/SLC25A5/NELFA/NCBP2/GRSF1/NELFE/TAF9/MCCC2/NUP107/NMT2/HEXB/LIG1/CALR/RELA/EP300/NUP54/RPLP2/NUP85/CLTA/SNW1/SKP1/PSMD9/ATP6V1H/CANX/ELOB/RPL39/RPL22/CALM2/RPL12/NUP133/AP2A1/HGS/NUP93/KPNA3/KPNA2/XPO1/RNMT/AP1B1/HDAC2/NUP88/RPL35/RPS6/RANBP1/RPL23A/PDCD6IP/RPL34/PRDX1/SND1/GAA/PSMD1/RPL31/RPS25/KPNA4/PSMA5/YWHAE/RPL10A/PSMB1/RPL18/PRDX2/RPL27A/ACTB/RPL3/RPL1…
R-HSA-6791226	R-HSA-6791226	Major pathway of rRNA processing in the nucleolus and cytosol	40	0.292573	1.94277	0.00677296	0.00677296	0.0692981	490	tags=85%, list=58%, signal=37%	DIS3/DIEXF/RIOK3/NOP14/EXOSC10/RPLP2/NOP58/DDX21/RPL39/RPL22/EXOSC6/RPL12/EXOSC2/RPL35/RPS6/RPL23A/RPL34/RPL31/EXOSC9/RPS25/BOP1/RPL10A/RPL18/RPL27A/RPL3/RPL13A/RPS2/RPL27/RPS18/NCL/RPSA/RPL9/EXOSC4/RPP30
R-HSA-2132295	R-HSA-2132295	MHC class II antigen presentation	17	0.414338	1.92689	0.00717069	0.00717069	0.0704992	499	tags=100%, list=59%, signal=41%	CTSA/TUBAL3/CTSB/CLTA/CANX/TUBB2B/SEC13/AP2A1/CENPE/DCTN5/AP1B1/CAPZB/TUBB2A/TUBB4B/AP1M1/KIF3A/ACTR1B
R-HSA-192823	R-HSA-192823	Viral mRNA Translation	23	0.372645	1.98348	0.00744158	0.00744158	0.0704992	465	tags=91%, list=55%, signal=42%	GRSF1/RPLP2/RPL39/RPL22/RPL12/RPL35/RPS6/RPL23A/RPL34/RPL31/RPS25/RPL10A/RPL18/RPL27A/RPL3/RPL13A/RPS2/RPL27/RPS18/RPSA/RPL9
R-HSA-372790	R-HSA-372790	Signaling by GPCR	25	-0.312382	-1.93384	0.00826446	0.00826446	0.0728953	217	tags=60%, list=26%, signal=46%	RPS6KA1/FNTA/SOS1/CDC42/ARHGEF7/PREX1/PRKAR2B/ITSN1/PLEKHG5/TIAM1/ARHGEF10L/PIK3R2/GRM1/HCRTR2
R-HSA-388396	R-HSA-388396	GPCR downstream signalling	25	-0.312382	-1.93384	0.00826446	0.00826446	0.0728953	217	tags=60%, list=26%, signal=46%	RPS6KA1/FNTA/SOS1/CDC42/ARHGEF7/PREX1/PRKAR2B/ITSN1/PLEKHG5/TIAM1/ARHGEF10L/PIK3R2/GRM1/HCRTR2
R-HSA-156902	R-HSA-156902	Peptide chain elongation	22	0.367959	1.91356	0.0101041	0.0101041	0.080766	465	tags=91%, list=55%, signal=42%	RPLP2/RPL39/RPL22/RPL12/RPL35/RPS6/RPL23A/RPL34/RPL31/RPS25/RPL10A/RPL18/RPL27A/RPL3/RPL13A/RPS2/RPL27/RPS18/RPSA/RPL9
R-HSA-2408557	R-HSA-2408557	Selenocysteine synthesis	22	0.367959	1.91356	0.0101041	0.0101041	0.080766	465	tags=91%, list=55%, signal=42%	RPLP2/RPL39/RPL22/RPL12/RPL35/RPS6/RPL23A/RPL34/RPL31/RPS25/RPL10A/RPL18/RPL27A/RPL3/RPL13A/RPS2/RPL27/RPS18/RPSA/RPL9
R-HSA-72764	R-HSA-72764	Eukaryotic Translation Termination	22	0.367959	1.91356	0.0101041	0.0101041	0.080766	465	tags=91%, list=55%, signal=42%	RPLP2/RPL39/RPL22/RPL12/RPL35/RPS6/RPL23A/RPL34/RPL31/RPS25/RPL10A/RPL18/RPL27A/RPL3/RPL13A/RPS2/RPL27/RPS18/RPSA/RPL9
R-HSA-382551	R-HSA-382551	Transport of small molecules	35	0.297512	1.87852	0.0107143	0.0107143	0.0830485	515	tags=89%, list=61%, signal=36%	VDAC3/VDAC2/ABCF1/SLC1A5/PRKAR2A/ATP2A2/VDAC1/EMB/ATP6V0D1/TFRC/CLTA/SKP1/PSMD9/ATP6V1H/APOB/CALM2/GNB2/AP2A1/SLC3A2/FTH1/PSMD1/PSMA5/PSMB1/PRKAR1A/PSMC2/PSMA2/PSMD14/HDLBP/PSMD4/PSMD11/PSMD7
R-HSA-68874	R-HSA-68874	M/G1 Transition	15	-0.378794	-1.81548	0.0128697	0.0128697	0.0933879	470	tags=93%, list=56%, signal=42%	PSMA5/PSMB1/MCM6/PSMC2/PSMA2/PSMD14/PSMD4/PSMD11/PSMD7/POLA2/POLE/PSME4/POLE2
R-HSA-69002	R-HSA-69002	DNA Replication Pre-Initiation	15	-0.378794	-1.81548	0.0128697	0.0128697	0.0933879	470	tags=93%, list=56%, signal=42%	PSMA5/PSMB1/MCM6/PSMC2/PSMA2/PSMD14/PSMD4/PSMD11/PSMD7/POLA2/POLE/PSME4/POLE2
R-HSA-8939236	R-HSA-8939236	RUNX1 regulates transcription of genes involved in differentiation of HSCs	15	-0.378616	-1.81463	0.0131435	0.0131435	0.0933879	470	tags=93%, list=56%, signal=42%	PSMA5/PSMB1/PSMC2/PSMA2/PSMD14/HIST1H4I/PSMD4/PSMD11/PSMD7/HIST1H2BL/H3F3A/PSME4/MNAT1
R-HSA-2408522	R-HSA-2408522	Selenoamino acid metabolism	26	0.327579	1.82807	0.0143385	0.0143385	0.0973931	479	tags=88%, list=57%, signal=39%	RPLP2/RPL39/RPL22/RPL12/RPL35/RPS6/RPL23A/RPL34/RPL31/RPS25/RPL10A/RPL18/RPL27A/RPL3/RPL13A/RPS2/AIMP1/RPL27/RPS18/RPSA/KARS/RPL9/IARS
R-HSA-8951664	R-HSA-8951664	Neddylation	26	-0.289499	-1.82661	0.0148285	0.0148285	0.0973931	470	tags=85%, list=56%, signal=38%	PSMA5/PSMB1/COPS7A/CUL3/PSMC2/PSMA2/PSMD14/FBXO30/PSMD4/PSMD11/PSMD7/FBXW11/RBBP5/CUL5/CUL7/PSME4/FBXO22/ASB6/FEM1C/KLHL11/LRRC41
R-HSA-162906	R-HSA-162906	HIV Infection	46	0.25826	1.82437	0.0148494	0.0148494	0.0973931	515	tags=85%, list=61%, signal=35%	PACS1/SLC25A5/NELFA/NCBP2/NELFE/TAF9/NUP107/NMT2/LIG1/NUP54/NUP85/SKP1/PSMD9/ATP6V1H/ELOB/NUP133/AP2A1/NUP93/XPO1/RNMT/AP1B1/NUP88/RANBP1/PDCD6IP/PSMD1/PSMA5/PSMB1/PSMC2/RCC1/RAN/SUPT5H/PSMA2/PSMD14/CDK9/AP1M1/NUP214/PSMD4/PSMD11/PSMD7
R-HSA-975956	R-HSA-975956	Nonsense Mediated Decay (NMD) independent of the Exon Junction Complex (EJC)	24	0.335095	1.81189	0.0157597	0.0157597	0.0992489	465	tags=88%, list=55%, signal=40%	NCBP2/RPLP2/RPL39/RPL22/RPL12/RPL35/RPS6/RPL23A/RPL34/RPL31/RPS25/RPL10A/RPL18/RPL27A/RPL3/RPL13A/RPS2/RPL27/RPS18/RPSA/RPL9
R-HSA-156842	R-HSA-156842	Eukaryotic Translation Elongation	24	0.334875	1.81069	0.0159084	0.0159084	0.0992489	465	tags=88%, list=55%, signal=40%	RPLP2/EEF1B2/RPL39/RPL22/RPL12/RPL35/RPS6/RPL23A/RPL34/RPL31/RPS25/RPL10A/RPL18/RPL27A/RPL3/RPL13A/RPS2/RPL27/RPS18/RPSA/RPL9
R-HSA-162909	R-HSA-162909	Host Interactions of HIV factors	34	0.286754	1.78818	0.0183145	0.0183145	0.111539	515	tags=88%, list=61%, signal=36%	PACS1/SLC25A5/NUP107/NUP54/NUP85/SKP1/PSMD9/ATP6V1H/ELOB/NUP133/AP2A1/NUP93/XPO1/AP1B1/NUP88/RANBP1/PSMD1/PSMA5/PSMB1/PSMC2/RCC1/RAN/PSMA2/PSMD14/CDK9/AP1M1/NUP214/PSMD4/PSMD11/PSMD7
R-HSA-69481	R-HSA-69481	G2/M Checkpoints	22	-0.302522	-1.75925	0.0195788	0.0195788	0.116466	470	tags=86%, list=56%, signal=39%	PSMA5/YWHAE/PSMB1/YWHAZ/MCM6/BABAM2/PSMC2/PSMA2/PSMD14/HIST1H4I/PSMD4/PSMD11/PSMD7/ABRAXAS1/HIST1H2BL/RFC5/PSME4/ATR
R-HSA-2980766	R-HSA-2980766	Nuclear Envelope Breakdown	12	0.442851	1.76705	0.021129	0.021129	0.117756	343	tags=83%, list=41%, signal=50%	CCNB1/PLK1/EMD/NUP107/NUP54/NUP85/NUP133/NUP93/NUP88/NEK9
R-HSA-73887	R-HSA-73887	Death Receptor Signalling	18	-0.329132	-1.72556	0.0215542	0.0215542	0.117756	220	tags=61%, list=26%, signal=46%	SOS1/MADD/ARHGEF7/PREX1/ITSN1/PLEKHG5/TRAF6/TIAM1/TAB2/ARHGEF10L
R-HSA-446203	R-HSA-446203	Asparagine N-linked glycosylation	35	0.278558	1.75884	0.0222857	0.0222857	0.117756	445	tags=77%, list=53%, signal=38%	CTSZ/RPN1/YKT6/CTSA/STX5/CALR/SEC22B/TUBAL3/NUDT14/CANX/LMAN1/TRAPPC3/TUBB2B/SEC13/COG5/RAB1A/DCTN5/USO1/TMED2/PRKCSH/CAPZB/UGGT1/TUBB2A/TUBB4B/GANAB/COPA/SPTBN1
R-HSA-1257604	R-HSA-1257604	PIP3 activates AKT signaling	30	-0.256478	-1.7396	0.0226475	0.0226475	0.117756	511	tags=87%, list=61%, signal=35%	NEDD4/RBBP4/PSMD1/PSMA5/PSMB1/PSMC2/PSMA2/PSMD14/USP7/MLST8/IRS2/MTOR/PSMD4/PSMD11/PSMD7/PIK3R1/RPTOR/CSNK2A1/PSME4/RICTOR/TSC2/PRR5/TRAF6/LAMTOR3/PIK3R2
R-HSA-70326	R-HSA-70326	Glucose metabolism	14	0.41084	1.75453	0.0228644	0.0228644	0.117756	332	tags=79%, list=40%, signal=48%	PGAM1/MDH2/HK2/NUP107/NUP54/NUP85/ALDOA/NUP133/TPI1/NUP93/NUP88
R-HSA-2500257	R-HSA-2500257	Resolution of Sister Chromatid Cohesion	20	0.351757	1.75067	0.0230993	0.0230993	0.117756	397	tags=80%, list=47%, signal=43%	CCNB1/PLK1/BUB1B/STAG2/NUP107/SMC3/MAD2L1/TUBAL3/NUP85/TUBB2B/NUP133/SEC13/CENPE/XPO1/TUBB2A/TUBB4B
R-HSA-5673001	R-HSA-5673001	RAF/MAP kinase cascade	26	-0.272028	-1.71638	0.0234785	0.0234785	0.117756	470	tags=85%, list=56%, signal=38%	PSMA5/PSMB1/ACTB/CUL3/PSMC2/SPTBN1/PSMA2/PSMD14/IRS2/PSMD4/PSMD11/PSMD7/CSK/DLG4/TLN1/PSME4/SOS1/RAPGEF2/MAP2K2/LAMTOR3/RASAL3
R-HSA-5684996	R-HSA-5684996	MAPK1/MAPK3 signaling	26	-0.272028	-1.71638	0.0234785	0.0234785	0.117756	470	tags=85%, list=56%, signal=38%	PSMA5/PSMB1/ACTB/CUL3/PSMC2/SPTBN1/PSMA2/PSMD14/IRS2/PSMD4/PSMD11/PSMD7/CSK/DLG4/TLN1/PSME4/SOS1/RAPGEF2/MAP2K2/LAMTOR3/RASAL3
R-HSA-376176	R-HSA-376176	Signaling by ROBO receptors	41	0.257224	1.7274	0.024726	0.024726	0.121628	519	tags=85%, list=62%, signal=34%	PRKAR2A/NCBP2/RPLP2/PSMD9/ELOB/RPL39/RPL22/RPL12/RPL35/RPS6/RPL23A/RPL34/PSMD1/RPL31/PFN2/RPS25/PSMA5/RPL10A/PSMB1/RPL18/RPL27A/RPL3/RPL13A/RPS2/RPL27/RPS18/PSMC2/RPSA/PSMA2/PSMD14/RPL9/PSMD4/PSMD11/PSMD7/RPS7
R-HSA-159236	R-HSA-159236	Transport of Mature mRNA derived from an Intron-Containing Transcript	12	0.432188	1.7245	0.0254839	0.0254839	0.122991	352	tags=83%, list=42%, signal=49%	U2AF1L4/NCBP2/ALYREF/NUP107/NUP54/NUP85/NUP133/NUP93/NUP88/U2AF1L5
R-HSA-193704	R-HSA-193704	p75 NTR receptor-mediated signalling	14	-0.36395	-1.69158	0.0261879	0.0261879	0.12372	220	tags=64%, list=26%, signal=48%	SOS1/ARHGEF7/PREX1/ITSN1/PLEKHG5/TRAF6/TIAM1/ARHGEF10L
R-HSA-72613	R-HSA-72613	Eukaryotic Translation Initiation	30	0.288672	1.70817	0.0270861	0.0270861	0.12372	470	tags=83%, list=56%, signal=38%	RPLP2/RPL39/RPL22/RPL12/EIF3D/EIF3C/RPL35/RPS6/RPL23A/EIF3K/RPL34/RPL31/RPS25/RPL10A/RPL18/RPL27A/RPL3/RPL13A/RPS2/EIF3H/RPL27/RPS18/RPSA/RPL9/EIF3G
R-HSA-72737	R-HSA-72737	Cap-dependent Translation Initiation	30	0.288672	1.70817	0.0270861	0.0270861	0.12372	470	tags=83%, list=56%, signal=38%	RPLP2/RPL39/RPL22/RPL12/EIF3D/EIF3C/RPL35/RPS6/RPL23A/EIF3K/RPL34/RPL31/RPS25/RPL10A/RPL18/RPL27A/RPL3/RPL13A/RPS2/EIF3H/RPL27/RPS18/RPSA/RPL9/EIF3G
R-HSA-4641258	R-HSA-4641258	Degradation of DVL	13	-0.3674	-1.64454	0.0305851	0.0305851	0.131147	470	tags=92%, list=56%, signal=41%	PSMA5/PSMB1/CUL3/PSMC2/PSMA2/PSMD14/PSMD4/PSMD11/PSMD7/PSME4/DVL1
R-HSA-2559582	R-HSA-2559582	Senescence-Associated Secretory Phenotype (SASP)	12	-0.3843	-1.66037	0.0315623	0.0315623	0.131147	370	tags=83%, list=44%, signal=47%	HIST1H4I/HIST1H2BL/ANAPC7/NFKB1/H3F3A/RPS6KA1/ANAPC1/CDC27/ANAPC5
R-HSA-1266738	R-HSA-1266738	Developmental Biology	88	-0.142024	-1.61314	0.0325123	0.0325123	0.131147	507	tags=75%, list=60%, signal=33%	RPS6/CFL1/RPL23A/RPL34/RBBP4/PSMD1/RPL31/PFN2/RPS25/PSMA5/TUBB2A/RPL10A/TUBB4B/PSMB1/RPL18/RPL27A/ACTB/RPL3/RPL13A/RPS2/RPL27/RPS18/PSMC2/SPTBN1/RPSA/PSMA2/PSMD14/RPL9/MYH9/IRS2/HIST1H4I/PSMD4/PSMD11/PSMD7/RPS7/HIST1H2BL/PIK3R1/RBBP5/EIF4G1/SPAG9/DLG4/CSNK2A1/TLN1/RPL38/NFKB1/MED4/H3F3A/PSME4/RPS6KA1/SOS1/CDC42/ARHGEF7/ITSN1/ARHGEF28/JUP/NCOA2/SH3KBP1/TIAM1/ANK2/MAP2K2/PIK3R2/MYO9B/KRT82/PKP1/DSG4
R-HSA-69017	R-HSA-69017	CDK-mediated phosphorylation and removal of Cdc6	17	-0.321706	-1.64538	0.0326178	0.0326178	0.131147	470	tags=88%, list=56%, signal=40%	PSMA5/PSMB1/PSMC2/PSMA2/PSMD14/CDC16/PSMD4/PSMD11/PSMD7/ANAPC7/PSME4/ANAPC1/CDC27/ANAPC5
R-HSA-174154	R-HSA-174154	APC/C:Cdc20 mediated degradation of Securin	17	-0.321706	-1.64538	0.0326178	0.0326178	0.131147	470	tags=88%, list=56%, signal=40%	PSMA5/PSMB1/PSMC2/PSMA2/PSMD14/CDC16/PSMD4/PSMD11/PSMD7/ANAPC7/PSME4/ANAPC1/CDC27/ANAPC5
R-HSA-212436	R-HSA-212436	Generic Transcription Pathway	61	-0.168043	-1.60872	0.0326397	0.0326397	0.131147	488	tags=75%, list=58%, signal=34%	PRDX1/PSMD1/PSMA5/PCNA/YWHAE/PSMB1/YWHAZ/PRDX2/TP53RK/PSMC2/SUPT5H/PSMA2/PSMD14/CDK9/CNOT1/USP7/MLST8/MTOR/HIST1H4I/PSMD4/MSH2/PSMD11/PSMD7/CNOT11/TNKS1BP1/HIST1H2BL/RPTOR/RBBP5/CSNK2A1/RFC5/CTDP1/MED4/H3F3A/PSME4/RICTOR/CCNT1/ERCC2/TSC1/TSC2/PRR5/MNAT1/SMARCA4/FANCI/LAMTOR3/ATR
R-HSA-927802	R-HSA-927802	Nonsense-Mediated Decay (NMD)	25	0.305284	1.67566	0.0328137	0.0328137	0.131147	465	tags=84%, list=55%, signal=39%	NCBP2/RPLP2/RPL39/RPL22/RPL12/RPL35/RPS6/RPL23A/RPL34/RPL31/RPS25/RPL10A/RPL18/RPL27A/RPL3/RPL13A/RPS2/RPL27/RPS18/RPSA/RPL9
R-HSA-975957	R-HSA-975957	Nonsense Mediated Decay (NMD) enhanced by the Exon Junction Complex (EJC)	25	0.305284	1.67566	0.0328137	0.0328137	0.131147	465	tags=84%, list=55%, signal=39%	NCBP2/RPLP2/RPL39/RPL22/RPL12/RPL35/RPS6/RPL23A/RPL34/RPL31/RPS25/RPL10A/RPL18/RPL27A/RPL3/RPL13A/RPS2/RPL27/RPS18/RPSA/RPL9
R-HSA-446652	R-HSA-446652	Interleukin-1 family signaling	20	-0.290402	-1.60987	0.0380952	0.0380952	0.142508	470	tags=85%, list=56%, signal=38%	PSMA5/PSMB1/PSMC2/PSMA2/PSMD14/IKBKG/DHX9/PSMD4/PSMD11/PSMD7/PTPN23/FBXW11/NFKB1/PSME4/TRAF6/TAB2
R-HSA-195258	R-HSA-195258	RHO GTPase Effectors	40	0.244853	1.62589	0.0390856	0.0390856	0.142508	408	tags=70%, list=49%, signal=38%	MYL12B/GOPC/ITGB1/PLK1/WIPF3/BUB1B/KDM1A/NUP107/MAD2L1/TUBAL3/ABI2/NUP85/MYL6/TUBB2B/CALM2/ARPC3/NUP133/YWHAH/SEC13/CENPE/XPO1/CFL1/PFN2/YWHAE/TUBB2A/TUBB4B/YWHAZ/ACTB
R-HSA-199992	R-HSA-199992	trans-Golgi Network Vesicle Budding	14	0.382835	1.63493	0.0409654	0.0409654	0.142508	468	tags=93%, list=56%, signal=42%	CTSZ/AP3S1/VAMP7/TFRC/CLTA/RAB5C/HGS/AP1B1/FTH1/CLINT1/CLVS1/AP1M1/ACBD3
R-HSA-421837	R-HSA-421837	Clathrin derived vesicle budding	14	0.382835	1.63493	0.0409654	0.0409654	0.142508	468	tags=93%, list=56%, signal=42%	CTSZ/AP3S1/VAMP7/TFRC/CLTA/RAB5C/HGS/AP1B1/FTH1/CLINT1/CLVS1/AP1M1/ACBD3
R-HSA-70171	R-HSA-70171	Glycolysis	13	0.39307	1.62426	0.0422941	0.0422941	0.142508	332	tags=77%, list=40%, signal=47%	PGAM1/HK2/NUP107/NUP54/NUP85/ALDOA/NUP133/TPI1/NUP93/NUP88
R-HSA-983168	R-HSA-983168	Antigen processing: Ubiquitination & Proteasome degradation	39	-0.204426	-1.58096	0.0440165	0.0440165	0.142508	492	tags=77%, list=59%, signal=33%	UBR4/HUWE1/PSMA5/UBE3C/PSMB1/CUL3/PSMC2/PSMA2/PSMD14/CDC16/FBXO30/PSMD4/PSMD11/PSMD7/FBXW11/DCAF1/ANAPC7/CUL5/CUL7/PSME4/FBXO22/ANAPC1/ASB6/CDC27/UBE2O/ANAPC5/KLHL11/LRRC41/DZIP3
R-HSA-6798695	R-HSA-6798695	Neutrophil degranulation	43	0.23226	1.59261	0.0460618	0.0460618	0.142508	515	tags=81%, list=61%, signal=33%	CTSZ/SNAP25/CTSA/NRAS/PGAM1/ANXA2/HEXB/CTSB/LAMP1/SRP14/ALDOA/RAB5C/RAB6A/SCAMP1/IMPDH1/PYGL/PRDX4/GAA/FTH1/PSMD1/UBR4/HUWE1/PSMA5/TUBB/TUBB4B/PSMB1/PA2G4/PSMC2/PSMA2/PSMD14/AP1M1/ALAD/ACTR1B/PSMD11/PSMD7
R-HSA-5688426	R-HSA-5688426	Deubiquitination	37	0.248464	1.60448	0.0464951	0.0464951	0.142508	558	tags=89%, list=66%, signal=31%	VDAC3/VDAC2/VDAC1/OGT/IDE/HCFC1/EP300/PSMD9/ABRAXAS2/USP28/HGS/USP34/PSMD1/PSMA5/UCHL5/PSMB1/ACTB/BABAM2/USP47/PSMC2/PSMA2/MAT2B/PSMD14/IKBKG/USP7/USP19/PSMD4/PSMD11/PSMD7/ABRAXAS1/OTUB1/HIST1H2BL/VCPIP1
R-HSA-166016	R-HSA-166016	Toll Like Receptor 4 (TLR4) Cascade	11	-0.38219	-1.58365	0.047619	0.047619	0.142508	356	tags=82%, list=42%, signal=48%	DHX9/FBXW11/NFKB1/RPS6KA1/ECSIT/TRAF6/TAB2/MAP2K7
R-HSA-975138	R-HSA-975138	TRAF6 mediated induction of NFkB and MAP kinases upon TLR7/8 or 9 activation	11	-0.38219	-1.58365	0.047619	0.047619	0.142508	356	tags=82%, list=42%, signal=48%	DHX9/FBXW11/NFKB1/RPS6KA1/ECSIT/TRAF6/TAB2/MAP2K7
R-HSA-166058	R-HSA-166058	MyD88:Mal cascade initiated on plasma membrane	11	-0.38219	-1.58365	0.047619	0.047619	0.142508	356	tags=82%, list=42%, signal=48%	DHX9/FBXW11/NFKB1/RPS6KA1/ECSIT/TRAF6/TAB2/MAP2K7
R-HSA-168179	R-HSA-168179	Toll Like Receptor TLR1:TLR2 Cascade	11	-0.38219	-1.58365	0.047619	0.047619	0.142508	356	tags=82%, list=42%, signal=48%	DHX9/FBXW11/NFKB1/RPS6KA1/ECSIT/TRAF6/TAB2/MAP2K7
R-HSA-168188	R-HSA-168188	Toll Like Receptor TLR6:TLR2 Cascade	11	-0.38219	-1.58365	0.047619	0.047619	0.142508	356	tags=82%, list=42%, signal=48%	DHX9/FBXW11/NFKB1/RPS6KA1/ECSIT/TRAF6/TAB2/MAP2K7
R-HSA-181438	R-HSA-181438	Toll Like Receptor 2 (TLR2) Cascade	11	-0.38219	-1.58365	0.047619	0.047619	0.142508	356	tags=82%, list=42%, signal=48%	DHX9/FBXW11/NFKB1/RPS6KA1/ECSIT/TRAF6/TAB2/MAP2K7
R-HSA-168142	R-HSA-168142	Toll Like Receptor 10 (TLR10) Cascade	11	-0.38219	-1.58365	0.047619	0.047619	0.142508	356	tags=82%, list=42%, signal=48%	DHX9/FBXW11/NFKB1/RPS6KA1/ECSIT/TRAF6/TAB2/MAP2K7
R-HSA-168176	R-HSA-168176	Toll Like Receptor 5 (TLR5) Cascade	11	-0.38219	-1.58365	0.047619	0.047619	0.142508	356	tags=82%, list=42%, signal=48%	DHX9/FBXW11/NFKB1/RPS6KA1/ECSIT/TRAF6/TAB2/MAP2K7
R-HSA-975871	R-HSA-975871	MyD88 cascade initiated on plasma membrane	11	-0.38219	-1.58365	0.047619	0.047619	0.142508	356	tags=82%, list=42%, signal=48%	DHX9/FBXW11/NFKB1/RPS6KA1/ECSIT/TRAF6/TAB2/MAP2K7
R-HSA-3108232	R-HSA-3108232	SUMO E3 ligases SUMOylate target proteins	17	0.339655	1.57957	0.0478566	0.0478566	0.142508	332	tags=71%, list=40%, signal=44%	TOP2B/STAG2/NUP107/SMC3/NUP54/NOP58/NUP85/NUP133/PML/NUP93/HDAC2/NUP88
R-HSA-72649	R-HSA-72649	Translation initiation complex formation	12	-0.361111	-1.56018	0.0489216	0.0489216	0.142508	542	tags=100%, list=65%, signal=36%	EIF3C/RPS6/EIF3K/RPS25/RPS2/EIF3H/RPS18/RPSA/EIF3G/RPS7/EIF4G1
R-HSA-72662	R-HSA-72662	Activation of the mRNA upon binding of the cap-binding complex and eIFs, and subsequent binding to 43S	12	-0.361111	-1.56018	0.0489216	0.0489216	0.142508	542	tags=100%, list=65%, signal=36%	EIF3C/RPS6/EIF3K/RPS25/RPS2/EIF3H/RPS18/RPSA/EIF3G/RPS7/EIF4G1
R-HSA-72702	R-HSA-72702	Ribosomal scanning and start codon recognition	12	-0.361111	-1.56018	0.0489216	0.0489216	0.142508	542	tags=100%, list=65%, signal=36%	EIF3C/RPS6/EIF3K/RPS25/RPS2/EIF3H/RPS18/RPSA/EIF3G/RPS7/EIF4G1
R-HSA-174084	R-HSA-174084	Autodegradation of Cdh1 by Cdh1:APC/C	16	-0.3135	-1.55446	0.0491441	0.0491441	0.142508	470	tags=88%, list=56%, signal=39%	PSMA5/PSMB1/PSMC2/PSMA2/PSMD14/CDC16/PSMD4/PSMD11/PSMD7/ANAPC7/ANAPC1/CDC27/ANAPC5
R-HSA-68867	R-HSA-68867	Assembly of the pre-replicative complex	12	-0.360556	-1.55778	0.0494477	0.0494477	0.142508	470	tags=92%, list=56%, signal=41%	PSMA5/PSMB1/MCM6/PSMC2/PSMA2/PSMD14/PSMD4/PSMD11/PSMD7/PSME4
R-HSA-4608870	R-HSA-4608870	Asymmetric localization of PCP proteins	12	-0.360059	-1.55564	0.0497107	0.0497107	0.142508	470	tags=92%, list=56%, signal=41%	PSMA5/PSMB1/PSMC2/PSMA2/PSMD14/PSMD4/PSMD11/PSMD7/PSME4/SCRIB
R-HSA-8852276	R-HSA-8852276	The role of GTSE1 in G2/M progression after G2 checkpoint	17	0.338233	1.57296	0.0503507	0.0503507	0.142508	515	tags=94%, list=61%, signal=37%	CCNB1/PLK1/TUBAL3/PSMD9/TUBB2B/PSMD1/PSMA5/TUBB2A/TUBB4B/PSMB1/PSMC2/PSMA2/PSMD14/PSMD4/PSMD11/PSMD7
R-HSA-199977	R-HSA-199977	ER to Golgi Anterograde Transport	24	0.292477	1.58145	0.0506988	0.0506988	0.142508	445	tags=79%, list=53%, signal=38%	CTSZ/YKT6/STX5/SEC22B/TUBAL3/LMAN1/TRAPPC3/TUBB2B/SEC13/COG5/RAB1A/DCTN5/USO1/TMED2/CAPZB/TUBB2A/TUBB4B/COPA/SPTBN1
R-HSA-948021	R-HSA-948021	Transport to the Golgi and subsequent modification	24	0.292477	1.58145	0.0506988	0.0506988	0.142508	445	tags=79%, list=53%, signal=38%	CTSZ/YKT6/STX5/SEC22B/TUBAL3/LMAN1/TRAPPC3/TUBB2B/SEC13/COG5/RAB1A/DCTN5/USO1/TMED2/CAPZB/TUBB2A/TUBB4B/COPA/SPTBN1
R-HSA-8878159	R-HSA-8878159	Transcriptional regulation by RUNX3	12	0.392512	1.56619	0.0533871	0.0533871	0.147213	515	tags=100%, list=61%, signal=39%	EP300/SNW1/PSMD9/PSMD1/PSMA5/PSMB1/PSMC2/PSMA2/PSMD14/PSMD4/PSMD11/PSMD7
R-HSA-556833	R-HSA-556833	Metabolism of lipids	24	0.289663	1.56623	0.0535236	0.0535236	0.147213	191	tags=46%, list=23%, signal=36%	PECR/MTMR9/CTSA/PIK3CA/MTMR14/ACADVL/ACSL3/HEXB/EP300/NSDHL/ACOT11
R-HSA-159227	R-HSA-159227	Transport of the SLBP independent Mature mRNA	10	0.42062	1.55134	0.0548392	0.0548392	0.147656	332	tags=80%, list=40%, signal=49%	NCBP2/ALYREF/NUP107/NUP54/NUP85/NUP133/NUP93/NUP88
R-HSA-159230	R-HSA-159230	Transport of the SLBP Dependant Mature mRNA	10	0.42062	1.55134	0.0548392	0.0548392	0.147656	332	tags=80%, list=40%, signal=49%	NCBP2/ALYREF/NUP107/NUP54/NUP85/NUP133/NUP93/NUP88
R-HSA-199991	R-HSA-199991	Membrane Trafficking	81	-0.137137	-1.49881	0.0576208	0.0576208	0.150326	609	tags=86%, list=72%, signal=26%	APOB/RAB5C/TRAPPC3/TUBB2B/CALM2/RAB6A/ARPC3/EXOC4/YWHAH/SEC13/COG5/RAB1A/RAB11B/AP2A1/CENPE/HGS/DCTN5/USO1/TMED2/AP1B1/COPS8/FTH1/YWHAE/CAPZB/TUBB2A/TUBB4B/YWHAZ/UBQLN2/ACTB/COPS7A/RABGAP1/COPA/CLINT1/GAPVD1/SPTBN1/CLVS1/AP1M1/ACBD3/KIF3A/MYH9/TRAPPC2L/EXOC7/TRAPPC13/SNX9/EXOC6/EXOC5/TRIP10/GDI2/GCC2/PACSIN1/SH3GL1/EXOC8/COG8/COG2/MADD/TSC1/ITSN1/TSC2/KIF1C/AAK1/TBC1D1/DENND6A/OPTN/SH3KBP1/GDI1/A…
R-HSA-5693538	R-HSA-5693538	Homology Directed Repair	14	-0.327365	-1.52154	0.0580454	0.0580454	0.150326	497	tags=93%, list=59%, signal=39%	PCNA/BABAM2/PPP4R2/HIST1H4I/ABRAXAS1/HIST1H2BL/RFC5/POLE/POLE2/TIMELESS/ATR/SUMO2
R-HSA-5693567	R-HSA-5693567	HDR through Homologous Recombination (HR) or Single Strand Annealing (SSA)	14	-0.327365	-1.52154	0.0580454	0.0580454	0.150326	497	tags=93%, list=59%, signal=39%	PCNA/BABAM2/PPP4R2/HIST1H4I/ABRAXAS1/HIST1H2BL/RFC5/POLE/POLE2/TIMELESS/ATR/SUMO2
R-HSA-8948751	R-HSA-8948751	Regulation of PTEN stability and activity	13	-0.341036	-1.52653	0.0582447	0.0582447	0.150326	492	tags=92%, list=59%, signal=39%	PSMD1/PSMA5/PSMB1/PSMC2/PSMA2/PSMD14/PSMD4/PSMD11/PSMD7/CSNK2A1/PSME4
R-HSA-201681	R-HSA-201681	TCF dependent signaling in response to WNT	25	-0.245583	-1.52031	0.0587695	0.0587695	0.150326	529	tags=88%, list=63%, signal=34%	XPO1/PSMD1/PSMA5/PSMB1/YWHAZ/CUL3/PSMC2/PSMA2/PSMD14/HIST1H4I/PSMD4/PSMD11/PSMD7/HIST1H2BL/RBBP5/CSNK2A1/H3F3A/PSME4/DVL1/SMARCA4/TPTEP2-CSNK1E
R-HSA-2262752	R-HSA-2262752	Cellular responses to stress	66	-0.151383	-1.5026	0.0613703	0.0613703	0.152559	695	tags=97%, list=83%, signal=18%	HSPB8/ERO1A/RELA/EP300/NUP54/TUBAL3/NUP85/PSMD9/DNAJB1/ELOB/PRDX3/HIST1H1B/TUBB2B/NUP133/HIST1H1E/DCTN5/NUP93/HSPH1/NUP88/HSPA4/RBBP4/DNAJC7/PRDX1/PSMD1/PSMA5/YWHAE/CAPZB/TUBB2A/TUBB4B/PSMB1/PRDX2/CCAR2/PSMC2/PSMA2/DNAJA1/PSMD14/CDC16/NUP214/HSPA2/MLST8/MTOR/HIST1H4I/PSMD4/PSMD11/PSMD7/HIST1H2BL/RPTOR/ANAPC7/MINK1/NFKB1/H3F3A/PSME4/RPS6KA1/ANAPC1/NUP160/MAP3K5/CDC27/DNAJC2/ANAPC5/HSPA12B/MAP2K7/L…
R-HSA-9020702	R-HSA-9020702	Interleukin-1 signaling	19	-0.281513	-1.51553	0.0616087	0.0616087	0.152559	470	tags=84%, list=56%, signal=38%	PSMA5/PSMB1/PSMC2/PSMA2/PSMD14/IKBKG/DHX9/PSMD4/PSMD11/PSMD7/FBXW11/NFKB1/PSME4/TRAF6/TAB2
R-HSA-9006925	R-HSA-9006925	Intracellular signaling by second messengers	34	-0.209183	-1.50321	0.0617325	0.0617325	0.152559	511	tags=82%, list=61%, signal=34%	NEDD4/RBBP4/PSMD1/PSMA5/PSMB1/PRKAR1A/PSMC2/PSMA2/PSMD14/USP7/MLST8/IRS2/MTOR/PSMD4/PSMD11/PSMD7/PIK3R1/RPTOR/CSNK2A1/PSME4/RICTOR/PRKAR2B/TSC2/PRR5/TRAF6/LAMTOR3/PIK3R2
R-HSA-162587	R-HSA-162587	HIV Life Cycle	27	0.272078	1.54022	0.0620281	0.0620281	0.152559	474	tags=81%, list=56%, signal=37%	NELFA/NCBP2/NELFE/TAF9/NUP107/NMT2/LIG1/NUP54/NUP85/ELOB/NUP133/NUP93/XPO1/RNMT/NUP88/RANBP1/PDCD6IP/RCC1/RAN/SUPT5H/CDK9/NUP214
R-HSA-69052	R-HSA-69052	Switching of origins to a post-replicative state	19	-0.280485	-1.51	0.0627496	0.0627496	0.152864	470	tags=84%, list=56%, signal=38%	PSMA5/PSMB1/MCM6/PSMC2/PSMA2/PSMD14/CDC16/PSMD4/PSMD11/PSMD7/ANAPC7/PSME4/ANAPC1/CDC27/ANAPC5
R-HSA-3108214	R-HSA-3108214	SUMOylation of DNA damage response and repair proteins	12	0.382729	1.52715	0.0646774	0.0646774	0.154497	332	tags=75%, list=40%, signal=46%	STAG2/NUP107/SMC3/NUP54/NUP85/NUP133/PML/NUP93/NUP88
R-HSA-6807070	R-HSA-6807070	PTEN Regulation	22	-0.25683	-1.49354	0.0652625	0.0652625	0.154497	511	tags=86%, list=61%, signal=35%	NEDD4/RBBP4/PSMD1/PSMA5/PSMB1/PSMC2/PSMA2/PSMD14/USP7/MLST8/MTOR/PSMD4/PSMD11/PSMD7/RPTOR/CSNK2A1/PSME4/LAMTOR3
R-HSA-3301854	R-HSA-3301854	Nuclear Pore Complex (NPC) Disassembly	10	0.407945	1.50459	0.0682226	0.0682226	0.154497	343	tags=80%, list=41%, signal=48%	CCNB1/NUP107/NUP54/NUP85/NUP133/NUP93/NUP88/NEK9
R-HSA-187577	R-HSA-187577	SCF(Skp2)-mediated degradation of p27/p21	11	0.392039	1.50752	0.0711154	0.0711154	0.154497	515	tags=100%, list=61%, signal=39%	SKP1/PSMD9/PSMD1/PSMA5/PSMB1/PSMC2/PSMA2/PSMD14/PSMD4/PSMD11/PSMD7
R-HSA-8941858	R-HSA-8941858	Regulation of RUNX3 expression and activity	11	0.392039	1.50752	0.0711154	0.0711154	0.154497	515	tags=100%, list=61%, signal=39%	EP300/PSMD9/PSMD1/PSMA5/PSMB1/PSMC2/PSMA2/PSMD14/PSMD4/PSMD11/PSMD7
R-HSA-202403	R-HSA-202403	TCR signaling	22	-0.250312	-1.45564	0.0756452	0.0756452	0.154497	470	tags=82%, list=56%, signal=37%	PSMA5/PSMB1/PSMC2/PSMA2/PSMD14/IKBKG/PSMD4/PSMD11/PSMD7/PIK3R1/FBXW11/CSK/NFKB1/PSME4/TRAF6/TAB2/PIK3R2
R-HSA-72695	R-HSA-72695	Formation of the ternary complex, and subsequently, the 43S complex	11	0.387214	1.48896	0.075824	0.075824	0.154497	519	tags=100%, list=62%, signal=39%	EIF3D/EIF3C/RPS6/EIF3K/RPS25/RPS2/EIF3H/RPS18/RPSA/EIF3G/RPS7
R-HSA-2990846	R-HSA-2990846	SUMOylation	18	0.30885	1.47437	0.0790611	0.0790611	0.154497	506	tags=89%, list=60%, signal=36%	TOP2B/STAG2/NUP107/SMC3/NUP54/NOP58/NUP85/NUP133/PML/NUP93/HDAC2/NUP88/PCNA/SAE1/NUP214/HIST1H4I
R-HSA-162599	R-HSA-162599	Late Phase of HIV Life Cycle	26	0.264649	1.47688	0.0810052	0.0810052	0.154497	474	tags=81%, list=56%, signal=36%	NELFA/NCBP2/NELFE/TAF9/NUP107/NMT2/NUP54/NUP85/ELOB/NUP133/NUP93/XPO1/RNMT/NUP88/RANBP1/PDCD6IP/RCC1/RAN/SUPT5H/CDK9/NUP214
R-HSA-5619084	R-HSA-5619084	ABC transporter disorders	11	-0.35211	-1.45901	0.0827479	0.0827479	0.154497	470	tags=91%, list=56%, signal=41%	PSMA5/PSMB1/PSMC2/PSMA2/PSMD14/PSMD4/PSMD11/PSMD7/PSME4
R-HSA-5619115	R-HSA-5619115	Disorders of transmembrane transporters	11	-0.35211	-1.45901	0.0827479	0.0827479	0.154497	470	tags=91%, list=56%, signal=41%	PSMA5/PSMB1/PSMC2/PSMA2/PSMD14/PSMD4/PSMD11/PSMD7/PSME4
R-HSA-351202	R-HSA-351202	Metabolism of polyamines	11	-0.35211	-1.45901	0.0827479	0.0827479	0.154497	470	tags=91%, list=56%, signal=41%	PSMA5/PSMB1/PSMC2/PSMA2/PSMD14/PSMD4/PSMD11/PSMD7/PSME4
R-HSA-69563	R-HSA-69563	p53-Dependent G1 DNA Damage Response	11	-0.35211	-1.45901	0.0827479	0.0827479	0.154497	470	tags=91%, list=56%, signal=41%	PSMA5/PSMB1/PSMC2/PSMA2/PSMD14/PSMD4/PSMD11/PSMD7/PSME4
R-HSA-69580	R-HSA-69580	p53-Dependent G1/S DNA damage checkpoint	11	-0.35211	-1.45901	0.0827479	0.0827479	0.154497	470	tags=91%, list=56%, signal=41%	PSMA5/PSMB1/PSMC2/PSMA2/PSMD14/PSMD4/PSMD11/PSMD7/PSME4
R-HSA-69615	R-HSA-69615	G1/S DNA Damage Checkpoints	11	-0.35211	-1.45901	0.0827479	0.0827479	0.154497	470	tags=91%, list=56%, signal=41%	PSMA5/PSMB1/PSMC2/PSMA2/PSMD14/PSMD4/PSMD11/PSMD7/PSME4
R-HSA-69229	R-HSA-69229	Ubiquitin-dependent degradation of Cyclin D1	11	-0.35211	-1.45901	0.0827479	0.0827479	0.154497	470	tags=91%, list=56%, signal=41%	PSMA5/PSMB1/PSMC2/PSMA2/PSMD14/PSMD4/PSMD11/PSMD7/PSME4
R-HSA-75815	R-HSA-75815	Ubiquitin-dependent degradation of Cyclin D	11	-0.35211	-1.45901	0.0827479	0.0827479	0.154497	470	tags=91%, list=56%, signal=41%	PSMA5/PSMB1/PSMC2/PSMA2/PSMD14/PSMD4/PSMD11/PSMD7/PSME4
R-HSA-1236978	R-HSA-1236978	Cross-presentation of soluble exogenous antigens (endosomes)	11	-0.35211	-1.45901	0.0827479	0.0827479	0.154497	470	tags=91%, list=56%, signal=41%	PSMA5/PSMB1/PSMC2/PSMA2/PSMD14/PSMD4/PSMD11/PSMD7/PSME4
R-HSA-169911	R-HSA-169911	Regulation of Apoptosis	11	-0.35211	-1.45901	0.0827479	0.0827479	0.154497	470	tags=91%, list=56%, signal=41%	PSMA5/PSMB1/PSMC2/PSMA2/PSMD14/PSMD4/PSMD11/PSMD7/PSME4
R-HSA-211733	R-HSA-211733	Regulation of activated PAK-2p34 by proteasome mediated degradation	11	-0.35211	-1.45901	0.0827479	0.0827479	0.154497	470	tags=91%, list=56%, signal=41%	PSMA5/PSMB1/PSMC2/PSMA2/PSMD14/PSMD4/PSMD11/PSMD7/PSME4
R-HSA-349425	R-HSA-349425	Autodegradation of the E3 ubiquitin ligase COP1	11	-0.35211	-1.45901	0.0827479	0.0827479	0.154497	470	tags=91%, list=56%, signal=41%	PSMA5/PSMB1/PSMC2/PSMA2/PSMD14/PSMD4/PSMD11/PSMD7/PSME4
R-HSA-350562	R-HSA-350562	Regulation of ornithine decarboxylase (ODC)	11	-0.35211	-1.45901	0.0827479	0.0827479	0.154497	470	tags=91%, list=56%, signal=41%	PSMA5/PSMB1/PSMC2/PSMA2/PSMD14/PSMD4/PSMD11/PSMD7/PSME4
R-HSA-4641257	R-HSA-4641257	Degradation of AXIN	11	-0.35211	-1.45901	0.0827479	0.0827479	0.154497	470	tags=91%, list=56%, signal=41%	PSMA5/PSMB1/PSMC2/PSMA2/PSMD14/PSMD4/PSMD11/PSMD7/PSME4
R-HSA-5358346	R-HSA-5358346	Hedgehog ligand biogenesis	11	-0.35211	-1.45901	0.0827479	0.0827479	0.154497	470	tags=91%, list=56%, signal=41%	PSMA5/PSMB1/PSMC2/PSMA2/PSMD14/PSMD4/PSMD11/PSMD7/PSME4
R-HSA-5362768	R-HSA-5362768	Hh mutants that don't undergo autocatalytic processing are degraded by ERAD	11	-0.35211	-1.45901	0.0827479	0.0827479	0.154497	470	tags=91%, list=56%, signal=41%	PSMA5/PSMB1/PSMC2/PSMA2/PSMD14/PSMD4/PSMD11/PSMD7/PSME4
R-HSA-5387390	R-HSA-5387390	Hh mutants abrogate ligand secretion	11	-0.35211	-1.45901	0.0827479	0.0827479	0.154497	470	tags=91%, list=56%, signal=41%	PSMA5/PSMB1/PSMC2/PSMA2/PSMD14/PSMD4/PSMD11/PSMD7/PSME4
R-HSA-5678895	R-HSA-5678895	Defective CFTR causes cystic fibrosis	11	-0.35211	-1.45901	0.0827479	0.0827479	0.154497	470	tags=91%, list=56%, signal=41%	PSMA5/PSMB1/PSMC2/PSMA2/PSMD14/PSMD4/PSMD11/PSMD7/PSME4
R-HSA-68827	R-HSA-68827	CDT1 association with the CDC6:ORC:origin complex	11	-0.35211	-1.45901	0.0827479	0.0827479	0.154497	470	tags=91%, list=56%, signal=41%	PSMA5/PSMB1/PSMC2/PSMA2/PSMD14/PSMD4/PSMD11/PSMD7/PSME4
R-HSA-69541	R-HSA-69541	Stabilization of p53	11	-0.35211	-1.45901	0.0827479	0.0827479	0.154497	470	tags=91%, list=56%, signal=41%	PSMA5/PSMB1/PSMC2/PSMA2/PSMD14/PSMD4/PSMD11/PSMD7/PSME4
R-HSA-69601	R-HSA-69601	Ubiquitin Mediated Degradation of Phosphorylated Cdc25A	11	-0.35211	-1.45901	0.0827479	0.0827479	0.154497	470	tags=91%, list=56%, signal=41%	PSMA5/PSMB1/PSMC2/PSMA2/PSMD14/PSMD4/PSMD11/PSMD7/PSME4
R-HSA-69610	R-HSA-69610	p53-Independent DNA Damage Response	11	-0.35211	-1.45901	0.0827479	0.0827479	0.154497	470	tags=91%, list=56%, signal=41%	PSMA5/PSMB1/PSMC2/PSMA2/PSMD14/PSMD4/PSMD11/PSMD7/PSME4
R-HSA-69613	R-HSA-69613	p53-Independent G1/S DNA damage checkpoint	11	-0.35211	-1.45901	0.0827479	0.0827479	0.154497	470	tags=91%, list=56%, signal=41%	PSMA5/PSMB1/PSMC2/PSMA2/PSMD14/PSMD4/PSMD11/PSMD7/PSME4
R-HSA-5653656	R-HSA-5653656	Vesicle-mediated transport	83	-0.127751	-1.41558	0.0864608	0.0864608	0.158196	609	tags=86%, list=72%, signal=26%	APOB/RAB5C/TRAPPC3/TUBB2B/CALM2/RAB6A/ARPC3/EXOC4/YWHAH/SEC13/COG5/RAB1A/RAB11B/AP2A1/CENPE/HGS/DCTN5/USO1/TMED2/HSPH1/AP1B1/COPS8/FTH1/YWHAE/CAPZB/TUBB2A/TUBB4B/YWHAZ/UBQLN2/ACTB/COPS7A/RABGAP1/COPA/CLINT1/GAPVD1/SPTBN1/CLVS1/AP1M1/ACBD3/KIF3A/MYH9/TRAPPC2L/EXOC7/TRAPPC13/SNX9/EXOC6/EXOC5/TRIP10/GDI2/GCC2/PACSIN1/SH3GL1/EXOC8/COG8/COG2/MADD/TSC1/ITSN1/TSC2/KIF1C/AAK1/TBC1D1/DENND6A/OPTN/SH3KBP1/…
R-HSA-166166	R-HSA-166166	MyD88-independent TLR4 cascade	10	-0.362622	-1.43605	0.0872033	0.0872033	0.158196	356	tags=80%, list=42%, signal=47%	DHX9/FBXW11/NFKB1/RPS6KA1/TRAF6/TAB2/MAP2K7
R-HSA-168164	R-HSA-168164	Toll Like Receptor 3 (TLR3) Cascade	10	-0.362622	-1.43605	0.0872033	0.0872033	0.158196	356	tags=80%, list=42%, signal=47%	DHX9/FBXW11/NFKB1/RPS6KA1/TRAF6/TAB2/MAP2K7
R-HSA-937061	R-HSA-937061	TRIF(TICAM1)-mediated TLR4 signaling	10	-0.362622	-1.43605	0.0872033	0.0872033	0.158196	356	tags=80%, list=42%, signal=47%	DHX9/FBXW11/NFKB1/RPS6KA1/TRAF6/TAB2/MAP2K7
R-HSA-2871837	R-HSA-2871837	FCERI mediated NF-kB activation	18	-0.271675	-1.42432	0.0893364	0.0893364	0.160925	470	tags=83%, list=56%, signal=38%	PSMA5/PSMB1/PSMC2/PSMA2/PSMD14/IKBKG/PSMD4/PSMD11/PSMD7/FBXW11/NFKB1/PSME4/TRAF6/TAB2
R-HSA-168253	R-HSA-168253	Host Interactions with Influenza Factors	11	0.377229	1.45057	0.0914109	0.0914109	0.162375	381	tags=82%, list=45%, signal=45%	NUP107/NUP54/NUP85/NUP133/NUP93/KPNA3/KPNA2/NUP88/KPNA4
R-HSA-168276	R-HSA-168276	NS1 Mediated Effects on Host Pathways	11	0.377229	1.45057	0.0914109	0.0914109	0.162375	381	tags=82%, list=45%, signal=45%	NUP107/NUP54/NUP85/NUP133/NUP93/KPNA3/KPNA2/NUP88/KPNA4
R-HSA-5689603	R-HSA-5689603	UCH proteinases	15	0.328924	1.44919	0.0927559	0.0927559	0.16278	515	tags=93%, list=61%, signal=37%	OGT/HCFC1/PSMD9/PSMD1/PSMA5/UCHL5/PSMB1/ACTB/PSMC2/PSMA2/PSMD14/PSMD4/PSMD11/PSMD7
R-HSA-165054	R-HSA-165054	Rev-mediated nuclear export of HIV RNA	12	0.362263	1.44548	0.0935484	0.0935484	0.16278	474	tags=92%, list=56%, signal=41%	NUP107/NUP54/NUP85/NUP133/NUP93/XPO1/NUP88/RANBP1/RCC1/RAN/NUP214
R-HSA-177243	R-HSA-177243	Interactions of Rev with host cellular proteins	12	0.362263	1.44548	0.0935484	0.0935484	0.16278	474	tags=92%, list=56%, signal=41%	NUP107/NUP54/NUP85/NUP133/NUP93/XPO1/NUP88/RANBP1/RCC1/RAN/NUP214

## Sheet: GSEA-merged
	ID	Description	setSize.sum	setSize.1.Human	NES.1.Human	setSize.2.APP	NES.2.APP	setSize.3.ps19	NES.3.ps19	setSize.4.N2A	NES.4.N2A
1	R-HSA-109581	Apoptosis	120	46	-2.84706	46	1.50807	28	1.63107
2	R-HSA-109582	Hemostasis	134	134	2.17134
3	R-HSA-109606	Intrinsic Pathway for Apoptosis	10	10	-1.68649
4	R-HSA-111885	Opioid Signalling	22	22	1.45662
5	R-HSA-112314	Neurotransmitter receptors and postsynaptic signal transmission	25	25	1.4737
6	R-HSA-114608	Platelet degranulation	67	39	2.12239			28	1.44871
7	R-HSA-1168372	Downstream signaling events of B Cell Receptor (BCR)	27	27	-2.10061
8	R-HSA-1169091	Activation of NF-kappaB in B cells	23	23	-2.32245
9	R-HSA-1226099	Signaling by FGFR in disease	13					13	-1.67565
10	R-HSA-1234174	Regulation of Hypoxia-inducible Factor (HIF) by oxygen	26	26	-2.62598
11	R-HSA-1234176	Oxygen-dependent proline hydroxylation of Hypoxia-inducible Factor Alpha	26	26	-2.62598
12	R-HSA-1236974	ER-Phagosome pathway	28	28	-1.51084
13	R-HSA-1236975	Antigen processing-Cross presentation	26			26	1.44034
14	R-HSA-1236978	Cross-presentation of soluble exogenous antigens (endosomes)	36	25	-1.85522					11	-1.45901
15	R-HSA-1257604	PIP3 activates AKT signaling	78	48	-2.47518					30	-1.7396
16	R-HSA-1266738	Developmental Biology	417	157	-1.96077			172	-2.71683	88	-1.61314
17	R-HSA-1268020	Mitochondrial protein import	22	10	1.59625	12	-1.57567
18	R-HSA-1280215	Cytokine Signaling in Immune system	88			88	1.79141
19	R-HSA-1280218	Adaptive Immune System	371	141	-2.972	110	1.95166	120	-1.58251
20	R-HSA-141424	Amplification of signal from the kinetochores	20	20	-2.28915
21	R-HSA-141444	Amplification of signal from unattached kinetochores via a MAD2 inhibitory signal	20	20	-2.28915
22	R-HSA-1428517	The citric acid (TCA) cycle and respiratory electron transport	88	48	2.15525			24	-2.01415	16	2.11689
23	R-HSA-1430728	Metabolism	891	410	2.6099			344	2.28988	137	2.3573
24	R-HSA-1445148	Translocation of GLUT4 to the plasma membrane	51	26	-2.83716	25	1.92962
25	R-HSA-1474228	Degradation of the extracellular matrix	32	16	2.08782	16	-1.80194
26	R-HSA-1474244	Extracellular matrix organization	92	50	3.2055	42	-1.94485
27	R-HSA-1474290	Collagen formation	15			15	-1.80501
28	R-HSA-1483206	Glycerophospholipid biosynthesis	28					28	2.62982
29	R-HSA-1483255	PI Metabolism	27	13	-2.3042	14	1.5801
30	R-HSA-1483257	Phospholipid metabolism	119	23	-1.54492	41	1.47842	55	1.76043
31	R-HSA-1500931	Cell-Cell communication	40	21	1.90652			19	-1.58414
32	R-HSA-156580	Phase II - Conjugation of compounds	13	13	2.44293
33	R-HSA-156827	L13a-mediated translational silencing of Ceruloplasmin expression	132	20	-2.71672	33	1.75514	51	-2.61835	28	2.00598
34	R-HSA-156842	Eukaryotic Translation Elongation	115	18	-2.78526	28	1.60224	45	-2.59776	24	1.81069
35	R-HSA-156902	Peptide chain elongation	105	14	-2.35401	26	1.68483	43	-2.5291	22	1.91356
36	R-HSA-157858	Gap junction trafficking and regulation	40	15	-2.27463	13	1.55233	12	1.72071
37	R-HSA-15869	Metabolism of nucleotides	24	24	1.66098
38	R-HSA-159227	Transport of the SLBP independent Mature mRNA	21			11	-1.75167			10	1.55134
39	R-HSA-159230	Transport of the SLBP Dependant Mature mRNA	21			11	-1.75167			10	1.55134
40	R-HSA-159231	Transport of Mature mRNA Derived from an Intronless Transcript	11			11	-1.75167
41	R-HSA-159234	Transport of Mature mRNAs Derived from Intronless Transcripts	11			11	-1.75167
42	R-HSA-159236	Transport of Mature mRNA derived from an Intron-Containing Transcript	25			13	-1.61954			12	1.7245
43	R-HSA-162582	Signal Transduction	277	277	-2.87577
44	R-HSA-162587	HIV Life Cycle	49	22	-2.19195					27	1.54022
45	R-HSA-162599	Late Phase of HIV Life Cycle	45	19	-1.84281					26	1.47688
46	R-HSA-162906	HIV Infection	98	52	-3.3712					46	1.82437
47	R-HSA-162909	Host Interactions of HIV factors	115	44	-2.97815	37	1.53717			34	1.78818
48	R-HSA-1630316	Glycosaminoglycan metabolism	11	11	1.65525
49	R-HSA-163200	Respiratory electron transport, ATP synthesis by chemiosmotic coupling, and heat production by uncoupling proteins.	73	27	2.19571	31	-1.53675	15	-2.66252
50	R-HSA-1640170	Cell Cycle	90	90	-4.53218
51	R-HSA-1643685	Disease	451	150	-2.26011	181	1.4803			120	1.93612
52	R-HSA-165054	Rev-mediated nuclear export of HIV RNA	23			11	-1.75418			12	1.44548
53	R-HSA-1650814	Collagen biosynthesis and modifying enzymes	14			14	-1.99005
54	R-HSA-1655829	Regulation of cholesterol biosynthesis by SREBP (SREBF)	24	11	-1.71236	13	-1.65872
55	R-HSA-166016	Toll Like Receptor 4 (TLR4) Cascade	29	18	-1.41855					11	-1.58365
56	R-HSA-1660499	Synthesis of PIPs at the plasma membrane	10			10	1.47812
57	R-HSA-166058	MyD88:Mal cascade initiated on plasma membrane	11							11	-1.58365
58	R-HSA-1660662	Glycosphingolipid metabolism	11	11	1.64994
59	R-HSA-166166	MyD88-independent TLR4 cascade	24	14	-1.59858					10	-1.43605
60	R-HSA-166520	Signaling by NTRKs	38	21	-1.51361	17	1.76028
61	R-HSA-166658	Complement cascade	14	14	2.01297
62	R-HSA-168138	Toll Like Receptor 9 (TLR9) Cascade	14	14	-1.58807
63	R-HSA-168142	Toll Like Receptor 10 (TLR10) Cascade	22	11	-1.55992					11	-1.58365
64	R-HSA-168164	Toll Like Receptor 3 (TLR3) Cascade	23	13	-1.44931					10	-1.43605
65	R-HSA-168176	Toll Like Receptor 5 (TLR5) Cascade	22	11	-1.55992					11	-1.58365
66	R-HSA-168179	Toll Like Receptor TLR1:TLR2 Cascade	11							11	-1.58365
67	R-HSA-168188	Toll Like Receptor TLR6:TLR2 Cascade	11							11	-1.58365
68	R-HSA-168249	Innate Immune System	410	234	1.46111			176	1.9031
69	R-HSA-168253	Host Interactions with Influenza Factors	11							11	1.45057
70	R-HSA-168254	Influenza Infection	122	25	-1.98229			58	-2.29815	39	2.50236
71	R-HSA-168255	Influenza Life Cycle	116	25	-1.98229			55	-2.38707	36	2.37489
72	R-HSA-168256	Immune System	578			283	1.72697	295	1.78595
73	R-HSA-168273	Influenza Viral RNA Transcription and Replication	99	18	-2.28829			50	-2.3384	31	2.13506
74	R-HSA-168274	Export of Viral Ribonucleoproteins from Nucleus	11			11	-1.75987
75	R-HSA-168276	NS1 Mediated Effects on Host Pathways	11							11	1.45057
76	R-HSA-168325	Viral Messenger RNA Synthesis	11			11	-1.75026
77	R-HSA-168333	NEP/NS2 Interacts with the Cellular Export Machinery	10			10	-1.6332
78	R-HSA-168898	Toll-Like Receptors Cascades	25	25	-1.59479
79	R-HSA-169911	Regulation of Apoptosis	35	24	-2.42985					11	-1.45901
80	R-HSA-170822	Regulation of Glucokinase by Glucokinase Regulatory Protein	10			10	-1.6332
81	R-HSA-170834	Signaling by TGF-beta Receptor Complex	11	11	-1.56842
82	R-HSA-174084	Autodegradation of Cdh1 by Cdh1:APC/C	38	22	-2.51659					16	-1.55446
83	R-HSA-174113	SCF-beta-TrCP mediated degradation of Emi1	23	23	-2.32245
84	R-HSA-174143	APC/C-mediated degradation of cell cycle proteins	23	23	-2.32245
85	R-HSA-174154	APC/C:Cdc20 mediated degradation of Securin	40	23	-2.32245					17	-1.64538
86	R-HSA-174178	APC/C:Cdh1 mediated degradation of Cdc20 and other APC/C:Cdh1 targeted proteins in late mitosis/early G1	23	23	-2.32245
87	R-HSA-174184	Cdc20:Phospho-APC/C mediated degradation of Cyclin A	23	23	-2.32245
88	R-HSA-174824	Plasma lipoprotein assembly, remodeling, and clearance	15					15	1.77738
89	R-HSA-176033	Interactions of Vpr with host cellular proteins	12			12	-1.43973
90	R-HSA-176408	Regulation of APC/C activators between G1/S and early anaphase	23	23	-2.32245
91	R-HSA-176409	APC/C:Cdc20 mediated degradation of mitotic proteins	23	23	-2.32245
92	R-HSA-176814	Activation of APC/C and APC/C:Cdc20 mediated degradation of mitotic proteins	23	23	-2.32245
93	R-HSA-177243	Interactions of Rev with host cellular proteins	24			12	-1.70531			12	1.44548
94	R-HSA-179419	APC:Cdc20 mediated degradation of cell cycle proteins prior to satisfation of the cell cycle checkpoint	23	23	-2.32245
95	R-HSA-1799339	SRP-dependent cotranslational protein targeting to membrane	86	15	-2.91049			47	-2.25647	24	2.04079
96	R-HSA-180024	DARPP-32 events	10	10	-1.61112
97	R-HSA-180534	Vpu mediated degradation of CD4	23	23	-2.32245
98	R-HSA-180585	Vif-mediated degradation of APOBEC3G	25	25	-2.52708
99	R-HSA-180746	Nuclear import of Rev protein	11			11	-1.59326
100	R-HSA-181438	Toll Like Receptor 2 (TLR2) Cascade	11							11	-1.58365
101	R-HSA-1834949	Cytosolic sensors of pathogen-associated DNA	13			13	1.62069
102	R-HSA-1852241	Organelle biogenesis and maintenance	170	52	-2.95115	68	2.33437	50	-1.45821
103	R-HSA-187037	Signaling by NTRK1 (TRKA)	19	19	-1.56677
104	R-HSA-187577	SCF(Skp2)-mediated degradation of p27/p21	33	22	-2.51659					11	1.50752
105	R-HSA-190236	Signaling by FGFR	12	12	-2.11859
106	R-HSA-190828	Gap junction trafficking	38	15	-2.27463	11	1.63487	12	1.72071
107	R-HSA-192823	Viral mRNA Translation	102	12	-2.43132	26	1.47918	41	-2.44288	23	1.98348
108	R-HSA-193704	p75 NTR receptor-mediated signalling	14							14	-1.69158
109	R-HSA-194138	Signaling by VEGF	25	25	-1.5772
110	R-HSA-194315	Signaling by Rho GTPases	243	89	-3.38848	81	1.53359	73	-1.43657
111	R-HSA-194840	Rho GTPase cycle	33			19	1.52755			14	-3.21297
112	R-HSA-195253	Degradation of beta-catenin by the destruction complex	31	31	-2.83995
113	R-HSA-195258	RHO GTPase Effectors	232	73	-3.47967	63	1.57377	56	-1.60331	40	1.62589
114	R-HSA-195721	Signaling by WNT	57	57	-2.16707
115	R-HSA-196854	Metabolism of vitamins and cofactors	36	36	1.68417
116	R-HSA-1989781	PPARA activates gene expression	23	10	1.46238	13	-1.53957
117	R-HSA-199418	Negative regulation of the PI3K/AKT network	22	11	-1.53078			11	-1.78128
118	R-HSA-199977	ER to Golgi Anterograde Transport	105	37	-2.71918	44	1.9518			24	1.58145
119	R-HSA-199991	Membrane Trafficking	532	135	-4.0133	142	2.46337	174	1.72347	81	-1.49881
120	R-HSA-199992	trans-Golgi Network Vesicle Budding	14							14	1.63493
121	R-HSA-201681	TCF dependent signaling in response to WNT	90	37	-3.59153	28	1.43815			25	-1.52031
122	R-HSA-202403	TCR signaling	50	28	-1.74369					22	-1.45564
123	R-HSA-202424	Downstream TCR signaling	26	26	-2.05503
124	R-HSA-202733	Cell surface interactions at the vascular wall	43	30	1.88936	13	-1.7765
125	R-HSA-2029480	Fcgamma receptor (FCGR) dependent phagocytosis	27	27	-1.47781
126	R-HSA-2029482	Regulation of actin dynamics for phagocytic cup formation	40			20	1.75849	20	1.6161
127	R-HSA-204005	COPII-mediated vesicle transport	11							11	2.11236
128	R-HSA-204998	Cell death signalling via NRAGE, NRIF and NADE	10							10	-2.18443
129	R-HSA-210991	Basigin interactions	11	11	1.44087
130	R-HSA-211000	Gene Silencing by RNA	17			17	-1.55266
131	R-HSA-211733	Regulation of activated PAK-2p34 by proteasome mediated degradation	34	23	-2.32245					11	-1.45901
132	R-HSA-211859	Biological oxidations	51	27	2.12864			24	2.51616
133	R-HSA-211945	Phase I - Functionalization of compounds	13					13	1.93561
134	R-HSA-212436	Generic Transcription Pathway	230	88	-2.99514			81	-1.45131	61	-1.60872
135	R-HSA-2132295	MHC class II antigen presentation	118	40	-2.79532	29	1.66114	32	1.53789	17	1.92689
136	R-HSA-216083	Integrin cell surface interactions	21	21	2.50107
137	R-HSA-2173782	Binding and Uptake of Ligands by Scavenger Receptors	13	13	2.15951
138	R-HSA-2187338	Visual phototransduction	20	10	1.4677			10	1.83867
139	R-HSA-2219528	PI3K/AKT Signaling in Cancer	11					11	-2.35182
140	R-HSA-2262749	Cellular response to hypoxia	26	26	-2.62598
141	R-HSA-2262752	Cellular responses to stress	233	88	-3.32828	79	1.50321			66	-1.5026
142	R-HSA-2408517	SeMet incorporation into proteins	10					10	-1.62961
143	R-HSA-2408522	Selenoamino acid metabolism	144	26	-2.09183	36	2.06011	56	-2.60942	26	1.82807
144	R-HSA-2408557	Selenocysteine synthesis	105	13	-2.20677	26	1.69688	44	-2.36791	22	1.91356
145	R-HSA-2454202	Fc epsilon receptor (FCERI) signaling	32	32	-2.33564
146	R-HSA-2467813	Separation of Sister Chromatids	51	51	-3.92546
147	R-HSA-2500257	Resolution of Sister Chromatid Cohesion	74	28	-3.08226	26	-1.57426			20	1.75067
148	R-HSA-2555396	Mitotic Metaphase and Anaphase	97	52	-3.99816	45	-1.4382
149	R-HSA-2559580	Oxidative Stress Induced Senescence	10	10	-1.42905
150	R-HSA-2559582	Senescence-Associated Secretory Phenotype (SASP)	12							12	-1.66037
151	R-HSA-2565942	Regulation of PLK1 Activity at G2/M Transition	20	20	-1.95305
152	R-HSA-264876	Insulin processing	10	10	-2.19418
153	R-HSA-2871837	FCERI mediated NF-kB activation	41	23	-2.32245					18	-1.42432
154	R-HSA-2980736	Peptide hormone metabolism	13	13	-1.61476
155	R-HSA-2980766	Nuclear Envelope Breakdown	12							12	1.76705
156	R-HSA-2990846	SUMOylation	30	12	-1.6761					18	1.47437
157	R-HSA-3000157	Laminin interactions	17	17	3.02269
158	R-HSA-3000171	Non-integrin membrane-ECM interactions	14	14	2.84802
159	R-HSA-3000178	ECM proteoglycans	16	16	2.54849
160	R-HSA-3108214	SUMOylation of DNA damage response and repair proteins	12							12	1.52715
161	R-HSA-3108232	SUMO E3 ligases SUMOylate target proteins	28	11	-1.47181					17	1.57957
162	R-HSA-3214847	HATs acetylate histones	11					11	-1.65933
163	R-HSA-3214858	RMTs methylate histone arginines	12					12	-1.45073
164	R-HSA-3247509	Chromatin modifying enzymes	67	14	-1.56006	25	1.5054	28	-1.8865
165	R-HSA-3301854	Nuclear Pore Complex (NPC) Disassembly	10							10	1.50459
166	R-HSA-3371497	HSP90 chaperone cycle for steroid hormone receptors (SHR)	41	23	-3.03829	18	1.44275
167	R-HSA-349425	Autodegradation of the E3 ubiquitin ligase COP1	34	23	-2.32245					11	-1.45901
168	R-HSA-350562	Regulation of ornithine decarboxylase (ODC)	33	22	-2.37916					11	-1.45901
169	R-HSA-351202	Metabolism of polyamines	46			18	1.55776	17	2.081	11	-1.45901
170	R-HSA-3700989	Transcriptional Regulation by TP53	44	44	-1.54918
171	R-HSA-372790	Signaling by GPCR	87	62	2.02943					25	-1.93384
172	R-HSA-373755	Semaphorin interactions	21	21	1.8036
173	R-HSA-373760	L1CAM interactions	36					36	-1.55203
174	R-HSA-376176	Signaling by ROBO receptors	170	58	-2.85156			71	-1.98657	41	1.7274
175	R-HSA-3781865	Diseases of glycosylation	30			19	-1.47086	11	1.5648
176	R-HSA-379716	Cytosolic tRNA aminoacylation	45	17	-2.00612	10	1.44986	18	-2.18295
177	R-HSA-379724	tRNA Aminoacylation	42	22	-1.85983			20	-2.30013
178	R-HSA-380259	Loss of Nlp from mitotic centrosomes	17	17	-1.97936
179	R-HSA-380270	Recruitment of mitotic centrosome proteins and complexes	17	17	-1.97936
180	R-HSA-380284	Loss of proteins required for interphase microtubule organization from the centrosome	17	17	-1.97936
181	R-HSA-380287	Centrosome maturation	17	17	-1.97936
182	R-HSA-380320	Recruitment of NuMA to mitotic centrosomes	21	21	-2.43951
183	R-HSA-381038	XBP1(S) activates chaperone genes	18			18	-1.47246
184	R-HSA-381070	IRE1alpha activates chaperones	19			19	-1.51932
185	R-HSA-381119	Unfolded Protein Response (UPR)	20			20	-1.5633
186	R-HSA-381426	Regulation of Insulin-like Growth Factor (IGF) transport and uptake by Insulin-like Growth Factor Binding Proteins (IGFBPs)	44	28	2.476			16	1.88055
187	R-HSA-382551	Transport of small molecules	35							35	1.87852
188	R-HSA-382556	ABC-family proteins mediated transport	26	26	-1.78186
189	R-HSA-388396	GPCR downstream signalling	86	61	1.94279					25	-1.93384
190	R-HSA-388841	Costimulation by the CD28 family	11					11	-1.54989
191	R-HSA-389957	Prefoldin mediated transfer of substrate to CCT/TriC	27	14	-2.83485	13	-1.72176
192	R-HSA-389958	Cooperation of Prefoldin and TriC/CCT in actin and tubulin folding	41	15	-2.9415	15	-1.63807	11	1.62527
193	R-HSA-389960	Formation of tubulin folding intermediates by CCT/TriC	40	15	-2.9415	15	-1.63807	10	1.53664
194	R-HSA-389977	Post-chaperonin tubulin folding pathway	11	11	-2.61978
195	R-HSA-390471	Association of TriC/CCT with target proteins during biosynthesis	10	10	-1.48215
196	R-HSA-391251	Protein folding	60	33	-1.39362	27	1.48208
197	R-HSA-392499	Metabolism of proteins	1192	325	-2.46262	340	-3.13033	330	2.05107	197	2.70567
198	R-HSA-397014	Muscle contraction	42	24	1.7672	18	1.47691
199	R-HSA-400206	Regulation of lipid metabolism by Peroxisome proliferator-activated receptor alpha (PPARalpha)	23	10	1.46238	13	-1.53957
200	R-HSA-4086398	Ca2+ pathway	11	11	1.63162
201	R-HSA-4086400	PCP/CE pathway	51	29	-2.11259	22	1.65012
202	R-HSA-416482	G alpha (12/13) signalling events	47	16	1.8447			19	-1.65794	12	-2.11932
203	R-HSA-418594	G alpha (i) signalling events	42	42	1.78712
204	R-HSA-421837	Clathrin derived vesicle budding	14							14	1.63493
205	R-HSA-422356	Regulation of insulin secretion	21			10	-1.60548	11	1.56224
206	R-HSA-422475	Axon guidance	399	138	-1.67465	118	1.68523	143	-2.93368
207	R-HSA-425393	Transport of inorganic cations/anions and amino acids/oligopeptides	13					13	-1.62875
208	R-HSA-425407	SLC-mediated transmembrane transport	20	20	1.54085
209	R-HSA-432720	Lysosome Vesicle Biogenesis	13	13	-1.55512
210	R-HSA-437239	Recycling pathway of L1	18	18	-1.85608
211	R-HSA-4420097	VEGFA-VEGFR2 Pathway	25	25	-1.5772
212	R-HSA-446203	Asparagine N-linked glycosylation	172	60	-2.15251	77	1.64988			35	1.75884
213	R-HSA-446652	Interleukin-1 family signaling	75	31	-2.08532	24	1.57549			20	-1.60987
214	R-HSA-446728	Cell junction organization	14	14	2.05708
215	R-HSA-449147	Signaling by Interleukins	116	68	-1.53051	48	1.7
216	R-HSA-450408	AUF1 (hnRNP D0) binds and destabilizes mRNA	46	27	-2.4252	19	1.45205
217	R-HSA-450531	Regulation of mRNA stability by proteins that bind AU-rich elements	53	31	-2.78494	22	1.59465
218	R-HSA-453274	Mitotic G2-G2/M phases	91	53	-3.83997	38	1.60778
219	R-HSA-453276	Regulation of mitotic cell cycle	23	23	-2.32245
220	R-HSA-453279	Mitotic G1-G1/S phases	25	25	-2.81838
221	R-HSA-4570464	SUMOylation of RNA binding proteins	13			13	-1.63107
222	R-HSA-4608870	Asymmetric localization of PCP proteins	35	23	-2.32245					12	-1.55564
223	R-HSA-4615885	SUMOylation of DNA replication proteins	12			12	-1.88032
224	R-HSA-4641257	Degradation of AXIN	34	23	-2.32245					11	-1.45901
225	R-HSA-4641258	Degradation of DVL	37	24	-2.43169					13	-1.64454
226	R-HSA-4839726	Chromatin organization	67	14	-1.56006	25	1.5054	28	-1.8865
227	R-HSA-500792	GPCR ligand binding	14	14	2.59474
228	R-HSA-532668	N-glycan trimming in the ER and Calnexin/Calreticulin cycle	15			15	-1.62668
229	R-HSA-5339562	Uptake and actions of bacterial toxins	13					13	-1.4149
230	R-HSA-5357801	Programmed Cell Death	120	46	-2.84706	46	1.50807	28	1.63107
231	R-HSA-5358346	Hedgehog ligand biogenesis	53	25	-2.1253	17	1.47264			11	-1.45901
232	R-HSA-5358351	Signaling by Hedgehog	81	42	-2.65572	39	1.51735
233	R-HSA-5362768	Hh mutants that don't undergo autocatalytic processing are degraded by ERAD	35	24	-2.1516					11	-1.45901
234	R-HSA-5368286	Mitochondrial translation initiation	10			10	-2.4706
235	R-HSA-5368287	Mitochondrial translation	10			10	-2.4706
236	R-HSA-5387390	Hh mutants abrogate ligand secretion	35	24	-2.1516					11	-1.45901
237	R-HSA-5389840	Mitochondrial translation elongation	10			10	-2.4706
238	R-HSA-5419276	Mitochondrial translation termination	10			10	-2.4706
239	R-HSA-556833	Metabolism of lipids	256	109	1.99925			123	2.74939	24	1.56623
240	R-HSA-5576891	Cardiac conduction	17	17	1.88828
241	R-HSA-5578749	Transcriptional regulation by small RNAs	13			13	-1.97253
242	R-HSA-5578775	Ion homeostasis	24	14	1.46507			10	-1.45599
243	R-HSA-5607761	Dectin-1 mediated noncanonical NF-kB signaling	24	24	-2.43139
244	R-HSA-5607764	CLEC7A (Dectin-1) signaling	26	26	-2.28012
245	R-HSA-5610780	Degradation of GLI1 by the proteasome	27	27	-2.4456
246	R-HSA-5610783	Degradation of GLI2 by the proteasome	28	28	-2.53975
247	R-HSA-5610785	GLI3 is processed to GLI3R by the proteasome	28	28	-2.53975
248	R-HSA-5610787	Hedgehog 'off' state	38	38	-3.19578
249	R-HSA-5617833	Cilium Assembly	87	38	-3.50364	49	2.32325
250	R-HSA-5619084	ABC transporter disorders	35	24	-2.1516					11	-1.45901
251	R-HSA-5619115	Disorders of transmembrane transporters	39	28	-1.49846					11	-1.45901
252	R-HSA-5620912	Anchoring of the basal body to the plasma membrane	35	19	-1.72025	16	1.43389
253	R-HSA-5620920	Cargo trafficking to the periciliary membrane	26	15	-2.54779	11	1.62692
254	R-HSA-5620922	BBSome-mediated cargo-targeting to cilium	10			10	1.55518
255	R-HSA-5620924	Intraflagellar transport	23			23	1.81674
256	R-HSA-5621481	C-type lectin receptors (CLRs)	30	30	-2.14103
257	R-HSA-5625740	RHO GTPases activate PKNs	13	13	-1.60933
258	R-HSA-5626467	RHO GTPases activate IQGAPs	25	10	-1.54857	15	1.71398
259	R-HSA-5632684	Hedgehog 'on' state	26	26	-2.05307
260	R-HSA-5633007	Regulation of TP53 Activity	29	10	-1.82745	19	1.88733
261	R-HSA-5653656	Vesicle-mediated transport	559	148	-3.16821	147	2.49945	181	1.8456	83	-1.41558
262	R-HSA-5654738	Signaling by FGFR2	12	12	-2.11859
263	R-HSA-5658442	Regulation of RAS by GAPs	26	26	-2.05147
264	R-HSA-5663202	Diseases of signal transduction	115	58	-2.42148	57	1.4446
265	R-HSA-5663205	Infectious disease	357	79	-4.28166	94	1.68405	101	-2.5052	83	2.40165
266	R-HSA-5663213	RHO GTPases Activate WASPs and WAVEs	15					15	1.46007
267	R-HSA-5663220	RHO GTPases Activate Formins	34	34	-2.54819
268	R-HSA-5668541	TNFR2 non-canonical NF-kB pathway	24	24	-2.43139
269	R-HSA-5668914	Diseases of metabolism	31	19	1.52654	12	1.45808
270	R-HSA-5673001	RAF/MAP kinase cascade	81	55	-2.19461					26	-1.71638
271	R-HSA-5675221	Negative regulation of MAPK pathway	25	13	-2.12185			12	-1.42438
272	R-HSA-5676590	NIK-->noncanonical NF-kB signaling	24	24	-2.43139
273	R-HSA-5678895	Defective CFTR causes cystic fibrosis	35	24	-2.1516					11	-1.45901
274	R-HSA-5683057	MAPK family signaling cascades	66	66	-2.13566
275	R-HSA-5684996	MAPK1/MAPK3 signaling	82	56	-2.27461					26	-1.71638
276	R-HSA-5687128	MAPK6/MAPK4 signaling	33	33	-1.98805
277	R-HSA-5688426	Deubiquitination	82	45	-2.83303					37	1.60448
278	R-HSA-5689603	UCH proteinases	61	29	-2.38266	17	1.45801			15	1.44919
279	R-HSA-5689880	Ub-specific processing proteases	38	38	-3.25412
280	R-HSA-5693532	DNA Double-Strand Break Repair	10	10	-1.89857
281	R-HSA-5693538	Homology Directed Repair	14							14	-1.52154
282	R-HSA-5693567	HDR through Homologous Recombination (HR) or Single Strand Annealing (SSA)	14							14	-1.52154
283	R-HSA-5696394	DNA Damage Recognition in GG-NER	14	14	-2.0235
284	R-HSA-5696398	Nucleotide Excision Repair	17	17	-2.19955
285	R-HSA-5696399	Global Genome Nucleotide Excision Repair (GG-NER)	15	15	-1.98959
286	R-HSA-597592	Post-translational protein modification	723	196	-1.84282	208	1.58548	201	1.60404	118	2.0296
287	R-HSA-611105	Respiratory electron transport	30	20	2.34389			10	-2.1906
288	R-HSA-6781823	Formation of TC-NER Pre-Incision Complex	13	13	-2.28218
289	R-HSA-6781827	Transcription-Coupled Nucleotide Excision Repair (TC-NER)	14	14	-2.24429
290	R-HSA-6788656	Histidine, lysine, phenylalanine, tyrosine, proline and tryptophan catabolism	15	15	1.78534
291	R-HSA-6791226	Major pathway of rRNA processing in the nucleolus and cytosol	99	14	-2.01125			45	-2.59714	40	1.94277
292	R-HSA-6794361	Neurexins and neuroligins	10	10	-1.55355
293	R-HSA-6796648	TP53 Regulates Transcription of DNA Repair Genes	10			10	-1.49155
294	R-HSA-6798695	Neutrophil degranulation	291	149	1.56603			99	2.22804	43	1.59261
295	R-HSA-6806667	Metabolism of fat-soluble vitamins	10			10	-1.77165
296	R-HSA-6807070	PTEN Regulation	59	37	-1.92423					22	-1.49354
297	R-HSA-6807878	COPI-mediated anterograde transport	59	29	-3.01868	30	1.44871
298	R-HSA-6811434	COPI-dependent Golgi-to-ER retrograde traffic	48	18	-2.35098	30	1.67672
299	R-HSA-6811436	COPI-independent Golgi-to-ER retrograde traffic	54	21	-2.77147	16	-1.47316	17	1.60226
300	R-HSA-6811442	Intra-Golgi and retrograde Golgi-to-ER traffic	138	36	-2.38396	43	-1.6114	59	1.51165
301	R-HSA-6811558	PI5P, PP2A and IER3 Regulate PI3K/AKT Signaling	21	10	-1.81735			11	-1.78128
302	R-HSA-6814122	Cooperation of PDCL (PhLP1) and TRiC/CCT in G-protein beta folding	22			12	-1.6404	10	1.60851
303	R-HSA-68827	CDT1 association with the CDC6:ORC:origin complex	34	23	-2.32245					11	-1.45901
304	R-HSA-68867	Assembly of the pre-replicative complex	35	23	-2.32245					12	-1.55778
305	R-HSA-68874	M/G1 Transition	38	23	-2.32245					15	-1.81548
306	R-HSA-68877	Mitotic Prometaphase	39	39	-3.47005
307	R-HSA-68882	Mitotic Anaphase	97	52	-3.99816	45	-1.4382
308	R-HSA-68886	M Phase	73	73	-4.06102
309	R-HSA-68949	Orc1 removal from chromatin	24	24	-2.43169
310	R-HSA-69002	DNA Replication Pre-Initiation	38	23	-2.32245					15	-1.81548
311	R-HSA-69017	CDK-mediated phosphorylation and removal of Cdc6	40	23	-2.32245					17	-1.64538
312	R-HSA-69052	Switching of origins to a post-replicative state	43	24	-2.43169					19	-1.51
313	R-HSA-69202	Cyclin E associated events during G1/S transition	22	22	-2.51659
314	R-HSA-69206	G1/S Transition	24	24	-2.72732
315	R-HSA-69229	Ubiquitin-dependent degradation of Cyclin D1	45	24	-2.42871			10	1.42092	11	-1.45901
316	R-HSA-69239	Synthesis of DNA	25	25	-2.31777
317	R-HSA-69242	S Phase	26	26	-2.40784
318	R-HSA-69275	G2/M Transition	91	53	-3.83997	38	1.60778
319	R-HSA-69278	Cell Cycle, Mitotic	81	81	-4.26567
320	R-HSA-69306	DNA Replication	25	25	-2.31777
321	R-HSA-69473	G2/M DNA damage checkpoint	11			11	1.65242
322	R-HSA-69481	G2/M Checkpoints	54	32	-2.93754					22	-1.75925
323	R-HSA-69541	Stabilization of p53	34	23	-2.32245					11	-1.45901
324	R-HSA-69563	p53-Dependent G1 DNA Damage Response	34	23	-2.32245					11	-1.45901
325	R-HSA-69580	p53-Dependent G1/S DNA damage checkpoint	34	23	-2.32245					11	-1.45901
326	R-HSA-69601	Ubiquitin Mediated Degradation of Phosphorylated Cdc25A	34	23	-2.32245					11	-1.45901
327	R-HSA-69610	p53-Independent DNA Damage Response	34	23	-2.32245					11	-1.45901
328	R-HSA-69613	p53-Independent G1/S DNA damage checkpoint	34	23	-2.32245					11	-1.45901
329	R-HSA-69615	G1/S DNA Damage Checkpoints	34	23	-2.32245					11	-1.45901
330	R-HSA-69618	Mitotic Spindle Checkpoint	20	20	-2.28915
331	R-HSA-69620	Cell Cycle Checkpoints	52	52	-3.80779
332	R-HSA-69656	Cyclin A:Cdk2-associated events at S phase entry	22	22	-2.51659
333	R-HSA-70171	Glycolysis	13							13	1.62426
334	R-HSA-70263	Gluconeogenesis	12	12	1.5275
335	R-HSA-70326	Glucose metabolism	14							14	1.75453
336	R-HSA-70614	Amino acid synthesis and interconversion (transamination)	12	12	1.56305
337	R-HSA-70895	Branched-chain amino acid catabolism	13	13	1.47881
338	R-HSA-71291	Metabolism of amino acids and derivatives	215			77	2.53519	92	1.63435	46	2.38669
339	R-HSA-71387	Metabolism of carbohydrates	89	68	1.84658					21	2.25004
340	R-HSA-71406	Pyruvate metabolism and Citric Acid (TCA) cycle	34	23	1.68085			11	-1.50683
341	R-HSA-72163	mRNA Splicing - Major Pathway	54	19	-1.9792	35	-2.33143
342	R-HSA-72172	mRNA Splicing	54	19	-1.9792	35	-2.33143
343	R-HSA-72202	Transport of Mature Transcript to Cytoplasm	13			13	-1.61954
344	R-HSA-72203	Processing of Capped Intron-Containing Pre-mRNA	73	27	-1.9724	46	-2.91488
345	R-HSA-72312	rRNA processing	102	15	-1.82621			45	-2.59714	42	2.04892
346	R-HSA-72613	Eukaryotic Translation Initiation	140	22	-2.90166	34	1.62219	54	-2.33894	30	1.70817
347	R-HSA-72649	Translation initiation complex formation	71	12	-2.36253	17	-1.61456	30	-2.02342	12	-1.56018
348	R-HSA-72662	Activation of the mRNA upon binding of the cap-binding complex and eIFs, and subsequent binding to 43S	71	12	-2.36253	17	-1.61456	30	-2.02342	12	-1.56018
349	R-HSA-72689	Formation of a pool of free 40S subunits	122	17	-2.87341	31	1.68283	47	-2.47463	27	2.15632
350	R-HSA-72695	Formation of the ternary complex, and subsequently, the 43S complex	52			15	-1.51039	26	-1.84698	11	1.48896
351	R-HSA-72702	Ribosomal scanning and start codon recognition	69	12	-2.61486	16	-1.56685	29	-1.97921	12	-1.56018
352	R-HSA-72706	GTP hydrolysis and joining of the 60S ribosomal subunit	132	21	-3.07507	32	1.74135	51	-2.61828	28	2.00598
353	R-HSA-72737	Cap-dependent Translation Initiation	140	22	-2.90166	34	1.62219	54	-2.33894	30	1.70817
354	R-HSA-72764	Eukaryotic Translation Termination	104	13	-2.21568	26	1.6849	43	-2.52905	22	1.91356
355	R-HSA-72766	Translation	269	54	-3.96829	79	-2.31694	87	-3.06513	49	2.14526
356	R-HSA-73857	RNA Polymerase II Transcription	94	94	-3.06625
357	R-HSA-73887	Death Receptor Signalling	18							18	-1.72556
358	R-HSA-73894	DNA Repair	54	27	-2.7039			27	-1.65139
359	R-HSA-74160	Gene expression (Transcription)	104	104	-3.13195
360	R-HSA-74751	Insulin receptor signalling cascade	11					11	-1.95767
361	R-HSA-74752	Signaling by Insulin receptor	21					21	-1.50023
362	R-HSA-75105	Fatty acyl-CoA biosynthesis	10			10	-1.78531
363	R-HSA-75815	Ubiquitin-dependent degradation of Cyclin D	45	24	-2.42871			10	1.42092	11	-1.45901
364	R-HSA-75893	TNF signaling	13					13	-1.40828
365	R-HSA-76002	Platelet activation, signaling and aggregation	60	60	2.23449
366	R-HSA-76005	Response to elevated platelet cytosolic Ca2+	39	39	2.12239
367	R-HSA-77289	Mitochondrial Fatty Acid Beta-Oxidation	12	12	1.91034
368	R-HSA-877300	Interferon gamma signaling	28	14	2.30909	14	1.6159
369	R-HSA-8852276	The role of GTSE1 in G2/M progression after G2 checkpoint	89	32	-3.1753	24	1.76788	16	1.6548	17	1.57296
370	R-HSA-8854050	FBXL7 down-regulates AURKA during mitotic entry and in early mitosis	24	24	-2.43169
371	R-HSA-8854214	TBC/RABGAPs	15					15	1.85702
372	R-HSA-8854518	AURKA Activation by TPX2	17	17	-1.97936
373	R-HSA-8856688	Golgi-to-ER retrograde transport	107	31	-2.90898	38	-1.50121	38	1.77712
374	R-HSA-8856825	Cargo recognition for clathrin-mediated endocytosis	47	27	-2.19617	20	1.84787
375	R-HSA-8856828	Clathrin-mediated endocytosis	123	42	-2.33428	33	2.06248	48	1.65365
376	R-HSA-8868773	rRNA processing in the nucleus and cytosol	102	15	-1.82621			45	-2.59714	42	2.04892
377	R-HSA-8873719	RAB geranylgeranylation	34			14	-2.68363	20	2.90215
378	R-HSA-8875878	MET promotes cell motility	14	14	1.57225
379	R-HSA-8876198	RAB GEFs exchange GTP for GDP on RABs	31					31	2.2627
380	R-HSA-8878159	Transcriptional regulation by RUNX3	35	23	-2.31079					12	1.56619
381	R-HSA-8878166	Transcriptional regulation by RUNX2	30	30	-2.476
382	R-HSA-8878171	Transcriptional regulation by RUNX1	36	36	-2.32669
383	R-HSA-8939211	ESR-mediated signaling	14	14	-1.59397
384	R-HSA-8939236	RUNX1 regulates transcription of genes involved in differentiation of HSCs	41	26	-2.34816					15	-1.81463
385	R-HSA-8939902	Regulation of RUNX2 expression and activity	26	26	-2.61726
386	R-HSA-8941858	Regulation of RUNX3 expression and activity	33	22	-2.51659					11	1.50752
387	R-HSA-8948751	Regulation of PTEN stability and activity	69	26	-2.61681	17	1.47682	13	1.64183	13	-1.52653
388	R-HSA-8951664	Neddylation	106	47	-3.10745	33	1.4362			26	-1.82661
389	R-HSA-8953854	Metabolism of RNA	465	89	-3.85657	120	1.61996	129	-1.83047	127	2.09414
390	R-HSA-8953897	Cellular responses to external stimuli	189	102	-3.01557	87	1.6128
391	R-HSA-8956319	Nucleobase catabolism	10	10	1.51358
392	R-HSA-8957275	Post-translational protein phosphorylation	43	27	2.43597			16	1.88055
393	R-HSA-8957322	Metabolism of steroids	20			20	-1.54485
394	R-HSA-8978868	Fatty acid metabolism	68	38	2.19764			30	2.37736
395	R-HSA-8982491	Glycogen metabolism	11			11	1.56687
396	R-HSA-9006925	Intracellular signaling by second messengers	90	56	-2.53846					34	-1.50321
397	R-HSA-9006931	Signaling by Nuclear Receptors	39	21	-1.80222	18	-1.65387
398	R-HSA-9006934	Signaling by Receptor Tyrosine Kinases	223	77	-1.53534	69	1.56307	77	-1.43019
399	R-HSA-9006936	Signaling by TGF-beta family members	12	12	-1.70967
400	R-HSA-9007101	Rab regulation of trafficking	38					38	2.26356
401	R-HSA-901042	Calnexin/calreticulin cycle	10			10	-1.75496
402	R-HSA-9010553	Regulation of expression of SLITs and ROBOs	179	40	-3.22251	44	1.61102	59	-2.21235	36	2.01375
403	R-HSA-9020702	Interleukin-1 signaling	47	28	-2.26435					19	-1.51553
404	R-HSA-9033241	Peroxisomal protein import	28	15	1.82274	13	1.6879
405	R-HSA-909733	Interferon alpha/beta signaling	12			12	2.2416
406	R-HSA-913531	Interferon Signaling	69	25	1.89503	44	1.71341
407	R-HSA-917937	Iron uptake and transport	13	13	1.65303
408	R-HSA-927802	Nonsense-Mediated Decay (NMD)	94	19	-2.27602			50	-2.76805	25	1.67566
409	R-HSA-936837	Ion transport by P-type ATPases	12	12	1.45246
410	R-HSA-937061	TRIF(TICAM1)-mediated TLR4 signaling	24	14	-1.59858					10	-1.43605
411	R-HSA-948021	Transport to the Golgi and subsequent modification	109	39	-2.437	46	1.88115			24	1.58145
412	R-HSA-975138	TRAF6 mediated induction of NFkB and MAP kinases upon TLR7/8 or 9 activation	11							11	-1.58365
413	R-HSA-975871	MyD88 cascade initiated on plasma membrane	22	11	-1.55992					11	-1.58365
414	R-HSA-975956	Nonsense Mediated Decay (NMD) independent of the Exon Junction Complex (EJC)	85	15	-2.55649			46	-2.62992	24	1.81189
415	R-HSA-975957	Nonsense Mediated Decay (NMD) enhanced by the Exon Junction Complex (EJC)	94	19	-2.27602			50	-2.76805	25	1.67566
416	R-HSA-977606	Regulation of Complement cascade	14	14	2.01297
417	R-HSA-983168	Antigen processing: Ubiquitination & Proteasome degradation	192	52	-3.06346	45	1.68621	56	-1.65639	39	-1.58096
418	R-HSA-983169	Class I MHC mediated antigen processing & presentation	198	70	-2.12866	65	1.69726	63	-1.79483
419	R-HSA-983170	Antigen Presentation: Folding, assembly and peptide loading of class I MHC	14			14	1.64243
420	R-HSA-983189	Kinesins	11	11	-2.61978
421	R-HSA-983231	Factors involved in megakaryocyte development and platelet production	27	27	-1.68618
422	R-HSA-983705	Signaling by the B Cell Receptor (BCR)	30	30	-2.39739
423	R-HSA-983712	Ion channel transport	25	25	1.52933
