# Supplementary material for: The epichaperome is a mediator of toxic hippocampal stress and leads to protein connectivity-based dysfunction
Source: Nat Commun. 2020 Jan 16;11:319. doi: 10.1038/s41467-019-14082-5 (PMC6965647; doi:10.1038/s41467-019-14082-5)
Supplement: Supplementary file 11 — Source Data [file 41467_2019_14082_MOESM11_ESM.xlsx]

## Sheet: Figure 1E
Figure 1E.	Epichaperome levels (normalized to cortex 6mo WT)
	hippocampus
															PS19
	6	7	8	11	3	6	7	8	9	11	age/mons				WT
	129.601	147.495	77.454	263.292	201.562	327.198	595.603	554.703	1048.46	912.577
	212.168	64.9284	95.8589	217.024	234.78	401.329	633.947	838.446	902.774	879.346
		66.9734		186.861	228.33	593.047	656.953	1035.28	932.168	787.321
		91.002		199.458	286.375	745.534	756.646	797.546	1365.69	682.515
		58.2822		201.123	553.052	284.841	889.571	1198.88		1339.47
		63.6503			760.256	380.054	756.646	1492.84
		66.9734				223.789	889.571	1458.21
						275.7	1252.56
						315.601	745.013
						133.578	454.606
							517.643
							604.668
							507.444
							803.937
	neocortex
	73.6196	60.5828	67.4847	130.368	292.14	167.945	380.856	329.755	470.417	470.772
	92.2802	58.0266	72.8528	152.096	341.199	186.861	291.774	393.661	530.281	385.954
	96.3701	56.2372	76.1759	153.374	327.329	278.63	298.773	429.448	485.762	365.476
	110.685	61.6053	86.9121		302.019	388.548	304.233	480.573	441.897	325.984
	127.045	57.0041			253.539	184.409	278.321	452.454	436.227	623.722
		58.2822			95.2283	212.202	541.922	501.022	428.065	708.078
		58.0266			94.5751	193.917	526.585	582.756		766.871
		54.4479			97.4138	193.465	432.004	595.603		779.652
					88.9668	199.608	605.828	641.615
					99.9154	138.578	526.585	728.528
					118.922	116.513	506.135	787.321
					141.735	118.924		800.102
						121.647
						129.258
						179.266
						102.492
						135.591
	caudoputamen
	48.1902	29.6897	50.3952	68.5951	90.2469	156.018	210.799	225.046	418.318	612.71
	45.8157	30.9407	41.6161	63.0826	88.5751	192.921	173.02	276.743	468.806	641.886
	48.9831	30.1242	61.82	54.0432	100.013	274.202	147.031	370.654	544.123	663.195
	58.6465	32.1667	64.7142	57.6884	119.237	156.714	207.825	578.052	521.403	670.146
		27.6498		62.9701		200.566	158.298	391.396	528.001	606.552
		27.0447				113.995	282.52	418.707		302.329
		25.8333				137.117	238.03			304.568
						113.305	236.766
						146.544	206.846
						201.965	257.122
						206.509	207.131
						205.939
						170.357
						196.721
	cerebellum
	41.3377	28.068	36.1145	81.3517	61.2221	72.7301	144.563	148.309	445.215	439.642
	46.6143	26.9169	35.1989	71.695	71.9179	107.505	194.015	170.113	450.649	463.801
	55.6051	27.1475	29.5153	69.3364	67.8824	149.802	128.19	201.108	493.998	422.536
	57.3019	28.3732			54.1917	148.384	151.842	140.441	533.41	352.768
	30.5925	27.3553			252.657	107.538	224.484			223.519
		26.3016			229.406	82.2313	235.363			362.464
		27.4259			231.316	80.1713	284.461			417.362
					245.322	53.9908	222.744			505.169
					142.432	133.653	209.621
						147.718	209.064
						153.023	162.872
						179.014
						90.2203

## Sheet: Figure 1F
Figure 1F (see western blots in Supplementary Figure 2A)
		anti-HSP90 beta							anti HSP/C70
																	Table Analyzed	HSP90beta		Table Analyzed	HSP90alpha
		HIP	CTX	CBX	HIP	CTX	CBX		HIP	CTX	CBX	HIP	CTX	CBX
		1	1.8	2.07	1.2	1.8	1.89		1	1	1.17	0.9	1	0.9
		1.8	2.2	2.16	1.8	0.8	2.4		1	1.2	0.99	0.6	0.5	1.5			ANOVA summary			ANOVA summary
		3.24	2.64	3.48	3.51	3.25	3.48		1.92	1.54	2.04	1.69	2.08	2.04			F	0.8253		F	1.02
			1.21	3.08	1.82	1.69	3			0.99	1.87	2.08	2.08	2.04			P value	0.542		P value	0.424
		2.75	2.1	2.86	2.64	2.2	2		1.76	1.4	1.87	1.65	1.4	1.5			P value summary	ns		P value summary	ns
		1.8	2.1	1.8	2.2	2.1	2.53		1.5	1.6	1.26	1.5	1.5	1.54			Significant diff. among means (P < 0.05)?	No		Significant diff. among means (P < 0.05)?	No
																	R square	0.1246		R square	0.1496
		anti-HSP90 alpha							anti HSP110
		1	1.2	1.62	1	1.8	1.62		1	1.1	1.62	1.2	1.9	1.17			Table Analyzed	HSP/C70		Table Analyzed	HSP110
		1	1.2	1.71	1.1	1	1.8		2	2.2	1.44	1.5	1.5	1.8
		2.16	1.98	2.52	2.34	2.47	2.64		2.16	1.65	2.76	1.95	2.08	1.8
			1.98	2.42	2.34	2.34	2.52			1.54	2.53	2.6	2.6	2.4			ANOVA summary			ANOVA summary
		2.2	1.7	2.31	1.98	1.8	1.9		2.64	2	2.31	1.87	1.9	1.7			F	0.298		F	0.2908
		1.8	2	1.89	2	2	2.31		2.1	2.4	1.71	2	2.1	2.09			P value	0.91		P value	0.9142
																	P value summary	ns		P value summary	ns
																	Significant diff. among means (P < 0.05)?	No		Significant diff. among means (P < 0.05)?	No
		missing value - not available, insufficient material															R square	0.04886		R square	0.04775

## Sheet: Figure 2B 
Figure 2B left		anti-HSP90a; anti-HSC70; anti-HOP; anti-CDC37					Native and SDS PAGE/immunoblot										Figure 2B. Graphs, source data HSP90, HSC70 and HOP in epichaperome
																		HSP90			HSC70			HOP
																		ND	AD		ND	AD		ND	AD
																		0.1	5.1		0.25	5.1		1	4.9
																		0.05	7.4		0.08	6.8		1.4	5.7
																		1.1	2.7		1.6	2.4		2.7	4.7
																		1.7	3.5		0.2	3.7		1.9	5.1
																		3.9	2.9		2.9	2.2		1.5	3.9
																		0.5	5.9		0.09	3.8		0.2	2.1
																		0.1	1.2		0.18	1		3.1	2.2
																		0.18	0.9		0.08	0.9		0.1	3
																			3.7			4.2			5.1
																			1.7			1.4			2.9
																			1.2			1.6			3.9
																			1.5			1.5			2
																			4.8			6.2			1.9
																			3.9			4.1			3.2
																			3.1			2.8			2.2

## Sheet: Figure 2C
Figure 2c.
												cargo
					Native and SDS PAGE/immunoblot
														HSP110
														HSC70

## Sheet: Figure 2D
Figure 2D	Control beads and PU-beads affinity purrification in AD brain; Western blot anti-p-tau (AT8) and APP (369)
				anti-AT8					anti-APP (369)

## Sheet: Figure 2E
Figure 2E		Fluorescence polarization, competitive binding
					Epichaperome
					(relative values, mP)
				PU-AD nM
				0	51.182	50.228	51.174
				7.8	22.784	32.9	30.778
				15.6	25.42	24.441	24.564
				31.2	13.781	18.996	16.335
				62.5	11.583	12.317	9.896
				125	13.134	8.489	10.025
				250	6.226	6.897	7.412

## Sheet: Figure 2F
Figure 2f		Native and SDS PAGE/immunoblot for HOP, HSP90-alpha and CDC37
		100
		75
b

## Sheet: Figure 3E
Figure 3E		anti-active beta catenin; -eIF2alpha; -p-eIF2alpha; -cofilin; -p-cofilin; -S6; -CREB; HSP90 alpha; beta-actin; AT8 tau; HT7 tau
																																						Figure 3E graphs
AT8																																								Active β-catenin			p-eIF2a/eIF2a			p-cofilin/cofilin			tau oligomers (HT7)
												HSP90alpha																												(normalized to actin)			(normalized to actin			(normalized to actin			(normalized to actin)
																																			HSP90 alpha					ND	AD		ND	AD		ND	AD		ND
																																								0.517986	0.18432		0.312844	0.933121		0.020843	1.54585		0.016619
																																								0.401434	0.105068		0.425962	0.852792		0.185714	0.921162		0.018996
																																								0.531008	0.140308		0.379839	0.733333		0.152667	0.922747		0.027093
																																								0.94332	0.012152		0.75082	0.684411		0.148795	0.679487		0.271255
																																			beta catenin					0.784314	0.020364		0.446269	0.927711		0.008831	0.212418		0.028157
																																									0.177567			1.4539			0.540909
												Cofilin																													0.675			1.33333			0.559627
																																									0.22226			1.34014			0.901786
HT7																																									0.158841			1.27007			1.24535
high exp																																									0.154242			1.34014			0.942308
												p-cofilin																							CREB
																																			S6
												CREB
HT7																																			active beta catenin
low expossure
												active
												beta catenin
												p-eIF2alpha
																																			p-eIF2alpha
												eIF2alpha
																																			eIF2alpha
												S6
												beta actin																							cofilin
																																			beta actin
[truncated: 1 more columns]

## Sheet: Figure 5B
Figure 5B		western blots for tau (HT7), HSP90 alpha, HSP90 beta (H9010), HSC70, beta-catenin, HOP, beta-actin

## Sheet: Figure 5C
Figure 5C		Fluorescence polarization mP values
		(binding to PU-FITC)
					Time (h)	Untransfected			Empty Vector			Tau (4RON)			Tau+PU-AD
					2	30.1483	16.8032	24.7157	45.1322	7.04125	50.9738	40.5252	42.4132	41.3358	31.1047	39.1782	23.5792
					4	37.9327	27.1587	32.4921	35.2357	39.4047	43.4781	63.7457	58.9477	65.0206	18.5963	40.0067	38.8717
					6	40.8155	29.9875	35.3484	38.9585	65.0475	47.2689	69.6585	66.6385	71.0517	26.8268	42.3015	40.8845
					10	50.2377	39.1217	44.6251	67.7648	72.4608	76.8791	77.6118	79.9137	79.164	29.0826	45.1497	43.4498
					15	52.7597	41.5547	47.1018	51.1677	64.0268	59.7767	84.7518	78.7957	86.4468	31.8916	46.2437	44.2587
					20	57.0737	45.6307	51.2957	55.3438	69.4608	64.1326	89.0397	86.1437	90.8205	32.9453	45.2687	42.9978
					25	60.0793	48.5153	54.2399	54.7883	68.3483	63.5633	93.6073	90.3383	95.4795	31.9309	46.0253	43.4663
					30	61.6015	49.9765	55.732	54.2375	68.9485	62.9986	95.8005	94.8435	97.7165	32.6469	46.7875	43.9405
					40	65.7322	53.9372	59.7768	55.0213	70.0392	63.813	95.9082	97.5312	97.8264	33.3685	47.4023	44.2653
					50	70.69	63.084	69.1452	53.976	64.946	62.7945	95.875	96.531	97.7925	33.9444	46.323	42.894
					60	70.4567	55.2397	61.1486	53.4477	68.4967	62.2574	96.7307	95.5487	98.6653	32.8242	46.9487	41.6167
					70	63.1663	55.7293	61.6557	53.9733	69.3343	62.8102	93.5053	92.9893	95.3754	33.4088	47.4293	42.8363
					80	65.3787	57.9127	63.8617	49.4817	59.5777	58.1523	97.2597	93.9937	99.2049	37.7214	53.4177	50.4207
					90	66.2047	58.7277	64.6861	53.8927	60.2417	62.6853	94.8607	94.4737	96.7579	38.9645	53.9687	48.5987
					100	68.1213	60.5833	66.5906	55.1443	56.3383	63.9921	93.2693	95.0753	95.1347	41.3093	55.4853	50.7993
					110	66.33	67.633	73.7667	55.794	56.785	64.6393	91.483	93.976	93.3127	44.883	60.596	54.457
					120	70.8975	63.2855	69.352	55.8155	53.2925	64.6911	96.6535	95.9745	98.5866	46.2749	60.3035	51.7455

[truncated: 33 more sheets: Figure 5D, Figure 5F, Figure 6A, Figure 6C, Figure 6D, Figure 6E, Figure 7B, Figure 7C, Figure 7D, Figure 8B, Figure 8C, Figure 8D, Supplementary Fig2A, Supplementary Fig. 2B, Supplementary Fig. 2C, Supplementary Fig. 2D, Supplementary Fig. 3D, Supplementary Fig. 4B, Supplementary Fig. 4C, Supplementary Fig. 4D …]
